# Supplementary material for: Investigating metabolic interactions in a microbial co-culture through integrated modelling and experiments
Source: Comput Struct Biotechnol J. 2020 Mar 30;18:1249–58. doi: 10.1016/j.csbj.2020.03.019 (PMC7286961; doi:10.1016/j.csbj.2020.03.019)
Supplement: Supplementary file 2 [file mmc2.xlsx]

## Sheet: Legend
Supplementary Table 1
This table shows the values of scope, increase in the scope number, change in the number of stuck reactions and finally the Metabolic Support Index for every pair of organism.

## Sheet: MSI and Scope
Supplementary Table 1
		Scope				Change in scope		Number of stuck reactions				Change in the number of stuck reactions		Number of internal reactions		Number of external reactions		Metabolic Support Index (MSI)
		Single graphs		Combined graphs		A	B	Single graphs		Combined graphs		A	B	A	B	A	B	A	B
Organism A	Organism B	A	B	A	B			A	B	A	B
Pichia stipitis	Saccharomyces cerevisiae	692	859	705	869	13	10	284	278	266	271	18	7	1561	1898	424	328	0.063	0.025
Yarrowia lipolytica	Cellulomonas fimi	149	311	240	337	91	26	1033	1657	910	1633	123	24	1444	2442	2112	3368	0.119	0.014
Ketogulonicigenium vulgare	Bacillus megaterium	321	469	382	476	61	7	383	591	342	591	41	0	1000	1509	444	442	0.107	0
Desulfovibrio vulgaris	Methanococcus maripaludis	93	172	185	203	92	31	783	965	645	936	138	29	1049	1428	1606	2018	0.176	0.03
Clostridium cellulolyticum	Clostridium acetobutylicum	240	565	251	566	11	1	484	878	465	877	19	1	918	2063	62	240	0.039	0.001
