# Supplementary material for: Investigating metabolic interactions in a microbial co-culture through integrated modelling and experiments
Source: Comput Struct Biotechnol J. 2020 Mar 30;18:1249–58. doi: 10.1016/j.csbj.2020.03.019 (PMC7286961; doi:10.1016/j.csbj.2020.03.019)
Supplement: Supplementary file 3 [file mmc3.xlsx]

## Sheet: Legend
Supplementary Table 2
2A - List of metabolites in Pichia stipitis which involves exchange metabolites from S. cerevisiae
2B - List of metabolites in Pichia stipitis which does not involve exchange metabolites from S. cerevisiae

## Sheet: Pathwaysinvolvingexcmets
Supplementary Table 2A - List of metabolites in Pichia stipitis where the pathways involve exchange metabolites
P1 thymd_e
P1 ppi_c
P1 ncam_m
P1 gmp_c
P1 adn_c
P1 pydx5p_c
P1 dadp_c
P1 trdox_c
P1 dgdp_c
P1 thm_c
P1 pi_e
P1 thm_e
P1 imp_c
P1 hco3_c
P1 nadp_e
P1 gtp_c
P1 nh4_m
P1 h2o2_c
P1 nh4_e
P1 thmmp_c
P1 amp_m
P1 co2_e
P1 ins_c
P1 ap4g_c
P1 ade_c
P1 r1p_c
P1 gp4g_c
P1 pppi_c
P1 thymd_c
P1 damp_c
P1 dgmp_c
P1 dgtp_c
P1 gmp_e
P1 ahdt_c
P1 for_c
P1 25dhpp_c
P1 xmp_c
P1 gsn_c
P1 4ahmmp_c
P1 4mhetz_c
P1 fprica_c
P1 pdx5p_c
P1 glc_DASH_D_c
P1 hxan_c
P1 rnam_c
P1 r5p_c
P1 gua_c
P1 dhnpt_c
P1 for_e
P1 5apru_c
P1 xtsn_c
P1 4ampm_c
P1 4mpetz_c
P1 dgsn_c
P1 pap_c
P1 tmp_c
P1 dad_DASH_2_c
P1 dtmp_c
P1 2dr1p_c
P1 thym_c
P1 g6p_c
P1 sbt_DASH_D_c
P1 xan_c
P1 prpp_c
P1 ru5p_DASH_D_c
P1 gcald_c
P1 2ahhmp_c
P1 5aprbu_c
P1 2mahmp_c
P1 pap_e
P1 tmp_e
P1 din_c
P1 dtdp_c
P1 dtmp_e
P1 2dr5p_c
P1 thym_e
P1 6pgl_c
P1 mi1p_DASH_D_c
P1 f6p_c
P1 g1p_c
P1 fru_c
P1 sbt_DASH_D_e
P1 nmn_c
P1 urate_c
P1 xan_e
P1 prbatp_c
P1 nicrnt_c
P1 db4p_c
P1 xu5p_DASH_D_c
P1 gcald_e
P1 dhpt_c
P1 2ahhmd_c
P1 4r5au_c
P1 dttp_c
P1 acald_c
P1 g3p_c
P1 6pgc_c
P1 fdp_c
P1 man6p_c
P1 bf6p_c
P1 alltn_c
P1 urate_e
P1 prbamp_c
P1 dnad_c
P1 s7p_c
P1 dmlz_c
P1 dttp_e
P1 ac_c
P1 acald_e
P1 acald_m
P1 etoh_c
P1 13dpg_c
P1 e4p_c
P1 dhap_c
P1 gua_e
P1 6pgc_e
P1 glcn_DASH_D_c
P1 man1p_c
P1 bf26p_c
P1 alltt_c
P1 alltn_e
P1 prfp_c
P1 accoa_c
P1 ac_m
P1 ac_e
P1 etoh_e
P1 23dph_c
P1 3pg_c
P1 glyc3p_c
P1 mthgxl_c
P1 glcn_DASH_D_e
P1 2glcna_c
P1 g15lac_c
P1 gdpmann_c
P1 urea_c
P1 urdglyc_c
P1 prlp_c
P1 aacoa_c
P1 malcoa_c
P1 acACP_c
P1 accoa_m
P1 ppi_m
P1 3php_c
P1 2pg_c
P1 glyc_c
P1 glyc3p_m
P1 urea_e
P1 allphn_c
P1 glx_c
P1 hmgcoa_c
P1 malcoa_m
P1 acACP_m
P1 pep_c
P1 glyc_e
P1 dhap_m
P1 hexa_c
P1 hexacoa_c
P1 octa_c
P1 octacoa_c
P1 mal_DASH_L_c
P1 glx_e
P1 mev_DASH_R_c
P1 mglutcoa_c
P1 2dda7p_c
P1 pyr_c
P1 hexaACP_c
P1 hexa_e
P1 hexacoa_e
P1 dca_c
P1 octaACP_c
P1 octa_e
P1 dcacoa_c
P1 malACP_m
P1 5pmev_c
P1 mcrocoa_c
P1 oaa_c
P1 pyr_e
P1 pyr_m
P1 lac_DASH_L_e
P1 ddca_c
P1 dca_e
P1 dcaACP_c
P1 ddcacoa_c
P1 hexaACP_m
P1 octaACP_m
P1 5dpmev_c
P1 ivcoa_c
P1 alac_DASH_S_m
P1 lac_DASH_L_c
P1 3dhq_c
P1 oaa_e
P1 oaa_m
P1 ttdca_c
P1 ddca_e
P1 ddcaACP_c
P1 tdcoa_c
P1 ipdp_c
P1 ivcoa_m
P1 23dhmb_m
P1 lald_DASH_S_c
P1 lac_DASH_L_m
P1 mal_DASH_L_e
P1 mal_DASH_L_m
P1 dcaACP_m
P1 3dhsk_c
P1 cit_m
P1 hdca_c
P1 hdcea_c
P1 myrsACP_c
P1 ttdca_e
P1 pmtcoa_c
P1 dmpp_c
P1 ipdp_m
P1 4mop_m
P1 btd_DASH_RR_e
P1 3mob_m
P1 fuc1p_c
P1 focytc_m
P1 ddcaACP_m
P1 skm_c
P1 ocdca_c
P1 ocdcea_c
P1 ocdcya_c
P1 ocdcta_c
P1 palmACP_c
P1 hdca_e
P1 hdceaACP_c
P1 hdceacoa_c
P1 hdcea_e
P1 stcoa_c
P1 grdp_c
P1 btd_DASH_RR_c
P1 3mob_c
P1 3c3hmp_m
P1 ibcoa_m
P1 myrsACP_m
P1 skm5p_c
P1 eicosa_c
P1 eicosapen_c
P1 ocdcaACP_c
P1 ocdca_e
P1 ocdceaACP_c
P1 ocdceacoa_c
P1 ocdcea_e
P1 ocdcyaACP_c
P1 ocdcyacoa_c
P1 ocdcya_e
P1 ocdctaACP_c
P1 ocdctacoa_c
P1 ocdcta_e
P1 eicosacoa_c
P1 fum_e
P1 frdp_c
P1 actn_DASH_R_c
P1 2mppal_c
P1 ibcoa_c
P1 icit_m
P1 cit_c
P1 pep_m
P1 palmACP_m
P1 hdceaACP_m
P1 3psme_c
P1 docosa_c
P1 eicosaACP_c
P1 eicosapen_e
P1 eicosapenACP_c
P1 eicosapencoa_c
P1 docosacoa_c
P1 3c3hmp_c
P1 succ_e
P1 fum_c
P1 ggdp_c
P1 sql_c
P1 frdp_m
P1 ibutoh_c
P1 2mppal_e
P1 macrylcoa_c
P1 akg_m
P1 cit_e
P1 icit_c
P1 ocdcaACP_m
P1 ocdceaACP_m
P1 ocdcyaACP_m
P1 ocdctaACP_m
P1 chor_c
P1 ttc_c
P1 docosa_e
P1 docosaACP_c
P1 ttccoa_c
P1 3c3hmp_e
P1 2ippm_c
P1 succ_c
P1 dcamp_c
P1 pendp_c
P1 Ssq23epx_c
P1 ibutoh_e
P1 hibcoa_c
P1 hicit_m
P1 succoa_m
P1 succ_m
P1 eicosaACP_m
P1 eicosapenACP_m
P1 pphn_c
P1 hexc_c
P1 ttcACP_c
P1 hexccoa_c
P1 3c2hmp_c
P1 pendp_m
P1 lanost_c
P1 hibut_c
P1 akg_c
P1 b124tc_m
P1 oxag_m
P1 gtp_m
P1 fum_m
P1 docosaACP_m
P1 34hpp_c
P1 phpyr_c
P1 hexcACP_c
P1 hexc_e
P1 3c4mop_c
P1 hexdp_m
P1 44mctr_c
P1 lanost_e
P1 hibut_m
P1 glu_DASH_L_c
P1 akg_e
P1 2oxoadp_m
P1 glucoa_m
P1 ttcACP_m
P1 hgentis_c
P1 34hpp_m
P1 pacald_c
P1 4mop_c
P1 3c4mop_m
P1 44mzym_c
P1 2mop_m
P1 acglu_c
P1 dhf_c
P1 gln_DASH_L_c
P1 glu5p_c
P1 4abut_c
P1 pser_DASH_L_c
P1 asp_DASH_L_c
P1 glu_DASH_L_e
P1 opro_DASH_L_c
P1 val_DASH_L_c
P1 2oxoadp_c
P1 tyr_DASH_L_c
P1 phe_DASH_L_c
P1 hexcACP_m
P1 4mlacac_c
P1 2phetoh_c
P1 pac_c
P1 pacald_e
P1 3mbald_c
P1 leu_DASH_L_c
P1 4mzym_int1_c
P1 ppcoa_m
P1 4adcho_c
P1 anth_c
P1 cbp_c
P1 gam6p_c
P1 pram_c
P1 aicar_c
P1 eig3p_c
P1 gln_DASH_L_e
P1 glu5sa_c
P1 succsal_c
P1 4abut_e
P1 asn_DASH_L_c
P1 ala_DASH_B_c
P1 4pasp_c
P1 iasp_c
P1 asp_DASH_L_e
P1 opro_DASH_L_e
P1 L2aadp_c
P1 ala_DASH_L_e
P1 4fumacac_c
P1 2phetoh_e
P1 iamoh_c
P1 3mbald_e
P1 4mzym_int2_c
P1 2mcit_m
P1 ppACP_m
P1 ppcoa_c
P1 ser_DASH_L_c
P1 pser_DASH_L_e
P1 cbasp_c
P1 1pyr5c_c
P1 msa_c
P1 aspsa_c
P1 quln_c
P1 ala_DASH_L_c
P1 acac_c
P1 iamoh_e
P1 4mzym_c
P1 hepdcaACP_m
P1 hepdceaACP_m
P1 hepdca_c
P1 hepdcacoa_c
P1 hepdcea_c
P1 hepdceacoa_c
P1 hppcoa_c
P1 2maacoa_c
P1 ppecoa_c
P1 ppACP_c
P1 acgam6p_c
P1 acser_c
P1 3dsphgn_c
P1 ser_DASH_L_e
P1 ser_DASH_L_m
P1 asn_DASH_L_e
P1 pro_DASH_L_c
P1 23dhdp_c
P1 hom_DASH_L_c
P1 gam6p_e
P1 gly_e
P1 gly_c
P1 acac_e
P1 acac_m
P1 zym_int1_c
P1 dhor_DASH_S_c
P1 pro_DASH_L_e
P1 pro_DASH_L_m
P1 phom_c
P1 hom_DASH_L_e
P1 achms_c
P1 aacoa_m
P1 zym_int2_c
P1 thf_c
P1 val_DASH_L_m
P1 val_DASH_L_e
P1 thr_DASH_L_c
P1 gly_m
P1 gar_c
P1 orot_c
P1 1pyr5c_m
P1 micit_m
P1 3hmbcoa_c
P1 zymst_c
P1 10fthf_c
P1 thfglu_c
P1 mlthf_c
P1 glu_DASH_L_m
P1 L2aadp6sa_c
P1 cys_DASH_L_c
P1 2obut_c
P1 thr_DASH_L_m
P1 thr_DASH_L_e
P1 5aop_m
P1 orot5p_c
P1 glu5sa_m
P1 2mb2coa_c
P1 zymst_e
P1 methf_c
P1 acgam1p_c
P1 saccrp_DASH_L_c
P1 2obut_e
P1 2obut_m
P1 suchms_c
P1 hepdcaACP_c
P1 hepdceaACP_c
P1 hepdcea_e
P1 orn_e
P1 2mbcoa_c
P1 25aics_c
P1 imacp_c
P1 acglu_m
P1 ala_DASH_L_m
P1 asp_DASH_L_m
P1 leu_DASH_L_m
P1 tyr_DASH_L_m
P1 glucys_c
P1 cys_DASH_L_e
P1 lys_DASH_L_c
P1 2ahbut_m
P1 ptrc_e
P1 orn_c
P1 3mop_c
P1 hisp_c
P1 2dhp_c
P1 5mthf_c
P1 acg5p_m
P1 gthrd_c
P1 lys_DASH_L_e
P1 cyst_DASH_L_c
P1 23dhmp_m
P1 citr_DASH_L_c
P1 ptrc_c
P1 orn_m
P1 2mbald_c
P1 3mop_e
P1 3mop_m
P1 ile_DASH_L_c
P1 histd_c
P1 leu_DASH_L_e
P1 acg5sa_m
P1 ile_DASH_L_m
P1 2mbtoh_c
P1 2mbald_e
P1 pran_c
P1 tyr_DASH_L_e
P1 phe_DASH_L_e
P1 his_DASH_L_c
P1 ump_c
P1 acorn_m
P1 his_DASH_L_e
P1 2mbtoh_e
P1 sphgn_c
P1 uri_c
P1 udp_c
P1 ump_e
P1 2cpr5p_c
P1 5aizc_c
P1 cer1_24_c
P1 cer1_26_c
P1 psphings_c
P1 sph1p_c
P1 5aop_c
P1 dudp_c
P1 utp_c
P1 ile_DASH_L_e
P1 arg_DASH_L_e
P1 3ig3p_c
P1 air_c
P1 2dhp_m
P1 cer2_24_c
P1 cer2_26_c
P1 psph1p_c
P1 ethamp_c
P1 hxdcal_c
P1 ppbng_c
P1 dutp_c
P1 dump_c
P1 ctp_c
P1 uacgam_c
P1 udpg_c
P1 arg_DASH_L_c
P1 fgam_c
P1 trp_DASH_L_c
P1 pant_DASH_R_m
P1 2hhxdal_c
P1 hmbil_c
P1 duri_c
P1 dcmp_c
P1 cdpchol_c
P1 cdp_c
P1 cdpea_c
P1 dctp_c
P1 argsuc_c
P1 pant_DASH_R_c
P1 uppg3_c
P1 ura_c
P1 dcyt_c
P1 dcdp_c
P1 cmp_c
P1 fpram_c
P1 pnto_DASH_R_c
P1 cpppg3_c
P1 citr_DASH_L_e
P1 csn_c
P1 cytd_c
P1 cmp_e
P1 ura_e
P1 cer3_24_c
P1 hcys_DASH_L_c
P1 cyst_DASH_L_e
P1 trp_DASH_L_e
P1 lac_DASH_D_e
P1 pppg9_c
P1 cer3_26_c
P1 Lfmkynr_c
P1 indpyr_c
P1 met_DASH_L_c
P1 lac_DASH_D_c
P1 13BDglcn_c
P1 glycogen_c
P1 14glun_c
P1 tre6p_c
P1 udpgal_c
P1 pppg9_m
P1 cer3_c
P1 Lkynr_c
P1 id3acald_c
P1 lac_DASH_D_m
P1 4ppan_c
P1 pnto_DASH_R_e
P1 tre_c
P1 gal1p_c
P1 ppp9_m
P1 hLkynr_c
P1 ind3eth_c
P1 4ppcys_c
P1 ind3eth_e
P1 pheme_m
P1 3hanthrn_c
P1 cmusa_c
P1 chitin_c
P1 gcylcer_c
P1 hemeO_m
P1 met_DASH_L_e
P1 am6sa_c
P1 acgam_c
P1 chitos_c
P1 amuco_c
P1 acgam_e
P1 amet_c
P1 ametam_c
P1 ahcys_c
P1 dscl_c
P1 amet_m
P1 fecost_c
P1 cgly_c
P1 gluala_c
P1 lgt_DASH_S_c
P1 gthox_c
P1 5mta_c
P1 spmd_c
P1 spmd_e
P1 N1aspmd_c
P1 sprm_c
P1 hemeA_m
P1 ahcys_m
P1 scl_c
P1 sheme_c
P1 5mdr1p_c
P1 5mdru1p_c
P1 lactcer_c
P1 aproa_c
P1 aprut_c
P1 dkmpp_c
P1 N1sprm_c
P1 2kmb_c

## Sheet: Pathwaysnotinvolvingexcmets
Supplementary Table 2B - List of metabolites in Pichia stipitis where the pathways did not involve exchange metabolites
P1 fecost_e
P1 adprib_m
P1 cholp_c
P1 glc_DASH_D_e
P1 ergtetrol_c
P1 ergst_c
P1 pydxn_c
P1 epist_c
P1 paps_c
P1 chol_e
P1 hco3_m
P1 camp_c
P1 fe2_e
P1 dpcoa_c
P1 epist_e
P1 fe2_m
P1 aps_c
P1 pydam_c
P1 amp_e
P1 adprib_c
P1 ncam_c
P1 chol_c
P1 thmtp_c
P1 2ins_c
P1 k_e
P1 k_c
P1 o2_e
P1 fmn_c
P1 ergtrol_c
P1 Na_e
P1 datp_c
P1 pyam5p_c
P1 pan4p_c
P1 h2s_c
