# Supplementary material for: Investigating metabolic interactions in a microbial co-culture through integrated modelling and experiments
Source: Comput Struct Biotechnol J. 2020 Mar 30;18:1249–58. doi: 10.1016/j.csbj.2020.03.019 (PMC7286961; doi:10.1016/j.csbj.2020.03.019)
Supplement: Supplementary file 4 [file mmc4.xlsx]

## Sheet: Legend
Supplementary Table 3
List of metabolites with the transporters identified from the GSMMs

## Sheet: ExchangeMets_Transporters
Supplementary Table 3
Note - Glycerol (glyc[e] has two modes of transport)
Metabolite	Reaction	Reaction Name	Protein association
gln-L[e]	gln-L[e] + h[e] <=> gln-L[c] + h[c]	L-glutamine reversible transport via proton symport	(PICST_28779 or PICST_89811 or PICST_32180 or PICST_68755 or PICST_11039 or PICST_78721 or PICST_37009 or PICST_41966 or PICST_67826 or PICST_39044 or PICST_44246 or PICST_51094 or PICST_82860 or PICST_52358 or PICST_28502)
ala-L[e]	ala-L[e] + h[e] <=> ala-L[c] + h[c]	L-alanine reversible transport via proton symport	(PICST_32180 or PICST_68755 or PICST_11039 or PICST_78721 or PICST_37009 or PICST_41966 or PICST_67826 or PICST_39044 or PICST_44246 or PICST_51094 or PICST_82860 or PICST_52358 or PICST_28502)
asn-L[e]	asn-L[e] + h[e] <=> asn-L[c] + h[c]	L-asparagine reversible transport via proton symport	(PICST_32180 or PICST_68755 or PICST_11039 or PICST_78721 or PICST_37009 or PICST_41966 or PICST_67826 or PICST_39044 or PICST_44246 or PICST_51094 or PICST_82860 or PICST_52358 or PICST_28502)
asp-L[e]	asp-L[e] + h[e] <=> asp-L[c] + h[c]	L-aspartate reversible transport via proton symport	(PICST_32180 or PICST_68755 or PICST_11039 or PICST_78721 or PICST_37009 or PICST_41966 or PICST_67826 or PICST_39044 or PICST_44246 or PICST_51094 or PICST_82860 or PICST_52358 or PICST_28502)
glu-L[e]	glu-L[e] + h[e] <=> glu-L[c] + h[c]	L-glutamate transport via proton symport, reversible	(PICST_32180 or PICST_68755 or PICST_11039 or PICST_78721 or PICST_37009 or PICST_41966 or PICST_67826 or PICST_39044 or PICST_44246 or PICST_51094 or PICST_82860 or PICST_52358 or PICST_28502)
gly[e]	gly[e] + h[e] <=> gly[c] + h[c]	glycine reversible transport via proton symport	(PICST_32180 or PICST_68755 or PICST_11039 or PICST_78721 or PICST_37009 or PICST_41966 or PICST_67826 or PICST_39044 or PICST_44246 or PICST_51094 or PICST_82860 or PICST_52358 or PICST_28502)
ser-L[e]	h[e] + ser-L[e] <=> h[c] + ser-L[c]	L-serine reversible transport via proton symport	(PICST_32180 or PICST_68755 or PICST_11039 or PICST_78721 or PICST_37009 or PICST_41966 or PICST_67826 or PICST_39044 or PICST_44246 or PICST_51094 or PICST_82860 or PICST_52358 or PICST_28502)
ile-L[e]	h[e] + ile-L[e] <=> h[c] + ile-L[c]	L-isoleucine reversible transport via proton symport	(PICST_32180 or PICST_68755 or PICST_11039 or PICST_78721 or PICST_37009 or PICST_41966 or PICST_67826 or PICST_52358 or PICST_28502)
leu-L[e]	h[e] + leu-L[e] <=> h[c] + leu-L[c]	L-leucine reversible transport via proton symport	(PICST_32180 or PICST_68755 or PICST_11039 or PICST_78721 or PICST_37009 or PICST_41966 or PICST_67826 or PICST_52358 or PICST_28502)
orn[e]	h[e] + orn[e] <=> h[c] + orn[c]	orntithine reversible transport in via proton symport	(PICST_32180 or PICST_68755 or PICST_11039 or PICST_78721 or PICST_37009 or PICST_41966 or PICST_67826 or PICST_52358 or PICST_28502)
phe-L[e]	h[e] + phe-L[e] <=> h[c] + phe-L[c]	L-phenylalanine reversible transport via proton symport	(PICST_32180 or PICST_68755 or PICST_11039 or PICST_78721 or PICST_37009 or PICST_41966 or PICST_67826 or PICST_52358 or PICST_28502)
trp-L[e]	h[e] + trp-L[e] <=> h[c] + trp-L[c]	L-tryptophan reversible transport via proton symport	(PICST_32180 or PICST_68755 or PICST_11039 or PICST_78721 or PICST_37009 or PICST_41966 or PICST_67826 or PICST_52358 or PICST_28502)
val-L[e]	h[e] + val-L[e] <=> h[c] + val-L[c]	L-valine reversible transport via proton symport	(PICST_32180 or PICST_68755 or PICST_11039 or PICST_78721 or PICST_37009 or PICST_41966 or PICST_67826 or PICST_52358 or PICST_28502)
cys-L[e]	cys-L[e] + h[e] <=> cys-L[c] + h[c]	L-cysteine reversible transport via proton symport	(PICST_32180 or PICST_68755 or PICST_11039 or PICST_78721 or PICST_37009 or PICST_41966 or PICST_67826)
thr-L[e]	h[e] + thr-L[e] <=> h[c] + thr-L[c]	L-threonine reversible transport via proton symport	(PICST_32180 or PICST_68755 or PICST_11039 or PICST_78721 or PICST_37009 or PICST_41966 or PICST_67826)
alltn[e]	alltn[c] <=> alltn[e]	Allantoin transport	(PICST_33930 or PICST_62778 or PICST_34542 or PICST_34027 or PICST_29740 or PICST_65827 or PICST_31639 or PICST_31034 or PICST_48474 or PICST_30685 or PICST_42384 or PICST_72069 or PICST_33169 or PICST_46242 or PICST_33997)
xan[e]	xan[e] <=> xan[c]	xanthine reversible transport	(PICST_34046)
4abut[e]	4abut[e] + h[e] <=> 4abut[c] + h[c]	4-aminobutyrate reversible transport in via proton symport	(PICST_39042 or PICST_64090)
pro-L[e]	h[e] + pro-L[e] <=> h[c] + pro-L[c]	L-proline reversible transport via proton symport	(PICST_57189 or PICST_52197or PICST_32180 or PICST_68755 or PICST_11039 or PICST_78721 or PICST_37009 or PICST_41966 or PICST_67826 or PICST_52358 or PICST_28502)
glyc[e]	glyc[e] + h[e] -> glyc[c] + h[c]	glycerol transport via symport	(PICST_66725)
lys-L[e]	h[e] + lys-L[e] <=> h[c] + lys-L[c]	L-lysine reversible transport via proton symport	(PICST_81292 or PICST_51006 or PICST_32180 or PICST_68755 or PICST_11039 or PICST_78721 or PICST_37009 or PICST_41966 or PICST_67826 or PICST_52358 or PICST_28502)
arg-L[e]	arg-L[e] + h[e] <=> arg-L[c] + h[c]	L-arganine reversible transport via proton symport	(PICST_84246 or PICST_30939 or PICST_32180 or PICST_68755 or PICST_11039 or PICST_78721 or PICST_37009 or PICST_41966 or PICST_67826 or PICST_39044 or PICST_44246 or PICST_51094 or PICST_82860 or PICST_52358 or PICST_28502)
2mbald[e]	2mbald[c] <=> 2mbald[e]	2-Methylbutanal transport (extracellular)	No protein
akg[e]	akg[e] + h[e] <=> akg[c] + h[c]	2-oxoglutarate reversible transport via symport	No protein
cit[e]	cit[e] + h[e] <=> cit[c] + h[c]	citrate reversible transport via symport	No protein
lac-D[e]	h[e] + lac-D[e] <=> h[c] + lac-D[c]	D-lactate transport via proton symport	No protein
mal-L[e]	h[e] + mal-L[e] <=> h[c] + mal-L[c]	L-malate reversible transport via proton symport	No protein
pyr[e]	h[e] + pyr[e] -> h[c] + pyr[c]	pyruvate transport in via proton symport	No protein
ser-L[e]	h[e] + pser-L[e] <=> h[c] + pser-L[c]	O-Phospho-L-serine transport in via proton symport	No protein
succ[e]	h[e] + succ[e] <=> h[c] + succ[c]	succinate transport via proton symport	No protein
thymd[e]	h[e] + thymd[e] <=> h[c] + thymd[c]	thymidine transport in via proton symport	No protein
3c3hmp[e]	3c3hmp[c] <=> 3c3hmp[e]	2-Isopropylmalate transport, diffusion	No protein
for[e]	for[e] <=> for[c]	formate transport via diffusion	No protein
sbt-D[e]	sbt-D[e] <=> sbt-D[c]	D-sorbitol transport via passive diffusion	No protein
2mppal[e]	2mppal[c] <=> 2mppal[e]	2-methylpropanal transport (extracellular)	No protein
3mbald[e]	3mbald[c] <=> 3mbald[e]	3-methylbutanal transport (extracellular)	No protein
ac[e]	ac[e] <=> ac[c]	acetate transporter	No protein
acald[e]	acald[e] <=> acald[c]	acetaldehyde reversible transport	No protein
etoh[e]	etoh[e] <=> etoh[c]	ethanol reversible transport	No protein
glx[e]	glx[c] <=> glx[e]	glyoxylate transport	No protein
glyc[e]	glyc[c] <=> glyc[e]	glycerol transport via channel	No protein
lanost[e]	lanost[e] <=> lanost[c]	lanosterol reversible transport	No protein
oaa[e]	oaa[c] <=> oaa[e]	Oxaloacetate transport	No protein
pacald[e]	pacald[c] <=> pacald[e]	Phenylacetaldehyde transport (extracellular)	No protein
pro-L[e]	opro-L[c] <=> opro-L[e]	5-oxoproline transport	No protein
thym[e]	thym[c] + h[e] <=> h[c] + thym[e]	thymine reversible transport via proton antiport	No protein
