# Supplementary material for: Investigating metabolic interactions in a microbial co-culture through integrated modelling and experiments
Source: Comput Struct Biotechnol J. 2020 Mar 30;18:1249–58. doi: 10.1016/j.csbj.2020.03.019 (PMC7286961; doi:10.1016/j.csbj.2020.03.019)
Supplement: Supplementary file 5 [file mmc5.xlsx]

## Sheet: Legend
Supplementary Table 4
List of metabolites from S. cerevisiae which are involved in amino acid production in P. stipitis and their count

## Sheet: SceExchangemetsproducingAAinPic
Exchange metabolites	Number of amino acids produced by these metabolites
akg_e	18
acald_e	17
4abut_e	17
gln_DASH_L_e	17
cit_e	15
ac_e	15
pyr_e	14
glu_DASH_L_e	14
glyc_e	14
sbt_DASH_D_e	14
mal_DASH_L_e	13
etoh_e	12
val_DASH_L_e	12
glx_e	10
oaa_e	10
alltn_e	10
leu_DASH_L_e	9
ser_DASH_L_e	8
asp_DASH_L_e	8
thymd_e	6
phe_DASH_L_e	6
thr_DASH_L_e	6
lys_DASH_L_e	6
ile_DASH_L_e	4
asn_DASH_L_e	4
trp_DASH_L_e	3
arg_DASH_L_e	2
3c3hmp_e	2
3mop_e	2
orn_e	2
gly_e	2
pro_DASH_L_e	2
for_e	2
lac_DASH_D_e	1
