# Supplementary material for: Investigating metabolic interactions in a microbial co-culture through integrated modelling and experiments
Source: Comput Struct Biotechnol J. 2020 Mar 30;18:1249–58. doi: 10.1016/j.csbj.2020.03.019 (PMC7286961; doi:10.1016/j.csbj.2020.03.019)
Supplement: Supplementary file 6 [file mmc6.xlsx]

## Sheet: Legend
Supplementary Table 5
List of metabolites produced in P. stipitis due to ethanol transfer from S. cerevisiae

## Sheet: Metabolites
List of metabolites produced in P. stipitis due to ethanol transfer from S. cerevisiae
ppi_c
gmp_c
adn_c
pydx5p_c
dadp_c
trdox_c
dgdp_c
hco3_c
gtp_c
h2o2_c
nh4_e
amp_m
ins_c
ap4g_c
ade_c
r1p_c
gp4g_c
pppi_c
damp_c
dgmp_c
dgtp_c
gmp_e
ahdt_c
for_c
25dhpp_c
gsn_c
hxan_c
r5p_c
gua_c
dhnpt_c
for_e
5apru_c
xtsn_c
dgsn_c
tmp_c
dad_DASH_2_c
dtmp_c
g6p_c
xan_c
prpp_c
ru5p_DASH_D_c
gcald_c
2ahhmp_c
5aprbu_c
tmp_e
din_c
dtdp_c
dtmp_e
6pgl_c
mi1p_DASH_D_c
f6p_c
g1p_c
urate_c
xan_e
prbatp_c
nicrnt_c
db4p_c
xu5p_DASH_D_c
gcald_e
dhpt_c
2ahhmd_c
4r5au_c
dttp_c
g3p_c
6pgc_c
fdp_c
man6p_c
alltn_c
urate_e
prbamp_c
s7p_c
dmlz_c
dttp_e
ac_c
acald_e
13dpg_c
e4p_c
dhap_c
gua_e
6pgc_e
glcn_DASH_D_c
man1p_c
alltt_c
alltn_e
prfp_c
accoa_c
ac_m
ac_e
23dph_c
3pg_c
glyc3p_c
mthgxl_c
glcn_DASH_D_e
2glcna_c
g15lac_c
gdpmann_c
urea_c
urdglyc_c
prlp_c
aacoa_c
malcoa_c
acACP_c
accoa_m
ppi_m
3php_c
2pg_c
glyc_c
glyc3p_m
urea_e
allphn_c
glx_c
hmgcoa_c
malcoa_m
acACP_m
pep_c
glyc_e
dhap_m
hexa_c
hexacoa_c
octa_c
octacoa_c
mal_DASH_L_c
glx_e
mev_DASH_R_c
mglutcoa_c
2dda7p_c
pyr_c
hexaACP_c
hexa_e
hexacoa_e
dca_c
octaACP_c
octa_e
dcacoa_c
malACP_m
5pmev_c
mcrocoa_c
oaa_c
pyr_e
pyr_m
ddca_c
dca_e
dcaACP_c
ddcacoa_c
hexaACP_m
octaACP_m
5dpmev_c
ivcoa_c
alac_DASH_S_m
oaa_e
oaa_m
ttdca_c
ddca_e
ddcaACP_c
tdcoa_c
ipdp_c
ivcoa_m
23dhmb_m
mal_DASH_L_e
mal_DASH_L_m
dcaACP_m
cit_m
hdca_c
hdcea_c
myrsACP_c
ttdca_e
pmtcoa_c
dmpp_c
ipdp_m
4mop_m
btd_DASH_RR_e
3mob_m
fuc1p_c
focytc_m
ddcaACP_m
ocdca_c
ocdcea_c
ocdcya_c
ocdcta_c
palmACP_c
hdceaACP_c
hdceacoa_c
hdcea_e
stcoa_c
grdp_c
btd_DASH_RR_c
3mob_c
3c3hmp_m
ibcoa_m
myrsACP_m
eicosa_c
eicosapen_c
ocdcaACP_c
ocdca_e
ocdceaACP_c
ocdceacoa_c
ocdcea_e
ocdcyaACP_c
ocdcyacoa_c
ocdcya_e
ocdctaACP_c
ocdctacoa_c
ocdcta_e
eicosacoa_c
fum_e
frdp_c
actn_DASH_R_c
2mppal_c
ibcoa_c
icit_m
cit_c
pep_m
palmACP_m
hdceaACP_m
3psme_c
docosa_c
eicosaACP_c
eicosapen_e
eicosapenACP_c
eicosapencoa_c
docosacoa_c
3c3hmp_c
succ_e
fum_c
ggdp_c
sql_c
frdp_m
ibutoh_c
2mppal_e
macrylcoa_c
akg_m
cit_e
icit_c
ocdcaACP_m
ocdceaACP_m
ocdcyaACP_m
ocdctaACP_m
ttc_c
docosaACP_c
ttccoa_c
3c3hmp_e
2ippm_c
succ_c
dcamp_c
pendp_c
Ssq23epx_c
ibutoh_e
hibcoa_c
hicit_m
succoa_m
succ_m
eicosaACP_m
eicosapenACP_m
hexc_c
ttcACP_c
hexccoa_c
3c2hmp_c
pendp_m
lanost_c
hibut_c
akg_c
b124tc_m
oxag_m
gtp_m
fum_m
docosaACP_m
hexcACP_c
3c4mop_c
hexdp_m
44mctr_c
lanost_e
hibut_m
glu_DASH_L_c
akg_e
2oxoadp_m
glucoa_m
ttcACP_m
pacald_c
4mop_c
3c4mop_m
44mzym_c
2mop_m
acglu_c
gln_DASH_L_c
asp_DASH_L_c
glu_DASH_L_e
val_DASH_L_c
2oxoadp_c
phe_DASH_L_c
hexcACP_m
2phetoh_c
pacald_e
3mbald_c
leu_DASH_L_c
4mzym_int1_c
ppcoa_m
4adcho_c
anth_c
cbp_c
gam6p_c
pram_c
aicar_c
eig3p_c
gln_DASH_L_e
glu5sa_c
succsal_c
asn_DASH_L_c
asp_DASH_L_e
L2aadp_c
2phetoh_e
iamoh_c
3mbald_e
4mzym_int2_c
2mcit_m
ppACP_m
ppcoa_c
cbasp_c
1pyr5c_c
quln_c
ala_DASH_L_c
iamoh_e
4mzym_c
hepdcaACP_m
hepdceaACP_m
hepdca_c
hepdcacoa_c
hepdcea_c
hepdceacoa_c
hppcoa_c
2maacoa_c
ppecoa_c
ppACP_c
acgam6p_c
acser_c
asn_DASH_L_e
pro_DASH_L_c
gam6p_e
gly_e
gly_c
zym_int1_c
dhor_DASH_S_c
pro_DASH_L_e
pro_DASH_L_m
achms_c
aacoa_m
zym_int2_c
val_DASH_L_m
val_DASH_L_e
gar_c
orot_c
1pyr5c_m
zymst_c
10fthf_c
glu_DASH_L_m
L2aadp6sa_c
cys_DASH_L_c
5aop_m
orot5p_c
glu5sa_m
zymst_e
acgam1p_c
hepdcaACP_c
hepdceaACP_c
orn_e
imacp_c
ala_DASH_L_m
asp_DASH_L_m
leu_DASH_L_m
tyr_DASH_L_m
cys_DASH_L_e
lys_DASH_L_c
ptrc_e
orn_c
3mop_c
lys_DASH_L_e
citr_DASH_L_c
ptrc_c
orn_m
3mop_e
leu_DASH_L_e
pran_c
phe_DASH_L_e
acorn_m
cer1_26_c
arg_DASH_L_e
dump_c
ctp_c
arg_DASH_L_c
fgam_c
trp_DASH_L_c
dcmp_c
cdp_c
dctp_c
argsuc_c
dcyt_c
dcdp_c
cmp_c
fpram_c
citr_DASH_L_e
trp_DASH_L_e
lac_DASH_D_e
Lfmkynr_c
lac_DASH_D_c
Lkynr_c
lac_DASH_D_m
hLkynr_c
4ppcys_c
3hanthrn_c
cmusa_c
hemeO_m
met_DASH_L_e
am6sa_c
amuco_c
lgt_DASH_S_c
spmd_c
spmd_e
N1aspmd_c
N1sprm_c
