# Supplementary material for: Investigating metabolic interactions in a microbial co-culture through integrated modelling and experiments
Source: Comput Struct Biotechnol J. 2020 Mar 30;18:1249–58. doi: 10.1016/j.csbj.2020.03.019 (PMC7286961; doi:10.1016/j.csbj.2020.03.019)
Supplement: Supplementary file 7 [file mmc7.zip]

Archive with 3 entries (3 files):
- codes/find_metabolic_support_index_V4.py
- codes/find_pathways_and_identify_exchanges_V4.py
- codes/mq_75_cutoff_V4.py
