# Supplementary material for: Investigating metabolic interactions in a microbial co-culture through integrated modelling and experiments
Source: Comput Struct Biotechnol J. 2020 Mar 30;18:1249–58. doi: 10.1016/j.csbj.2020.03.019 (PMC7286961; doi:10.1016/j.csbj.2020.03.019)
Supplement: Supplementary file 7 [file mmc7.zip › codes/find_pathways_and_identify_exchanges_V4.py]

#!/usr/bin/env python3
# -*- coding: utf-8 -*-
"""
Created on Mon Jul 15 15:03:39 2019

@author: aarthi
"""


import metquest
import networkx as nx


def find_pathways_and_exc_mets(path_name, graph_name_combined, seed_met_fname):
    '''
    This function finds pathways in one organism with exchange metabolites from
    the other organism. This function depends on the output from metquest 
    package and exploits the use of reaction identifiers to identify the 
    exchange metabolites. Currently, this function returns the output only for
    Pichia stipitis.

    Parameters
    ----------
    path_name : str
        Absolute path name of the folder containing all the data files, i.e,
        single and joint graphs, seed metabolites.
    graph_name_combined : str
        Name of the joint graph created for the community of organisms.
    seed_met_fname : str
        Filename of seed metabolite

    Returns
    -------
    number_of_occ : dict
        Dictionary with the metabolite names and the count
    '''
    
    G = nx.read_gpickle(path_name + graph_name_combined)
    with open(path_name + seed_met_fname) as f:
        seed_metabolites = f.read().splitlines()
    seed_metabolites = set(seed_metabolites)
    pathway_table, c_path, scope = metquest.find_pathways(G, seed_metabolites, 75)
    print('Number of mets for which pathways have been found', len(pathway_table) - len(seed_metabolites))
    pred = G.predecessors
    org_1 = 'P1'  # Pichia
    org_2 = 'S1'  # Sacc
    org_1_list = []
    org_2_list = []
    every_target_exc_1 = {}
    every_target_exc_2 = {}
    for mets in pathway_table:
        if org_1 in mets:
            individual_list = []
            org_1_list.append(mets)
            for plen in pathway_table[mets]:
                for pathwayrxns in pathway_table[mets][plen]:
                    for rxns in pathwayrxns:
                        if 'Org_S1 ER' in rxns:
                            individual_list.append(rxns)
            if individual_list:
                print(mets)
                every_target_exc_1[mets] = individual_list
        elif org_2 in mets:
            org_2_list.append(mets)
            individual_list = []
            for plen in pathway_table[mets]:
                for pathwayrxns in pathway_table[mets][plen]:
                    for rxns in pathwayrxns:
                        if 'Org_P1 ER' in rxns:
                            individual_list.append(rxns)
            if individual_list:
                print(mets)
                every_target_exc_2[mets] = individual_list
    target_mets_with_unique_rxns_pic = {}
    target_mets_with_unique_rxns_sce = {}
    for mets in every_target_exc_1:
        target_mets_with_unique_rxns_pic[mets] = set(every_target_exc_1[mets])

    for mets in every_target_exc_2:
        target_mets_with_unique_rxns_sce[mets] = set(every_target_exc_2[mets])
    scope_mets_in_pichia = target_mets_with_unique_rxns_pic.keys()
    exc_to_mets_in_pichia = {}
    union_of_exc_mets = set([])
    for mets in scope_mets_in_pichia:
        mets_exc = set([])
        for rxns in target_mets_with_unique_rxns_pic[mets]:
            for mets in pred(rxns):
                if org_1 not in mets and org_2 not in mets:
                    mets_exc.add(mets)
                    union_of_exc_mets.add(mets)
    exc_to_mets_in_pichia[mets] = mets_exc
    # Number of times every metabolite is exchanged
    number_of_occ = {}
    number_of_occ_mets = {}
    for mets in union_of_exc_mets:
        count = 0
        for mets in exc_to_mets_in_pichia:
            if mets in exc_to_mets_in_pichia[mets]:
                count += 1
                if mets in number_of_occ_mets:
                    number_of_occ_mets[mets].append(mets)
                else:
                    number_of_occ_mets[mets] = [mets]
        number_of_occ[mets] = count
    return number_of_occ
