# Supplementary material for: Investigating metabolic interactions in a microbial co-culture through integrated modelling and experiments
Source: Comput Struct Biotechnol J. 2020 Mar 30;18:1249–58. doi: 10.1016/j.csbj.2020.03.019 (PMC7286961; doi:10.1016/j.csbj.2020.03.019)
Supplement: Supplementary file 7 [file mmc7.zip › codes/mq_75_cutoff_V4.py]

#!/usr/bin/env python3
# -*- coding: utf-8 -*-
"""
Created on Mon Jul 15 14:56:29 2019

This script performs metquest on the joint graph of Pichia stipitis and 
Saccharomyces cerevisiae for a cut-off of 75.
The files containing the entries for seed metabolites, single and joint
graphs are assumed to be present in the same folder as this script.

Output - Pathway table generated by Metquest are saved as a "pickle" file
In the console, pathway table, cyclic pathways and scope are returned.
@author: aarthi

"""

import metquest
import networkx as nx
import pickle
import os

current_working_dir = os.getcwd()

#pname = '/home/aarthi/Pichia_Sacc/datafiles/'
graph_name_combined = 'P1_S1_.gpickle'
graph_name_pic = 'P1_.gpickle'
graph_name_sacc = 'S1_.gpickle'
seed_met_fname = 'minimal_glucose_medium_withcofactors.txt'
# Combined graph
graph_name_with_path = os.path.join(current_working_dir, graph_name_combined)
G = nx.read_gpickle(graph_name_with_path)
seed_mets_with_path = os.path.join(current_working_dir, seed_met_fname)
with open(seed_mets_with_path) as f:
    seed_metabolites = f.read().splitlines()
seed_metabolites = set(seed_metabolites)
lb_m, status_dict, scope = metquest.forward_pass(G, seed_metabolites)
pathway_table, c_path, scope = metquest.find_pathways(G, seed_metabolites, 75)
with open("cutoff_75_pathway_table_scope_withminimalglucose.pickle", "wb") as f:
    pickle.dump([pathway_table, scope], f)
