# Supplementary material for: Investigating metabolic interactions in a microbial co-culture through integrated modelling and experiments
Source: Comput Struct Biotechnol J. 2020 Mar 30;18:1249–58. doi: 10.1016/j.csbj.2020.03.019 (PMC7286961; doi:10.1016/j.csbj.2020.03.019)
Supplement: Supplementary file 8 [file mmc8.zip]

Archive with 50 entries (45 files):
- SupplementaryDatafiles/Case1/
- SupplementaryDatafiles/Case1/bacillus_megaterium_V4.xml
- SupplementaryDatafiles/Case1/bmeg__V4.gpickle
- SupplementaryDatafiles/Case1/bmeg_keto__V4.gpickle
- SupplementaryDatafiles/Case1/bmeg_keto_namemap_V4.pickle
- SupplementaryDatafiles/Case1/bmeg_namemap_V4.pickle
- SupplementaryDatafiles/Case1/keto__V4.gpickle
- SupplementaryDatafiles/Case1/keto_namemap_V4.pickle
- SupplementaryDatafiles/Case1/keto_vulgare_V4.xml
- SupplementaryDatafiles/Case1/seed_mets_V4.txt
- SupplementaryDatafiles/Case2/
- SupplementaryDatafiles/Case2/caceto__V4.gpickle
- SupplementaryDatafiles/Case2/caceto_namemap_V4.pickle
- SupplementaryDatafiles/Case2/ccel__V4.gpickle
- SupplementaryDatafiles/Case2/ccel_caceto__V4.gpickle
- SupplementaryDatafiles/Case2/ccel_caceto_namemap_V4.pickle
- SupplementaryDatafiles/Case2/ccel_namemap_V4.pickle
- SupplementaryDatafiles/Case2/iCac802_V4.xml
- SupplementaryDatafiles/Case2/iFS431_V4.xml
- SupplementaryDatafiles/Case2/seed_mets_V4.txt
- SupplementaryDatafiles/Case3/
- SupplementaryDatafiles/Case3/balagurunathanpichia_V4.xml
- SupplementaryDatafiles/Case3/iMM904_V4.xml
- SupplementaryDatafiles/Case3/P1__V4.gpickle
- SupplementaryDatafiles/Case3/P1_namemap_V4.pickle
- SupplementaryDatafiles/Case3/P1_S1__V4.gpickle
- SupplementaryDatafiles/Case3/P1_S1_namemap_V4.pickle
- SupplementaryDatafiles/Case3/S1__V4.gpickle
- SupplementaryDatafiles/Case3/S1_namemap_V4.pickle
- SupplementaryDatafiles/Case3/seed_mets_V4.txt
- SupplementaryDatafiles/Case4/
- SupplementaryDatafiles/Case4/BMID000000140367__V4.gpickle
- SupplementaryDatafiles/Case4/BMID000000140367_BMID000000140996__V4.gpickle
- SupplementaryDatafiles/Case4/BMID000000140367_BMID000000140996_namemap_V4.pickle
- SupplementaryDatafiles/Case4/BMID000000140367_namemap_V4.pickle
- SupplementaryDatafiles/Case4/BMID000000140367_V4.xml
- SupplementaryDatafiles/Case4/BMID000000140996__V4.gpickle
- SupplementaryDatafiles/Case4/BMID000000140996_namemap_V4.pickle
- SupplementaryDatafiles/Case4/BMID000000140996_yarro_V4.xml
- SupplementaryDatafiles/Case4/seed_mets_V4.txt
- SupplementaryDatafiles/Case5/
- SupplementaryDatafiles/Case5/BMID000000141286__V4.gpickle
- SupplementaryDatafiles/Case5/BMID000000141286_BMID000000141529__V4.gpickle
- SupplementaryDatafiles/Case5/BMID000000141286_BMID000000141529_namemap_V4.pickle
- SupplementaryDatafiles/Case5/BMID000000141286_mm_V4.xml
- SupplementaryDatafiles/Case5/BMID000000141286_namemap_V4.pickle
- SupplementaryDatafiles/Case5/BMID000000141529__V4.gpickle
- SupplementaryDatafiles/Case5/BMID000000141529_ds_V4.xml
- SupplementaryDatafiles/Case5/BMID000000141529_namemap_V4.pickle
- SupplementaryDatafiles/Case5/seed_mets_V4.txt
