# Supplementary material for: Investigating metabolic interactions in a microbial co-culture through integrated modelling and experiments
Source: Comput Struct Biotechnol J. 2020 Mar 30;18:1249–58. doi: 10.1016/j.csbj.2020.03.019 (PMC7286961; doi:10.1016/j.csbj.2020.03.019)
Supplement: Supplementary file 8 [file mmc8.zip › SupplementaryDatafiles/Case1/bacillus_megaterium_V4.xml]

<?xml version='1.0' encoding='UTF-8'?>
<sbml xmlns:fbc="http://www.sbml.org/sbml/level3/version1/fbc/version2" level="3" sboTerm="SBO:0000624" version="1" xmlns="http://www.sbml.org/sbml/level3/version1/core" fbc:required="false">
  <model id="bmeg" fbc:strict="true">
    <listOfUnitDefinitions>
      <unitDefinition id="mmol_per_gDW_per_hr">
        <listOfUnits>
          <unit exponent="1" kind="mole" multiplier="1" scale="-3" />
          <unit exponent="-1" kind="gram" multiplier="1" scale="0" />
          <unit exponent="-1" kind="second" multiplier="3600" scale="0" />
        </listOfUnits>
      </unitDefinition>
    </listOfUnitDefinitions>
    <fbc:listOfObjectives fbc:activeObjective="obj">
      <fbc:objective fbc:id="obj" fbc:type="maximize">
        <fbc:listOfFluxObjectives>
          <fbc:fluxObjective fbc:coefficient="1" fbc:reaction="R_BME_R1123" />
        </fbc:listOfFluxObjectives>
      </fbc:objective>
    </fbc:listOfObjectives>
    <listOfParameters>
      <parameter constant="true" id="cobra_default_lb" sboTerm="SBO:0000626" units="mmol_per_gDW_per_hr" value="-1000" />
      <parameter constant="true" id="cobra_default_ub" sboTerm="SBO:0000626" units="mmol_per_gDW_per_hr" value="1000" />
      <parameter constant="true" id="cobra_0_bound" sboTerm="SBO:0000626" units="mmol_per_gDW_per_hr" value="0" />
      <parameter constant="true" id="R_BME_R794_upper_bound" sboTerm="SBO:0000625" units="mmol_per_gDW_per_hr" value="3.96" />
      <parameter constant="true" id="R_BME_R794_lower_bound" sboTerm="SBO:0000625" units="mmol_per_gDW_per_hr" value="3.96" />
      <parameter constant="true" id="R_BME_R1123_lower_bound" sboTerm="SBO:0000625" units="mmol_per_gDW_per_hr" value="0.1" />
      <parameter constant="true" id="R_BME_R1124_lower_bound" sboTerm="SBO:0000625" units="mmol_per_gDW_per_hr" value="-0.1" />
      <parameter constant="true" id="R_BME_R1125_lower_bound" sboTerm="SBO:0000625" units="mmol_per_gDW_per_hr" value="-0.1" />
      <parameter constant="true" id="R_BME_R1126_lower_bound" sboTerm="SBO:0000625" units="mmol_per_gDW_per_hr" value="-0.1" />
      <parameter constant="true" id="R_BME_R1127_lower_bound" sboTerm="SBO:0000625" units="mmol_per_gDW_per_hr" value="-0.1" />
      <parameter constant="true" id="R_BME_R1128_lower_bound" sboTerm="SBO:0000625" units="mmol_per_gDW_per_hr" value="-0.1" />
      <parameter constant="true" id="R_BME_R1129_lower_bound" sboTerm="SBO:0000625" units="mmol_per_gDW_per_hr" value="-0.1" />
      <parameter constant="true" id="R_BME_R1131_lower_bound" sboTerm="SBO:0000625" units="mmol_per_gDW_per_hr" value="-0.1" />
      <parameter constant="true" id="R_BME_R1132_lower_bound" sboTerm="SBO:0000625" units="mmol_per_gDW_per_hr" value="-0.1" />
      <parameter constant="true" id="R_BME_R1133_lower_bound" sboTerm="SBO:0000625" units="mmol_per_gDW_per_hr" value="-0.1" />
      <parameter constant="true" id="R_BME_R1134_lower_bound" sboTerm="SBO:0000625" units="mmol_per_gDW_per_hr" value="-0.1" />
      <parameter constant="true" id="R_BME_R1135_lower_bound" sboTerm="SBO:0000625" units="mmol_per_gDW_per_hr" value="-0.1" />
      <parameter constant="true" id="R_BME_R1136_lower_bound" sboTerm="SBO:0000625" units="mmol_per_gDW_per_hr" value="-0.1" />
      <parameter constant="true" id="R_BME_R1137_lower_bound" sboTerm="SBO:0000625" units="mmol_per_gDW_per_hr" value="-0.1" />
      <parameter constant="true" id="R_BME_R1138_lower_bound" sboTerm="SBO:0000625" units="mmol_per_gDW_per_hr" value="-0.1" />
      <parameter constant="true" id="R_BME_R1139_lower_bound" sboTerm="SBO:0000625" units="mmol_per_gDW_per_hr" value="-0.1" />
      <parameter constant="true" id="R_BME_R1140_lower_bound" sboTerm="SBO:0000625" units="mmol_per_gDW_per_hr" value="-0.1" />
      <parameter constant="true" id="R_BME_R1142_lower_bound" sboTerm="SBO:0000625" units="mmol_per_gDW_per_hr" value="-0.1" />
      <parameter constant="true" id="R_BME_R1143_lower_bound" sboTerm="SBO:0000625" units="mmol_per_gDW_per_hr" value="-0.1" />
      <parameter constant="true" id="R_BME_R1144_lower_bound" sboTerm="SBO:0000625" units="mmol_per_gDW_per_hr" value="-0.1" />
      <parameter constant="true" id="R_BME_R1145_lower_bound" sboTerm="SBO:0000625" units="mmol_per_gDW_per_hr" value="-0.1" />
      <parameter constant="true" id="R_BME_R1147_lower_bound" sboTerm="SBO:0000625" units="mmol_per_gDW_per_hr" value="-0.1" />
      <parameter constant="true" id="R_BME_R1148_lower_bound" sboTerm="SBO:0000625" units="mmol_per_gDW_per_hr" value="-0.1" />
      <parameter constant="true" id="R_BME_R1149_lower_bound" sboTerm="SBO:0000625" units="mmol_per_gDW_per_hr" value="-0.1" />
      <parameter constant="true" id="R_BME_R1150_lower_bound" sboTerm="SBO:0000625" units="mmol_per_gDW_per_hr" value="-0.001" />
      <parameter constant="true" id="R_BME_R1151_lower_bound" sboTerm="SBO:0000625" units="mmol_per_gDW_per_hr" value="-0.001" />
      <parameter constant="true" id="R_BME_R1152_lower_bound" sboTerm="SBO:0000625" units="mmol_per_gDW_per_hr" value="-0.001" />
      <parameter constant="true" id="R_BME_R1153_lower_bound" sboTerm="SBO:0000625" units="mmol_per_gDW_per_hr" value="-0.001" />
      <parameter constant="true" id="R_BME_R1154_lower_bound" sboTerm="SBO:0000625" units="mmol_per_gDW_per_hr" value="-0.001" />
      <parameter constant="true" id="R_BME_R1156_lower_bound" sboTerm="SBO:0000625" units="mmol_per_gDW_per_hr" value="-0.001" />
      <parameter constant="true" id="R_BME_R1157_lower_bound" sboTerm="SBO:0000625" units="mmol_per_gDW_per_hr" value="-0.001" />
      <parameter constant="true" id="R_BME_R1183_lower_bound" sboTerm="SBO:0000625" units="mmol_per_gDW_per_hr" value="-0.1" />
      <parameter constant="true" id="R_BME_R1185_lower_bound" sboTerm="SBO:0000625" units="mmol_per_gDW_per_hr" value="-0.1" />
      <parameter constant="true" id="R_BME_R1186_lower_bound" sboTerm="SBO:0000625" units="mmol_per_gDW_per_hr" value="-0.1" />
      <parameter constant="true" id="R_BME_R1188_lower_bound" sboTerm="SBO:0000625" units="mmol_per_gDW_per_hr" value="-0.1" />
      <parameter constant="true" id="R_BME_R1189_lower_bound" sboTerm="SBO:0000625" units="mmol_per_gDW_per_hr" value="-0.1" />
      <parameter constant="true" id="R_BME_R1209_lower_bound" sboTerm="SBO:0000625" units="mmol_per_gDW_per_hr" value="-0.1" />
      <parameter constant="true" id="R_BME_R1212_lower_bound" sboTerm="SBO:0000625" units="mmol_per_gDW_per_hr" value="-0.1" />
      <parameter constant="true" id="R_BME_R1219_lower_bound" sboTerm="SBO:0000625" units="mmol_per_gDW_per_hr" value="-0.1" />
      <parameter constant="true" id="R_BME_R1235_lower_bound" sboTerm="SBO:0000625" units="mmol_per_gDW_per_hr" value="-0.1" />
      <parameter constant="true" id="R_BME_R1240_lower_bound" sboTerm="SBO:0000625" units="mmol_per_gDW_per_hr" value="-19.7" />
      <parameter constant="true" id="R_BME_R1244_lower_bound" sboTerm="SBO:0000625" units="mmol_per_gDW_per_hr" value="-0.1" />
      <parameter constant="true" id="R_BME_R1251_lower_bound" sboTerm="SBO:0000625" units="mmol_per_gDW_per_hr" value="-10" />
      <parameter constant="true" id="R_BME_R1252_lower_bound" sboTerm="SBO:0000625" units="mmol_per_gDW_per_hr" value="-0.1" />
      <parameter constant="true" id="R_BME_R1275_lower_bound" sboTerm="SBO:0000625" units="mmol_per_gDW_per_hr" value="-0.1" />
      <parameter constant="true" id="R_BME_R1299_lower_bound" sboTerm="SBO:0000625" units="mmol_per_gDW_per_hr" value="-0.1" />
      <parameter constant="true" id="R_BME_R1305_lower_bound" sboTerm="SBO:0000625" units="mmol_per_gDW_per_hr" value="-0.1" />
      <parameter constant="true" id="R_BME_R1312_lower_bound" sboTerm="SBO:0000625" units="mmol_per_gDW_per_hr" value="-0.1" />
      <parameter constant="true" id="R_BME_R1326_lower_bound" sboTerm="SBO:0000625" units="mmol_per_gDW_per_hr" value="-0.1" />
      <parameter constant="true" id="R_BME_R1337_lower_bound" sboTerm="SBO:0000625" units="mmol_per_gDW_per_hr" value="-0.1" />
    </listOfParameters>
    <listOfCompartments />
    <listOfSpecies>
      <species boundaryCondition="false" constant="false" hasOnlySubstanceUnits="false" id="M_H2O_c" name="H2O" />
      <species boundaryCondition="false" constant="false" hasOnlySubstanceUnits="false" id="M_SALCN6P_c" name="Salicin 6-phosphate" />
      <species boundaryCondition="false" constant="false" hasOnlySubstanceUnits="false" id="M_G6P_c" name="D-Glucose 6-phosphate" />
      <species boundaryCondition="false" constant="false" hasOnlySubstanceUnits="false" id="M_SALAL_c" name="Salicyl alcohol" />
      <species boundaryCondition="false" constant="false" hasOnlySubstanceUnits="false" id="M_ARBT6P_c" name="Arbutin 6-phosphate" />
      <species boundaryCondition="false" constant="false" hasOnlySubstanceUnits="false" id="M_BENDL_c" name="p-Benzenediol" />
      <species boundaryCondition="false" constant="false" hasOnlySubstanceUnits="false" id="M_G1P_c" name="D-Glucose 1-phosphate" />
      <species boundaryCondition="false" constant="false" hasOnlySubstanceUnits="false" id="M_F6P_c" name="D-Fructose 6-phosphate" />
      <species boundaryCondition="false" constant="false" hasOnlySubstanceUnits="false" id="M_ATP_c" name="ATP" />
      <species boundaryCondition="false" constant="false" hasOnlySubstanceUnits="false" id="M_GLC_c" name="D-Glucose" />
      <species boundaryCondition="false" constant="false" hasOnlySubstanceUnits="false" id="M_ADP_c" name="ADP" />
      <species boundaryCondition="false" constant="false" hasOnlySubstanceUnits="false" id="M_H_c" name="H+" />
      <species boundaryCondition="false" constant="false" hasOnlySubstanceUnits="false" id="M_FDP_c" name="D-Fructose 1,6-bisphosphate" />
      <species boundaryCondition="false" constant="false" hasOnlySubstanceUnits="false" id="M_PI_c" name="Orthophosphate" />
      <species boundaryCondition="false" constant="false" hasOnlySubstanceUnits="false" id="M_T3P2_c" name="Dihydroxyacetone phosphate" />
      <species boundaryCondition="false" constant="false" hasOnlySubstanceUnits="false" id="M_T3P1_c" name="D-Glyceraldehyde 3-phosphate" />
      <species boundaryCondition="false" constant="false" hasOnlySubstanceUnits="false" id="M_NAD_c" name="NAD+" />
      <species boundaryCondition="false" constant="false" hasOnlySubstanceUnits="false" id="M_13PDG_c" name="3-Phospho-D-glyceroyl phosphate" />
      <species boundaryCondition="false" constant="false" hasOnlySubstanceUnits="false" id="M_NADH_c" name="NADH" />
      <species boundaryCondition="false" constant="false" hasOnlySubstanceUnits="false" id="M_3PG_c" name="3-Phospho-D-glycerate" />
      <species boundaryCondition="false" constant="false" hasOnlySubstanceUnits="false" id="M_NADP_c" name="NADP+" />
      <species boundaryCondition="false" constant="false" hasOnlySubstanceUnits="false" id="M_NADPH_c" name="NADPH" />
      <species boundaryCondition="false" constant="false" hasOnlySubstanceUnits="false" id="M_2PG_c" name="2-Phospho-D-glycerate" />
      <species boundaryCondition="false" constant="false" hasOnlySubstanceUnits="false" id="M_PEP_c" name="Phosphoenolpyruvate" />
      <species boundaryCondition="false" constant="false" hasOnlySubstanceUnits="false" id="M_PYR_c" name="Pyruvate" />
      <species boundaryCondition="false" constant="false" hasOnlySubstanceUnits="false" id="M_COA_c" name="CoA" />
      <species boundaryCondition="false" constant="false" hasOnlySubstanceUnits="false" id="M_CO2_c" name="CO2" />
      <species boundaryCondition="false" constant="false" hasOnlySubstanceUnits="false" id="M_ACCOA_c" name="Acetyl-CoA" />
      <species boundaryCondition="false" constant="false" hasOnlySubstanceUnits="false" id="M_ETOL_c" name="Ethanol" />
      <species boundaryCondition="false" constant="false" hasOnlySubstanceUnits="false" id="M_ACAL_c" name="Acetaldehyde" />
      <species boundaryCondition="false" constant="false" hasOnlySubstanceUnits="false" id="M_HCO3_c" name="HCO3" />
      <species boundaryCondition="false" constant="false" hasOnlySubstanceUnits="false" id="M_OA_c" name="Oxaloacetate" />
      <species boundaryCondition="false" constant="false" hasOnlySubstanceUnits="false" id="M_CIT_c" name="Citrate" />
      <species boundaryCondition="false" constant="false" hasOnlySubstanceUnits="false" id="M_ICIT_c" name="Isocitrate" />
      <species boundaryCondition="false" constant="false" hasOnlySubstanceUnits="false" id="M_AKG_c" name="2-Oxoglutarate" />
      <species boundaryCondition="false" constant="false" hasOnlySubstanceUnits="false" id="M_SUCCOA_c" name="Succinyl-CoA" />
      <species boundaryCondition="false" constant="false" hasOnlySubstanceUnits="false" id="M_SUCC_c" name="Succinate" />
      <species boundaryCondition="false" constant="false" hasOnlySubstanceUnits="false" id="M_FAD_c" name="FAD" />
      <species boundaryCondition="false" constant="false" hasOnlySubstanceUnits="false" id="M_FUM_c" name="Fumarate" />
      <species boundaryCondition="false" constant="false" hasOnlySubstanceUnits="false" id="M_FADH2_c" name="FADH2" />
      <species boundaryCondition="false" constant="false" hasOnlySubstanceUnits="false" id="M_MAL_c" name="(S)-Malate" />
      <species boundaryCondition="false" constant="false" hasOnlySubstanceUnits="false" id="M_D6PGL_c" name="D-Glucono-1,5-lactone 6-phosphate" />
      <species boundaryCondition="false" constant="false" hasOnlySubstanceUnits="false" id="M_D6PGC_c" name="6-Phospho-D-gluconate" />
      <species boundaryCondition="false" constant="false" hasOnlySubstanceUnits="false" id="M_RL5P_c" name="D-Ribulose 5-phosphate" />
      <species boundaryCondition="false" constant="false" hasOnlySubstanceUnits="false" id="M_ARAHE6P_c" name="D-arabino-3-Hexulose 6-phosphate" />
      <species boundaryCondition="false" constant="false" hasOnlySubstanceUnits="false" id="M_FALD_c" name="Formaldehyde" />
      <species boundaryCondition="false" constant="false" hasOnlySubstanceUnits="false" id="M_XUL5P_c" name="D-Xylulose 5-phosphate" />
      <species boundaryCondition="false" constant="false" hasOnlySubstanceUnits="false" id="M_E4P_c" name="D-Erythrose 4-phosphate" />
      <species boundaryCondition="false" constant="false" hasOnlySubstanceUnits="false" id="M_S7P_c" name="Sedoheptulose 7-phosphate" />
      <species boundaryCondition="false" constant="false" hasOnlySubstanceUnits="false" id="M_R5P_c" name="D-Ribose 5-phosphate" />
      <species boundaryCondition="false" constant="false" hasOnlySubstanceUnits="false" id="M_R1P_c" name="D-Ribose 1-phosphate" />
      <species boundaryCondition="false" constant="false" hasOnlySubstanceUnits="false" id="M_DRIB_c" name="Deoxyribose" />
      <species boundaryCondition="false" constant="false" hasOnlySubstanceUnits="false" id="M_DR5P_c" name="2-Deoxy-D-ribose 5-phosphate" />
      <species boundaryCondition="false" constant="false" hasOnlySubstanceUnits="false" id="M_RIB_c" name="D-Ribose" />
      <species boundaryCondition="false" constant="false" hasOnlySubstanceUnits="false" id="M_DR1P_c" name="2-Deoxy-D-ribose 1-phosphate" />
      <species boundaryCondition="false" constant="false" hasOnlySubstanceUnits="false" id="M_GLCN15LAC_c" name="D-Glucono-1,5-lactone" />
      <species boundaryCondition="false" constant="false" hasOnlySubstanceUnits="false" id="M_GLCNT_c" name="D-Gluconic acid" />
      <species boundaryCondition="false" constant="false" hasOnlySubstanceUnits="false" id="M_KDG_c" name="2-Dehydro-3-deoxy-D-gluconate" />
      <species boundaryCondition="false" constant="false" hasOnlySubstanceUnits="false" id="M_KDPG_c" name="2-Dehydro-3-deoxy-6-phospho-D-gluconate" />
      <species boundaryCondition="false" constant="false" hasOnlySubstanceUnits="false" id="M_DGLCNT_c" name="2-dehydro-D-gluconate" />
      <species boundaryCondition="false" constant="false" hasOnlySubstanceUnits="false" id="M_GALUNT_c" name="D-Galacturonate" />
      <species boundaryCondition="false" constant="false" hasOnlySubstanceUnits="false" id="M_TAGUR_c" name="D-Tagaturonate" />
      <species boundaryCondition="false" constant="false" hasOnlySubstanceUnits="false" id="M_GLCUNT_c" name="D-Glucuronate" />
      <species boundaryCondition="false" constant="false" hasOnlySubstanceUnits="false" id="M_FRUTN_c" name="D-Fructuronate" />
      <species boundaryCondition="false" constant="false" hasOnlySubstanceUnits="false" id="M_ALTRN_c" name="D-Altronate" />
      <species boundaryCondition="false" constant="false" hasOnlySubstanceUnits="false" id="M_UTP_c" name="UTP" />
      <species boundaryCondition="false" constant="false" hasOnlySubstanceUnits="false" id="M_PPI_c" name="Diphosphate" />
      <species boundaryCondition="false" constant="false" hasOnlySubstanceUnits="false" id="M_UDPG_c" name="UDP-glucose" />
      <species boundaryCondition="false" constant="false" hasOnlySubstanceUnits="false" id="M_UDPGTE_c" name="UDP-glucuronate" />
      <species boundaryCondition="false" constant="false" hasOnlySubstanceUnits="false" id="M_XYL_c" name="D-Xylose" />
      <species boundaryCondition="false" constant="false" hasOnlySubstanceUnits="false" id="M_XOL_c" name="Xylitol" />
      <species boundaryCondition="false" constant="false" hasOnlySubstanceUnits="false" id="M_LARAB_c" name="L-Arabinose" />
      <species boundaryCondition="false" constant="false" hasOnlySubstanceUnits="false" id="M_LAOL_c" name="L-Arabitol" />
      <species boundaryCondition="false" constant="false" hasOnlySubstanceUnits="false" id="M_XUL_c" name="D-xylulose" />
      <species boundaryCondition="false" constant="false" hasOnlySubstanceUnits="false" id="M_LRL5P_c" name="L-Ribulose 5-phosphate" />
      <species boundaryCondition="false" constant="false" hasOnlySubstanceUnits="false" id="M_LRL_c" name="L-Ribulose" />
      <species boundaryCondition="false" constant="false" hasOnlySubstanceUnits="false" id="M_MANOE_c" name="D-Mannonate" />
      <species boundaryCondition="false" constant="false" hasOnlySubstanceUnits="false" id="M_FRU_c" name="D-Fructose" />
      <species boundaryCondition="false" constant="false" hasOnlySubstanceUnits="false" id="M_MNT1P_c" name="D-Mannitol 1-phosphate" />
      <species boundaryCondition="false" constant="false" hasOnlySubstanceUnits="false" id="M_MAN6P_c" name="D-Mannose 6-phosphate" />
      <species boundaryCondition="false" constant="false" hasOnlySubstanceUnits="false" id="M_MAN1P_c" name="D-Mannose 1-phosphate" />
      <species boundaryCondition="false" constant="false" hasOnlySubstanceUnits="false" id="M_GTP_c" name="GTP" />
      <species boundaryCondition="false" constant="false" hasOnlySubstanceUnits="false" id="M_GDPMAN_c" name="GDP-mannose" />
      <species boundaryCondition="false" constant="false" hasOnlySubstanceUnits="false" id="M_F1P_c" name="D-Fructose 1-phosphate" />
      <species boundaryCondition="false" constant="false" hasOnlySubstanceUnits="false" id="M_GLYAL_c" name="D-Glyceraldehyde" />
      <species boundaryCondition="false" constant="false" hasOnlySubstanceUnits="false" id="M_SOT_c" name="D-Sorbitol" />
      <species boundaryCondition="false" constant="false" hasOnlySubstanceUnits="false" id="M_GAL_c" name="D-Galactose" />
      <species boundaryCondition="false" constant="false" hasOnlySubstanceUnits="false" id="M_GAL1P_c" name="alpha-D-Galactose 1-phosphate" />
      <species boundaryCondition="false" constant="false" hasOnlySubstanceUnits="false" id="M_MELI_c" name="Melibiose" />
      <species boundaryCondition="false" constant="false" hasOnlySubstanceUnits="false" id="M_MATR_c" name="Manninotriose" />
      <species boundaryCondition="false" constant="false" hasOnlySubstanceUnits="false" id="M_STAC_c" name="Stachyose" />
      <species boundaryCondition="false" constant="false" hasOnlySubstanceUnits="false" id="M_RAF_c" name="Raffinose" />
      <species boundaryCondition="false" constant="false" hasOnlySubstanceUnits="false" id="M_SUC_c" name="Sucrose" />
      <species boundaryCondition="false" constant="false" hasOnlySubstanceUnits="false" id="M_SUC6P_c" name="Sucrose 6-phosphate" />
      <species boundaryCondition="false" constant="false" hasOnlySubstanceUnits="false" id="M_MELT_c" name="Melibiitol" />
      <species boundaryCondition="false" constant="false" hasOnlySubstanceUnits="false" id="M_EPIBIO_c" name="Epimelibiose" />
      <species boundaryCondition="false" constant="false" hasOnlySubstanceUnits="false" id="M_MAN_c" name="D-Mannose" />
      <species boundaryCondition="false" constant="false" hasOnlySubstanceUnits="false" id="M_DGALGLY_c" name="3-beta-D-Galactosyl-sn-glycerol" />
      <species boundaryCondition="false" constant="false" hasOnlySubstanceUnits="false" id="M_GL_c" name="Glycerol" />
      <species boundaryCondition="false" constant="false" hasOnlySubstanceUnits="false" id="M_GALOL_c" name="alpha-D-galactosyl-(1-&gt;3)-1D-myo-inositol" />
      <species boundaryCondition="false" constant="false" hasOnlySubstanceUnits="false" id="M_MYOI_c" name="myo-Inositol" />
      <species boundaryCondition="false" constant="false" hasOnlySubstanceUnits="false" id="M_LACTOSE_c" name="Lactose" />
      <species boundaryCondition="false" constant="false" hasOnlySubstanceUnits="false" id="M_T6P_c" name="D-Tagatose 6-phosphate" />
      <species boundaryCondition="false" constant="false" hasOnlySubstanceUnits="false" id="M_TAGBP_c" name="D-Tagatose 1,6-bisphosphate" />
      <species boundaryCondition="false" constant="false" hasOnlySubstanceUnits="false" id="M_LGALNT_c" name="L-Galactonate" />
      <species boundaryCondition="false" constant="false" hasOnlySubstanceUnits="false" id="M_GALAC_c" name="L-Galactono-1,4-lactone" />
      <species boundaryCondition="false" constant="false" hasOnlySubstanceUnits="false" id="M_GLUCARATE_c" name="D-glucarate" />
      <species boundaryCondition="false" constant="false" hasOnlySubstanceUnits="false" id="M_DH4DGLC_c" name="5-dehydro-4-deoxy-D-glucarate" />
      <species boundaryCondition="false" constant="false" hasOnlySubstanceUnits="false" id="M_DGALCTR_c" name="D-Galactarate" />
      <species boundaryCondition="false" constant="false" hasOnlySubstanceUnits="false" id="M_DIOXPEN_c" name="2,5-Dioxopentanoate" />
      <species boundaryCondition="false" constant="false" hasOnlySubstanceUnits="false" id="M_GLUAC_c" name="D-Glucuronolactone" />
      <species boundaryCondition="false" constant="false" hasOnlySubstanceUnits="false" id="M_TRE6P_c" name="Trehalose 6-phosphate" />
      <species boundaryCondition="false" constant="false" hasOnlySubstanceUnits="false" id="M_ADPGLC_c" name="ADP-glucose" />
      <species boundaryCondition="false" constant="false" hasOnlySubstanceUnits="false" id="M_GLYCOGEN_c" name="glycogen" />
      <species boundaryCondition="false" constant="false" hasOnlySubstanceUnits="false" id="M_AMYLS1_c" name="Amylose(n)" />
      <species boundaryCondition="false" constant="false" hasOnlySubstanceUnits="false" id="M_AMYLS2_c" name="Amylose(n+1)" />
      <species boundaryCondition="false" constant="false" hasOnlySubstanceUnits="false" id="M_STAR_c" name="Starch(n)" />
      <species boundaryCondition="false" constant="false" hasOnlySubstanceUnits="false" id="M_DEX_c" name="Dextrin(n)" />
      <species boundaryCondition="false" constant="false" hasOnlySubstanceUnits="false" id="M_STAR1_c" name="Starch(n-1)" />
      <species boundaryCondition="false" constant="false" hasOnlySubstanceUnits="false" id="M_DEX1_c" name="Dextrin(n-1)" />
      <species boundaryCondition="false" constant="false" hasOnlySubstanceUnits="false" id="M_LEVN1_c" name="Levan(n-1)" />
      <species boundaryCondition="false" constant="false" hasOnlySubstanceUnits="false" id="M_LEVN_c" name="Levan(n)" />
      <species boundaryCondition="false" constant="false" hasOnlySubstanceUnits="false" id="M_LEVMN_c" name="Levan(m+n)" />
      <species boundaryCondition="false" constant="false" hasOnlySubstanceUnits="false" id="M_LEVM_c" name="Levan(m)" />
      <species boundaryCondition="false" constant="false" hasOnlySubstanceUnits="false" id="M_MLT_c" name="Maltose" />
      <species boundaryCondition="false" constant="false" hasOnlySubstanceUnits="false" id="M_CELLOB_c" name="cellobiose" />
      <species boundaryCondition="false" constant="false" hasOnlySubstanceUnits="false" id="M_GENTB_c" name="gentiobiose " />
      <species boundaryCondition="false" constant="false" hasOnlySubstanceUnits="false" id="M_CTETRAOSE_c" name="cellotetraose" />
      <species boundaryCondition="false" constant="false" hasOnlySubstanceUnits="false" id="M_TUR_c" name="turanose" />
      <species boundaryCondition="false" constant="false" hasOnlySubstanceUnits="false" id="M_CELLOT_c" name="cellotriose" />
      <species boundaryCondition="false" constant="false" hasOnlySubstanceUnits="false" id="M_UDPGAL_c" name="UDP-D-galactose" />
      <species boundaryCondition="false" constant="false" hasOnlySubstanceUnits="false" id="M_MURNAC6P_c" name="N-Acetylmuramic acid 6-phosphate" />
      <species boundaryCondition="false" constant="false" hasOnlySubstanceUnits="false" id="M_NAGA6P_c" name="N-Acetyl-D-glucosamine 6-phosphate" />
      <species boundaryCondition="false" constant="false" hasOnlySubstanceUnits="false" id="M_LAC_c" name="L-Lactate" />
      <species boundaryCondition="false" constant="false" hasOnlySubstanceUnits="false" id="M_AC_c" name="Acetate" />
      <species boundaryCondition="false" constant="false" hasOnlySubstanceUnits="false" id="M_GA6P_c" name="D-Glucosamine 6-phosphate" />
      <species boundaryCondition="false" constant="false" hasOnlySubstanceUnits="false" id="M_GA1P_c" name="alpha-D-Glucosamine 1-phosphate" />
      <species boundaryCondition="false" constant="false" hasOnlySubstanceUnits="false" id="M_NAGA1P_c" name="N-Acetyl-alpha-D-glucosamine 1-phosphate" />
      <species boundaryCondition="false" constant="false" hasOnlySubstanceUnits="false" id="M_UDPNAG_c" name="UDP-N-acetyl-D-glucosamine" />
      <species boundaryCondition="false" constant="false" hasOnlySubstanceUnits="false" id="M_UDP_c" name="UDP" />
      <species boundaryCondition="false" constant="false" hasOnlySubstanceUnits="false" id="M_NAMA_c" name="N-Acetyl-D-mannosamine" />
      <species boundaryCondition="false" constant="false" hasOnlySubstanceUnits="false" id="M_UACMAM_c" name="UDP-N-acetyl-D-mannosamine" />
      <species boundaryCondition="false" constant="false" hasOnlySubstanceUnits="false" id="M_UACMAMU_c" name="UDP-N-acetyl-D-mannosaminouronate" />
      <species boundaryCondition="false" constant="false" hasOnlySubstanceUnits="false" id="M_GLN_c" name="L-Glutamine" />
      <species boundaryCondition="false" constant="false" hasOnlySubstanceUnits="false" id="M_GLU_c" name="L-Glutamate" />
      <species boundaryCondition="false" constant="false" hasOnlySubstanceUnits="false" id="M_UDPNAGA_c" name="UDP-N-acetyl-D-galactosamine" />
      <species boundaryCondition="false" constant="false" hasOnlySubstanceUnits="false" id="M_NH3_c" name="Ammonia" />
      <species boundaryCondition="false" constant="false" hasOnlySubstanceUnits="false" id="M_GLX_c" name="Glyoxylate" />
      <species boundaryCondition="false" constant="false" hasOnlySubstanceUnits="false" id="M_LLAC_c" name="(S)-lactic acid" />
      <species boundaryCondition="false" constant="false" hasOnlySubstanceUnits="false" id="M_AMP_c" name="AMP" />
      <species boundaryCondition="false" constant="false" hasOnlySubstanceUnits="false" id="M_O2_c" name="O2" />
      <species boundaryCondition="false" constant="false" hasOnlySubstanceUnits="false" id="M_ACTP_c" name="Acetyl phosphate" />
      <species boundaryCondition="false" constant="false" hasOnlySubstanceUnits="false" id="M_H2O2_c" name="H2O2" />
      <species boundaryCondition="false" constant="false" hasOnlySubstanceUnits="false" id="M_RGT_c" name="Glutathione" />
      <species boundaryCondition="false" constant="false" hasOnlySubstanceUnits="false" id="M_MTHGXL_c" name="Methylglyoxal" />
      <species boundaryCondition="false" constant="false" hasOnlySubstanceUnits="false" id="M_LGT_c" name="(R)-S-Lactoylglutathione" />
      <species boundaryCondition="false" constant="false" hasOnlySubstanceUnits="false" id="M_HYOXGLU_c" name="4-Hydroxy-2-oxoglutarate" />
      <species boundaryCondition="false" constant="false" hasOnlySubstanceUnits="false" id="M_GLYA_c" name="Glycolate" />
      <species boundaryCondition="false" constant="false" hasOnlySubstanceUnits="false" id="M_G_c" name="D-Glycerate" />
      <species boundaryCondition="false" constant="false" hasOnlySubstanceUnits="false" id="M_MTART_c" name="meso-Tartaric acid" />
      <species boundaryCondition="false" constant="false" hasOnlySubstanceUnits="false" id="M_OXGLY_c" name="Oxaloglycolate" />
      <species boundaryCondition="false" constant="false" hasOnlySubstanceUnits="false" id="M_TART_c" name="L-tartarate" />
      <species boundaryCondition="false" constant="false" hasOnlySubstanceUnits="false" id="M_HOPP_c" name="2-Hydroxy-3-oxopropanoate" />
      <species boundaryCondition="false" constant="false" hasOnlySubstanceUnits="false" id="M_HPYR_c" name="Hydroxypyruvate" />
      <species boundaryCondition="false" constant="false" hasOnlySubstanceUnits="false" id="M_GLAL_c" name="Glycolaldehyde" />
      <species boundaryCondition="false" constant="false" hasOnlySubstanceUnits="false" id="M_METTHF_c" name="5,10-Methylenetetrahydrofolate" />
      <species boundaryCondition="false" constant="false" hasOnlySubstanceUnits="false" id="M_GLY_c" name="Glycine" />
      <species boundaryCondition="false" constant="false" hasOnlySubstanceUnits="false" id="M_THF_c" name="Tetrahydrofolate" />
      <species boundaryCondition="false" constant="false" hasOnlySubstanceUnits="false" id="M_PROP_c" name="Propanoate" />
      <species boundaryCondition="false" constant="false" hasOnlySubstanceUnits="false" id="M_PROPCOA_c" name="Propanoyl-CoA" />
      <species boundaryCondition="false" constant="false" hasOnlySubstanceUnits="false" id="M_PPAP_c" name="Propanoyl phosphate" />
      <species boundaryCondition="false" constant="false" hasOnlySubstanceUnits="false" id="M_HBUT_c" name="2-Hydroxybutyrate" />
      <species boundaryCondition="false" constant="false" hasOnlySubstanceUnits="false" id="M_OBUT_c" name="2-Oxobutanoate" />
      <species boundaryCondition="false" constant="false" hasOnlySubstanceUnits="false" id="M_PAPP_c" name="propanoyl phosphate" />
      <species boundaryCondition="false" constant="false" hasOnlySubstanceUnits="false" id="M_MMSA_c" name="(S)-Methylmalonate semialdehyde" />
      <species boundaryCondition="false" constant="false" hasOnlySubstanceUnits="false" id="M_RMMCOA_c" name="(R)-Methylmalonyl-CoA" />
      <species boundaryCondition="false" constant="false" hasOnlySubstanceUnits="false" id="M_3OPP_c" name="3-Oxopropanoate" />
      <species boundaryCondition="false" constant="false" hasOnlySubstanceUnits="false" id="M_C40COA_c" name="Butanoyl-CoA" />
      <species boundaryCondition="false" constant="false" hasOnlySubstanceUnits="false" id="M_BUAC_c" name="Butanoic acid" />
      <species boundaryCondition="false" constant="false" hasOnlySubstanceUnits="false" id="M_BUTP_c" name="Butanoylphosphate" />
      <species boundaryCondition="false" constant="false" hasOnlySubstanceUnits="false" id="M_AACCOA_c" name="Acetoacetyl-CoA" />
      <species boundaryCondition="false" constant="false" hasOnlySubstanceUnits="false" id="M_3HBCOA_c" name="(S)-3-Hydroxybutanoyl-CoA" />
      <species boundaryCondition="false" constant="false" hasOnlySubstanceUnits="false" id="M_RHYBC_c" name="(R)-3-Hydroxybutanoyl-CoA" />
      <species boundaryCondition="false" constant="false" hasOnlySubstanceUnits="false" id="M_ACTAC_c" name="Acetoacetate" />
      <species boundaryCondition="false" constant="false" hasOnlySubstanceUnits="false" id="M_BUTAL_c" name="Butanal" />
      <species boundaryCondition="false" constant="false" hasOnlySubstanceUnits="false" id="M_BUTL_c" name="1-Butanol" />
      <species boundaryCondition="false" constant="false" hasOnlySubstanceUnits="false" id="M_BDOH_c" name="(R,R)-2,3-Butanediol" />
      <species boundaryCondition="false" constant="false" hasOnlySubstanceUnits="false" id="M_ACTN_c" name="(R)-Acetoin" />
      <species boundaryCondition="false" constant="false" hasOnlySubstanceUnits="false" id="M_POLHYBU_c" name="Poly-beta-hydroxybutyrate" />
      <species boundaryCondition="false" constant="false" hasOnlySubstanceUnits="false" id="M_ACLAC_c" name="(S)-2-Acetolactate" />
      <species boundaryCondition="false" constant="false" hasOnlySubstanceUnits="false" id="M_TMASP_c" name="threo-3-methyl-L-aspartate" />
      <species boundaryCondition="false" constant="false" hasOnlySubstanceUnits="false" id="M_MI4P_c" name="1D-myo-inositol 4-phosphate" />
      <species boundaryCondition="false" constant="false" hasOnlySubstanceUnits="false" id="M_MI3P_c" name="1D-myo-inositol 3-phosphate" />
      <species boundaryCondition="false" constant="false" hasOnlySubstanceUnits="false" id="M_MI1P_c" name="1D-myo-inositol 1-phosphate" />
      <species boundaryCondition="false" constant="false" hasOnlySubstanceUnits="false" id="M_INOSOSE_c" name="2,4,6/3,5-Pentahydroxycyclohexanone" />
      <species boundaryCondition="false" constant="false" hasOnlySubstanceUnits="false" id="M_TCHDIONE_c" name="3D-(3,5/4)-Trihydroxycyclohexane-1,2-dione" />
      <species boundaryCondition="false" constant="false" hasOnlySubstanceUnits="false" id="M_DEKEGLU_c" name="2-Deoxy-5-keto-D-gluconic acid" />
      <species boundaryCondition="false" constant="false" hasOnlySubstanceUnits="false" id="M_DEKG6P_c" name="2-Deoxy-5-keto-D-gluconic acid 6-phosphate" />
      <species boundaryCondition="false" constant="false" hasOnlySubstanceUnits="false" id="M_FOR_c" name="Formate" />
      <species boundaryCondition="false" constant="false" hasOnlySubstanceUnits="false" id="M_ADPR_c" name="ADP-ribose" />
      <species boundaryCondition="false" constant="false" hasOnlySubstanceUnits="false" id="M_PRPP_c" name="5-Phospho-alpha-D-ribose 1-diphosphate" />
      <species boundaryCondition="false" constant="false" hasOnlySubstanceUnits="false" id="M_PRAM_c" name="5-Phosphoribosylamine" />
      <species boundaryCondition="false" constant="false" hasOnlySubstanceUnits="false" id="M_GAR_c" name="5'-Phosphoribosylglycinamide" />
      <species boundaryCondition="false" constant="false" hasOnlySubstanceUnits="false" id="M_FTHF_c" name="10-Formyltetrahydrofolate" />
      <species boundaryCondition="false" constant="false" hasOnlySubstanceUnits="false" id="M_FGAR_c" name="5'-Phosphoribosyl-N-formylglycinamide" />
      <species boundaryCondition="false" constant="false" hasOnlySubstanceUnits="false" id="M_FGAM_c" name="2-(Formamido)-N1-(5'-phosphoribosyl)acetamidine" />
      <species boundaryCondition="false" constant="false" hasOnlySubstanceUnits="false" id="M_AIR_c" name="Aminoimidazole ribotide" />
      <species boundaryCondition="false" constant="false" hasOnlySubstanceUnits="false" id="M_N5CAIR_c" name="5-carboxyamino-1-(5-phospho-D-ribosyl)imidazole" />
      <species boundaryCondition="false" constant="false" hasOnlySubstanceUnits="false" id="M_CAIR_c" name="1-(5-Phospho-D-ribosyl)-5-amino-4-imidazolecarboxylate" />
      <species boundaryCondition="false" constant="false" hasOnlySubstanceUnits="false" id="M_ASP_c" name="L-Aspartate" />
      <species boundaryCondition="false" constant="false" hasOnlySubstanceUnits="false" id="M_SAICAR_c" name="1-(5'-Phosphoribosyl)-5-amino-4-(N-succinocarboxamide)-imidazole" />
      <species boundaryCondition="false" constant="false" hasOnlySubstanceUnits="false" id="M_AICAR_c" name="1-(5'-Phosphoribosyl)-5-amino-4-imidazolecarboxamide" />
      <species boundaryCondition="false" constant="false" hasOnlySubstanceUnits="false" id="M_AICAD_c" name="5-Amino-4-imidazolecarboxyamide" />
      <species boundaryCondition="false" constant="false" hasOnlySubstanceUnits="false" id="M_PRFICA_c" name="1-(5'-Phosphoribosyl)-5-formamido-4-imidazolecarboxamide" />
      <species boundaryCondition="false" constant="false" hasOnlySubstanceUnits="false" id="M_IMP_c" name="IMP" />
      <species boundaryCondition="false" constant="false" hasOnlySubstanceUnits="false" id="M_XMP_c" name="Xanthosine 5'-phosphate" />
      <species boundaryCondition="false" constant="false" hasOnlySubstanceUnits="false" id="M_GMP_c" name="GMP" />
      <species boundaryCondition="false" constant="false" hasOnlySubstanceUnits="false" id="M_HYXN_c" name="Hypoxanthine" />
      <species boundaryCondition="false" constant="false" hasOnlySubstanceUnits="false" id="M_INS_c" name="Inosine" />
      <species boundaryCondition="false" constant="false" hasOnlySubstanceUnits="false" id="M_XTSINE_c" name="Xanthosine" />
      <species boundaryCondition="false" constant="false" hasOnlySubstanceUnits="false" id="M_XAN_c" name="Xanthine" />
      <species boundaryCondition="false" constant="false" hasOnlySubstanceUnits="false" id="M_GDP_c" name="GDP" />
      <species boundaryCondition="false" constant="false" hasOnlySubstanceUnits="false" id="M_ASUC_c" name="N6-(1,2-Dicarboxyethyl)-AMP" />
      <species boundaryCondition="false" constant="false" hasOnlySubstanceUnits="false" id="M_DC_c" name="Deoxycytidine" />
      <species boundaryCondition="false" constant="false" hasOnlySubstanceUnits="false" id="M_DCMP_c" name="dCMP" />
      <species boundaryCondition="false" constant="false" hasOnlySubstanceUnits="false" id="M_ADN_c" name="Adenosine" />
      <species boundaryCondition="false" constant="false" hasOnlySubstanceUnits="false" id="M_23CAMP_c" name="2',3'-Cyclic AMP" />
      <species boundaryCondition="false" constant="false" hasOnlySubstanceUnits="false" id="M_3AMP_c" name="3'-AMP" />
      <species boundaryCondition="false" constant="false" hasOnlySubstanceUnits="false" id="M_AD_c" name="Adenine" />
      <species boundaryCondition="false" constant="false" hasOnlySubstanceUnits="false" id="M_DA_c" name="Deoxyadenosine" />
      <species boundaryCondition="false" constant="false" hasOnlySubstanceUnits="false" id="M_DIN_c" name="Deoxyinosine" />
      <species boundaryCondition="false" constant="false" hasOnlySubstanceUnits="false" id="M_DAMP_c" name="dAMP" />
      <species boundaryCondition="false" constant="false" hasOnlySubstanceUnits="false" id="M_DADP_c" name="dADP" />
      <species boundaryCondition="false" constant="false" hasOnlySubstanceUnits="false" id="M_DATP_c" name="dATP" />
      <species boundaryCondition="false" constant="false" hasOnlySubstanceUnits="false" id="M_ITP_c" name="ITP" />
      <species boundaryCondition="false" constant="false" hasOnlySubstanceUnits="false" id="M_DGDP_c" name="dGDP" />
      <species boundaryCondition="false" constant="false" hasOnlySubstanceUnits="false" id="M_DGTP_c" name="dGTP" />
      <species boundaryCondition="false" constant="false" hasOnlySubstanceUnits="false" id="M_IDP_c" name="IDP" />
      <species boundaryCondition="false" constant="false" hasOnlySubstanceUnits="false" id="M_XTP_c" name="XTP" />
      <species boundaryCondition="false" constant="false" hasOnlySubstanceUnits="false" id="M_GN_c" name="Guanine" />
      <species boundaryCondition="false" constant="false" hasOnlySubstanceUnits="false" id="M_GSN_c" name="Guanosine" />
      <species boundaryCondition="false" constant="false" hasOnlySubstanceUnits="false" id="M_DG_c" name="Deoxyguanosine" />
      <species boundaryCondition="false" constant="false" hasOnlySubstanceUnits="false" id="M_TRDRD_c" name="thioredoxin dithiol" />
      <species boundaryCondition="false" constant="false" hasOnlySubstanceUnits="false" id="M_TRDOX_c" name="thioredoxin disulfide" />
      <species boundaryCondition="false" constant="false" hasOnlySubstanceUnits="false" id="M_DGMP_c" name="dGMP" />
      <species boundaryCondition="false" constant="false" hasOnlySubstanceUnits="false" id="M_pppGpp[c]" name="Guanosine 3'-diphosphate 5'-triphosphate" />
      <species boundaryCondition="false" constant="false" hasOnlySubstanceUnits="false" id="M_ppGpp[c]" name="Guanosine 3',5'-bis(diphosphate)" />
      <species boundaryCondition="false" constant="false" hasOnlySubstanceUnits="false" id="M_DIDP_c" name="dIDP" />
      <species boundaryCondition="false" constant="false" hasOnlySubstanceUnits="false" id="M_DITP_c" name="dITP" />
      <species boundaryCondition="false" constant="false" hasOnlySubstanceUnits="false" id="M_DIMP_c" name="2'-Deoxyinosine 5'-phosphate" />
      <species boundaryCondition="false" constant="false" hasOnlySubstanceUnits="false" id="M_23CGMP_c" name="2',3'-Cyclic GMP" />
      <species boundaryCondition="false" constant="false" hasOnlySubstanceUnits="false" id="M_3GMP_c" name="Guanosine 3'-phosphate" />
      <species boundaryCondition="false" constant="false" hasOnlySubstanceUnits="false" id="M_URATE_c" name="Urate" />
      <species boundaryCondition="false" constant="false" hasOnlySubstanceUnits="false" id="M_ATT_c" name="Allantoate" />
      <species boundaryCondition="false" constant="false" hasOnlySubstanceUnits="false" id="M_UGLYC_c" name="ureidoglycolate" />
      <species boundaryCondition="false" constant="false" hasOnlySubstanceUnits="false" id="M_UREA_c" name="Urea" />
      <species boundaryCondition="false" constant="false" hasOnlySubstanceUnits="false" id="M_HIUR_c" name="5-Hydroxyisourate" />
      <species boundaryCondition="false" constant="false" hasOnlySubstanceUnits="false" id="M_HYURCAR_c" name="5-Hydroxy-2-oxo-4-ureido-2,5-dihydro-1H-imidazole-5-carboxylate" />
      <species boundaryCondition="false" constant="false" hasOnlySubstanceUnits="false" id="M_ALLOIN_c" name="Allantoin" />
      <species boundaryCondition="false" constant="false" hasOnlySubstanceUnits="false" id="M_UR_c" name="Ureidoglycine" />
      <species boundaryCondition="false" constant="false" hasOnlySubstanceUnits="false" id="M_CAP_c" name="Carbamoyl phosphate" />
      <species boundaryCondition="false" constant="false" hasOnlySubstanceUnits="false" id="M_CAASP_c" name="N-Carbamoyl-L-aspartate" />
      <species boundaryCondition="false" constant="false" hasOnlySubstanceUnits="false" id="M_DOROA_c" name="(S)-Dihydroorotate" />
      <species boundaryCondition="false" constant="false" hasOnlySubstanceUnits="false" id="M_OROA_c" name="Orotate" />
      <species boundaryCondition="false" constant="false" hasOnlySubstanceUnits="false" id="M_OMP_c" name="Orotidine 5'-phosphate" />
      <species boundaryCondition="false" constant="false" hasOnlySubstanceUnits="false" id="M_UMP_c" name="UDP-N-acetylmuramoyl-L-alanyl-D-glutamyl-meso-2,6-diaminopimeloyl-D-alanyl-D-alanine" />
      <species boundaryCondition="false" constant="false" hasOnlySubstanceUnits="false" id="M_URI_c" name="Uridine" />
      <species boundaryCondition="false" constant="false" hasOnlySubstanceUnits="false" id="M_URA_c" name="Uracil" />
      <species boundaryCondition="false" constant="false" hasOnlySubstanceUnits="false" id="M_CYTD_c" name="Cytidine" />
      <species boundaryCondition="false" constant="false" hasOnlySubstanceUnits="false" id="M_CYTS_c" name="Cytosine" />
      <species boundaryCondition="false" constant="false" hasOnlySubstanceUnits="false" id="M_CMP_c" name="CMP" />
      <species boundaryCondition="false" constant="false" hasOnlySubstanceUnits="false" id="M_DU_c" name="Deoxyuridine" />
      <species boundaryCondition="false" constant="false" hasOnlySubstanceUnits="false" id="M_CTP_c" name="CTP" />
      <species boundaryCondition="false" constant="false" hasOnlySubstanceUnits="false" id="M_CDP_c" name="CDP" />
      <species boundaryCondition="false" constant="false" hasOnlySubstanceUnits="false" id="M_DCDP_c" name="dCDP" />
      <species boundaryCondition="false" constant="false" hasOnlySubstanceUnits="false" id="M_DCTP_c" name="dCTP" />
      <species boundaryCondition="false" constant="false" hasOnlySubstanceUnits="false" id="M_DUMP_c" name="dUMP" />
      <species boundaryCondition="false" constant="false" hasOnlySubstanceUnits="false" id="M_DUDP_c" name="dUDP" />
      <species boundaryCondition="false" constant="false" hasOnlySubstanceUnits="false" id="M_DUTP_c" name="dUTP" />
      <species boundaryCondition="false" constant="false" hasOnlySubstanceUnits="false" id="M_DTMP_c" name="dTMP" />
      <species boundaryCondition="false" constant="false" hasOnlySubstanceUnits="false" id="M_DTDP_c" name="dTDP" />
      <species boundaryCondition="false" constant="false" hasOnlySubstanceUnits="false" id="M_DT_c" name="Thymidine" />
      <species boundaryCondition="false" constant="false" hasOnlySubstanceUnits="false" id="M_DTTP_c" name="dTTP" />
      <species boundaryCondition="false" constant="false" hasOnlySubstanceUnits="false" id="M_5MC_c" name="5-Methylcytosine" />
      <species boundaryCondition="false" constant="false" hasOnlySubstanceUnits="false" id="M_THY_c" name="Thymine" />
      <species boundaryCondition="false" constant="false" hasOnlySubstanceUnits="false" id="M_56DTHM_c" name="dihydrothymine" />
      <species boundaryCondition="false" constant="false" hasOnlySubstanceUnits="false" id="M_PAP_c" name="Adenosine 3',5'-bisphosphate" />
      <species boundaryCondition="false" constant="false" hasOnlySubstanceUnits="false" id="M_ALA_c" name="L-Alanine" />
      <species boundaryCondition="false" constant="false" hasOnlySubstanceUnits="false" id="M_ASN_c" name="L-Asparagine" />
      <species boundaryCondition="false" constant="false" hasOnlySubstanceUnits="false" id="M_GABA_c" name="4-Aminobutanoate" />
      <species boundaryCondition="false" constant="false" hasOnlySubstanceUnits="false" id="M_SUCCSAL_c" name="Succinate semialdehyde" />
      <species boundaryCondition="false" constant="false" hasOnlySubstanceUnits="false" id="M_DASP_c" name="D-Aspartate" />
      <species boundaryCondition="false" constant="false" hasOnlySubstanceUnits="false" id="M_BASP_c" name="4-Phospho-L-aspartate" />
      <species boundaryCondition="false" constant="false" hasOnlySubstanceUnits="false" id="M_ASPSA_c" name="L-Aspartate 4-semialdehyde" />
      <species boundaryCondition="false" constant="false" hasOnlySubstanceUnits="false" id="M_HSER_c" name="L-Homoserine" />
      <species boundaryCondition="false" constant="false" hasOnlySubstanceUnits="false" id="M_DIAMIBU_c" name="L-2,4-Diaminobutanoate" />
      <species boundaryCondition="false" constant="false" hasOnlySubstanceUnits="false" id="M_PHSER_c" name="O-Phospho-L-homoserine" />
      <species boundaryCondition="false" constant="false" hasOnlySubstanceUnits="false" id="M_THR_c" name="L-Threonine" />
      <species boundaryCondition="false" constant="false" hasOnlySubstanceUnits="false" id="M_PHP_c" name="3-Phosphonooxypyruvate" />
      <species boundaryCondition="false" constant="false" hasOnlySubstanceUnits="false" id="M_3PSER_c" name="O-Phospho-L-serine" />
      <species boundaryCondition="false" constant="false" hasOnlySubstanceUnits="false" id="M_SER_c" name="L-Serine" />
      <species boundaryCondition="false" constant="false" hasOnlySubstanceUnits="false" id="M_DSER_c" name="D-Serine" />
      <species boundaryCondition="false" constant="false" hasOnlySubstanceUnits="false" id="M_HCYS_c" name="L-Homocysteine" />
      <species boundaryCondition="false" constant="false" hasOnlySubstanceUnits="false" id="M_LLCT_c" name="Cystathionine" />
      <species boundaryCondition="false" constant="false" hasOnlySubstanceUnits="false" id="M_AM3OXBU_c" name="L-2-Amino-3-oxobutanoic acid" />
      <species boundaryCondition="false" constant="false" hasOnlySubstanceUnits="false" id="M_LIPOYLPROTEIN_c" name="Lipoylprotein" />
      <species boundaryCondition="false" constant="false" hasOnlySubstanceUnits="false" id="M_SAP_c" name="S-Aminomethyldihydrolipoylprotein" />
      <species boundaryCondition="false" constant="false" hasOnlySubstanceUnits="false" id="M_DIHYDROLIPOYLPROTEIN_c" name="Dihydrolipoylprotein" />
      <species boundaryCondition="false" constant="false" hasOnlySubstanceUnits="false" id="M_AMACR_c" name="2-Aminoacrylate" />
      <species boundaryCondition="false" constant="false" hasOnlySubstanceUnits="false" id="M_SARC_c" name="Sarcosine" />
      <species boundaryCondition="false" constant="false" hasOnlySubstanceUnits="false" id="M_BETALD_c" name="Betaine aldehyde" />
      <species boundaryCondition="false" constant="false" hasOnlySubstanceUnits="false" id="M_GLYB_c" name="Glycine betaine" />
      <species boundaryCondition="false" constant="false" hasOnlySubstanceUnits="false" id="M_ASER_c" name="O-Acetyl-L-serine" />
      <species boundaryCondition="false" constant="false" hasOnlySubstanceUnits="false" id="M_THJ_c" name="Thiosulfate" />
      <species boundaryCondition="false" constant="false" hasOnlySubstanceUnits="false" id="M_SULCYS_c" name="S-Sulfo-L-cysteine" />
      <species boundaryCondition="false" constant="false" hasOnlySubstanceUnits="false" id="M_H2S_c" name="Hydrogen sulfide" />
      <species boundaryCondition="false" constant="false" hasOnlySubstanceUnits="false" id="M_CYS_c" name="L-Cysteine" />
      <species boundaryCondition="false" constant="false" hasOnlySubstanceUnits="false" id="M_H2SO3_c" name="Sulfite" />
      <species boundaryCondition="false" constant="false" hasOnlySubstanceUnits="false" id="M_MPYR_c" name="Mercaptopyruvate" />
      <species boundaryCondition="false" constant="false" hasOnlySubstanceUnits="false" id="M_CYSD_c" name="D-Cysteine" />
      <species boundaryCondition="false" constant="false" hasOnlySubstanceUnits="false" id="M_MERLAC_c" name="3-Mercaptolactate" />
      <species boundaryCondition="false" constant="false" hasOnlySubstanceUnits="false" id="M_OSLHSER_c" name="O-Succinyl-L-homoserine" />
      <species boundaryCondition="false" constant="false" hasOnlySubstanceUnits="false" id="M_SAM_c" name="S-Adenosyl-L-methionine" />
      <species boundaryCondition="false" constant="false" hasOnlySubstanceUnits="false" id="M_MET_c" name="L-Methionine" />
      <species boundaryCondition="false" constant="false" hasOnlySubstanceUnits="false" id="M_SAH_c" name="S-Adenosyl-L-homocysteine" />
      <species boundaryCondition="false" constant="false" hasOnlySubstanceUnits="false" id="M_MTHPTGLU_c" name="5-methyltetrahydropteroyltri-L-glutamic acid" />
      <species boundaryCondition="false" constant="false" hasOnlySubstanceUnits="false" id="M_THPTGLU_c" name="tetrahydropteroyltri-L-glutamic acid" />
      <species boundaryCondition="false" constant="false" hasOnlySubstanceUnits="false" id="M_RHCYS_c" name="S-Ribosyl-L-homocysteine" />
      <species boundaryCondition="false" constant="false" hasOnlySubstanceUnits="false" id="M_DIHY23DIO_c" name="(4S)-4,5-Dihydroxypentan-2,3-dione" />
      <species boundaryCondition="false" constant="false" hasOnlySubstanceUnits="false" id="M_DSAM_c" name="S-Adenosylmethioninamine" />
      <species boundaryCondition="false" constant="false" hasOnlySubstanceUnits="false" id="M_SPRMD_c" name="Spermidine" />
      <species boundaryCondition="false" constant="false" hasOnlySubstanceUnits="false" id="M_5MTA_c" name="5'-Methylthioadenosine" />
      <species boundaryCondition="false" constant="false" hasOnlySubstanceUnits="false" id="M_SPRM_c" name="Spermine" />
      <species boundaryCondition="false" constant="false" hasOnlySubstanceUnits="false" id="M_PTRSC_c" name="Putrescine" />
      <species boundaryCondition="false" constant="false" hasOnlySubstanceUnits="false" id="M_MTR_c" name="5-Methylthio-D-ribose" />
      <species boundaryCondition="false" constant="false" hasOnlySubstanceUnits="false" id="M_MTR1P_c" name="S-Methyl-5-thio-D-ribose 1-phosphate" />
      <species boundaryCondition="false" constant="false" hasOnlySubstanceUnits="false" id="M_MTRL1P_c" name="S-Methyl-5-thio-D-ribulose 1-phosphate" />
      <species boundaryCondition="false" constant="false" hasOnlySubstanceUnits="false" id="M_DMTP1P_c" name="2,3-Diketo-5-methylthiopentyl-1-phosphate" />
      <species boundaryCondition="false" constant="false" hasOnlySubstanceUnits="false" id="M_HYKEMEP_c" name="2-Hydroxy-3-keto-5-methylthiopentenyl-1-phosphate" />
      <species boundaryCondition="false" constant="false" hasOnlySubstanceUnits="false" id="M_D5MPO_c" name="1,2-Dihydroxy-5-(methylthio)pent-1-en-3-one" />
      <species boundaryCondition="false" constant="false" hasOnlySubstanceUnits="false" id="M_METOBU_c" name="4-Methylthio-2-oxobutanoic acid" />
      <species boundaryCondition="false" constant="false" hasOnlySubstanceUnits="false" id="M_METH_c" name="Methanethiol" />
      <species boundaryCondition="false" constant="false" hasOnlySubstanceUnits="false" id="M_METOX_c" name="L-methionine S-oxide" />
      <species boundaryCondition="false" constant="false" hasOnlySubstanceUnits="false" id="M_OAHSER_c" name="O-Acetyl-L-homoserine" />
      <species boundaryCondition="false" constant="false" hasOnlySubstanceUnits="false" id="M_METRO_c" name="L-methionine R-oxide" />
      <species boundaryCondition="false" constant="false" hasOnlySubstanceUnits="false" id="M_R2MMAL_c" name="(R)-2-Methylmalate" />
      <species boundaryCondition="false" constant="false" hasOnlySubstanceUnits="false" id="M_MEMA_c" name="2-Methylmaleate" />
      <species boundaryCondition="false" constant="false" hasOnlySubstanceUnits="false" id="M_ERY3MEM_c" name="D-erythro-3-Methylmalate" />
      <species boundaryCondition="false" constant="false" hasOnlySubstanceUnits="false" id="M_ABUT_c" name="(S)-2-Aceto-2-hydroxybutanoate" />
      <species boundaryCondition="false" constant="false" hasOnlySubstanceUnits="false" id="M_HMOP_c" name="(R)-3-Hydroxy-3-methyl-2-oxopentanoate" />
      <species boundaryCondition="false" constant="false" hasOnlySubstanceUnits="false" id="M_33HMEOXOBUT_c" name="3-Hydroxy-3-methyl-2-oxobutanoic acid" />
      <species boundaryCondition="false" constant="false" hasOnlySubstanceUnits="false" id="M_DHMP_c" name="(R)-2,3-Dihydroxy-3-methylpentanoate" />
      <species boundaryCondition="false" constant="false" hasOnlySubstanceUnits="false" id="M_DH3MVA_c" name="2,3-dihydroxy-3-methylbutanoic acid" />
      <species boundaryCondition="false" constant="false" hasOnlySubstanceUnits="false" id="M_OMVAL_c" name="3-Methyl-2-oxobutanoic acid" />
      <species boundaryCondition="false" constant="false" hasOnlySubstanceUnits="false" id="M_3MOP_c" name="(S)-3-Methyl-2-oxopentanoic acid" />
      <species boundaryCondition="false" constant="false" hasOnlySubstanceUnits="false" id="M_ILE_c" name="L-Isoleucine" />
      <species boundaryCondition="false" constant="false" hasOnlySubstanceUnits="false" id="M_VAL_c" name="L-Valine" />
      <species boundaryCondition="false" constant="false" hasOnlySubstanceUnits="false" id="M_IPPMAL_c" name="(2S)-2-Isopropylmalate" />
      <species boundaryCondition="false" constant="false" hasOnlySubstanceUnits="false" id="M_PPMAL_c" name="2-Isopropylmaleate" />
      <species boundaryCondition="false" constant="false" hasOnlySubstanceUnits="false" id="M_CBHCAP_c" name="(2R,3S)-3-Isopropylmalate" />
      <species boundaryCondition="false" constant="false" hasOnlySubstanceUnits="false" id="M_OICAP_c" name="(2S)-2-Isopropyl-3-oxosuccinate" />
      <species boundaryCondition="false" constant="false" hasOnlySubstanceUnits="false" id="M_4MOP_c" name="4-Methyl-2-oxopentanoate" />
      <species boundaryCondition="false" constant="false" hasOnlySubstanceUnits="false" id="M_LEU_c" name="L-Leucine" />
      <species boundaryCondition="false" constant="false" hasOnlySubstanceUnits="false" id="M_MMALN_c" name="Methylmalonate" />
      <species boundaryCondition="false" constant="false" hasOnlySubstanceUnits="false" id="M_MBUTCOA_c" name="3-Methylbutanoyl-CoA" />
      <species boundaryCondition="false" constant="false" hasOnlySubstanceUnits="false" id="M_IBCOA_c" name="Isobutyryl-CoA" />
      <species boundaryCondition="false" constant="false" hasOnlySubstanceUnits="false" id="M_MBCOA_c" name="(S)-2-Methylbutanoyl-CoA" />
      <species boundaryCondition="false" constant="false" hasOnlySubstanceUnits="false" id="M_MCRCOA_c" name="2-Methylbut-2-enoyl-CoA" />
      <species boundaryCondition="false" constant="false" hasOnlySubstanceUnits="false" id="M_HMBUTCOA_c" name="(2S,3S)-3-Hydroxy-2-methylbutanoyl-CoA" />
      <species boundaryCondition="false" constant="false" hasOnlySubstanceUnits="false" id="M_MCECOA_c" name="2-Methylacetoacetyl-CoA" />
      <species boundaryCondition="false" constant="false" hasOnlySubstanceUnits="false" id="M_MEENCO_c" name="2-Methylprop-2-enoyl-CoA" />
      <species boundaryCondition="false" constant="false" hasOnlySubstanceUnits="false" id="M_HIBUTCOA_c" name="(S)-3-Hydroxyisobutyryl-CoA" />
      <species boundaryCondition="false" constant="false" hasOnlySubstanceUnits="false" id="M_MECRCO_c" name="3-Methylcrotonyl-CoA" />
      <species boundaryCondition="false" constant="false" hasOnlySubstanceUnits="false" id="M_HYISORATE_c" name="3-Hydroxy-2-methylpropanoate" />
      <species boundaryCondition="false" constant="false" hasOnlySubstanceUnits="false" id="M_2MOP_c" name="2-Methyl-3-oxopropanoate" />
      <species boundaryCondition="false" constant="false" hasOnlySubstanceUnits="false" id="M_MMCOA_c" name="(S)-Methylmalonyl-CoA" />
      <species boundaryCondition="false" constant="false" hasOnlySubstanceUnits="false" id="M_AIBUT_c" name="L-3-Amino-isobutanoate" />
      <species boundaryCondition="false" constant="false" hasOnlySubstanceUnits="false" id="M_DHDP_c" name="L-2,3-Dihydrodipicolinate" />
      <species boundaryCondition="false" constant="false" hasOnlySubstanceUnits="false" id="M_TDHDP_c" name="2,3,4,5-Tetrahydrodipicolinate" />
      <species boundaryCondition="false" constant="false" hasOnlySubstanceUnits="false" id="M_ACAMOXM_c" name="N-Acetyl-L-2-amino-6-oxopimelate" />
      <species boundaryCondition="false" constant="false" hasOnlySubstanceUnits="false" id="M_AL26DA_c" name="N6-Acetyl-LL-2,6-diaminoheptanedioate" />
      <species boundaryCondition="false" constant="false" hasOnlySubstanceUnits="false" id="M_DAPIM_c" name="LL-2,6-Diaminoheptanedioate" />
      <species boundaryCondition="false" constant="false" hasOnlySubstanceUnits="false" id="M_SDAPIM_c" name="N-Succinyl-LL-2,6-diaminoheptanedioate" />
      <species boundaryCondition="false" constant="false" hasOnlySubstanceUnits="false" id="M_MDAPIM_c" name="meso-2,6-Diaminoheptanedioate" />
      <species boundaryCondition="false" constant="false" hasOnlySubstanceUnits="false" id="M_LYS_c" name="L-Lysine" />
      <species boundaryCondition="false" constant="false" hasOnlySubstanceUnits="false" id="M_DPA_c" name="Dipicolinate" />
      <species boundaryCondition="false" constant="false" hasOnlySubstanceUnits="false" id="M_bLYS[c]" name="(3S)-3,6-Diaminohexanoate" />
      <species boundaryCondition="false" constant="false" hasOnlySubstanceUnits="false" id="M_NAGLU_c" name="N-Acetyl-L-glutamate" />
      <species boundaryCondition="false" constant="false" hasOnlySubstanceUnits="false" id="M_NAGLUP_c" name="N-Acetyl-L-glutamate 5-phosphate" />
      <species boundaryCondition="false" constant="false" hasOnlySubstanceUnits="false" id="M_NAGLUS_c" name="N-Acetyl-L-glutamate 5-semialdehyde" />
      <species boundaryCondition="false" constant="false" hasOnlySubstanceUnits="false" id="M_NAORN_c" name="N-Acetylornithine" />
      <species boundaryCondition="false" constant="false" hasOnlySubstanceUnits="false" id="M_ORN_c" name="L-Ornithine" />
      <species boundaryCondition="false" constant="false" hasOnlySubstanceUnits="false" id="M_CITR_c" name="L-Citrulline" />
      <species boundaryCondition="false" constant="false" hasOnlySubstanceUnits="false" id="M_ARGSUCC_c" name="N-(L-Arginino)succinate" />
      <species boundaryCondition="false" constant="false" hasOnlySubstanceUnits="false" id="M_ARG_c" name="L-Arginine" />
      <species boundaryCondition="false" constant="false" hasOnlySubstanceUnits="false" id="M_AGMT_c" name="Agmatine" />
      <species boundaryCondition="false" constant="false" hasOnlySubstanceUnits="false" id="M_NO_c" name="Nitric oxide" />
      <species boundaryCondition="false" constant="false" hasOnlySubstanceUnits="false" id="M_UREACAR_c" name="Urea-1-carboxylate" />
      <species boundaryCondition="false" constant="false" hasOnlySubstanceUnits="false" id="M_GLUGSAL_c" name="L-Glutamate 5-semialdehyde" />
      <species boundaryCondition="false" constant="false" hasOnlySubstanceUnits="false" id="M_GLU5P_c" name="L-Glutamyl 5-phosphate" />
      <species boundaryCondition="false" constant="false" hasOnlySubstanceUnits="false" id="M_P5C_c" name="(S)-1-Pyrroline-5-carboxylate" />
      <species boundaryCondition="false" constant="false" hasOnlySubstanceUnits="false" id="M_PRO_c" name="L-Proline" />
      <species boundaryCondition="false" constant="false" hasOnlySubstanceUnits="false" id="M_PHC_c" name="L-1-Pyrroline-3-hydroxy-5-carboxylate" />
      <species boundaryCondition="false" constant="false" hasOnlySubstanceUnits="false" id="M_E4HGLU_c" name="L-erythro-4-Hydroxyglutamate" />
      <species boundaryCondition="false" constant="false" hasOnlySubstanceUnits="false" id="M_ABAL_c" name="4-Aminobutanal" />
      <species boundaryCondition="false" constant="false" hasOnlySubstanceUnits="false" id="M_HPRO_c" name="trans-4-Hydroxy-L-proline" />
      <species boundaryCondition="false" constant="false" hasOnlySubstanceUnits="false" id="M_4HGLUSA_c" name="L-4-Hydroxyglutamate semialdehyde" />
      <species boundaryCondition="false" constant="false" hasOnlySubstanceUnits="false" id="M_HYDROXYAKG_c" name="D-4-Hydroxy-2-oxoglutarate" />
      <species boundaryCondition="false" constant="false" hasOnlySubstanceUnits="false" id="M_ASPRM_c" name="N-Acetylspermidine" />
      <species boundaryCondition="false" constant="false" hasOnlySubstanceUnits="false" id="M_DIPYRCAR_c" name="3,4-Dihydro-2H-Pyrrole-2-carboxylate" />
      <species boundaryCondition="false" constant="false" hasOnlySubstanceUnits="false" id="M_PRBATP_c" name="Phosphoribosyl-ATP" />
      <species boundaryCondition="false" constant="false" hasOnlySubstanceUnits="false" id="M_PRBAMP_c" name="Phosphoribosyl-AMP" />
      <species boundaryCondition="false" constant="false" hasOnlySubstanceUnits="false" id="M_PRFP_c" name="5-(5-Phospho-D-ribosylaminoformimino)-1-(5-phosphoribosyl)-imidazole-4-carboxamide" />
      <species boundaryCondition="false" constant="false" hasOnlySubstanceUnits="false" id="M_PRLP_c" name="N-(5'-Phospho-D-1'-ribulosylformimino)-5-amino-1-(5''-phospho-D-ribosyl)-4-imidazolecarboxamide" />
      <species boundaryCondition="false" constant="false" hasOnlySubstanceUnits="false" id="M_DIMGP_c" name="D-erythro-1-(Imidazol-4-yl)glycerol 3-phosphate" />
      <species boundaryCondition="false" constant="false" hasOnlySubstanceUnits="false" id="M_IMACP_c" name="3-(Imidazol-4-yl)-2-oxopropyl phosphate" />
      <species boundaryCondition="false" constant="false" hasOnlySubstanceUnits="false" id="M_HISOLP_c" name="L-Histidinol phosphate" />
      <species boundaryCondition="false" constant="false" hasOnlySubstanceUnits="false" id="M_HISOL_c" name="L-Histidinol" />
      <species boundaryCondition="false" constant="false" hasOnlySubstanceUnits="false" id="M_HISTIDINAL_c" name="L-Histidinal" />
      <species boundaryCondition="false" constant="false" hasOnlySubstanceUnits="false" id="M_HIS_c" name="L-Histidine" />
      <species boundaryCondition="false" constant="false" hasOnlySubstanceUnits="false" id="M_UROCA_c" name="Urocanate" />
      <species boundaryCondition="false" constant="false" hasOnlySubstanceUnits="false" id="M_IMIPR_c" name="4-Imidazolone-5-propanoate" />
      <species boundaryCondition="false" constant="false" hasOnlySubstanceUnits="false" id="M_FORGLU_c" name="N-Formimino-L-glutamate" />
      <species boundaryCondition="false" constant="false" hasOnlySubstanceUnits="false" id="M_FORMIE_c" name="Formamide" />
      <species boundaryCondition="false" constant="false" hasOnlySubstanceUnits="false" id="M_3DDAH7P_c" name="2-Dehydro-3-deoxy-D-arabino-heptonate 7-phosphate" />
      <species boundaryCondition="false" constant="false" hasOnlySubstanceUnits="false" id="M_DQT_c" name="3-Dehydroquinate" />
      <species boundaryCondition="false" constant="false" hasOnlySubstanceUnits="false" id="M_DHSK_c" name="3-Dehydroshikimate" />
      <species boundaryCondition="false" constant="false" hasOnlySubstanceUnits="false" id="M_SME_c" name="Shikimate" />
      <species boundaryCondition="false" constant="false" hasOnlySubstanceUnits="false" id="M_SME3P_c" name="Shikimate 3-phosphate" />
      <species boundaryCondition="false" constant="false" hasOnlySubstanceUnits="false" id="M_3PSME_c" name="5-O-(1-Carboxyvinyl)-3-phosphoshikimate" />
      <species boundaryCondition="false" constant="false" hasOnlySubstanceUnits="false" id="M_CHOR_c" name="Chorismate" />
      <species boundaryCondition="false" constant="false" hasOnlySubstanceUnits="false" id="M_AN_c" name="Anthranilate" />
      <species boundaryCondition="false" constant="false" hasOnlySubstanceUnits="false" id="M_NPRAN_c" name="N-(5-Phospho-D-ribosyl)anthranilate" />
      <species boundaryCondition="false" constant="false" hasOnlySubstanceUnits="false" id="M_CPAD5P_c" name="1-(2-Carboxyphenylamino)-1-deoxy-D-ribulose 5-phosphate" />
      <species boundaryCondition="false" constant="false" hasOnlySubstanceUnits="false" id="M_IGP_c" name="Indoleglycerol phosphate" />
      <species boundaryCondition="false" constant="false" hasOnlySubstanceUnits="false" id="M_TRP_c" name="L-Tryptophan" />
      <species boundaryCondition="false" constant="false" hasOnlySubstanceUnits="false" id="M_PHEN_c" name="Prephenate" />
      <species boundaryCondition="false" constant="false" hasOnlySubstanceUnits="false" id="M_PHPYR_c" name="Phenylpyruvate" />
      <species boundaryCondition="false" constant="false" hasOnlySubstanceUnits="false" id="M_PHE_c" name="L-Phenylalanine" />
      <species boundaryCondition="false" constant="false" hasOnlySubstanceUnits="false" id="M_4HPP_c" name="3-(4-Hydroxyphenyl)pyruvate" />
      <species boundaryCondition="false" constant="false" hasOnlySubstanceUnits="false" id="M_TYR_c" name="L-Tyrosine" />
      <species boundaryCondition="false" constant="false" hasOnlySubstanceUnits="false" id="M_AG_c" name="L-Arogenate" />
      <species boundaryCondition="false" constant="false" hasOnlySubstanceUnits="false" id="M_DGLU_c" name="D-Glutamate" />
      <species boundaryCondition="false" constant="false" hasOnlySubstanceUnits="false" id="M_DPHE_c" name="D-Phenylalanine" />
      <species boundaryCondition="false" constant="false" hasOnlySubstanceUnits="false" id="M_PHACAL_c" name="Phenylacetaldehyde" />
      <species boundaryCondition="false" constant="false" hasOnlySubstanceUnits="false" id="M_PAC_c" name="Phenylacetic acid" />
      <species boundaryCondition="false" constant="false" hasOnlySubstanceUnits="false" id="M_BENZGLY_c" name="N-benzoylglycinate" />
      <species boundaryCondition="false" constant="false" hasOnlySubstanceUnits="false" id="M_BA_c" name="benzoate" />
      <species boundaryCondition="false" constant="false" hasOnlySubstanceUnits="false" id="M_FKYN_c" name="L-Formylkynurenine" />
      <species boundaryCondition="false" constant="false" hasOnlySubstanceUnits="false" id="M_FORL_c" name="Formylanthranilate" />
      <species boundaryCondition="false" constant="false" hasOnlySubstanceUnits="false" id="M_KYN_c" name="L-Kynurenine" />
      <species boundaryCondition="false" constant="false" hasOnlySubstanceUnits="false" id="M_HBENZ_c" name="3-hydroxybenzoate" />
      <species boundaryCondition="false" constant="false" hasOnlySubstanceUnits="false" id="M_DHBENZ_c" name="2,5-dihydroxybenzoate" />
      <species boundaryCondition="false" constant="false" hasOnlySubstanceUnits="false" id="M_MAPYR_c" name="maleylpyruvate" />
      <species boundaryCondition="false" constant="false" hasOnlySubstanceUnits="false" id="M_FPYR_c" name="3-fumarylpyruvate" />
      <species boundaryCondition="false" constant="false" hasOnlySubstanceUnits="false" id="M_DALA_c" name="D-Alanine" />
      <species boundaryCondition="false" constant="false" hasOnlySubstanceUnits="false" id="M_bALA[c]" name="beta-Alanine" />
      <species boundaryCondition="false" constant="false" hasOnlySubstanceUnits="false" id="M_PRPECO_c" name="Propenoyl-CoA" />
      <species boundaryCondition="false" constant="false" hasOnlySubstanceUnits="false" id="M_HPCOA_c" name="3-Hydroxypropionyl-CoA" />
      <species boundaryCondition="false" constant="false" hasOnlySubstanceUnits="false" id="M_SULALA_c" name="3-sulfino-L-alanine" />
      <species boundaryCondition="false" constant="false" hasOnlySubstanceUnits="false" id="M_HTAUR_c" name="hypotaurine zwitterion" />
      <species boundaryCondition="false" constant="false" hasOnlySubstanceUnits="false" id="M_CYSTE_c" name="L-Cysteate" />
      <species boundaryCondition="false" constant="false" hasOnlySubstanceUnits="false" id="M_TAUR_c" name="Taurine" />
      <species boundaryCondition="false" constant="false" hasOnlySubstanceUnits="false" id="M_MTRNA_c" name="tRNA(Met)" />
      <species boundaryCondition="false" constant="false" hasOnlySubstanceUnits="false" id="M_LMETTRNA_c" name="L-Methionyl-tRNA (Met)" />
      <species boundaryCondition="false" constant="false" hasOnlySubstanceUnits="false" id="M_SELNT_c" name="selenate" />
      <species boundaryCondition="false" constant="false" hasOnlySubstanceUnits="false" id="M_ASELNT_c" name="adenosine phosphoselenate" />
      <species boundaryCondition="false" constant="false" hasOnlySubstanceUnits="false" id="M_FERO_c" name="ferrocytochrome c" />
      <species boundaryCondition="false" constant="false" hasOnlySubstanceUnits="false" id="M_FERI_c" name="ferricytochrome c" />
      <species boundaryCondition="false" constant="false" hasOnlySubstanceUnits="false" id="M_SELT_c" name="selenite" />
      <species boundaryCondition="false" constant="false" hasOnlySubstanceUnits="false" id="M_SELD_c" name="selane" />
      <species boundaryCondition="false" constant="false" hasOnlySubstanceUnits="false" id="M_SCYS_c" name="selenocysteine" />
      <species boundaryCondition="false" constant="false" hasOnlySubstanceUnits="false" id="M_SCYST_c" name="L-selenocystathionine" />
      <species boundaryCondition="false" constant="false" hasOnlySubstanceUnits="false" id="M_SHSYS_c" name="selenohomocysteine" />
      <species boundaryCondition="false" constant="false" hasOnlySubstanceUnits="false" id="M_SEMET_c" name="selenomethionine" />
      <species boundaryCondition="false" constant="false" hasOnlySubstanceUnits="false" id="M_MSEL_c" name="Methylselenol" />
      <species boundaryCondition="false" constant="false" hasOnlySubstanceUnits="false" id="M_CYAL_c" name="L-3-cyanoalanine" />
      <species boundaryCondition="false" constant="false" hasOnlySubstanceUnits="false" id="M_AMPROTR_c" name="beta-Aminopropionitrile" />
      <species boundaryCondition="false" constant="false" hasOnlySubstanceUnits="false" id="M_GAPPN_c" name="gamma-glutamyl-beta-aminopropiononitrile" />
      <species boundaryCondition="false" constant="false" hasOnlySubstanceUnits="false" id="M_GCALA_c" name="gamma-Glutamyl-beta-cyanoalanine" />
      <species boundaryCondition="false" constant="false" hasOnlySubstanceUnits="false" id="M_HCN_c" name="hydrogen cyanide" />
      <species boundaryCondition="false" constant="false" hasOnlySubstanceUnits="false" id="M_DGLN_c" name="D-Glutamine" />
      <species boundaryCondition="false" constant="false" hasOnlySubstanceUnits="false" id="M_OGT_c" name="Glutathione disulfide" />
      <species boundaryCondition="false" constant="false" hasOnlySubstanceUnits="false" id="M_CGLY_c" name="Cys-Gly" />
      <species boundaryCondition="false" constant="false" hasOnlySubstanceUnits="false" id="M_GSPRMD_c" name="glutathionylspermidine" />
      <species boundaryCondition="false" constant="false" hasOnlySubstanceUnits="false" id="M_ALAGLN_c" name="Ala-Gln" />
      <species boundaryCondition="false" constant="false" hasOnlySubstanceUnits="false" id="M_ALAHIS_c" name="Ala-His" />
      <species boundaryCondition="false" constant="false" hasOnlySubstanceUnits="false" id="M_ALAASP_c" name="ala-L-asp-L" />
      <species boundaryCondition="false" constant="false" hasOnlySubstanceUnits="false" id="M_ALAGLU_c" name="ala-L-glu-L" />
      <species boundaryCondition="false" constant="false" hasOnlySubstanceUnits="false" id="M_ALATHR_c" name="ala-L-Thr-L" />
      <species boundaryCondition="false" constant="false" hasOnlySubstanceUnits="false" id="M_ALAGLY_c" name="L-alanylglycine" />
      <species boundaryCondition="false" constant="false" hasOnlySubstanceUnits="false" id="M_ALALEU_c" name="Ala-Leu" />
      <species boundaryCondition="false" constant="false" hasOnlySubstanceUnits="false" id="M_GLYASN_c" name="gly-asn-L" />
      <species boundaryCondition="false" constant="false" hasOnlySubstanceUnits="false" id="M_GLYASP_c" name="gly-asp-L" />
      <species boundaryCondition="false" constant="false" hasOnlySubstanceUnits="false" id="M_GLYGLN_c" name="Gly-Gln" />
      <species boundaryCondition="false" constant="false" hasOnlySubstanceUnits="false" id="M_GLYGLU_c" name="gly-glu-L" />
      <species boundaryCondition="false" constant="false" hasOnlySubstanceUnits="false" id="M_GLYLEU_c" name="Gly-Leu" />
      <species boundaryCondition="false" constant="false" hasOnlySubstanceUnits="false" id="M_GLYMET_c" name="Gly-Met" />
      <species boundaryCondition="false" constant="false" hasOnlySubstanceUnits="false" id="M_GLYPHE_c" name="Gly-Phe" />
      <species boundaryCondition="false" constant="false" hasOnlySubstanceUnits="false" id="M_METALA_c" name="met-L-ala-L" />
      <species boundaryCondition="false" constant="false" hasOnlySubstanceUnits="false" id="M_UACCG_c" name="UDP-N-acetyl-3-(1-carboxyvinyl)-D-glucosamine" />
      <species boundaryCondition="false" constant="false" hasOnlySubstanceUnits="false" id="M_UDPNAM_c" name="UDP-N-acetylmuramate" />
      <species boundaryCondition="false" constant="false" hasOnlySubstanceUnits="false" id="M_UDPNAMA_c" name="UDP-N-acetylmuramoyl-L-alanine" />
      <species boundaryCondition="false" constant="false" hasOnlySubstanceUnits="false" id="M_UDPNAMAG_c" name="UDP-N-acetylmuramoyl-L-alanyl-D-glutamate" />
      <species boundaryCondition="false" constant="false" hasOnlySubstanceUnits="false" id="M_UGMD_c" name="UDP-N-acetylmuramoyl-L-alanyl-D-gamma-glutamyl-meso-2,6-diaminopimelate" />
      <species boundaryCondition="false" constant="false" hasOnlySubstanceUnits="false" id="M_ALAALA_c" name="D-Alanyl-D-alanine" />
      <species boundaryCondition="false" constant="false" hasOnlySubstanceUnits="false" id="M_UGMDA_c" name="UDP-N-acetylmuramoyl-L-alanyl-D-glutamyl-6-carboxy-L-lysyl-D-alanyl-D-alanine" />
      <species boundaryCondition="false" constant="false" hasOnlySubstanceUnits="false" id="M_UDCPP_c" name="di-trans,poly-cis-Undecaprenyl phosphate" />
      <species boundaryCondition="false" constant="false" hasOnlySubstanceUnits="false" id="M_UAGMDA_c" name="Undecaprenyl-diphospho-N-acetylmuramoyl-L-alanyl-D-glutamyl-meso-2,6-diaminopimeloyl-D-alanyl-D-alanine" />
      <species boundaryCondition="false" constant="false" hasOnlySubstanceUnits="false" id="M_UAAGMDA_c" name="Undecaprenyl-diphospho-N-acetylmuramoyl-(N-acetylglucosamine)-L-alanyl-D-glutamyl-meso-2,6-diaminopimeloyl-D-alanyl-D-alanine" />
      <species boundaryCondition="false" constant="false" hasOnlySubstanceUnits="false" id="M_PEPG_c" name="Peptidoglycan subunit" />
      <species boundaryCondition="false" constant="false" hasOnlySubstanceUnits="false" id="M_UDCPDP_c" name="di-trans,poly-cis-Undecaprenyl diphosphate" />
      <species boundaryCondition="false" constant="false" hasOnlySubstanceUnits="false" id="M_FRDP_c" name="trans,trans-Farnesyl diphosphate" />
      <species boundaryCondition="false" constant="false" hasOnlySubstanceUnits="false" id="M_IPP_c" name="Isopentenyl diphosphate" />
      <species boundaryCondition="false" constant="false" hasOnlySubstanceUnits="false" id="M_GL3P_c" name="sn-Glycerol 3-phosphate" />
      <species boundaryCondition="false" constant="false" hasOnlySubstanceUnits="false" id="M_CDPGL_c" name="CDP-glycerol" />
      <species boundaryCondition="false" constant="false" hasOnlySubstanceUnits="false" id="M_GTA_c" name="glycerol teichoic acid (n=45), unlinked, unsubstituted" />
      <species boundaryCondition="false" constant="false" hasOnlySubstanceUnits="false" id="M_GTA2_c" name="glycerol teichoic acid (n=45), unlinked, D-ala substituted" />
      <species boundaryCondition="false" constant="false" hasOnlySubstanceUnits="false" id="M_GTA3_c" name="glycerol teichoic acid (n=45), unlinked, glucose substituted" />
      <species boundaryCondition="false" constant="false" hasOnlySubstanceUnits="false" id="M_MGTA_c" name="minor teichoic acid (acetylgalactosamine glucose phosphate, n=30)" />
      <species boundaryCondition="false" constant="false" hasOnlySubstanceUnits="false" id="M_DGLDGLY_c" name="diglucosyl-1,2 diacylglycerol" />
      <species boundaryCondition="false" constant="false" hasOnlySubstanceUnits="false" id="M_LIPOTA_c" name="lipoteichoic acid (n=24), linked, glucose substituted" />
      <species boundaryCondition="false" constant="false" hasOnlySubstanceUnits="false" id="M_LIPO2_c" name="lipoteichoic acid (n=24), linked, N-acetyl-D-glucosamine" />
      <species boundaryCondition="false" constant="false" hasOnlySubstanceUnits="false" id="M_LIPO3_c" name="lipoteichoic acid (n=24), linked, D-alanine substituted" />
      <species boundaryCondition="false" constant="false" hasOnlySubstanceUnits="false" id="M_LIPO4_c" name="lipoteichoic acid (n=24), linked, unsubstituted" />
      <species boundaryCondition="false" constant="false" hasOnlySubstanceUnits="false" id="M_AHM_c" name="4-Amino-5-hydroxymethyl-2-methylpyrimidine" />
      <species boundaryCondition="false" constant="false" hasOnlySubstanceUnits="false" id="M_AHMP_c" name="4-Amino-2-methyl-5-phosphomethylpyrimidine" />
      <species boundaryCondition="false" constant="false" hasOnlySubstanceUnits="false" id="M_2MAHMP_c" name="2-Methyl-4-amino-5-hydroxymethylpyrimidine diphosphate" />
      <species boundaryCondition="false" constant="false" hasOnlySubstanceUnits="false" id="M_IMGLY_c" name="Iminoglycine" />
      <species boundaryCondition="false" constant="false" hasOnlySubstanceUnits="false" id="M_THZ_c" name="5-(2-Hydroxyethyl)-4-methylthiazole" />
      <species boundaryCondition="false" constant="false" hasOnlySubstanceUnits="false" id="M_THZP_c" name="4-Methyl-5-(2-phosphoethyl)-thiazole" />
      <species boundaryCondition="false" constant="false" hasOnlySubstanceUnits="false" id="M_THMP_c" name="Thiamin monophosphate" />
      <species boundaryCondition="false" constant="false" hasOnlySubstanceUnits="false" id="M_THME_c" name="Thiamine" />
      <species boundaryCondition="false" constant="false" hasOnlySubstanceUnits="false" id="M_THDP_c" name="Thiamin diphosphate" />
      <species boundaryCondition="false" constant="false" hasOnlySubstanceUnits="false" id="M_THTP_c" name="Thiamin triphosphate" />
      <species boundaryCondition="false" constant="false" hasOnlySubstanceUnits="false" id="M_D6RP5P_c" name="2,5-Diamino-6-(5-phospho-D-ribosylamino)pyrimidin-4(3H)-one" />
      <species boundaryCondition="false" constant="false" hasOnlySubstanceUnits="false" id="M_A6RP5P_c" name="5-Amino-6-(5'-phosphoribosylamino)uracil" />
      <species boundaryCondition="false" constant="false" hasOnlySubstanceUnits="false" id="M_A6RP5P2_c" name="5-Amino-6-(5'-phosphoribitylamino)uracil" />
      <species boundaryCondition="false" constant="false" hasOnlySubstanceUnits="false" id="M_4R5AU_c" name="4-(1-D-Ribitylamino)-5-amino-2,6-dihydroxypyrimidine" />
      <species boundaryCondition="false" constant="false" hasOnlySubstanceUnits="false" id="M_DB4P_c" name="3,4-Dihydroxy-2-butanone 4-phosphate" />
      <species boundaryCondition="false" constant="false" hasOnlySubstanceUnits="false" id="M_D8RL_c" name="6,7-Dimethyl-8-(D-ribityl)lumazine" />
      <species boundaryCondition="false" constant="false" hasOnlySubstanceUnits="false" id="M_RIBFLAV_c" name="Riboflavin" />
      <species boundaryCondition="false" constant="false" hasOnlySubstanceUnits="false" id="M_FMN_c" name="FMN" />
      <species boundaryCondition="false" constant="false" hasOnlySubstanceUnits="false" id="M_FMNH2_c" name="FMNH2" />
      <species boundaryCondition="false" constant="false" hasOnlySubstanceUnits="false" id="M_DIMBEN_c" name="Dimethylbenzimidazole" />
      <species boundaryCondition="false" constant="false" hasOnlySubstanceUnits="false" id="M_PDXL5PI_c" name="Pyridoxal phosphate" />
      <species boundaryCondition="false" constant="false" hasOnlySubstanceUnits="false" id="M_PDXAL_c" name="pyridoxal" />
      <species boundaryCondition="false" constant="false" hasOnlySubstanceUnits="false" id="M_PDXAM_c" name="pyridoxamine" />
      <species boundaryCondition="false" constant="false" hasOnlySubstanceUnits="false" id="M_PDXAM5PI_c" name="pyridoxamine 5'-phosphate" />
      <species boundaryCondition="false" constant="false" hasOnlySubstanceUnits="false" id="M_PDXI_c" name="pyridoxine" />
      <species boundaryCondition="false" constant="false" hasOnlySubstanceUnits="false" id="M_P5P_c" name="pyridoxine 5'-phosphate" />
      <species boundaryCondition="false" constant="false" hasOnlySubstanceUnits="false" id="M_DEZ_c" name="4-Phospho-D-erythronate" />
      <species boundaryCondition="false" constant="false" hasOnlySubstanceUnits="false" id="M_OHPB_c" name="2-Oxo-3-hydroxy-4-phosphobutanoate" />
      <species boundaryCondition="false" constant="false" hasOnlySubstanceUnits="false" id="M_IMASP_c" name="Iminoaspartate" />
      <species boundaryCondition="false" constant="false" hasOnlySubstanceUnits="false" id="M_PYR2CAR_c" name="Pyridine-2,3-dicarboxylate" />
      <species boundaryCondition="false" constant="false" hasOnlySubstanceUnits="false" id="M_NAMN_c" name="Nicotinate D-ribonucleotide" />
      <species boundaryCondition="false" constant="false" hasOnlySubstanceUnits="false" id="M_DNAD_c" name="Deamino-NAD+" />
      <species boundaryCondition="false" constant="false" hasOnlySubstanceUnits="false" id="M_NMN_c" name="Nicotinamide D-ribonucleotide" />
      <species boundaryCondition="false" constant="false" hasOnlySubstanceUnits="false" id="M_NAMD_c" name="N-Ribosylnicotinamide" />
      <species boundaryCondition="false" constant="false" hasOnlySubstanceUnits="false" id="M_NICD_c" name="Nicotinamide" />
      <species boundaryCondition="false" constant="false" hasOnlySubstanceUnits="false" id="M_NICA_c" name="Nicotinate" />
      <species boundaryCondition="false" constant="false" hasOnlySubstanceUnits="false" id="M_DHMVA_c" name="(R)-2,3-Dihydroxy-3-methylbutanoate" />
      <species boundaryCondition="false" constant="false" hasOnlySubstanceUnits="false" id="M_AKP_c" name="2-Dehydropantoate" />
      <species boundaryCondition="false" constant="false" hasOnlySubstanceUnits="false" id="M_PANT_c" name="(R)-Pantoate" />
      <species boundaryCondition="false" constant="false" hasOnlySubstanceUnits="false" id="M_PNTO_c" name="Pantothenate" />
      <species boundaryCondition="false" constant="false" hasOnlySubstanceUnits="false" id="M_4PPNTO_c" name="D-4'-Phosphopantothenate" />
      <species boundaryCondition="false" constant="false" hasOnlySubstanceUnits="false" id="M_4PPNCYS_c" name="(R)-4'-Phosphopantothenoyl-L-cysteine" />
      <species boundaryCondition="false" constant="false" hasOnlySubstanceUnits="false" id="M_PTT_c" name="Pantetheine" />
      <species boundaryCondition="false" constant="false" hasOnlySubstanceUnits="false" id="M_4PPNTE_c" name="Pantetheine 4'-phosphate" />
      <species boundaryCondition="false" constant="false" hasOnlySubstanceUnits="false" id="M_DPCOA_c" name="Dephospho-CoA" />
      <species boundaryCondition="false" constant="false" hasOnlySubstanceUnits="false" id="M_PMCOA_c" name="Pimeloyl-CoA" />
      <species boundaryCondition="false" constant="false" hasOnlySubstanceUnits="false" id="M_AONA_c" name="8-Amino-7-oxononanoate" />
      <species boundaryCondition="false" constant="false" hasOnlySubstanceUnits="false" id="M_DIHURA_c" name="5,6-Dihydrouracil" />
      <species boundaryCondition="false" constant="false" hasOnlySubstanceUnits="false" id="M_CAALA_c" name="3-Ureidopropionate" />
      <species boundaryCondition="false" constant="false" hasOnlySubstanceUnits="false" id="M_MALACP_c" name="Malonyl-[ACP]" />
      <species boundaryCondition="false" constant="false" hasOnlySubstanceUnits="false" id="M_MMEACP_c" name="Malonyl-[acyl-carrier protein] methyl ester" />
      <species boundaryCondition="false" constant="false" hasOnlySubstanceUnits="false" id="M_PMEACP_c" name="Pimeloyl-[acyl-carrier protein] methyl ester" />
      <species boundaryCondition="false" constant="false" hasOnlySubstanceUnits="false" id="M_PIMACP_c" name="Pimeloyl-[acyl-carrier protein]" />
      <species boundaryCondition="false" constant="false" hasOnlySubstanceUnits="false" id="M_METHOL_c" name="methanol" />
      <species boundaryCondition="false" constant="false" hasOnlySubstanceUnits="false" id="M_ACP_c" name="Acyl-carrier protein" />
      <species boundaryCondition="false" constant="false" hasOnlySubstanceUnits="false" id="M_AMOB_c" name="S-Adenosyl-4-methylthio-2-oxobutanoate" />
      <species boundaryCondition="false" constant="false" hasOnlySubstanceUnits="false" id="M_DANNA_c" name="7,8-Diaminononanoate" />
      <species boundaryCondition="false" constant="false" hasOnlySubstanceUnits="false" id="M_DTB_c" name="Dethiobiotin" />
      <species boundaryCondition="false" constant="false" hasOnlySubstanceUnits="false" id="M_S_c" name="Sulfur" />
      <species boundaryCondition="false" constant="false" hasOnlySubstanceUnits="false" id="M_BT_c" name="Biotin" />
      <species boundaryCondition="false" constant="false" hasOnlySubstanceUnits="false" id="M_DAD5_c" name="5'-Deoxyadenosine" />
      <species boundaryCondition="false" constant="false" hasOnlySubstanceUnits="false" id="M_C80ACP_c" name="octanoyl-[acyl-carrier protein]" />
      <species boundaryCondition="false" constant="false" hasOnlySubstanceUnits="false" id="M_SULDO_c" name="Sulfur donor" />
      <species boundaryCondition="false" constant="false" hasOnlySubstanceUnits="false" id="M_LPACP_c" name="Lipoyl-[acp]" />
      <species boundaryCondition="false" constant="false" hasOnlySubstanceUnits="false" id="M_FPYNTP_c" name="Formamidopyrimidine nucleoside triphosphate" />
      <species boundaryCondition="false" constant="false" hasOnlySubstanceUnits="false" id="M_DIANTP_c" name="2,5-Diaminopyrimidine nucleoside triphosphate" />
      <species boundaryCondition="false" constant="false" hasOnlySubstanceUnits="false" id="M_DIATRPAO_c" name="2,5-Diamino-6-(5'-triphosphoryl-3',4'-trihydroxy-2'-oxopentyl)-amino-4-oxopyrimidine" />
      <species boundaryCondition="false" constant="false" hasOnlySubstanceUnits="false" id="M_AHDT_c" name="2-Amino-4-hydroxy-6-(erythro-1,2,3-trihydroxypropyl)dihydropteridine triphosphate" />
      <species boundaryCondition="false" constant="false" hasOnlySubstanceUnits="false" id="M_PYRTETR_c" name="6-Pyruvoyltetrahydropterin" />
      <species boundaryCondition="false" constant="false" hasOnlySubstanceUnits="false" id="M_PPPI_c" name="Triphosphate" />
      <species boundaryCondition="false" constant="false" hasOnlySubstanceUnits="false" id="M_GLYN_c" name="Glycerone" />
      <species boundaryCondition="false" constant="false" hasOnlySubstanceUnits="false" id="M_DHP_c" name="7,8-Dihydroneopterin" />
      <species boundaryCondition="false" constant="false" hasOnlySubstanceUnits="false" id="M_AHHMP_c" name="2-Amino-4-hydroxy-6-hydroxymethyl-7,8-dihydropteridine" />
      <species boundaryCondition="false" constant="false" hasOnlySubstanceUnits="false" id="M_AHHMD_c" name="2-Amino-7,8-dihydro-4-hydroxy-6-(diphosphooxymethyl)pteridine" />
      <species boundaryCondition="false" constant="false" hasOnlySubstanceUnits="false" id="M_ADCHOR_c" name="4-Amino-4-deoxychorismate" />
      <species boundaryCondition="false" constant="false" hasOnlySubstanceUnits="false" id="M_PABA_c" name="4-Aminobenzoate" />
      <species boundaryCondition="false" constant="false" hasOnlySubstanceUnits="false" id="M_DHPT_c" name="Dihydropteroate" />
      <species boundaryCondition="false" constant="false" hasOnlySubstanceUnits="false" id="M_DHF_c" name="Dihydrofolate" />
      <species boundaryCondition="false" constant="false" hasOnlySubstanceUnits="false" id="M_FOL_c" name="Folate" />
      <species boundaryCondition="false" constant="false" hasOnlySubstanceUnits="false" id="M_THFGLU_c" name="Tetrahydrofolyl-[Glu](2)" />
      <species boundaryCondition="false" constant="false" hasOnlySubstanceUnits="false" id="M_THFGLU3_c" name="Tetrahydrofolyl-[Glu](3)" />
      <species boundaryCondition="false" constant="false" hasOnlySubstanceUnits="false" id="M_METHF_c" name="5,10-Methenyltetrahydrofolate" />
      <species boundaryCondition="false" constant="false" hasOnlySubstanceUnits="false" id="M_5FTHF_c" name="5-Formyltetrahydrofolate" />
      <species boundaryCondition="false" constant="false" hasOnlySubstanceUnits="false" id="M_MTHF_c" name="5-Methyltetrahydrofolate" />
      <species boundaryCondition="false" constant="false" hasOnlySubstanceUnits="false" id="M_ETRNA_c" name="tRNA(Glu)" />
      <species boundaryCondition="false" constant="false" hasOnlySubstanceUnits="false" id="M_LGLUTRNA_c" name="L-Glutamyl-tRNA(Glu)" />
      <species boundaryCondition="false" constant="false" hasOnlySubstanceUnits="false" id="M_S4AMOXOPE_c" name="(S)-4-Amino-5-oxopentanoate" />
      <species boundaryCondition="false" constant="false" hasOnlySubstanceUnits="false" id="M_AMIEVUL_c" name="5-Aminolevulinate" />
      <species boundaryCondition="false" constant="false" hasOnlySubstanceUnits="false" id="M_PPBG_c" name="Porphobilinogen" />
      <species boundaryCondition="false" constant="false" hasOnlySubstanceUnits="false" id="M_HMTB_c" name="Hydroxymethylbilane" />
      <species boundaryCondition="false" constant="false" hasOnlySubstanceUnits="false" id="M_UDPGI_c" name="uroporphyrinogen I" />
      <species boundaryCondition="false" constant="false" hasOnlySubstanceUnits="false" id="M_CPGI_c" name="coproporphyrinogen I" />
      <species boundaryCondition="false" constant="false" hasOnlySubstanceUnits="false" id="M_UPGIII_c" name="Uroporphyrinogen III" />
      <species boundaryCondition="false" constant="false" hasOnlySubstanceUnits="false" id="M_CPGIII_c" name="Coproporphyrinogen III" />
      <species boundaryCondition="false" constant="false" hasOnlySubstanceUnits="false" id="M_PPGIX_c" name="Protoporphyrinogen IX" />
      <species boundaryCondition="false" constant="false" hasOnlySubstanceUnits="false" id="M_PPRIX_c" name="Protoporphyrin" />
      <species boundaryCondition="false" constant="false" hasOnlySubstanceUnits="false" id="M_FE2_c" name="Fe2+" />
      <species boundaryCondition="false" constant="false" hasOnlySubstanceUnits="false" id="M_FE3_c" name="Fe3+" />
      <species boundaryCondition="false" constant="false" hasOnlySubstanceUnits="false" id="M_HEME_c" name="Heme" />
      <species boundaryCondition="false" constant="false" hasOnlySubstanceUnits="false" id="M_HEMEO_c" name="Heme O" />
      <species boundaryCondition="false" constant="false" hasOnlySubstanceUnits="false" id="M_HEMEA_c" name="Heme A" />
      <species boundaryCondition="false" constant="false" hasOnlySubstanceUnits="false" id="M_PRE2_c" name="Precorrin 2" />
      <species boundaryCondition="false" constant="false" hasOnlySubstanceUnits="false" id="M_SHCR_c" name="sirohydrochlorin" />
      <species boundaryCondition="false" constant="false" hasOnlySubstanceUnits="false" id="M_COBALT2_c" name="Co2+" />
      <species boundaryCondition="false" constant="false" hasOnlySubstanceUnits="false" id="M_COSIR_c" name="Cobalt-sirohydrochlorin" />
      <species boundaryCondition="false" constant="false" hasOnlySubstanceUnits="false" id="M_COBFIII_c" name="Cobalt-factor III" />
      <species boundaryCondition="false" constant="false" hasOnlySubstanceUnits="false" id="M_COPR3_c" name="Cobalt-precorrin 3" />
      <species boundaryCondition="false" constant="false" hasOnlySubstanceUnits="false" id="M_COPR4_c" name="Cobalt-precorrin 4" />
      <species boundaryCondition="false" constant="false" hasOnlySubstanceUnits="false" id="M_COPR5A_c" name="Cobalt-precorrin 5A" />
      <species boundaryCondition="false" constant="false" hasOnlySubstanceUnits="false" id="M_COPR5B_c" name="Cobalt-precorrin 5B" />
      <species boundaryCondition="false" constant="false" hasOnlySubstanceUnits="false" id="M_COPR6_c" name="Cobalt-precorrin 6" />
      <species boundaryCondition="false" constant="false" hasOnlySubstanceUnits="false" id="M_COHYP6_c" name="Cobalt-dihydro-precorrin 6" />
      <species boundaryCondition="false" constant="false" hasOnlySubstanceUnits="false" id="M_COPR7_c" name="Cobalt-precorrin 7" />
      <species boundaryCondition="false" constant="false" hasOnlySubstanceUnits="false" id="M_COPR8_c" name="Cobalt-precorrin 8" />
      <species boundaryCondition="false" constant="false" hasOnlySubstanceUnits="false" id="M_COBY_c" name="Cobyrinate" />
      <species boundaryCondition="false" constant="false" hasOnlySubstanceUnits="false" id="M_COB2DIDE_c" name="Cob(II)yrinate a,c diamide" />
      <species boundaryCondition="false" constant="false" hasOnlySubstanceUnits="false" id="M_PRE3A_c" name="precorrin 3A" />
      <species boundaryCondition="false" constant="false" hasOnlySubstanceUnits="false" id="M_PRE3B_c" name="Precorrin 3B" />
      <species boundaryCondition="false" constant="false" hasOnlySubstanceUnits="false" id="M_PRE4_c" name="Precorrin 4" />
      <species boundaryCondition="false" constant="false" hasOnlySubstanceUnits="false" id="M_PRE5_c" name="precorrin 5" />
      <species boundaryCondition="false" constant="false" hasOnlySubstanceUnits="false" id="M_PRE6X_c" name="Precorrin 6X" />
      <species boundaryCondition="false" constant="false" hasOnlySubstanceUnits="false" id="M_PRE6Y_c" name="Precorrin 6Y" />
      <species boundaryCondition="false" constant="false" hasOnlySubstanceUnits="false" id="M_PRE8X_c" name="Precorrin 8X" />
      <species boundaryCondition="false" constant="false" hasOnlySubstanceUnits="false" id="M_HYBY_c" name="Hydrogenobyrinate" />
      <species boundaryCondition="false" constant="false" hasOnlySubstanceUnits="false" id="M_HYBYDA_c" name="Hydrogenobyrinate a,c diamide" />
      <species boundaryCondition="false" constant="false" hasOnlySubstanceUnits="false" id="M_COB1DIDE_c" name="Cob(I)yrinate a,c diamide" />
      <species boundaryCondition="false" constant="false" hasOnlySubstanceUnits="false" id="M_ADCODIE_c" name="Adenosyl cobyrinate a,c diamide" />
      <species boundaryCondition="false" constant="false" hasOnlySubstanceUnits="false" id="M_ADCOHEX_c" name="Adenosyl cobyrinate hexaamide" />
      <species boundaryCondition="false" constant="false" hasOnlySubstanceUnits="false" id="M_ADOCBI_c" name="Adenosyl cobinamide" />
      <species boundaryCondition="false" constant="false" hasOnlySubstanceUnits="false" id="M_RAMOL_c" name="(R)-1-aminopropan-2-ol" />
      <species boundaryCondition="false" constant="false" hasOnlySubstanceUnits="false" id="M_CBI_c" name="cobinamide" />
      <species boundaryCondition="false" constant="false" hasOnlySubstanceUnits="false" id="M_ADOCBIP_c" name="Adenosyl cobinamide phosphate" />
      <species boundaryCondition="false" constant="false" hasOnlySubstanceUnits="false" id="M_AGDPCBI_c" name="adenosine-GDP-cobinamide" />
      <species boundaryCondition="false" constant="false" hasOnlySubstanceUnits="false" id="M_THR3P_c" name="L-Threonine O-3-phosphate" />
      <species boundaryCondition="false" constant="false" hasOnlySubstanceUnits="false" id="M_AMIP_c" name="D-1-Aminopropan-2-ol O-phosphate" />
      <species boundaryCondition="false" constant="false" hasOnlySubstanceUnits="false" id="M_RI5P_c" name="alpha-ribazole 5'-phosphate" />
      <species boundaryCondition="false" constant="false" hasOnlySubstanceUnits="false" id="M_RIBAZ_c" name="alpha-Ribazole" />
      <species boundaryCondition="false" constant="false" hasOnlySubstanceUnits="false" id="M_COBCE_c" name="Cobamide coenzyme" />
      <species boundaryCondition="false" constant="false" hasOnlySubstanceUnits="false" id="M_ICHOR_c" name="Isochorismate" />
      <species boundaryCondition="false" constant="false" hasOnlySubstanceUnits="false" id="M_SUCCYCA_c" name="2-Succinyl-5-enolpyruvyl-6-hydroxy-3-cyclohexene-1-carboxylate" />
      <species boundaryCondition="false" constant="false" hasOnlySubstanceUnits="false" id="M_SHCHC_c" name="(1R,6R)-6-Hydroxy-2-succinylcyclohexa-2,4-diene-1-carboxylate" />
      <species boundaryCondition="false" constant="false" hasOnlySubstanceUnits="false" id="M_SUCBEN_c" name="2-Succinylbenzoate" />
      <species boundaryCondition="false" constant="false" hasOnlySubstanceUnits="false" id="M_SUCBENCO_c" name="2-Succinylbenzoyl-CoA" />
      <species boundaryCondition="false" constant="false" hasOnlySubstanceUnits="false" id="M_DHNTCOA_c" name="1,4-Dihydroxy-2-naphthoyl-CoA" />
      <species boundaryCondition="false" constant="false" hasOnlySubstanceUnits="false" id="M_DHN_c" name="1,4-Dihydroxy-2-naphthoate" />
      <species boundaryCondition="false" constant="false" hasOnlySubstanceUnits="false" id="M_OPP_c" name="all-trans-Octaprenyl diphosphate" />
      <species boundaryCondition="false" constant="false" hasOnlySubstanceUnits="false" id="M_DMKH_c" name="2-demethylmenaquinol-8" />
      <species boundaryCondition="false" constant="false" hasOnlySubstanceUnits="false" id="M_MQL8_c" name="Menaquinol 8" />
      <species boundaryCondition="false" constant="false" hasOnlySubstanceUnits="false" id="M_PHYDP_c" name="Phytyl diphosphate" />
      <species boundaryCondition="false" constant="false" hasOnlySubstanceUnits="false" id="M_2P14NQ_c" name="2-Phytyl-1,4-naphthoquinone" />
      <species boundaryCondition="false" constant="false" hasOnlySubstanceUnits="false" id="M_PQ_c" name="Phylloquinone" />
      <species boundaryCondition="false" constant="false" hasOnlySubstanceUnits="false" id="M_SIHM_c" name="Siroheme" />
      <species boundaryCondition="false" constant="false" hasOnlySubstanceUnits="false" id="M_NAR_c" name="Nicotinate D-ribonucleoside" />
      <species boundaryCondition="false" constant="false" hasOnlySubstanceUnits="false" id="M_PRECZ_c" name="Precursor Z" />
      <species boundaryCondition="false" constant="false" hasOnlySubstanceUnits="false" id="M_H_e" name="H+(e)" />
      <species boundaryCondition="false" constant="false" hasOnlySubstanceUnits="false" id="M_MQN8_c" name="Menaquinone 8" />
      <species boundaryCondition="false" constant="false" hasOnlySubstanceUnits="false" id="M_RFER_c" name="Reduced ferredoxin" />
      <species boundaryCondition="false" constant="false" hasOnlySubstanceUnits="false" id="M_OFER_c" name="Oxidized ferredoxin" />
      <species boundaryCondition="false" constant="false" hasOnlySubstanceUnits="false" id="M_HNO2_c" name="Nitrite" />
      <species boundaryCondition="false" constant="false" hasOnlySubstanceUnits="false" id="M_HNO3_c" name="Nitrate" />
      <species boundaryCondition="false" constant="false" hasOnlySubstanceUnits="false" id="M_N2_c" name="nitrogen" />
      <species boundaryCondition="false" constant="false" hasOnlySubstanceUnits="false" id="M_SLF_c" name="Sulfate" />
      <species boundaryCondition="false" constant="false" hasOnlySubstanceUnits="false" id="M_APS_c" name="Adenylyl sulfate" />
      <species boundaryCondition="false" constant="false" hasOnlySubstanceUnits="false" id="M_PAPS_c" name="3'-Phosphoadenylyl sulfate" />
      <species boundaryCondition="false" constant="false" hasOnlySubstanceUnits="false" id="M_DIHB_c" name="(2S,3S)-2,3-Dihydro-2,3-dihydroxybenzoate" />
      <species boundaryCondition="false" constant="false" hasOnlySubstanceUnits="false" id="M_ACMALT_c" name="Acetyl-maltose" />
      <species boundaryCondition="false" constant="false" hasOnlySubstanceUnits="false" id="M_PENI_c" name="Penicillin" />
      <species boundaryCondition="false" constant="false" hasOnlySubstanceUnits="false" id="M_PENIA_c" name="Penicilloic acid" />
      <species boundaryCondition="false" constant="false" hasOnlySubstanceUnits="false" id="M_O2S_c" name="superoxide" />
      <species boundaryCondition="false" constant="false" hasOnlySubstanceUnits="false" id="M_CODSUL_c" name="CoA-disulfide" />
      <species boundaryCondition="false" constant="false" hasOnlySubstanceUnits="false" id="M_COPR5_c" name="Cobalt-precorrin 5" />
      <species boundaryCondition="false" constant="false" hasOnlySubstanceUnits="false" id="M_RALIN_c" name="(R)(-)-Allantoin" />
      <species boundaryCondition="false" constant="false" hasOnlySubstanceUnits="false" id="M_ADGLC_c" name="6-O-acetyl-beta-D-glucose" />
      <species boundaryCondition="false" constant="false" hasOnlySubstanceUnits="false" id="M_MALN_c" name="Malonate" />
      <species boundaryCondition="false" constant="false" hasOnlySubstanceUnits="false" id="M_BUTSUL_c" name="butanesulfonate" />
      <species boundaryCondition="false" constant="false" hasOnlySubstanceUnits="false" id="M_HYETHS_c" name="2-Hydroxyethanesulfonate" />
      <species boundaryCondition="false" constant="false" hasOnlySubstanceUnits="false" id="M_ETSUL_c" name="ethanesulfonate" />
      <species boundaryCondition="false" constant="false" hasOnlySubstanceUnits="false" id="M_HEXSUL_c" name="hexanesulfonate" />
      <species boundaryCondition="false" constant="false" hasOnlySubstanceUnits="false" id="M_HEAL_c" name="hexanal" />
      <species boundaryCondition="false" constant="false" hasOnlySubstanceUnits="false" id="M_METSA_c" name="Methanesulfonic acid" />
      <species boundaryCondition="false" constant="false" hasOnlySubstanceUnits="false" id="M_SULA_c" name="Sulfoacetate" />
      <species boundaryCondition="false" constant="false" hasOnlySubstanceUnits="false" id="M_DX5P_c" name="1-Deoxy-D-xylulose 5-phosphate" />
      <species boundaryCondition="false" constant="false" hasOnlySubstanceUnits="false" id="M_2ME4P_c" name="2-C-Methyl-D-erythritol 4-phosphate" />
      <species boundaryCondition="false" constant="false" hasOnlySubstanceUnits="false" id="M_4C2ME_c" name="4-(Cytidine 5'-diphospho)-2-C-methyl-D-erythritol" />
      <species boundaryCondition="false" constant="false" hasOnlySubstanceUnits="false" id="M_2P4C2ME_c" name="4-CDP-2-C-methyl-D-erythritol 2-phosphate" />
      <species boundaryCondition="false" constant="false" hasOnlySubstanceUnits="false" id="M_2MECDP_c" name="2-C-Methyl-D-erythritol 2,4-cyclodiphosphate" />
      <species boundaryCondition="false" constant="false" hasOnlySubstanceUnits="false" id="M_H2MB4P_c" name="1-Hydroxy-2-methyl-2-butenyl 4-diphosphate" />
      <species boundaryCondition="false" constant="false" hasOnlySubstanceUnits="false" id="M_DMPP_c" name="Dimethylallyl diphosphate" />
      <species boundaryCondition="false" constant="false" hasOnlySubstanceUnits="false" id="M_GRDP_c" name="Geranyl diphosphate" />
      <species boundaryCondition="false" constant="false" hasOnlySubstanceUnits="false" id="M_GERGDP_c" name="Geranylgeranyl diphosphate" />
      <species boundaryCondition="false" constant="false" hasOnlySubstanceUnits="false" id="M_ATHEDI_c" name="all-trans-Heptaprenyl diphosphate" />
      <species boundaryCondition="false" constant="false" hasOnlySubstanceUnits="false" id="M_PREQ2P_c" name="Presqualene diphosphate" />
      <species boundaryCondition="false" constant="false" hasOnlySubstanceUnits="false" id="M_SQL_c" name="Squalene" />
      <species boundaryCondition="false" constant="false" hasOnlySubstanceUnits="false" id="M_DIPNE_c" name="Diploptene" />
      <species boundaryCondition="false" constant="false" hasOnlySubstanceUnits="false" id="M_DIPLO_c" name="Diplopterol" />
      <species boundaryCondition="false" constant="false" hasOnlySubstanceUnits="false" id="M_ANIL_c" name="Aniline" />
      <species boundaryCondition="false" constant="false" hasOnlySubstanceUnits="false" id="M_CCL_c" name="Catechol" />
      <species boundaryCondition="false" constant="false" hasOnlySubstanceUnits="false" id="M_MUCO_c" name="cis,cis-Muconate" />
      <species boundaryCondition="false" constant="false" hasOnlySubstanceUnits="false" id="M_DHFUAC_c" name="5-oxo-2,5-dihydro-2-furylacetate" />
      <species boundaryCondition="false" constant="false" hasOnlySubstanceUnits="false" id="M_5ODHF2A_c" name="5-oxo-4,5-dihydro-2-furylacetate" />
      <species boundaryCondition="false" constant="false" hasOnlySubstanceUnits="false" id="M_3OA_c" name="3-oxoadipate" />
      <species boundaryCondition="false" constant="false" hasOnlySubstanceUnits="false" id="M_3OAPCOA_c" name="3-oxoadipyl-CoA" />
      <species boundaryCondition="false" constant="false" hasOnlySubstanceUnits="false" id="M_MALCOA_c" name="Malonyl-CoA" />
      <species boundaryCondition="false" constant="false" hasOnlySubstanceUnits="false" id="M_ACACP_c" name="Acetyl-[ACP]" />
      <species boundaryCondition="false" constant="false" hasOnlySubstanceUnits="false" id="M_PROPACP_c" name="Propanoyl-ACP" />
      <species boundaryCondition="false" constant="false" hasOnlySubstanceUnits="false" id="M_C100ACP_c" name="Decanoyl-[acp]" />
      <species boundaryCondition="false" constant="false" hasOnlySubstanceUnits="false" id="M_C120ACP_c" name="Dodecanoyl-[acyl-carrier protein]" />
      <species boundaryCondition="false" constant="false" hasOnlySubstanceUnits="false" id="M_C140ACP_c" name="Tetradecanoyl-[acp]" />
      <species boundaryCondition="false" constant="false" hasOnlySubstanceUnits="false" id="M_C160ACP_c" name="Hexadecanoyl-[acp]" />
      <species boundaryCondition="false" constant="false" hasOnlySubstanceUnits="false" id="M_C180ACP_c" name="Stearoyl-[acyl-carrier protein]" />
      <species boundaryCondition="false" constant="false" hasOnlySubstanceUnits="false" id="M_C150ACP_c" name="Pentadecanoyl-[acp]" />
      <species boundaryCondition="false" constant="false" hasOnlySubstanceUnits="false" id="M_C170ACP_c" name="Heptadecanoyl-[acp]" />
      <species boundaryCondition="false" constant="false" hasOnlySubstanceUnits="false" id="M_GMEACP_c" name="Glutaryl-[acyl-carrier protein] methyl ester" />
      <species boundaryCondition="false" constant="false" hasOnlySubstanceUnits="false" id="M_C160IACP_c" name="IsoC160ACP" />
      <species boundaryCondition="false" constant="false" hasOnlySubstanceUnits="false" id="M_PMTCOA_c" name="palmitoyl-CoA(n-C16:0 CoA)" />
      <species boundaryCondition="false" constant="false" hasOnlySubstanceUnits="false" id="M_FA6COA_c" name="Iso-C16:0 CoA" />
      <species boundaryCondition="false" constant="false" hasOnlySubstanceUnits="false" id="M_TDCOA_c" name="tetradecanoyl-CoA(C14:0 CoA)" />
      <species boundaryCondition="false" constant="false" hasOnlySubstanceUnits="false" id="M_PTDCOA_c" name="pentadecanoyl-CoA(anteiso-C15:0 CoA)" />
      <species boundaryCondition="false" constant="false" hasOnlySubstanceUnits="false" id="M_HPDCOA_c" name="heptadecanoyl-CoA(anteiso-C17:0 CoA)" />
      <species boundaryCondition="false" constant="false" hasOnlySubstanceUnits="false" id="M_C180COA_c" name="Stearoyl-CoA" />
      <species boundaryCondition="false" constant="false" hasOnlySubstanceUnits="false" id="M_3OACOA_c" name="3-oxoadipyl-CoA" />
      <species boundaryCondition="false" constant="false" hasOnlySubstanceUnits="false" id="M_H3MCOA_c" name="(S)-3-Hydroxy-3-methylglutaryl-CoA" />
      <species boundaryCondition="false" constant="false" hasOnlySubstanceUnits="false" id="M_HDBUT_c" name="(R)-3-Hydroxybutanoate" />
      <species boundaryCondition="false" constant="false" hasOnlySubstanceUnits="false" id="M_AGLY3P_c" name="1-Acyl-sn-glycerol 3-phsophate" />
      <species boundaryCondition="false" constant="false" hasOnlySubstanceUnits="false" id="M_PA_c" name="1,2-diacyl-sn-glycerol 3-phosphate" />
      <species boundaryCondition="false" constant="false" hasOnlySubstanceUnits="false" id="M_DAGL_c" name="1,2-Diacyl-sn-glycerol" />
      <species boundaryCondition="false" constant="false" hasOnlySubstanceUnits="false" id="M_CDPDG_c" name="CDP-diacylglycerol" />
      <species boundaryCondition="false" constant="false" hasOnlySubstanceUnits="false" id="M_PGP_c" name="Phosphatidylglycerophosphate" />
      <species boundaryCondition="false" constant="false" hasOnlySubstanceUnits="false" id="M_PG_c" name="Phosphatidylglycerol" />
      <species boundaryCondition="false" constant="false" hasOnlySubstanceUnits="false" id="M_CL_c" name="Cardiolipin" />
      <species boundaryCondition="false" constant="false" hasOnlySubstanceUnits="false" id="M_PS_c" name="Phosphatidylserine" />
      <species boundaryCondition="false" constant="false" hasOnlySubstanceUnits="false" id="M_PE_c" name="Phosphatidylethanolamine" />
      <species boundaryCondition="false" constant="false" hasOnlySubstanceUnits="false" id="M_PSMEE_c" name="Phosphatidyl-N-methylethanolamine" />
      <species boundaryCondition="false" constant="false" hasOnlySubstanceUnits="false" id="M_PSNDM_c" name="Phosphatidyl-N-dimethylethanolamine" />
      <species boundaryCondition="false" constant="false" hasOnlySubstanceUnits="false" id="M_PL_c" name="Phosphatidylcholine" />
      <species boundaryCondition="false" constant="false" hasOnlySubstanceUnits="false" id="M_GLYCEROCHO_c" name="sn-glycero-3-Phosphocholine" />
      <species boundaryCondition="false" constant="false" hasOnlySubstanceUnits="false" id="M_CHO_c" name="Choline" />
      <species boundaryCondition="false" constant="false" hasOnlySubstanceUnits="false" id="M_GLYCEROPE_c" name="sn-Glycero-3-phosphoethanolamine" />
      <species boundaryCondition="false" constant="false" hasOnlySubstanceUnits="false" id="M_ETHAM_c" name="Ethanolamine" />
      <species boundaryCondition="false" constant="false" hasOnlySubstanceUnits="false" id="M_APOACP_c" name="apoprotein [acyl carrier protein]" />
      <species boundaryCondition="false" constant="false" hasOnlySubstanceUnits="false" id="M_ALAASP_e" name="ala-L-asp-L(e)" />
      <species boundaryCondition="false" constant="false" hasOnlySubstanceUnits="false" id="M_GLYGLU_e" name="gly-glu-L(e)" />
      <species boundaryCondition="false" constant="false" hasOnlySubstanceUnits="false" id="M_GLYMET_e" name="Gly-Met(e)" />
      <species boundaryCondition="false" constant="false" hasOnlySubstanceUnits="false" id="M_METALA_e" name="met-L-ala-L(e)" />
      <species boundaryCondition="false" constant="false" hasOnlySubstanceUnits="false" id="M_GLYASP_e" name="gly-asp-L(e)" />
      <species boundaryCondition="false" constant="false" hasOnlySubstanceUnits="false" id="M_GLYPRO_e" name="gly-pro-L(e)" />
      <species boundaryCondition="false" constant="false" hasOnlySubstanceUnits="false" id="M_GLYPRO_c" name="gly-pro-L" />
      <species boundaryCondition="false" constant="false" hasOnlySubstanceUnits="false" id="M_ALAGLN_e" name="Ala-Gln(e)" />
      <species boundaryCondition="false" constant="false" hasOnlySubstanceUnits="false" id="M_ALAGLU_e" name="ala-L-glu-L(e)" />
      <species boundaryCondition="false" constant="false" hasOnlySubstanceUnits="false" id="M_ALAGLY_e" name="L-alanylglycine(e)" />
      <species boundaryCondition="false" constant="false" hasOnlySubstanceUnits="false" id="M_ALAHIS_e" name="Ala-His(e)" />
      <species boundaryCondition="false" constant="false" hasOnlySubstanceUnits="false" id="M_ALALEU_e" name="Ala-Leu(e)" />
      <species boundaryCondition="false" constant="false" hasOnlySubstanceUnits="false" id="M_ALATHR_e" name="ala-L-Thr-L(e)" />
      <species boundaryCondition="false" constant="false" hasOnlySubstanceUnits="false" id="M_GLYASN_e" name="gly-asn-L(e)" />
      <species boundaryCondition="false" constant="false" hasOnlySubstanceUnits="false" id="M_GLYGLN_e" name="Gly-Gln(e)" />
      <species boundaryCondition="false" constant="false" hasOnlySubstanceUnits="false" id="M_GLYCYS_e" name="glycylcysteine" />
      <species boundaryCondition="false" constant="false" hasOnlySubstanceUnits="false" id="M_GLYCYS_c" name="glycylcysteine" />
      <species boundaryCondition="false" constant="false" hasOnlySubstanceUnits="false" id="M_GLYLEU_e" name="Gly-Leu(e)" />
      <species boundaryCondition="false" constant="false" hasOnlySubstanceUnits="false" id="M_GLYPHE_e" name="Gly-Phe(e)" />
      <species boundaryCondition="false" constant="false" hasOnlySubstanceUnits="false" id="M_GLYTYR_e" name="Gly-Tyr(e)" />
      <species boundaryCondition="false" constant="false" hasOnlySubstanceUnits="false" id="M_GLYTYR_c" name="Gly-Tyr" />
      <species boundaryCondition="false" constant="false" hasOnlySubstanceUnits="false" id="M_PRO_e" name="L-Proline(e)" />
      <species boundaryCondition="false" constant="false" hasOnlySubstanceUnits="false" id="M_DMET_e" name="D-Methionine(e)" />
      <species boundaryCondition="false" constant="false" hasOnlySubstanceUnits="false" id="M_DMET_c" name="D-Methionine" />
      <species boundaryCondition="false" constant="false" hasOnlySubstanceUnits="false" id="M_MET_e" name="L-Methionine(e)" />
      <species boundaryCondition="false" constant="false" hasOnlySubstanceUnits="false" id="M_GLC_e" name="D-Glucose(e)" />
      <species boundaryCondition="false" constant="false" hasOnlySubstanceUnits="false" id="M_LARAB_e" name="L-Arabinose(e)" />
      <species boundaryCondition="false" constant="false" hasOnlySubstanceUnits="false" id="M_RIB_e" name="D-Ribose(e)" />
      <species boundaryCondition="false" constant="false" hasOnlySubstanceUnits="false" id="M_DRIB_e" name="Deoxyribose(e)" />
      <species boundaryCondition="false" constant="false" hasOnlySubstanceUnits="false" id="M_MLT_e" name="Maltose(e)" />
      <species boundaryCondition="false" constant="false" hasOnlySubstanceUnits="false" id="M_LACTOSE_e" name="Lactose(e)" />
      <species boundaryCondition="false" constant="false" hasOnlySubstanceUnits="false" id="M_SLF_e" name="Sulfate(e)" />
      <species boundaryCondition="false" constant="false" hasOnlySubstanceUnits="false" id="M_THJ_e" name="Thiosulfate(e)" />
      <species boundaryCondition="false" constant="false" hasOnlySubstanceUnits="false" id="M_PTRSC_e" name="Putrescine(e)" />
      <species boundaryCondition="false" constant="false" hasOnlySubstanceUnits="false" id="M_SPRMD_e" name="Spermidine(e)" />
      <species boundaryCondition="false" constant="false" hasOnlySubstanceUnits="false" id="M_GL3P_e" name="sn-Glycerol 3-phosphate(e)" />
      <species boundaryCondition="false" constant="false" hasOnlySubstanceUnits="false" id="M_CHO_e" name="Choline" />
      <species boundaryCondition="false" constant="false" hasOnlySubstanceUnits="false" id="M_PI_e" name="Orthophosphate(e)" />
      <species boundaryCondition="false" constant="false" hasOnlySubstanceUnits="false" id="M_AHM_e" name="4-Amino-5-hydroxymethyl-2-methylpyrimidine" />
      <species boundaryCondition="false" constant="false" hasOnlySubstanceUnits="false" id="M_GLYB_e" name="Glycine betaine" />
      <species boundaryCondition="false" constant="false" hasOnlySubstanceUnits="false" id="M_ZN_e" name="Zinc(e)" />
      <species boundaryCondition="false" constant="false" hasOnlySubstanceUnits="false" id="M_ZN_c" name="Zinc" />
      <species boundaryCondition="false" constant="false" hasOnlySubstanceUnits="false" id="M_FERCH_e" name="Ferrichrome(e)" />
      <species boundaryCondition="false" constant="false" hasOnlySubstanceUnits="false" id="M_FERCH_c" name="Ferrichrome" />
      <species boundaryCondition="false" constant="false" hasOnlySubstanceUnits="false" id="M_K_e" name="Potassium(e)" />
      <species boundaryCondition="false" constant="false" hasOnlySubstanceUnits="false" id="M_K_c" name="Potassium" />
      <species boundaryCondition="false" constant="false" hasOnlySubstanceUnits="false" id="M_NA_e" name="Sodium(e)" />
      <species boundaryCondition="false" constant="false" hasOnlySubstanceUnits="false" id="M_NA_c" name="Sodium" />
      <species boundaryCondition="false" constant="false" hasOnlySubstanceUnits="false" id="M_METSA_e" name="Methanesulfonic acid(e)" />
      <species boundaryCondition="false" constant="false" hasOnlySubstanceUnits="false" id="M_BUTSUL_e" name="butanesulfonate(e)" />
      <species boundaryCondition="false" constant="false" hasOnlySubstanceUnits="false" id="M_HEXSUL_e" name="hexanesulfonate(e)" />
      <species boundaryCondition="false" constant="false" hasOnlySubstanceUnits="false" id="M_ETSUL_e" name="ethanesulfonate(e)" />
      <species boundaryCondition="false" constant="false" hasOnlySubstanceUnits="false" id="M_SULA_e" name="Sulfoacetate(e)" />
      <species boundaryCondition="false" constant="false" hasOnlySubstanceUnits="false" id="M_ACMUM_e" name="N-Acetylmuramate(e)" />
      <species boundaryCondition="false" constant="false" hasOnlySubstanceUnits="false" id="M_ARBUTIN_e" name="Arbutin(e)" />
      <species boundaryCondition="false" constant="false" hasOnlySubstanceUnits="false" id="M_SALI_e" name="Salicin(e)" />
      <species boundaryCondition="false" constant="false" hasOnlySubstanceUnits="false" id="M_FRU_e" name="D-Fructose(e)" />
      <species boundaryCondition="false" constant="false" hasOnlySubstanceUnits="false" id="M_MNT_e" name="Mannitol(e)" />
      <species boundaryCondition="false" constant="false" hasOnlySubstanceUnits="false" id="M_MAN_e" name="D-Mannose(e)" />
      <species boundaryCondition="false" constant="false" hasOnlySubstanceUnits="false" id="M_GLCN_e" name="D-Glucosamine(e)" />
      <species boundaryCondition="false" constant="false" hasOnlySubstanceUnits="false" id="M_NAG_e" name="N-Acetyl-D-glucosamine(e)" />
      <species boundaryCondition="false" constant="false" hasOnlySubstanceUnits="false" id="M_SUC_e" name="Sucrose(e)" />
      <species boundaryCondition="false" constant="false" hasOnlySubstanceUnits="false" id="M_TRE_e" name="alpha,alpha-Trehalose(e)" />
      <species boundaryCondition="false" constant="false" hasOnlySubstanceUnits="false" id="M_ACGALA_e" name="N-Acetyl-D-galactosamine(e)" />
      <species boundaryCondition="false" constant="false" hasOnlySubstanceUnits="false" id="M_ACGAL6P_c" name="N-Acetyl-D-galactosamine 6-phosphate" />
      <species boundaryCondition="false" constant="false" hasOnlySubstanceUnits="false" id="M_GA_e" name="D-Galactosamine(e)" />
      <species boundaryCondition="false" constant="false" hasOnlySubstanceUnits="false" id="M_GAL6P_c" name="D-Galactosamine 6-phosphate" />
      <species boundaryCondition="false" constant="false" hasOnlySubstanceUnits="false" id="M_LAC6P_c" name="Lactose 6-phosphate" />
      <species boundaryCondition="false" constant="false" hasOnlySubstanceUnits="false" id="M_CO2_e" name="CO2(e)" />
      <species boundaryCondition="false" constant="false" hasOnlySubstanceUnits="false" id="M_H2O_e" name="H2O(e)" />
      <species boundaryCondition="false" constant="false" hasOnlySubstanceUnits="false" id="M_O2_e" name="O2(e)" />
      <species boundaryCondition="false" constant="false" hasOnlySubstanceUnits="false" id="M_UREA_e" name="Urea(e)" />
      <species boundaryCondition="false" constant="false" hasOnlySubstanceUnits="false" id="M_NH3_e" name="Ammonia" />
      <species boundaryCondition="false" constant="false" hasOnlySubstanceUnits="false" id="M_CHL_e" name="Chloride(e)" />
      <species boundaryCondition="false" constant="false" hasOnlySubstanceUnits="false" id="M_CHL_c" name="Chloride" />
      <species boundaryCondition="false" constant="false" hasOnlySubstanceUnits="false" id="M_CRO4_c" name="chromate" />
      <species boundaryCondition="false" constant="false" hasOnlySubstanceUnits="false" id="M_CRO4_e" name="chromate(e)" />
      <species boundaryCondition="false" constant="false" hasOnlySubstanceUnits="false" id="M_COBALT2_e" name="Co2+(e)" />
      <species boundaryCondition="false" constant="false" hasOnlySubstanceUnits="false" id="M_MG_e" name="Magnesium(e)" />
      <species boundaryCondition="false" constant="false" hasOnlySubstanceUnits="false" id="M_MG_c" name="Magnesium" />
      <species boundaryCondition="false" constant="false" hasOnlySubstanceUnits="false" id="M_FE3_e" name="Fe3+(e)" />
      <species boundaryCondition="false" constant="false" hasOnlySubstanceUnits="false" id="M_FE2_e" name="Fe2+(e)" />
      <species boundaryCondition="false" constant="false" hasOnlySubstanceUnits="false" id="M_CD2_c" name="Cd2+|Cadmium" />
      <species boundaryCondition="false" constant="false" hasOnlySubstanceUnits="false" id="M_CD2_e" name="Cd2+|Cadmium" />
      <species boundaryCondition="false" constant="false" hasOnlySubstanceUnits="false" id="M_CA_c" name="Calcium" />
      <species boundaryCondition="false" constant="false" hasOnlySubstanceUnits="false" id="M_CA_e" name="Calcium(e)" />
      <species boundaryCondition="false" constant="false" hasOnlySubstanceUnits="false" id="M_HG2_e" name="Mercury (+2)" />
      <species boundaryCondition="false" constant="false" hasOnlySubstanceUnits="false" id="M_HG2_c" name="Mercury (+2)" />
      <species boundaryCondition="false" constant="false" hasOnlySubstanceUnits="false" id="M_ASENI_e" name="arsenite" />
      <species boundaryCondition="false" constant="false" hasOnlySubstanceUnits="false" id="M_ASENI_c" name="arsenite" />
      <species boundaryCondition="false" constant="false" hasOnlySubstanceUnits="false" id="M_ASENA_e" name="Arsenate" />
      <species boundaryCondition="false" constant="false" hasOnlySubstanceUnits="false" id="M_ASENA_c" name="Arsenate" />
      <species boundaryCondition="false" constant="false" hasOnlySubstanceUnits="false" id="M_MN2_e" name="manganese" />
      <species boundaryCondition="false" constant="false" hasOnlySubstanceUnits="false" id="M_MN2_c" name="manganese" />
      <species boundaryCondition="false" constant="false" hasOnlySubstanceUnits="false" id="M_N2_e" name="nitrogen" />
      <species boundaryCondition="false" constant="false" hasOnlySubstanceUnits="false" id="M_PPI_e" name="Diphosphate(e)" />
      <species boundaryCondition="false" constant="false" hasOnlySubstanceUnits="false" id="M_HNO2_e" name="Nitrite(e)" />
      <species boundaryCondition="false" constant="false" hasOnlySubstanceUnits="false" id="M_HNO3_e" name="Nitrate(e)" />
      <species boundaryCondition="false" constant="false" hasOnlySubstanceUnits="false" id="M_FOR_e" name="Formate(e)" />
      <species boundaryCondition="false" constant="false" hasOnlySubstanceUnits="false" id="M_LAC_e" name="L-Lactate(e)" />
      <species boundaryCondition="false" constant="false" hasOnlySubstanceUnits="false" id="M_ACTAC_e" name="Acetoacetate(e)" />
      <species boundaryCondition="false" constant="false" hasOnlySubstanceUnits="false" id="M_BUAC_e" name="Butanoic acid(e)" />
      <species boundaryCondition="false" constant="false" hasOnlySubstanceUnits="false" id="M_AC_e" name="Acetate" />
      <species boundaryCondition="false" constant="false" hasOnlySubstanceUnits="false" id="M_ACTN_e" name="(R)-Acetoin" />
      <species boundaryCondition="false" constant="false" hasOnlySubstanceUnits="false" id="M_BDOH_e" name="(R,R)-2,3-Butanediol" />
      <species boundaryCondition="false" constant="false" hasOnlySubstanceUnits="false" id="M_MELI_e" name="Melibiose(e)" />
      <species boundaryCondition="false" constant="false" hasOnlySubstanceUnits="false" id="M_GL_e" name="Glycerol(e)" />
      <species boundaryCondition="false" constant="false" hasOnlySubstanceUnits="false" id="M_GAL_e" name="D-Galactose(e)" />
      <species boundaryCondition="false" constant="false" hasOnlySubstanceUnits="false" id="M_MYOI_e" name="myo-Inositol" />
      <species boundaryCondition="false" constant="false" hasOnlySubstanceUnits="false" id="M_XYL_e" name="D-Xylose(e)" />
      <species boundaryCondition="false" constant="false" hasOnlySubstanceUnits="false" id="M_GLCNT_e" name="D-Gluconic acid" />
      <species boundaryCondition="false" constant="false" hasOnlySubstanceUnits="false" id="M_GALUNT_e" name="D-Galacturonate(e)" />
      <species boundaryCondition="false" constant="false" hasOnlySubstanceUnits="false" id="M_DGALAC_e" name="D-Galactonate(e)" />
      <species boundaryCondition="false" constant="false" hasOnlySubstanceUnits="false" id="M_DGALAC_c" name="D-Galactonate" />
      <species boundaryCondition="false" constant="false" hasOnlySubstanceUnits="false" id="M_ALLOIN_e" name="Allantoin(e)" />
      <species boundaryCondition="false" constant="false" hasOnlySubstanceUnits="false" id="M_CHOR_e" name="Chorismate" />
      <species boundaryCondition="false" constant="false" hasOnlySubstanceUnits="false" id="M_MDAPIM_e" name="meso-2,6-Diaminoheptanedioate" />
      <species boundaryCondition="false" constant="false" hasOnlySubstanceUnits="false" id="M_DGLCNT_e" name="2-dehydro-D-gluconate" />
      <species boundaryCondition="false" constant="false" hasOnlySubstanceUnits="false" id="M_CTETRAOSE_e" name="cellotetraose" />
      <species boundaryCondition="false" constant="false" hasOnlySubstanceUnits="false" id="M_FOL_e" name="Folate" />
      <species boundaryCondition="false" constant="false" hasOnlySubstanceUnits="false" id="M_RGT_e" name="Glutathione(e)" />
      <species boundaryCondition="false" constant="false" hasOnlySubstanceUnits="false" id="M_ETOL_e" name="Ethanol" />
      <species boundaryCondition="false" constant="false" hasOnlySubstanceUnits="false" id="M_CELLOB_e" name="cellobiose" />
      <species boundaryCondition="false" constant="false" hasOnlySubstanceUnits="false" id="M_SOR_e" name="L-sorbose(e)" />
      <species boundaryCondition="false" constant="false" hasOnlySubstanceUnits="false" id="M_SOR_c" name="L-sorbose" />
      <species boundaryCondition="false" constant="false" hasOnlySubstanceUnits="false" id="M_GENTB_e" name="gentiobiose" />
      <species boundaryCondition="false" constant="false" hasOnlySubstanceUnits="false" id="M_RAF_e" name="Raffinose" />
      <species boundaryCondition="false" constant="false" hasOnlySubstanceUnits="false" id="M_GLCUNT_e" name="D-Glucuronate" />
      <species boundaryCondition="false" constant="false" hasOnlySubstanceUnits="false" id="M_ERY_e" name="D-erythrose" />
      <species boundaryCondition="false" constant="false" hasOnlySubstanceUnits="false" id="M_ERY_c" name="D-erythrose" />
      <species boundaryCondition="false" constant="false" hasOnlySubstanceUnits="false" id="M_GABA_e" name="4-Aminobutanoate" />
      <species boundaryCondition="false" constant="false" hasOnlySubstanceUnits="false" id="M_3PG_e" name="3-Phospho-D-glycerate" />
      <species boundaryCondition="false" constant="false" hasOnlySubstanceUnits="false" id="M_PYR_e" name="Pyruvate" />
      <species boundaryCondition="false" constant="false" hasOnlySubstanceUnits="false" id="M_CIT_e" name="Citrate(e)" />
      <species boundaryCondition="false" constant="false" hasOnlySubstanceUnits="false" id="M_MAL_e" name="(S)-Malate(e)" />
      <species boundaryCondition="false" constant="false" hasOnlySubstanceUnits="false" id="M_SUCC_e" name="Succinate(e)" />
      <species boundaryCondition="false" constant="false" hasOnlySubstanceUnits="false" id="M_FUM_e" name="Fumarate(e)" />
      <species boundaryCondition="false" constant="false" hasOnlySubstanceUnits="false" id="M_OA_e" name="Oxaloacetate" />
      <species boundaryCondition="false" constant="false" hasOnlySubstanceUnits="false" id="M_AKG_e" name="2-Oxoglutarate(e)" />
      <species boundaryCondition="false" constant="false" hasOnlySubstanceUnits="false" id="M_HDBUT_e" name="(R)-3-Hydroxybutanoate(e)" />
      <species boundaryCondition="false" constant="false" hasOnlySubstanceUnits="false" id="M_GLY_e" name="Glycine(e)" />
      <species boundaryCondition="false" constant="false" hasOnlySubstanceUnits="false" id="M_ALA_e" name="L-Alanine(e)" />
      <species boundaryCondition="false" constant="false" hasOnlySubstanceUnits="false" id="M_DALA_e" name="D-Alanine(e)" />
      <species boundaryCondition="false" constant="false" hasOnlySubstanceUnits="false" id="M_LYS_e" name="L-Lysine(e)" />
      <species boundaryCondition="false" constant="false" hasOnlySubstanceUnits="false" id="M_ASP_e" name="L-Aspartate(e)" />
      <species boundaryCondition="false" constant="false" hasOnlySubstanceUnits="false" id="M_DSER_e" name="D-Serine(e)" />
      <species boundaryCondition="false" constant="false" hasOnlySubstanceUnits="false" id="M_GLU_e" name="L-Glutamate(e)" />
      <species boundaryCondition="false" constant="false" hasOnlySubstanceUnits="false" id="M_GLN_e" name="L-Glutamine(e)" />
      <species boundaryCondition="false" constant="false" hasOnlySubstanceUnits="false" id="M_CYS_e" name="L-Cysteine" />
      <species boundaryCondition="false" constant="false" hasOnlySubstanceUnits="false" id="M_HIS_e" name="L-Histidine" />
      <species boundaryCondition="false" constant="false" hasOnlySubstanceUnits="false" id="M_ASN_e" name="L-Asparagine" />
      <species boundaryCondition="false" constant="false" hasOnlySubstanceUnits="false" id="M_ARG_e" name="L-Arginine(e)" />
      <species boundaryCondition="false" constant="false" hasOnlySubstanceUnits="false" id="M_ORN_e" name="L-Ornithine(e)" />
      <species boundaryCondition="false" constant="false" hasOnlySubstanceUnits="false" id="M_ILE_e" name="L-Isoleucine(e)" />
      <species boundaryCondition="false" constant="false" hasOnlySubstanceUnits="false" id="M_LEU_e" name="L-Leucine(e)" />
      <species boundaryCondition="false" constant="false" hasOnlySubstanceUnits="false" id="M_VAL_e" name="L-Valine(e)" />
      <species boundaryCondition="false" constant="false" hasOnlySubstanceUnits="false" id="M_THR_e" name="L-Threonine" />
      <species boundaryCondition="false" constant="false" hasOnlySubstanceUnits="false" id="M_SER_e" name="L-Serine(e)" />
      <species boundaryCondition="false" constant="false" hasOnlySubstanceUnits="false" id="M_PHE_e" name="L-Phenylalanine" />
      <species boundaryCondition="false" constant="false" hasOnlySubstanceUnits="false" id="M_TYR_e" name="L-Tyrosine" />
      <species boundaryCondition="false" constant="false" hasOnlySubstanceUnits="false" id="M_TRP_e" name="L-Tryptophan(e)" />
      <species boundaryCondition="false" constant="false" hasOnlySubstanceUnits="false" id="M_URA_e" name="Uracil(e)" />
      <species boundaryCondition="false" constant="false" hasOnlySubstanceUnits="false" id="M_DA_e" name="Deoxyadenosine(e)" />
      <species boundaryCondition="false" constant="false" hasOnlySubstanceUnits="false" id="M_XAN_e" name="Xanthine(e)" />
      <species boundaryCondition="false" constant="false" hasOnlySubstanceUnits="false" id="M_CYTD_e" name="Cytidine(e)" />
      <species boundaryCondition="false" constant="false" hasOnlySubstanceUnits="false" id="M_URI_e" name="Uridine(e)" />
      <species boundaryCondition="false" constant="false" hasOnlySubstanceUnits="false" id="M_DU_e" name="Deoxyuridine(e)" />
      <species boundaryCondition="false" constant="false" hasOnlySubstanceUnits="false" id="M_DIN_e" name="Deoxyinosine(e)" />
      <species boundaryCondition="false" constant="false" hasOnlySubstanceUnits="false" id="M_DT_e" name="Thymidine(e)" />
      <species boundaryCondition="false" constant="false" hasOnlySubstanceUnits="false" id="M_ADN_e" name="Adenosine(e)" />
      <species boundaryCondition="false" constant="false" hasOnlySubstanceUnits="false" id="M_GN_e" name="Guanine" />
      <species boundaryCondition="false" constant="false" hasOnlySubstanceUnits="false" id="M_INS_e" name="Inosine(e)" />
      <species boundaryCondition="false" constant="false" hasOnlySubstanceUnits="false" id="M_DG_e" name="Deoxyguanosine(e)" />
      <species boundaryCondition="false" constant="false" hasOnlySubstanceUnits="false" id="M_DC_e" name="Deoxycytidine(e)" />
      <species boundaryCondition="false" constant="false" hasOnlySubstanceUnits="false" id="M_UMP_e" name="UDP-N-acetylmuramoyl-L-alanyl-D-glutamyl-meso-2,6-diaminopimeloyl-D-alanyl-D-alanine" />
      <species boundaryCondition="false" constant="false" hasOnlySubstanceUnits="false" id="M_OMP_e" name="Orotidine 5'-phosphate" />
      <species boundaryCondition="false" constant="false" hasOnlySubstanceUnits="false" id="M_CYTS_e" name="Cytosine(e)" />
      <species boundaryCondition="false" constant="false" hasOnlySubstanceUnits="false" id="M_THY_e" name="Thymine" />
      <species boundaryCondition="false" constant="false" hasOnlySubstanceUnits="false" id="M_AD_e" name="Adenine" />
      <species boundaryCondition="false" constant="false" hasOnlySubstanceUnits="false" id="M_GSN_e" name="Guanosine" />
      <species boundaryCondition="false" constant="false" hasOnlySubstanceUnits="false" id="M_HYXN_e" name="Hypoxanthine(e)" />
      <species boundaryCondition="false" constant="false" hasOnlySubstanceUnits="false" id="M_NICA_e" name="Nicotinate" />
      <species boundaryCondition="false" constant="false" hasOnlySubstanceUnits="false" id="M_BT_e" name="Biotin(e)" />
      <species boundaryCondition="false" constant="false" hasOnlySubstanceUnits="false" id="M_RIBFLAV_e" name="Riboflavin(e)" />
      <species boundaryCondition="false" constant="false" hasOnlySubstanceUnits="false" id="M_COBCE_e" name="Cobamide coenzyme" />
      <species boundaryCondition="false" constant="false" hasOnlySubstanceUnits="false" id="M_DOROA_e" name="(S)-Dihydroorotate" />
      <species boundaryCondition="false" constant="false" hasOnlySubstanceUnits="false" id="M_OROA_e" name="Orotate" />
      <species boundaryCondition="false" constant="false" hasOnlySubstanceUnits="false" id="M_MALN_e" name="Malonate(e)" />
      <species boundaryCondition="false" constant="false" hasOnlySubstanceUnits="false" id="M_PNTO_e" name="Pantothenate(e)" />
      <species boundaryCondition="false" constant="false" hasOnlySubstanceUnits="false" id="M_FMN_e" name="FMN" />
      <species boundaryCondition="false" constant="false" hasOnlySubstanceUnits="false" id="M_THME_e" name="Thiamine(e)" />
      <species boundaryCondition="false" constant="false" hasOnlySubstanceUnits="false" id="M_CDPGL_e" name="CDP-glycerol" />
      <species boundaryCondition="false" constant="false" hasOnlySubstanceUnits="false" id="M_PA_e" name="1,2-diacyl-sn-glycerol 3-phosphate" />
      <species boundaryCondition="false" constant="false" hasOnlySubstanceUnits="false" id="M_UDPG_e" name="UDP-glucose" />
      <species boundaryCondition="false" constant="false" hasOnlySubstanceUnits="false" id="M_DGLDGLY_e" name="diglucosyl-1,2 diacylglycerol" />
      <species boundaryCondition="false" constant="false" hasOnlySubstanceUnits="false" id="M_UDPNAG_e" name="UDP-N-acetyl-D-glucosamine" />
      <species boundaryCondition="false" constant="false" hasOnlySubstanceUnits="false" id="M_HBENZ_e" name="3-hydroxybenzoate" />
      <species boundaryCondition="false" constant="false" hasOnlySubstanceUnits="false" id="M_PHPYR_e" name="Phenylpyruvate" />
      <species boundaryCondition="false" constant="false" hasOnlySubstanceUnits="false" id="M_CELLOT_e" name="cellotriose" />
      <species boundaryCondition="false" constant="false" hasOnlySubstanceUnits="false" id="M_MPYR_e" name="Mercaptopyruvate" />
      <species boundaryCondition="false" constant="false" hasOnlySubstanceUnits="false" id="M_TUR_e" name="turanose" />
      <species boundaryCondition="false" constant="false" hasOnlySubstanceUnits="false" id="M_ETHAM_e" name="Ethanolamine" />
      <species boundaryCondition="false" constant="false" hasOnlySubstanceUnits="false" id="M_PABA_e" name="4-Aminobenzoate" />
      <species boundaryCondition="false" constant="false" hasOnlySubstanceUnits="false" id="M_HPRO_e" name="trans-4-Hydroxy-L-proline" />
      <species boundaryCondition="false" constant="false" hasOnlySubstanceUnits="false" id="M_THDP_e" name="thiamine(1+) diphosphate" />
      <species boundaryCondition="false" constant="false" hasOnlySubstanceUnits="false" id="M_H2SO3_e" name="sulfurous acid" />
      <species boundaryCondition="false" constant="false" hasOnlySubstanceUnits="false" id="M_THF_e" name="(6S)-5,6,7,8-tetrahydrofolic acid" />
      <species boundaryCondition="false" constant="false" hasOnlySubstanceUnits="false" id="M_DHF_e" name="dihydrofolic acid" />
      <species boundaryCondition="false" constant="false" hasOnlySubstanceUnits="false" id="M_METHOL_e" name="methanol" />
      <species boundaryCondition="false" constant="false" hasOnlySubstanceUnits="false" id="M_AMOB_e" name="S-Adenosyl-4-methylthio-2-oxobutanoate" />
      <species boundaryCondition="false" constant="false" hasOnlySubstanceUnits="false" id="M_ADPR_e" name="ADP-ribose" />
      <species boundaryCondition="false" constant="false" hasOnlySubstanceUnits="false" id="M_BA_e" name="benzoate" />
      <species boundaryCondition="false" constant="false" hasOnlySubstanceUnits="false" id="M_CPGI_e" name="coproporphyrinogen I" />
      <species boundaryCondition="false" constant="false" hasOnlySubstanceUnits="false" id="M_LLAC_e" name="(S)-lactic acid" />
      <species boundaryCondition="false" constant="false" hasOnlySubstanceUnits="false" id="M_MI1P_e" name="1D-myo-inositol 1-phosphate" />
      <species boundaryCondition="false" constant="false" hasOnlySubstanceUnits="false" id="M_MI3P_e" name="1D-myo-inositol 3-phosphate" />
      <species boundaryCondition="false" constant="false" hasOnlySubstanceUnits="false" id="M_MI4P_e" name="1D-myo-inositol 4-phosphate" />
      <species boundaryCondition="false" constant="false" hasOnlySubstanceUnits="false" id="M_OGT_e" name="Glutathione disulfide" />
      <species boundaryCondition="false" constant="false" hasOnlySubstanceUnits="false" id="M_PDXAM_e" name="pyridoxamine" />
      <species boundaryCondition="false" constant="false" hasOnlySubstanceUnits="false" id="M_PDXAM5PI_e" name="pyridoxamine 5'-phosphate" />
      <species boundaryCondition="false" constant="false" hasOnlySubstanceUnits="false" id="M_PDXL5PI_e" name="Pyridoxal phosphate" />
      <species boundaryCondition="false" constant="false" hasOnlySubstanceUnits="false" id="M_AG_e" name="L-Arogenate" />
      <species boundaryCondition="false" constant="false" hasOnlySubstanceUnits="false" id="M_bLYS_e" name="(3S)-3,6-diaminohexanoic acid" />
      <species boundaryCondition="false" constant="false" hasOnlySubstanceUnits="false" id="M_BUTL_e" name="1-Butanol" />
      <species boundaryCondition="false" constant="false" hasOnlySubstanceUnits="false" id="M_DPA_e" name="Dipicolinate" />
      <species boundaryCondition="false" constant="false" hasOnlySubstanceUnits="false" id="M_HBUT_e" name="2-Hydroxybutyrate" />
      <species boundaryCondition="false" constant="false" hasOnlySubstanceUnits="false" id="M_LGT_e" name="(R)-S-Lactoylglutathione" />
      <species boundaryCondition="false" constant="false" hasOnlySubstanceUnits="false" id="M_NO_e" name="Nitric oxide" />
      <species boundaryCondition="false" constant="false" hasOnlySubstanceUnits="false" id="M_SARC_e" name="Sarcosine" />
      <species boundaryCondition="false" constant="false" hasOnlySubstanceUnits="false" id="M_SPRM_e" name="Spermine" />
      <species boundaryCondition="false" constant="false" hasOnlySubstanceUnits="false" id="M_UR_e" name="Ureidoglycine" />
      <species boundaryCondition="false" constant="false" hasOnlySubstanceUnits="false" id="M_PDXI_e" />
      <species boundaryCondition="false" constant="false" hasOnlySubstanceUnits="false" id="M_VB12_e" />
      <species boundaryCondition="false" constant="false" hasOnlySubstanceUnits="false" id="M_2KLG_e" />
      <species boundaryCondition="false" constant="false" hasOnlySubstanceUnits="false" id="M_4HBZ_e" />
      <species boundaryCondition="false" constant="false" hasOnlySubstanceUnits="false" id="M_5FTHF_e" />
      <species boundaryCondition="false" constant="false" hasOnlySubstanceUnits="false" id="M_ACAL_e" />
      <species boundaryCondition="false" constant="false" hasOnlySubstanceUnits="false" id="M_CHIB_e" />
      <species boundaryCondition="false" constant="false" hasOnlySubstanceUnits="false" id="M_COA_e" />
      <species boundaryCondition="false" constant="false" hasOnlySubstanceUnits="false" id="M_GUL_e" />
      <species boundaryCondition="false" constant="false" hasOnlySubstanceUnits="false" id="M_HCO3_e" />
      <species boundaryCondition="false" constant="false" hasOnlySubstanceUnits="false" id="M_HEME_e" />
      <species boundaryCondition="false" constant="false" hasOnlySubstanceUnits="false" id="M_HEMEO_e" />
      <species boundaryCondition="false" constant="false" hasOnlySubstanceUnits="false" id="M_IDTOL_e" />
      <species boundaryCondition="false" constant="false" hasOnlySubstanceUnits="false" id="M_LAA_e" />
      <species boundaryCondition="false" constant="false" hasOnlySubstanceUnits="false" id="M_METOX_e" />
      <species boundaryCondition="false" constant="false" hasOnlySubstanceUnits="false" id="M_MTHF_e" />
      <species boundaryCondition="false" constant="false" hasOnlySubstanceUnits="false" id="M_NMN_e" />
      <species boundaryCondition="false" constant="false" hasOnlySubstanceUnits="false" id="M_PEPTIDO_eco_e" />
      <species boundaryCondition="false" constant="false" hasOnlySubstanceUnits="false" id="M_PQQ_e" />
      <species boundaryCondition="false" constant="false" hasOnlySubstanceUnits="false" id="M_PROGLY_e" />
      <species boundaryCondition="false" constant="false" hasOnlySubstanceUnits="false" id="M_PROP_e" />
      <species boundaryCondition="false" constant="false" hasOnlySubstanceUnits="false" id="M_Q8_e" />
      <species boundaryCondition="false" constant="false" hasOnlySubstanceUnits="false" id="M_RHA_e" />
      <species boundaryCondition="false" constant="false" hasOnlySubstanceUnits="false" id="M_SAM_e" />
      <species boundaryCondition="false" constant="false" hasOnlySubstanceUnits="false" id="M_SME_e" />
      <species boundaryCondition="false" constant="false" hasOnlySubstanceUnits="false" id="M_SOT_e" />
      <species boundaryCondition="false" constant="false" hasOnlySubstanceUnits="false" id="M_UGC_e" />
      <species boundaryCondition="false" constant="false" hasOnlySubstanceUnits="false" id="M_URATE_e" />
      <species boundaryCondition="false" constant="false" hasOnlySubstanceUnits="false" id="M_XUL_e" />
      <species boundaryCondition="false" constant="false" hasOnlySubstanceUnits="false" id="M_DAD5_e" />
    </listOfSpecies>
    <listOfReactions>
      <reaction fast="false" id="R_BME_R1" name="6-phospho-beta-glucosidase (celF, bglA)" reversible="false" fbc:lowerFluxBound="cobra_0_bound" fbc:upperFluxBound="cobra_default_ub">
        <listOfReactants>
          <speciesReference constant="true" species="M_H2O_c" stoichiometry="1" />
          <speciesReference constant="true" species="M_SALCN6P_c" stoichiometry="1" />
        </listOfReactants>
        <listOfProducts>
          <speciesReference constant="true" species="M_G6P_c" stoichiometry="1" />
          <speciesReference constant="true" species="M_SALAL_c" stoichiometry="1" />
        </listOfProducts>
      </reaction>
      <reaction fast="false" id="R_BME_R2" name="6-phospho-beta-glucosidase (celF, bglA)" reversible="false" fbc:lowerFluxBound="cobra_0_bound" fbc:upperFluxBound="cobra_default_ub">
        <listOfReactants>
          <speciesReference constant="true" species="M_ARBT6P_c" stoichiometry="1" />
          <speciesReference constant="true" species="M_H2O_c" stoichiometry="1" />
        </listOfReactants>
        <listOfProducts>
          <speciesReference constant="true" species="M_BENDL_c" stoichiometry="1" />
          <speciesReference constant="true" species="M_G6P_c" stoichiometry="1" />
        </listOfProducts>
      </reaction>
      <reaction fast="false" id="R_BME_R3" name="phosphoglucomutase (pgm)" reversible="true" fbc:lowerFluxBound="cobra_default_lb" fbc:upperFluxBound="cobra_default_ub">
        <listOfReactants>
          <speciesReference constant="true" species="M_G6P_c" stoichiometry="1" />
        </listOfReactants>
        <listOfProducts>
          <speciesReference constant="true" species="M_G1P_c" stoichiometry="1" />
        </listOfProducts>
      </reaction>
      <reaction fast="false" id="R_BME_R4" name="glucose-6-phosphate isomerase (pgi)" reversible="true" fbc:lowerFluxBound="cobra_default_lb" fbc:upperFluxBound="cobra_default_ub">
        <listOfReactants>
          <speciesReference constant="true" species="M_G6P_c" stoichiometry="1" />
        </listOfReactants>
        <listOfProducts>
          <speciesReference constant="true" species="M_F6P_c" stoichiometry="1" />
        </listOfProducts>
      </reaction>
      <reaction fast="false" id="R_BME_R5" name="glucokinase (glk)" reversible="false" fbc:lowerFluxBound="cobra_0_bound" fbc:upperFluxBound="cobra_default_ub">
        <listOfReactants>
          <speciesReference constant="true" species="M_ATP_c" stoichiometry="1" />
          <speciesReference constant="true" species="M_GLC_c" stoichiometry="1" />
        </listOfReactants>
        <listOfProducts>
          <speciesReference constant="true" species="M_ADP_c" stoichiometry="1" />
          <speciesReference constant="true" species="M_G6P_c" stoichiometry="1" />
          <speciesReference constant="true" species="M_H_c" stoichiometry="1" />
        </listOfProducts>
      </reaction>
      <reaction fast="false" id="R_BME_R6" name="6-phosphofructokinase (pfk)" reversible="false" fbc:lowerFluxBound="cobra_0_bound" fbc:upperFluxBound="cobra_default_ub">
        <listOfReactants>
          <speciesReference constant="true" species="M_ATP_c" stoichiometry="1" />
          <speciesReference constant="true" species="M_F6P_c" stoichiometry="1" />
        </listOfReactants>
        <listOfProducts>
          <speciesReference constant="true" species="M_ADP_c" stoichiometry="1" />
          <speciesReference constant="true" species="M_FDP_c" stoichiometry="1" />
          <speciesReference constant="true" species="M_H_c" stoichiometry="1" />
        </listOfProducts>
      </reaction>
      <reaction fast="false" id="R_BME_R7" name="fructose-1,6-bisphosphatase (glpX) " reversible="false" fbc:lowerFluxBound="cobra_0_bound" fbc:upperFluxBound="cobra_default_ub">
        <listOfReactants>
          <speciesReference constant="true" species="M_FDP_c" stoichiometry="1" />
          <speciesReference constant="true" species="M_H2O_c" stoichiometry="1" />
        </listOfReactants>
        <listOfProducts>
          <speciesReference constant="true" species="M_F6P_c" stoichiometry="1" />
          <speciesReference constant="true" species="M_PI_c" stoichiometry="1" />
        </listOfProducts>
      </reaction>
      <reaction fast="false" id="R_BME_R8" name="fructose-bisphosphate aldolase (fbaB)" reversible="true" fbc:lowerFluxBound="cobra_default_lb" fbc:upperFluxBound="cobra_default_ub">
        <listOfReactants>
          <speciesReference constant="true" species="M_FDP_c" stoichiometry="1" />
        </listOfReactants>
        <listOfProducts>
          <speciesReference constant="true" species="M_T3P1_c" stoichiometry="1" />
          <speciesReference constant="true" species="M_T3P2_c" stoichiometry="1" />
        </listOfProducts>
      </reaction>
      <reaction fast="false" id="R_BME_R9" name="triosephosphate isomerase (TIM)" reversible="true" fbc:lowerFluxBound="cobra_default_lb" fbc:upperFluxBound="cobra_default_ub">
        <listOfReactants>
          <speciesReference constant="true" species="M_T3P1_c" stoichiometry="1" />
        </listOfReactants>
        <listOfProducts>
          <speciesReference constant="true" species="M_T3P2_c" stoichiometry="1" />
        </listOfProducts>
      </reaction>
      <reaction fast="false" id="R_BME_R10" name="glyceraldehyde 3-phosphate dehydrogenase (gapA)" reversible="true" fbc:lowerFluxBound="cobra_default_lb" fbc:upperFluxBound="cobra_default_ub">
        <listOfReactants>
          <speciesReference constant="true" species="M_NAD_c" stoichiometry="1" />
          <speciesReference constant="true" species="M_PI_c" stoichiometry="1" />
          <speciesReference constant="true" species="M_T3P1_c" stoichiometry="1" />
        </listOfReactants>
        <listOfProducts>
          <speciesReference constant="true" species="M_13PDG_c" stoichiometry="1" />
          <speciesReference constant="true" species="M_H_c" stoichiometry="1" />
          <speciesReference constant="true" species="M_NADH_c" stoichiometry="1" />
        </listOfProducts>
      </reaction>
      <reaction fast="false" id="R_BME_R11" name="phosphoglycerate kinase (pgk)" reversible="true" fbc:lowerFluxBound="cobra_default_lb" fbc:upperFluxBound="cobra_default_ub">
        <listOfReactants>
          <speciesReference constant="true" species="M_13PDG_c" stoichiometry="1" />
          <speciesReference constant="true" species="M_ADP_c" stoichiometry="1" />
        </listOfReactants>
        <listOfProducts>
          <speciesReference constant="true" species="M_3PG_c" stoichiometry="1" />
          <speciesReference constant="true" species="M_ATP_c" stoichiometry="1" />
        </listOfProducts>
      </reaction>
      <reaction fast="false" id="R_BME_R12" name="glyceraldehyde-3-phosphate dehydrogenase (NADP) (gapN)" reversible="false" fbc:lowerFluxBound="cobra_0_bound" fbc:upperFluxBound="cobra_default_ub">
        <listOfReactants>
          <speciesReference constant="true" species="M_H2O_c" stoichiometry="1" />
          <speciesReference constant="true" species="M_NADP_c" stoichiometry="1" />
          <speciesReference constant="true" species="M_T3P1_c" stoichiometry="1" />
        </listOfReactants>
        <listOfProducts>
          <speciesReference constant="true" species="M_3PG_c" stoichiometry="1" />
          <speciesReference constant="true" species="M_H_c" stoichiometry="2" />
          <speciesReference constant="true" species="M_NADPH_c" stoichiometry="1" />
        </listOfProducts>
      </reaction>
      <reaction fast="false" id="R_BME_R13" name="phosphoglycerate mutase (gpm)" reversible="true" fbc:lowerFluxBound="cobra_default_lb" fbc:upperFluxBound="cobra_default_ub">
        <listOfReactants>
          <speciesReference constant="true" species="M_2PG_c" stoichiometry="1" />
        </listOfReactants>
        <listOfProducts>
          <speciesReference constant="true" species="M_3PG_c" stoichiometry="1" />
        </listOfProducts>
      </reaction>
      <reaction fast="false" id="R_BME_R14" name="enolase (eno)" reversible="true" fbc:lowerFluxBound="cobra_default_lb" fbc:upperFluxBound="cobra_default_ub">
        <listOfReactants>
          <speciesReference constant="true" species="M_2PG_c" stoichiometry="1" />
        </listOfReactants>
        <listOfProducts>
          <speciesReference constant="true" species="M_H2O_c" stoichiometry="1" />
          <speciesReference constant="true" species="M_PEP_c" stoichiometry="1" />
        </listOfProducts>
      </reaction>
      <reaction fast="false" id="R_BME_R15" name="pyruvate kinase (pyk)" reversible="false" fbc:lowerFluxBound="cobra_0_bound" fbc:upperFluxBound="cobra_default_ub">
        <listOfReactants>
          <speciesReference constant="true" species="M_ADP_c" stoichiometry="1" />
          <speciesReference constant="true" species="M_H_c" stoichiometry="1" />
          <speciesReference constant="true" species="M_PEP_c" stoichiometry="1" />
        </listOfReactants>
        <listOfProducts>
          <speciesReference constant="true" species="M_ATP_c" stoichiometry="1" />
          <speciesReference constant="true" species="M_PYR_c" stoichiometry="1" />
        </listOfProducts>
      </reaction>
      <reaction fast="false" id="R_BME_R16" name="pyruvate dehydrogenase" reversible="false" fbc:lowerFluxBound="cobra_0_bound" fbc:upperFluxBound="cobra_default_ub">
        <listOfReactants>
          <speciesReference constant="true" species="M_COA_c" stoichiometry="1" />
          <speciesReference constant="true" species="M_NAD_c" stoichiometry="1" />
          <speciesReference constant="true" species="M_PYR_c" stoichiometry="1" />
        </listOfReactants>
        <listOfProducts>
          <speciesReference constant="true" species="M_ACCOA_c" stoichiometry="1" />
          <speciesReference constant="true" species="M_CO2_c" stoichiometry="1" />
          <speciesReference constant="true" species="M_NADH_c" stoichiometry="1" />
        </listOfProducts>
      </reaction>
      <reaction fast="false" id="R_BME_R17" name="alcohol dehydrogenase (ethanol)" reversible="true" fbc:lowerFluxBound="cobra_default_lb" fbc:upperFluxBound="cobra_default_ub">
        <listOfReactants>
          <speciesReference constant="true" species="M_ETOL_c" stoichiometry="1" />
          <speciesReference constant="true" species="M_NAD_c" stoichiometry="1" />
        </listOfReactants>
        <listOfProducts>
          <speciesReference constant="true" species="M_ACAL_c" stoichiometry="1" />
          <speciesReference constant="true" species="M_H_c" stoichiometry="1" />
          <speciesReference constant="true" species="M_NADH_c" stoichiometry="1" />
        </listOfProducts>
      </reaction>
      <reaction fast="false" id="R_BME_R18" name="pyruvate carboxylase (pyc)" reversible="false" fbc:lowerFluxBound="cobra_0_bound" fbc:upperFluxBound="cobra_default_ub">
        <listOfReactants>
          <speciesReference constant="true" species="M_ATP_c" stoichiometry="1" />
          <speciesReference constant="true" species="M_HCO3_c" stoichiometry="1" />
          <speciesReference constant="true" species="M_PYR_c" stoichiometry="1" />
        </listOfReactants>
        <listOfProducts>
          <speciesReference constant="true" species="M_ADP_c" stoichiometry="1" />
          <speciesReference constant="true" species="M_H_c" stoichiometry="1" />
          <speciesReference constant="true" species="M_OA_c" stoichiometry="1" />
          <speciesReference constant="true" species="M_PI_c" stoichiometry="1" />
        </listOfProducts>
      </reaction>
      <reaction fast="false" id="R_BME_R19" name="phosphoenolpyruvate carboxykinase (pckA)" reversible="false" fbc:lowerFluxBound="cobra_0_bound" fbc:upperFluxBound="cobra_default_ub">
        <listOfReactants>
          <speciesReference constant="true" species="M_ATP_c" stoichiometry="1" />
          <speciesReference constant="true" species="M_OA_c" stoichiometry="1" />
        </listOfReactants>
        <listOfProducts>
          <speciesReference constant="true" species="M_ADP_c" stoichiometry="1" />
          <speciesReference constant="true" species="M_CO2_c" stoichiometry="1" />
          <speciesReference constant="true" species="M_PEP_c" stoichiometry="1" />
        </listOfProducts>
      </reaction>
      <reaction fast="false" id="R_BME_R20" name="citrate synthase (gltA)" reversible="true" fbc:lowerFluxBound="cobra_default_lb" fbc:upperFluxBound="cobra_default_ub">
        <listOfReactants>
          <speciesReference constant="true" species="M_ACCOA_c" stoichiometry="1" />
          <speciesReference constant="true" species="M_H2O_c" stoichiometry="1" />
          <speciesReference constant="true" species="M_OA_c" stoichiometry="1" />
        </listOfReactants>
        <listOfProducts>
          <speciesReference constant="true" species="M_CIT_c" stoichiometry="1" />
          <speciesReference constant="true" species="M_COA_c" stoichiometry="1" />
          <speciesReference constant="true" species="M_H_c" stoichiometry="1" />
        </listOfProducts>
      </reaction>
      <reaction fast="false" id="R_BME_R21" name="aconitate hydratase (acnA)" reversible="true" fbc:lowerFluxBound="cobra_default_lb" fbc:upperFluxBound="cobra_default_ub">
        <listOfReactants>
          <speciesReference constant="true" species="M_CIT_c" stoichiometry="1" />
        </listOfReactants>
        <listOfProducts>
          <speciesReference constant="true" species="M_ICIT_c" stoichiometry="1" />
        </listOfProducts>
      </reaction>
      <reaction fast="false" id="R_BME_R22" name="isocitrate dehydrogenase (icd)" reversible="true" fbc:lowerFluxBound="cobra_default_lb" fbc:upperFluxBound="cobra_default_ub">
        <listOfReactants>
          <speciesReference constant="true" species="M_ICIT_c" stoichiometry="1" />
          <speciesReference constant="true" species="M_NADP_c" stoichiometry="1" />
        </listOfReactants>
        <listOfProducts>
          <speciesReference constant="true" species="M_AKG_c" stoichiometry="1" />
          <speciesReference constant="true" species="M_CO2_c" stoichiometry="1" />
          <speciesReference constant="true" species="M_NADPH_c" stoichiometry="1" />
        </listOfProducts>
      </reaction>
      <reaction fast="false" id="R_BME_R23" name="2-oxoglutarate dehydrogenase" reversible="false" fbc:lowerFluxBound="cobra_0_bound" fbc:upperFluxBound="cobra_default_ub">
        <listOfReactants>
          <speciesReference constant="true" species="M_AKG_c" stoichiometry="1" />
          <speciesReference constant="true" species="M_COA_c" stoichiometry="1" />
          <speciesReference constant="true" species="M_NAD_c" stoichiometry="1" />
        </listOfReactants>
        <listOfProducts>
          <speciesReference constant="true" species="M_CO2_c" stoichiometry="1" />
          <speciesReference constant="true" species="M_NADH_c" stoichiometry="1" />
          <speciesReference constant="true" species="M_SUCCOA_c" stoichiometry="1" />
        </listOfProducts>
      </reaction>
      <reaction fast="false" id="R_BME_R24" name="succinyl-CoA synthetase" reversible="true" fbc:lowerFluxBound="cobra_default_lb" fbc:upperFluxBound="cobra_default_ub">
        <listOfReactants>
          <speciesReference constant="true" species="M_ATP_c" stoichiometry="1" />
          <speciesReference constant="true" species="M_COA_c" stoichiometry="1" />
          <speciesReference constant="true" species="M_SUCC_c" stoichiometry="1" />
        </listOfReactants>
        <listOfProducts>
          <speciesReference constant="true" species="M_ADP_c" stoichiometry="1" />
          <speciesReference constant="true" species="M_PI_c" stoichiometry="1" />
          <speciesReference constant="true" species="M_SUCCOA_c" stoichiometry="1" />
        </listOfProducts>
      </reaction>
      <reaction fast="false" id="R_BME_R25" name="succinate dehydrogenase" reversible="true" fbc:lowerFluxBound="cobra_default_lb" fbc:upperFluxBound="cobra_default_ub">
        <listOfReactants>
          <speciesReference constant="true" species="M_FAD_c" stoichiometry="1" />
          <speciesReference constant="true" species="M_SUCC_c" stoichiometry="1" />
        </listOfReactants>
        <listOfProducts>
          <speciesReference constant="true" species="M_FADH2_c" stoichiometry="1" />
          <speciesReference constant="true" species="M_FUM_c" stoichiometry="1" />
        </listOfProducts>
      </reaction>
      <reaction fast="false" id="R_BME_R26" name="fumarate hydratase (fumC)" reversible="true" fbc:lowerFluxBound="cobra_default_lb" fbc:upperFluxBound="cobra_default_ub">
        <listOfReactants>
          <speciesReference constant="true" species="M_FUM_c" stoichiometry="1" />
          <speciesReference constant="true" species="M_H2O_c" stoichiometry="1" />
        </listOfReactants>
        <listOfProducts>
          <speciesReference constant="true" species="M_MAL_c" stoichiometry="1" />
        </listOfProducts>
      </reaction>
      <reaction fast="false" id="R_BME_R27" name="malate dehydrogenase (mdh)" reversible="true" fbc:lowerFluxBound="cobra_default_lb" fbc:upperFluxBound="cobra_default_ub">
        <listOfReactants>
          <speciesReference constant="true" species="M_MAL_c" stoichiometry="1" />
          <speciesReference constant="true" species="M_NAD_c" stoichiometry="1" />
        </listOfReactants>
        <listOfProducts>
          <speciesReference constant="true" species="M_H_c" stoichiometry="1" />
          <speciesReference constant="true" species="M_NADH_c" stoichiometry="1" />
          <speciesReference constant="true" species="M_OA_c" stoichiometry="1" />
        </listOfProducts>
      </reaction>
      <reaction fast="false" id="R_BME_R28" name="glucose-6-phosphate 1-dehydrogenase (zwf)" reversible="false" fbc:lowerFluxBound="cobra_0_bound" fbc:upperFluxBound="cobra_default_ub">
        <listOfReactants>
          <speciesReference constant="true" species="M_G6P_c" stoichiometry="1" />
          <speciesReference constant="true" species="M_NADP_c" stoichiometry="1" />
        </listOfReactants>
        <listOfProducts>
          <speciesReference constant="true" species="M_D6PGL_c" stoichiometry="1" />
          <speciesReference constant="true" species="M_H_c" stoichiometry="1" />
          <speciesReference constant="true" species="M_NADPH_c" stoichiometry="1" />
        </listOfProducts>
      </reaction>
      <reaction fast="false" id="R_BME_R29" name="6-phosphogluconolactonase (pgl)" reversible="false" fbc:lowerFluxBound="cobra_0_bound" fbc:upperFluxBound="cobra_default_ub">
        <listOfReactants>
          <speciesReference constant="true" species="M_D6PGL_c" stoichiometry="1" />
          <speciesReference constant="true" species="M_H2O_c" stoichiometry="1" />
        </listOfReactants>
        <listOfProducts>
          <speciesReference constant="true" species="M_D6PGC_c" stoichiometry="1" />
          <speciesReference constant="true" species="M_H_c" stoichiometry="1" />
        </listOfProducts>
      </reaction>
      <reaction fast="false" id="R_BME_R30" name="phosphogluconate dehydrogenase (gnd)" reversible="false" fbc:lowerFluxBound="cobra_0_bound" fbc:upperFluxBound="cobra_default_ub">
        <listOfReactants>
          <speciesReference constant="true" species="M_D6PGC_c" stoichiometry="1" />
          <speciesReference constant="true" species="M_NADP_c" stoichiometry="1" />
        </listOfReactants>
        <listOfProducts>
          <speciesReference constant="true" species="M_CO2_c" stoichiometry="1" />
          <speciesReference constant="true" species="M_NADPH_c" stoichiometry="1" />
          <speciesReference constant="true" species="M_RL5P_c" stoichiometry="1" />
        </listOfProducts>
      </reaction>
      <reaction fast="false" id="R_BME_R31" name="6-phospho-3-hexuloisomerase (hxlB)" reversible="true" fbc:lowerFluxBound="cobra_default_lb" fbc:upperFluxBound="cobra_default_ub">
        <listOfReactants>
          <speciesReference constant="true" species="M_F6P_c" stoichiometry="1" />
        </listOfReactants>
        <listOfProducts>
          <speciesReference constant="true" species="M_ARAHE6P_c" stoichiometry="1" />
        </listOfProducts>
      </reaction>
      <reaction fast="false" id="R_BME_R32" name="3-hexulose-6-phosphate synthase (hxlA)" reversible="true" fbc:lowerFluxBound="cobra_default_lb" fbc:upperFluxBound="cobra_default_ub">
        <listOfReactants>
          <speciesReference constant="true" species="M_ARAHE6P_c" stoichiometry="1" />
        </listOfReactants>
        <listOfProducts>
          <speciesReference constant="true" species="M_FALD_c" stoichiometry="1" />
          <speciesReference constant="true" species="M_RL5P_c" stoichiometry="1" />
        </listOfProducts>
      </reaction>
      <reaction fast="false" id="R_BME_R33" name="transketolase (tktA, tktB)" reversible="true" fbc:lowerFluxBound="cobra_default_lb" fbc:upperFluxBound="cobra_default_ub">
        <listOfReactants>
          <speciesReference constant="true" species="M_E4P_c" stoichiometry="1" />
          <speciesReference constant="true" species="M_XUL5P_c" stoichiometry="1" />
        </listOfReactants>
        <listOfProducts>
          <speciesReference constant="true" species="M_F6P_c" stoichiometry="1" />
          <speciesReference constant="true" species="M_T3P1_c" stoichiometry="1" />
        </listOfProducts>
      </reaction>
      <reaction fast="false" id="R_BME_R34" name="transaldolase (talA, talB)" reversible="true" fbc:lowerFluxBound="cobra_default_lb" fbc:upperFluxBound="cobra_default_ub">
        <listOfReactants>
          <speciesReference constant="true" species="M_S7P_c" stoichiometry="1" />
          <speciesReference constant="true" species="M_T3P1_c" stoichiometry="1" />
        </listOfReactants>
        <listOfProducts>
          <speciesReference constant="true" species="M_E4P_c" stoichiometry="1" />
          <speciesReference constant="true" species="M_F6P_c" stoichiometry="1" />
        </listOfProducts>
      </reaction>
      <reaction fast="false" id="R_BME_R35" name="transketolase (tktA, tktB)" reversible="true" fbc:lowerFluxBound="cobra_default_lb" fbc:upperFluxBound="cobra_default_ub">
        <listOfReactants>
          <speciesReference constant="true" species="M_R5P_c" stoichiometry="1" />
          <speciesReference constant="true" species="M_XUL5P_c" stoichiometry="1" />
        </listOfReactants>
        <listOfProducts>
          <speciesReference constant="true" species="M_S7P_c" stoichiometry="1" />
          <speciesReference constant="true" species="M_T3P1_c" stoichiometry="1" />
        </listOfProducts>
      </reaction>
      <reaction fast="false" id="R_BME_R36" name="ribulose-phosphate 3-epimerase (rpe)" reversible="true" fbc:lowerFluxBound="cobra_default_lb" fbc:upperFluxBound="cobra_default_ub">
        <listOfReactants>
          <speciesReference constant="true" species="M_RL5P_c" stoichiometry="1" />
        </listOfReactants>
        <listOfProducts>
          <speciesReference constant="true" species="M_XUL5P_c" stoichiometry="1" />
        </listOfProducts>
      </reaction>
      <reaction fast="false" id="R_BME_R37" name="ribose 5-phosphate isomerase A (rpiA)" reversible="true" fbc:lowerFluxBound="cobra_default_lb" fbc:upperFluxBound="cobra_default_ub">
        <listOfReactants>
          <speciesReference constant="true" species="M_R5P_c" stoichiometry="1" />
        </listOfReactants>
        <listOfProducts>
          <speciesReference constant="true" species="M_RL5P_c" stoichiometry="1" />
        </listOfProducts>
      </reaction>
      <reaction fast="false" id="R_BME_R38" name="phosphoglucomutase(pgm) / phosphopentomutase(deoB)" reversible="true" fbc:lowerFluxBound="cobra_default_lb" fbc:upperFluxBound="cobra_default_ub">
        <listOfReactants>
          <speciesReference constant="true" species="M_R5P_c" stoichiometry="1" />
        </listOfReactants>
        <listOfProducts>
          <speciesReference constant="true" species="M_R1P_c" stoichiometry="1" />
        </listOfProducts>
      </reaction>
      <reaction fast="false" id="R_BME_R39" name="ribokinase (rbsK)" reversible="false" fbc:lowerFluxBound="cobra_0_bound" fbc:upperFluxBound="cobra_default_ub">
        <listOfReactants>
          <speciesReference constant="true" species="M_ATP_c" stoichiometry="1" />
          <speciesReference constant="true" species="M_DRIB_c" stoichiometry="1" />
        </listOfReactants>
        <listOfProducts>
          <speciesReference constant="true" species="M_ADP_c" stoichiometry="1" />
          <speciesReference constant="true" species="M_DR5P_c" stoichiometry="1" />
          <speciesReference constant="true" species="M_H_c" stoichiometry="1" />
        </listOfProducts>
      </reaction>
      <reaction fast="false" id="R_BME_R40" name="Deoxyribose-phosphate aldolase (deoC)" reversible="true" fbc:lowerFluxBound="cobra_default_lb" fbc:upperFluxBound="cobra_default_ub">
        <listOfReactants>
          <speciesReference constant="true" species="M_DR5P_c" stoichiometry="1" />
        </listOfReactants>
        <listOfProducts>
          <speciesReference constant="true" species="M_ACAL_c" stoichiometry="1" />
          <speciesReference constant="true" species="M_T3P1_c" stoichiometry="1" />
        </listOfProducts>
      </reaction>
      <reaction fast="false" id="R_BME_R41" name="ribokinase (rbsK)" reversible="false" fbc:lowerFluxBound="cobra_0_bound" fbc:upperFluxBound="cobra_default_ub">
        <listOfReactants>
          <speciesReference constant="true" species="M_ATP_c" stoichiometry="1" />
          <speciesReference constant="true" species="M_RIB_c" stoichiometry="1" />
        </listOfReactants>
        <listOfProducts>
          <speciesReference constant="true" species="M_ADP_c" stoichiometry="1" />
          <speciesReference constant="true" species="M_H_c" stoichiometry="1" />
          <speciesReference constant="true" species="M_R5P_c" stoichiometry="1" />
        </listOfProducts>
      </reaction>
      <reaction fast="false" id="R_BME_R42" name="phosphopentomutase (deoB)" reversible="true" fbc:lowerFluxBound="cobra_default_lb" fbc:upperFluxBound="cobra_default_ub">
        <listOfReactants>
          <speciesReference constant="true" species="M_DR5P_c" stoichiometry="1" />
        </listOfReactants>
        <listOfProducts>
          <speciesReference constant="true" species="M_DR1P_c" stoichiometry="1" />
        </listOfProducts>
      </reaction>
      <reaction fast="false" id="R_BME_R43" name="glucose 1-dehydrogenase (gdh)" reversible="false" fbc:lowerFluxBound="cobra_0_bound" fbc:upperFluxBound="cobra_default_ub">
        <listOfReactants>
          <speciesReference constant="true" species="M_GLC_c" stoichiometry="1" />
          <speciesReference constant="true" species="M_NAD_c" stoichiometry="1" />
        </listOfReactants>
        <listOfProducts>
          <speciesReference constant="true" species="M_GLCN15LAC_c" stoichiometry="1" />
          <speciesReference constant="true" species="M_H_c" stoichiometry="1" />
          <speciesReference constant="true" species="M_NADH_c" stoichiometry="1" />
        </listOfProducts>
      </reaction>
      <reaction fast="false" id="R_BME_R44" name="gluconolactonase" reversible="false" fbc:lowerFluxBound="cobra_0_bound" fbc:upperFluxBound="cobra_default_ub">
        <listOfReactants>
          <speciesReference constant="true" species="M_GLCN15LAC_c" stoichiometry="1" />
          <speciesReference constant="true" species="M_H2O_c" stoichiometry="1" />
        </listOfReactants>
        <listOfProducts>
          <speciesReference constant="true" species="M_GLCNT_c" stoichiometry="1" />
          <speciesReference constant="true" species="M_H_c" stoichiometry="1" />
        </listOfProducts>
      </reaction>
      <reaction fast="false" id="R_BME_R45" name="gluconokinase (gntK)" reversible="false" fbc:lowerFluxBound="cobra_0_bound" fbc:upperFluxBound="cobra_default_ub">
        <listOfReactants>
          <speciesReference constant="true" species="M_ATP_c" stoichiometry="1" />
          <speciesReference constant="true" species="M_GLCNT_c" stoichiometry="1" />
        </listOfReactants>
        <listOfProducts>
          <speciesReference constant="true" species="M_ADP_c" stoichiometry="1" />
          <speciesReference constant="true" species="M_D6PGC_c" stoichiometry="1" />
          <speciesReference constant="true" species="M_H_c" stoichiometry="1" />
        </listOfProducts>
      </reaction>
      <reaction fast="false" id="R_BME_R46" name="2-dehydro-3-deoxygluconate kinase (kdgK)" reversible="false" fbc:lowerFluxBound="cobra_0_bound" fbc:upperFluxBound="cobra_default_ub">
        <listOfReactants>
          <speciesReference constant="true" species="M_ATP_c" stoichiometry="1" />
          <speciesReference constant="true" species="M_KDG_c" stoichiometry="1" />
        </listOfReactants>
        <listOfProducts>
          <speciesReference constant="true" species="M_ADP_c" stoichiometry="1" />
          <speciesReference constant="true" species="M_H_c" stoichiometry="1" />
          <speciesReference constant="true" species="M_KDPG_c" stoichiometry="1" />
        </listOfProducts>
      </reaction>
      <reaction fast="false" id="R_BME_R47" name="2-dehydro-3-deoxyphosphogluconate aldolase (eda)" reversible="false" fbc:lowerFluxBound="cobra_0_bound" fbc:upperFluxBound="cobra_default_ub">
        <listOfReactants>
          <speciesReference constant="true" species="M_KDPG_c" stoichiometry="1" />
        </listOfReactants>
        <listOfProducts>
          <speciesReference constant="true" species="M_PYR_c" stoichiometry="1" />
          <speciesReference constant="true" species="M_T3P1_c" stoichiometry="1" />
        </listOfProducts>
      </reaction>
      <reaction fast="false" id="R_BME_R48" name="gluconate 2-dehydrogenase" reversible="false" fbc:lowerFluxBound="cobra_0_bound" fbc:upperFluxBound="cobra_default_ub">
        <listOfReactants>
          <speciesReference constant="true" species="M_DGLCNT_c" stoichiometry="1" />
          <speciesReference constant="true" species="M_H_c" stoichiometry="1" />
          <speciesReference constant="true" species="M_NADPH_c" stoichiometry="1" />
        </listOfReactants>
        <listOfProducts>
          <speciesReference constant="true" species="M_GLCNT_c" stoichiometry="1" />
          <speciesReference constant="true" species="M_NADP_c" stoichiometry="1" />
        </listOfProducts>
      </reaction>
      <reaction fast="false" id="R_BME_R49" name="glucuronate isomerase (uxaC)" reversible="true" fbc:lowerFluxBound="cobra_default_lb" fbc:upperFluxBound="cobra_default_ub">
        <listOfReactants>
          <speciesReference constant="true" species="M_GALUNT_c" stoichiometry="1" />
        </listOfReactants>
        <listOfProducts>
          <speciesReference constant="true" species="M_TAGUR_c" stoichiometry="1" />
        </listOfProducts>
      </reaction>
      <reaction fast="false" id="R_BME_R50" name="glucuronate isomerase (uxaC)" reversible="true" fbc:lowerFluxBound="cobra_default_lb" fbc:upperFluxBound="cobra_default_ub">
        <listOfReactants>
          <speciesReference constant="true" species="M_GLCUNT_c" stoichiometry="1" />
        </listOfReactants>
        <listOfProducts>
          <speciesReference constant="true" species="M_FRUTN_c" stoichiometry="1" />
        </listOfProducts>
      </reaction>
      <reaction fast="false" id="R_BME_R51" name="tagaturonate reductase" reversible="true" fbc:lowerFluxBound="cobra_default_lb" fbc:upperFluxBound="cobra_default_ub">
        <listOfReactants>
          <speciesReference constant="true" species="M_H_c" stoichiometry="1" />
          <speciesReference constant="true" species="M_NADH_c" stoichiometry="1" />
          <speciesReference constant="true" species="M_TAGUR_c" stoichiometry="1" />
        </listOfReactants>
        <listOfProducts>
          <speciesReference constant="true" species="M_ALTRN_c" stoichiometry="1" />
          <speciesReference constant="true" species="M_NAD_c" stoichiometry="1" />
        </listOfProducts>
      </reaction>
      <reaction fast="false" id="R_BME_R52" name="D-Altronate hydro-lyase" reversible="false" fbc:lowerFluxBound="cobra_0_bound" fbc:upperFluxBound="cobra_default_ub">
        <listOfReactants>
          <speciesReference constant="true" species="M_ALTRN_c" stoichiometry="1" />
        </listOfReactants>
        <listOfProducts>
          <speciesReference constant="true" species="M_H2O_c" stoichiometry="1" />
          <speciesReference constant="true" species="M_KDG_c" stoichiometry="1" />
        </listOfProducts>
      </reaction>
      <reaction fast="false" id="R_BME_R53" name="UTP--glucose-1-phosphate uridylyltransferase (galU)" reversible="false" fbc:lowerFluxBound="cobra_0_bound" fbc:upperFluxBound="cobra_default_ub">
        <listOfReactants>
          <speciesReference constant="true" species="M_G1P_c" stoichiometry="1" />
          <speciesReference constant="true" species="M_H_c" stoichiometry="1" />
          <speciesReference constant="true" species="M_UTP_c" stoichiometry="1" />
        </listOfReactants>
        <listOfProducts>
          <speciesReference constant="true" species="M_PPI_c" stoichiometry="1" />
          <speciesReference constant="true" species="M_UDPG_c" stoichiometry="1" />
        </listOfProducts>
      </reaction>
      <reaction fast="false" id="R_BME_R54" name="UDPglucose 6-dehydrogenase" reversible="false" fbc:lowerFluxBound="cobra_0_bound" fbc:upperFluxBound="cobra_default_ub">
        <listOfReactants>
          <speciesReference constant="true" species="M_H2O_c" stoichiometry="1" />
          <speciesReference constant="true" species="M_NAD_c" stoichiometry="2" />
          <speciesReference constant="true" species="M_UDPG_c" stoichiometry="1" />
        </listOfReactants>
        <listOfProducts>
          <speciesReference constant="true" species="M_H_c" stoichiometry="3" />
          <speciesReference constant="true" species="M_NADH_c" stoichiometry="2" />
          <speciesReference constant="true" species="M_UDPGTE_c" stoichiometry="1" />
        </listOfProducts>
      </reaction>
      <reaction fast="false" id="R_BME_R55" name="aldehyde reductase (Xylitol)" reversible="true" fbc:lowerFluxBound="cobra_default_lb" fbc:upperFluxBound="cobra_default_ub">
        <listOfReactants>
          <speciesReference constant="true" species="M_H_c" stoichiometry="1" />
          <speciesReference constant="true" species="M_NADPH_c" stoichiometry="1" />
          <speciesReference constant="true" species="M_XYL_c" stoichiometry="1" />
        </listOfReactants>
        <listOfProducts>
          <speciesReference constant="true" species="M_NADP_c" stoichiometry="1" />
          <speciesReference constant="true" species="M_XOL_c" stoichiometry="1" />
        </listOfProducts>
      </reaction>
      <reaction fast="false" id="R_BME_R56" name="aldehyde reductase (LARAB)" reversible="true" fbc:lowerFluxBound="cobra_default_lb" fbc:upperFluxBound="cobra_default_ub">
        <listOfReactants>
          <speciesReference constant="true" species="M_H_c" stoichiometry="1" />
          <speciesReference constant="true" species="M_LARAB_c" stoichiometry="1" />
          <speciesReference constant="true" species="M_NADPH_c" stoichiometry="1" />
        </listOfReactants>
        <listOfProducts>
          <speciesReference constant="true" species="M_LAOL_c" stoichiometry="1" />
          <speciesReference constant="true" species="M_NADP_c" stoichiometry="1" />
        </listOfProducts>
      </reaction>
      <reaction fast="false" id="R_BME_R57" name="Xylose isomerase" reversible="true" fbc:lowerFluxBound="cobra_default_lb" fbc:upperFluxBound="cobra_default_ub">
        <listOfReactants>
          <speciesReference constant="true" species="M_XUL_c" stoichiometry="1" />
        </listOfReactants>
        <listOfProducts>
          <speciesReference constant="true" species="M_XYL_c" stoichiometry="1" />
        </listOfProducts>
      </reaction>
      <reaction fast="false" id="R_BME_R58" name="xylulokinase" reversible="false" fbc:lowerFluxBound="cobra_0_bound" fbc:upperFluxBound="cobra_default_ub">
        <listOfReactants>
          <speciesReference constant="true" species="M_ATP_c" stoichiometry="1" />
          <speciesReference constant="true" species="M_XUL_c" stoichiometry="1" />
        </listOfReactants>
        <listOfProducts>
          <speciesReference constant="true" species="M_ADP_c" stoichiometry="1" />
          <speciesReference constant="true" species="M_H_c" stoichiometry="1" />
          <speciesReference constant="true" species="M_XUL5P_c" stoichiometry="1" />
        </listOfProducts>
      </reaction>
      <reaction fast="false" id="R_BME_R59" name="L-ribulose-5-phosphate 4-epimerase (araD)" reversible="true" fbc:lowerFluxBound="cobra_default_lb" fbc:upperFluxBound="cobra_default_ub">
        <listOfReactants>
          <speciesReference constant="true" species="M_LRL5P_c" stoichiometry="1" />
        </listOfReactants>
        <listOfProducts>
          <speciesReference constant="true" species="M_XUL5P_c" stoichiometry="1" />
        </listOfProducts>
      </reaction>
      <reaction fast="false" id="R_BME_R60" name="L-arabinose isomerase" reversible="true" fbc:lowerFluxBound="cobra_default_lb" fbc:upperFluxBound="cobra_default_ub">
        <listOfReactants>
          <speciesReference constant="true" species="M_LARAB_c" stoichiometry="1" />
        </listOfReactants>
        <listOfProducts>
          <speciesReference constant="true" species="M_LRL_c" stoichiometry="1" />
        </listOfProducts>
      </reaction>
      <reaction fast="false" id="R_BME_R61" name="mannitol dehydrogenase" reversible="true" fbc:lowerFluxBound="cobra_default_lb" fbc:upperFluxBound="cobra_default_ub">
        <listOfReactants>
          <speciesReference constant="true" species="M_MANOE_c" stoichiometry="1" />
          <speciesReference constant="true" species="M_NAD_c" stoichiometry="1" />
        </listOfReactants>
        <listOfProducts>
          <speciesReference constant="true" species="M_FRUTN_c" stoichiometry="1" />
          <speciesReference constant="true" species="M_H_c" stoichiometry="1" />
          <speciesReference constant="true" species="M_NADH_c" stoichiometry="1" />
        </listOfProducts>
      </reaction>
      <reaction fast="false" id="R_BME_R62" name="D-mannonate hydrolyase (uxuA)" reversible="false" fbc:lowerFluxBound="cobra_0_bound" fbc:upperFluxBound="cobra_default_ub">
        <listOfReactants>
          <speciesReference constant="true" species="M_MANOE_c" stoichiometry="1" />
        </listOfReactants>
        <listOfProducts>
          <speciesReference constant="true" species="M_H2O_c" stoichiometry="1" />
          <speciesReference constant="true" species="M_KDG_c" stoichiometry="1" />
        </listOfProducts>
      </reaction>
      <reaction fast="false" id="R_BME_R63" name="L-ribulokinase" reversible="false" fbc:lowerFluxBound="cobra_0_bound" fbc:upperFluxBound="cobra_default_ub">
        <listOfReactants>
          <speciesReference constant="true" species="M_ATP_c" stoichiometry="1" />
          <speciesReference constant="true" species="M_LRL_c" stoichiometry="1" />
        </listOfReactants>
        <listOfProducts>
          <speciesReference constant="true" species="M_ADP_c" stoichiometry="1" />
          <speciesReference constant="true" species="M_H_c" stoichiometry="1" />
          <speciesReference constant="true" species="M_LRL5P_c" stoichiometry="1" />
        </listOfProducts>
      </reaction>
      <reaction fast="false" id="R_BME_R64" name="alpha-D-Glucose aldose-ketose-isomerase" reversible="true" fbc:lowerFluxBound="cobra_default_lb" fbc:upperFluxBound="cobra_default_ub">
        <listOfReactants>
          <speciesReference constant="true" species="M_GLC_c" stoichiometry="1" />
        </listOfReactants>
        <listOfProducts>
          <speciesReference constant="true" species="M_FRU_c" stoichiometry="1" />
        </listOfProducts>
      </reaction>
      <reaction fast="false" id="R_BME_R65" name="mannitol-1-phosphate 5-dehydrogenase" reversible="true" fbc:lowerFluxBound="cobra_default_lb" fbc:upperFluxBound="cobra_default_ub">
        <listOfReactants>
          <speciesReference constant="true" species="M_F6P_c" stoichiometry="1" />
          <speciesReference constant="true" species="M_H_c" stoichiometry="1" />
          <speciesReference constant="true" species="M_NADH_c" stoichiometry="1" />
        </listOfReactants>
        <listOfProducts>
          <speciesReference constant="true" species="M_MNT1P_c" stoichiometry="1" />
          <speciesReference constant="true" species="M_NAD_c" stoichiometry="1" />
        </listOfProducts>
      </reaction>
      <reaction fast="false" id="R_BME_R66" name="mannose-6-phosphate isomerase (manA)" reversible="true" fbc:lowerFluxBound="cobra_default_lb" fbc:upperFluxBound="cobra_default_ub">
        <listOfReactants>
          <speciesReference constant="true" species="M_F6P_c" stoichiometry="1" />
        </listOfReactants>
        <listOfProducts>
          <speciesReference constant="true" species="M_MAN6P_c" stoichiometry="1" />
        </listOfProducts>
      </reaction>
      <reaction fast="false" id="R_BME_R67" name="phosphomannomutase (manB)" reversible="true" fbc:lowerFluxBound="cobra_default_lb" fbc:upperFluxBound="cobra_default_ub">
        <listOfReactants>
          <speciesReference constant="true" species="M_MAN6P_c" stoichiometry="1" />
        </listOfReactants>
        <listOfProducts>
          <speciesReference constant="true" species="M_MAN1P_c" stoichiometry="1" />
        </listOfProducts>
      </reaction>
      <reaction fast="false" id="R_BME_R68" name="mannose-1-phosphate guanylyltransferase" reversible="true" fbc:lowerFluxBound="cobra_default_lb" fbc:upperFluxBound="cobra_default_ub">
        <listOfReactants>
          <speciesReference constant="true" species="M_GTP_c" stoichiometry="1" />
          <speciesReference constant="true" species="M_H_c" stoichiometry="1" />
          <speciesReference constant="true" species="M_MAN1P_c" stoichiometry="1" />
        </listOfReactants>
        <listOfProducts>
          <speciesReference constant="true" species="M_GDPMAN_c" stoichiometry="1" />
          <speciesReference constant="true" species="M_PPI_c" stoichiometry="1" />
        </listOfProducts>
      </reaction>
      <reaction fast="false" id="R_BME_R69" name="1-phosphofructokinase" reversible="false" fbc:lowerFluxBound="cobra_0_bound" fbc:upperFluxBound="cobra_default_ub">
        <listOfReactants>
          <speciesReference constant="true" species="M_ATP_c" stoichiometry="1" />
          <speciesReference constant="true" species="M_F1P_c" stoichiometry="1" />
        </listOfReactants>
        <listOfProducts>
          <speciesReference constant="true" species="M_ADP_c" stoichiometry="1" />
          <speciesReference constant="true" species="M_FDP_c" stoichiometry="1" />
          <speciesReference constant="true" species="M_H_c" stoichiometry="1" />
        </listOfProducts>
      </reaction>
      <reaction fast="false" id="R_BME_R70" name="fructose-bisphosphate aldolase" reversible="true" fbc:lowerFluxBound="cobra_default_lb" fbc:upperFluxBound="cobra_default_ub">
        <listOfReactants>
          <speciesReference constant="true" species="M_F1P_c" stoichiometry="1" />
        </listOfReactants>
        <listOfProducts>
          <speciesReference constant="true" species="M_GLYAL_c" stoichiometry="1" />
          <speciesReference constant="true" species="M_T3P2_c" stoichiometry="1" />
        </listOfProducts>
      </reaction>
      <reaction fast="false" id="R_BME_R71" name="Sorbitol dehydrogenase" reversible="true" fbc:lowerFluxBound="cobra_default_lb" fbc:upperFluxBound="cobra_default_ub">
        <listOfReactants>
          <speciesReference constant="true" species="M_NAD_c" stoichiometry="1" />
          <speciesReference constant="true" species="M_SOT_c" stoichiometry="1" />
        </listOfReactants>
        <listOfProducts>
          <speciesReference constant="true" species="M_FRU_c" stoichiometry="1" />
          <speciesReference constant="true" species="M_H_c" stoichiometry="1" />
          <speciesReference constant="true" species="M_NADH_c" stoichiometry="1" />
        </listOfProducts>
      </reaction>
      <reaction fast="false" id="R_BME_R72" name="fructokinase (scrK)" reversible="false" fbc:lowerFluxBound="cobra_0_bound" fbc:upperFluxBound="cobra_default_ub">
        <listOfReactants>
          <speciesReference constant="true" species="M_ATP_c" stoichiometry="1" />
          <speciesReference constant="true" species="M_FRU_c" stoichiometry="1" />
        </listOfReactants>
        <listOfProducts>
          <speciesReference constant="true" species="M_ADP_c" stoichiometry="1" />
          <speciesReference constant="true" species="M_F6P_c" stoichiometry="1" />
          <speciesReference constant="true" species="M_H_c" stoichiometry="1" />
        </listOfProducts>
      </reaction>
      <reaction fast="false" id="R_BME_R73" name="galactokinase" reversible="false" fbc:lowerFluxBound="cobra_0_bound" fbc:upperFluxBound="cobra_default_ub">
        <listOfReactants>
          <speciesReference constant="true" species="M_ATP_c" stoichiometry="1" />
          <speciesReference constant="true" species="M_GAL_c" stoichiometry="1" />
        </listOfReactants>
        <listOfProducts>
          <speciesReference constant="true" species="M_ADP_c" stoichiometry="1" />
          <speciesReference constant="true" species="M_GAL1P_c" stoichiometry="1" />
          <speciesReference constant="true" species="M_H_c" stoichiometry="1" />
        </listOfProducts>
      </reaction>
      <reaction fast="false" id="R_BME_R74" name="alpha-galactosidase" reversible="false" fbc:lowerFluxBound="cobra_0_bound" fbc:upperFluxBound="cobra_default_ub">
        <listOfReactants>
          <speciesReference constant="true" species="M_H2O_c" stoichiometry="1" />
          <speciesReference constant="true" species="M_MELI_c" stoichiometry="1" />
        </listOfReactants>
        <listOfProducts>
          <speciesReference constant="true" species="M_GAL_c" stoichiometry="1" />
          <speciesReference constant="true" species="M_GLC_c" stoichiometry="1" />
        </listOfProducts>
      </reaction>
      <reaction fast="false" id="R_BME_R75" name="alpha-galactosidase" reversible="false" fbc:lowerFluxBound="cobra_0_bound" fbc:upperFluxBound="cobra_default_ub">
        <listOfReactants>
          <speciesReference constant="true" species="M_H2O_c" stoichiometry="1" />
          <speciesReference constant="true" species="M_MATR_c" stoichiometry="1" />
        </listOfReactants>
        <listOfProducts>
          <speciesReference constant="true" species="M_GAL_c" stoichiometry="1" />
          <speciesReference constant="true" species="M_MELI_c" stoichiometry="1" />
        </listOfProducts>
      </reaction>
      <reaction fast="false" id="R_BME_R76" name="alpha-galactosidase" reversible="false" fbc:lowerFluxBound="cobra_0_bound" fbc:upperFluxBound="cobra_default_ub">
        <listOfReactants>
          <speciesReference constant="true" species="M_H2O_c" stoichiometry="1" />
          <speciesReference constant="true" species="M_STAC_c" stoichiometry="1" />
        </listOfReactants>
        <listOfProducts>
          <speciesReference constant="true" species="M_GAL_c" stoichiometry="1" />
          <speciesReference constant="true" species="M_RAF_c" stoichiometry="1" />
        </listOfProducts>
      </reaction>
      <reaction fast="false" id="R_BME_R77" name="beta-fructofuranosidase (sacA)" reversible="false" fbc:lowerFluxBound="cobra_0_bound" fbc:upperFluxBound="cobra_default_ub">
        <listOfReactants>
          <speciesReference constant="true" species="M_H2O_c" stoichiometry="1" />
          <speciesReference constant="true" species="M_STAC_c" stoichiometry="1" />
        </listOfReactants>
        <listOfProducts>
          <speciesReference constant="true" species="M_FRU_c" stoichiometry="1" />
          <speciesReference constant="true" species="M_MATR_c" stoichiometry="1" />
        </listOfProducts>
      </reaction>
      <reaction fast="false" id="R_BME_R78" name="alpha-galactosidase" reversible="false" fbc:lowerFluxBound="cobra_0_bound" fbc:upperFluxBound="cobra_default_ub">
        <listOfReactants>
          <speciesReference constant="true" species="M_H2O_c" stoichiometry="1" />
          <speciesReference constant="true" species="M_RAF_c" stoichiometry="1" />
        </listOfReactants>
        <listOfProducts>
          <speciesReference constant="true" species="M_GAL_c" stoichiometry="1" />
          <speciesReference constant="true" species="M_SUC_c" stoichiometry="1" />
        </listOfProducts>
      </reaction>
      <reaction fast="false" id="R_BME_R79" name="beta-fructofuranosidase (sacA)" reversible="false" fbc:lowerFluxBound="cobra_0_bound" fbc:upperFluxBound="cobra_default_ub">
        <listOfReactants>
          <speciesReference constant="true" species="M_H2O_c" stoichiometry="1" />
          <speciesReference constant="true" species="M_RAF_c" stoichiometry="1" />
        </listOfReactants>
        <listOfProducts>
          <speciesReference constant="true" species="M_FRU_c" stoichiometry="1" />
          <speciesReference constant="true" species="M_MELI_c" stoichiometry="1" />
        </listOfProducts>
      </reaction>
      <reaction fast="false" id="R_BME_R80" name="beta-fructofuranosidase (sacA)" reversible="false" fbc:lowerFluxBound="cobra_0_bound" fbc:upperFluxBound="cobra_default_ub">
        <listOfReactants>
          <speciesReference constant="true" species="M_H2O_c" stoichiometry="1" />
          <speciesReference constant="true" species="M_SUC6P_c" stoichiometry="1" />
        </listOfReactants>
        <listOfProducts>
          <speciesReference constant="true" species="M_FRU_c" stoichiometry="1" />
          <speciesReference constant="true" species="M_G6P_c" stoichiometry="1" />
        </listOfProducts>
      </reaction>
      <reaction fast="false" id="R_BME_R81" name="alpha-galactosidase" reversible="true" fbc:lowerFluxBound="cobra_default_lb" fbc:upperFluxBound="cobra_default_ub">
        <listOfReactants>
          <speciesReference constant="true" species="M_H2O_c" stoichiometry="1" />
          <speciesReference constant="true" species="M_MELT_c" stoichiometry="1" />
        </listOfReactants>
        <listOfProducts>
          <speciesReference constant="true" species="M_GAL_c" stoichiometry="1" />
          <speciesReference constant="true" species="M_SOT_c" stoichiometry="1" />
        </listOfProducts>
      </reaction>
      <reaction fast="false" id="R_BME_R82" name="alpha-galactosidase" reversible="true" fbc:lowerFluxBound="cobra_default_lb" fbc:upperFluxBound="cobra_default_ub">
        <listOfReactants>
          <speciesReference constant="true" species="M_EPIBIO_c" stoichiometry="1" />
          <speciesReference constant="true" species="M_H2O_c" stoichiometry="1" />
        </listOfReactants>
        <listOfProducts>
          <speciesReference constant="true" species="M_GAL_c" stoichiometry="1" />
          <speciesReference constant="true" species="M_MAN_c" stoichiometry="1" />
        </listOfProducts>
      </reaction>
      <reaction fast="false" id="R_BME_R83" name="alpha-galactosidase" reversible="true" fbc:lowerFluxBound="cobra_default_lb" fbc:upperFluxBound="cobra_default_ub">
        <listOfReactants>
          <speciesReference constant="true" species="M_DGALGLY_c" stoichiometry="1" />
          <speciesReference constant="true" species="M_H2O_c" stoichiometry="1" />
        </listOfReactants>
        <listOfProducts>
          <speciesReference constant="true" species="M_GAL_c" stoichiometry="1" />
          <speciesReference constant="true" species="M_GL_c" stoichiometry="1" />
        </listOfProducts>
      </reaction>
      <reaction fast="false" id="R_BME_R84" name="alpha-galactosidase" reversible="true" fbc:lowerFluxBound="cobra_default_lb" fbc:upperFluxBound="cobra_default_ub">
        <listOfReactants>
          <speciesReference constant="true" species="M_GALOL_c" stoichiometry="1" />
          <speciesReference constant="true" species="M_H2O_c" stoichiometry="1" />
        </listOfReactants>
        <listOfProducts>
          <speciesReference constant="true" species="M_GAL_c" stoichiometry="1" />
          <speciesReference constant="true" species="M_MYOI_c" stoichiometry="1" />
        </listOfProducts>
      </reaction>
      <reaction fast="false" id="R_BME_R85" name="beta-galactosidase" reversible="false" fbc:lowerFluxBound="cobra_0_bound" fbc:upperFluxBound="cobra_default_ub">
        <listOfReactants>
          <speciesReference constant="true" species="M_H2O_c" stoichiometry="1" />
          <speciesReference constant="true" species="M_LACTOSE_c" stoichiometry="1" />
        </listOfReactants>
        <listOfProducts>
          <speciesReference constant="true" species="M_GAL_c" stoichiometry="1" />
          <speciesReference constant="true" species="M_GLC_c" stoichiometry="1" />
        </listOfProducts>
      </reaction>
      <reaction fast="false" id="R_BME_R86" name="6-phosphofructokinase (pfk)/1-phosphofructokinase (fruK)" reversible="false" fbc:lowerFluxBound="cobra_0_bound" fbc:upperFluxBound="cobra_default_ub">
        <listOfReactants>
          <speciesReference constant="true" species="M_ATP_c" stoichiometry="1" />
          <speciesReference constant="true" species="M_T6P_c" stoichiometry="1" />
        </listOfReactants>
        <listOfProducts>
          <speciesReference constant="true" species="M_ADP_c" stoichiometry="1" />
          <speciesReference constant="true" species="M_H_c" stoichiometry="1" />
          <speciesReference constant="true" species="M_TAGBP_c" stoichiometry="1" />
        </listOfProducts>
      </reaction>
      <reaction fast="false" id="R_BME_R87" name="retinol dehydrogenase" reversible="true" fbc:lowerFluxBound="cobra_default_lb" fbc:upperFluxBound="cobra_default_ub">
        <listOfReactants>
          <speciesReference constant="true" species="M_GALUNT_c" stoichiometry="1" />
          <speciesReference constant="true" species="M_H_c" stoichiometry="1" />
          <speciesReference constant="true" species="M_NADPH_c" stoichiometry="1" />
        </listOfReactants>
        <listOfProducts>
          <speciesReference constant="true" species="M_LGALNT_c" stoichiometry="1" />
          <speciesReference constant="true" species="M_NADP_c" stoichiometry="1" />
        </listOfProducts>
      </reaction>
      <reaction fast="false" id="R_BME_R88" name="esterase / lipase" reversible="false" fbc:lowerFluxBound="cobra_0_bound" fbc:upperFluxBound="cobra_default_ub">
        <listOfReactants>
          <speciesReference constant="true" species="M_H_c" stoichiometry="1" />
          <speciesReference constant="true" species="M_LGALNT_c" stoichiometry="1" />
        </listOfReactants>
        <listOfProducts>
          <speciesReference constant="true" species="M_GALAC_c" stoichiometry="1" />
          <speciesReference constant="true" species="M_H2O_c" stoichiometry="1" />
        </listOfProducts>
      </reaction>
      <reaction fast="false" id="R_BME_R89" name="D-Glucarate hydro-lyase" reversible="false" fbc:lowerFluxBound="cobra_0_bound" fbc:upperFluxBound="cobra_default_ub">
        <listOfReactants>
          <speciesReference constant="true" species="M_GLUCARATE_c" stoichiometry="1" />
        </listOfReactants>
        <listOfProducts>
          <speciesReference constant="true" species="M_DH4DGLC_c" stoichiometry="1" />
          <speciesReference constant="true" species="M_H2O_c" stoichiometry="1" />
        </listOfProducts>
      </reaction>
      <reaction fast="false" id="R_BME_R90" name="galactarate dehydratase" reversible="false" fbc:lowerFluxBound="cobra_0_bound" fbc:upperFluxBound="cobra_default_ub">
        <listOfReactants>
          <speciesReference constant="true" species="M_DGALCTR_c" stoichiometry="1" />
        </listOfReactants>
        <listOfProducts>
          <speciesReference constant="true" species="M_DH4DGLC_c" stoichiometry="1" />
          <speciesReference constant="true" species="M_H2O_c" stoichiometry="1" />
        </listOfProducts>
      </reaction>
      <reaction fast="false" id="R_BME_R91" name="5-Dehydro-4-deoxy-D-glucarate hydro-lyase (decarboxylating)" reversible="false" fbc:lowerFluxBound="cobra_0_bound" fbc:upperFluxBound="cobra_default_ub">
        <listOfReactants>
          <speciesReference constant="true" species="M_DH4DGLC_c" stoichiometry="1" />
          <speciesReference constant="true" species="M_H_c" stoichiometry="1" />
        </listOfReactants>
        <listOfProducts>
          <speciesReference constant="true" species="M_CO2_c" stoichiometry="1" />
          <speciesReference constant="true" species="M_DIOXPEN_c" stoichiometry="1" />
          <speciesReference constant="true" species="M_H2O_c" stoichiometry="1" />
        </listOfProducts>
      </reaction>
      <reaction fast="false" id="R_BME_R92" name="2,5-dioxovalerate dehydrogenase" reversible="false" fbc:lowerFluxBound="cobra_0_bound" fbc:upperFluxBound="cobra_default_ub">
        <listOfReactants>
          <speciesReference constant="true" species="M_DIOXPEN_c" stoichiometry="1" />
          <speciesReference constant="true" species="M_H2O_c" stoichiometry="1" />
          <speciesReference constant="true" species="M_NAD_c" stoichiometry="1" />
        </listOfReactants>
        <listOfProducts>
          <speciesReference constant="true" species="M_AKG_c" stoichiometry="1" />
          <speciesReference constant="true" species="M_H_c" stoichiometry="2" />
          <speciesReference constant="true" species="M_NADH_c" stoichiometry="1" />
        </listOfProducts>
      </reaction>
      <reaction fast="false" id="R_BME_R93" name="aldehyde dehydrogenase (NAD+)" reversible="false" fbc:lowerFluxBound="cobra_0_bound" fbc:upperFluxBound="cobra_default_ub">
        <listOfReactants>
          <speciesReference constant="true" species="M_GLUAC_c" stoichiometry="1" />
          <speciesReference constant="true" species="M_H2O_c" stoichiometry="2" />
          <speciesReference constant="true" species="M_NAD_c" stoichiometry="1" />
        </listOfReactants>
        <listOfProducts>
          <speciesReference constant="true" species="M_GLUCARATE_c" stoichiometry="1" />
          <speciesReference constant="true" species="M_H_c" stoichiometry="3" />
          <speciesReference constant="true" species="M_NADH_c" stoichiometry="1" />
        </listOfProducts>
      </reaction>
      <reaction fast="false" id="R_BME_R94" name="D-Glucuronolactone lactonohydrolase" reversible="false" fbc:lowerFluxBound="cobra_0_bound" fbc:upperFluxBound="cobra_default_ub">
        <listOfReactants>
          <speciesReference constant="true" species="M_GLUAC_c" stoichiometry="1" />
          <speciesReference constant="true" species="M_H2O_c" stoichiometry="1" />
        </listOfReactants>
        <listOfProducts>
          <speciesReference constant="true" species="M_GLCUNT_c" stoichiometry="1" />
          <speciesReference constant="true" species="M_H_c" stoichiometry="1" />
        </listOfProducts>
      </reaction>
      <reaction fast="false" id="R_BME_R95" name="D-tagatose 1,6-bisphosphate D-glyceraldehyde-3-phosphate-lyase(glycerone-phosphate-forming)" reversible="true" fbc:lowerFluxBound="cobra_default_lb" fbc:upperFluxBound="cobra_default_ub">
        <listOfReactants>
          <speciesReference constant="true" species="M_TAGBP_c" stoichiometry="1" />
        </listOfReactants>
        <listOfProducts>
          <speciesReference constant="true" species="M_T3P1_c" stoichiometry="1" />
          <speciesReference constant="true" species="M_T3P2_c" stoichiometry="1" />
        </listOfProducts>
      </reaction>
      <reaction fast="false" id="R_BME_R96" name="trehalose-6-phosphate hydrolase" reversible="false" fbc:lowerFluxBound="cobra_0_bound" fbc:upperFluxBound="cobra_default_ub">
        <listOfReactants>
          <speciesReference constant="true" species="M_H2O_c" stoichiometry="1" />
          <speciesReference constant="true" species="M_TRE6P_c" stoichiometry="1" />
        </listOfReactants>
        <listOfProducts>
          <speciesReference constant="true" species="M_G6P_c" stoichiometry="1" />
          <speciesReference constant="true" species="M_GLC_c" stoichiometry="1" />
        </listOfProducts>
      </reaction>
      <reaction fast="false" id="R_BME_R97" name="glycogen synthase (ADPGlc)" reversible="false" fbc:lowerFluxBound="cobra_0_bound" fbc:upperFluxBound="cobra_default_ub">
        <listOfReactants>
          <speciesReference constant="true" species="M_ADPGLC_c" stoichiometry="1" />
        </listOfReactants>
        <listOfProducts>
          <speciesReference constant="true" species="M_ADP_c" stoichiometry="1" />
          <speciesReference constant="true" species="M_GLYCOGEN_c" stoichiometry="1" />
          <speciesReference constant="true" species="M_H_c" stoichiometry="1" />
        </listOfProducts>
      </reaction>
      <reaction fast="false" id="R_BME_R98" name="starch synthase" reversible="false" fbc:lowerFluxBound="cobra_0_bound" fbc:upperFluxBound="cobra_default_ub">
        <listOfReactants>
          <speciesReference constant="true" species="M_ADPGLC_c" stoichiometry="1" />
          <speciesReference constant="true" species="M_AMYLS1_c" stoichiometry="1" />
        </listOfReactants>
        <listOfProducts>
          <speciesReference constant="true" species="M_ADP_c" stoichiometry="1" />
          <speciesReference constant="true" species="M_AMYLS2_c" stoichiometry="1" />
          <speciesReference constant="true" species="M_H_c" stoichiometry="1" />
        </listOfProducts>
      </reaction>
      <reaction fast="false" id="R_BME_R99" name="alpha-amylase" reversible="false" fbc:lowerFluxBound="cobra_0_bound" fbc:upperFluxBound="cobra_default_ub">
        <listOfReactants>
          <speciesReference constant="true" species="M_STAR_c" stoichiometry="1" />
        </listOfReactants>
        <listOfProducts>
          <speciesReference constant="true" species="M_DEX_c" stoichiometry="1" />
          <speciesReference constant="true" species="M_STAR1_c" stoichiometry="1" />
        </listOfProducts>
      </reaction>
      <reaction fast="false" id="R_BME_R100" name="alpha-amylase" reversible="false" fbc:lowerFluxBound="cobra_0_bound" fbc:upperFluxBound="cobra_default_ub">
        <listOfReactants>
          <speciesReference constant="true" species="M_DEX_c" stoichiometry="1" />
          <speciesReference constant="true" species="M_H2O_c" stoichiometry="2" />
        </listOfReactants>
        <listOfProducts>
          <speciesReference constant="true" species="M_DEX1_c" stoichiometry="1" />
          <speciesReference constant="true" species="M_GLC_c" stoichiometry="2" />
        </listOfProducts>
      </reaction>
      <reaction fast="false" id="R_BME_R101" name="levansucrase " reversible="false" fbc:lowerFluxBound="cobra_0_bound" fbc:upperFluxBound="cobra_default_ub">
        <listOfReactants>
          <speciesReference constant="true" species="M_LEVN1_c" stoichiometry="1" />
          <speciesReference constant="true" species="M_SUC_c" stoichiometry="1" />
        </listOfReactants>
        <listOfProducts>
          <speciesReference constant="true" species="M_GLC_c" stoichiometry="1" />
          <speciesReference constant="true" species="M_LEVN_c" stoichiometry="1" />
        </listOfProducts>
      </reaction>
      <reaction fast="false" id="R_BME_R102" name="levanase" reversible="true" fbc:lowerFluxBound="cobra_default_lb" fbc:upperFluxBound="cobra_default_ub">
        <listOfReactants>
          <speciesReference constant="true" species="M_H2O_c" stoichiometry="1" />
          <speciesReference constant="true" species="M_LEVMN_c" stoichiometry="1" />
        </listOfReactants>
        <listOfProducts>
          <speciesReference constant="true" species="M_LEVM_c" stoichiometry="1" />
          <speciesReference constant="true" species="M_LEVN_c" stoichiometry="1" />
        </listOfProducts>
      </reaction>
      <reaction fast="false" id="R_BME_R103" name="1,4-alpha-glucan branching enzyme" reversible="false" fbc:lowerFluxBound="cobra_0_bound" fbc:upperFluxBound="cobra_default_ub">
        <listOfReactants>
          <speciesReference constant="true" species="M_AMYLS2_c" stoichiometry="1" />
        </listOfReactants>
        <listOfProducts>
          <speciesReference constant="true" species="M_STAR_c" stoichiometry="1" />
        </listOfProducts>
      </reaction>
      <reaction fast="false" id="R_BME_R104" name="starch phosphorylase" reversible="false" fbc:lowerFluxBound="cobra_0_bound" fbc:upperFluxBound="cobra_default_ub">
        <listOfReactants>
          <speciesReference constant="true" species="M_PI_c" stoichiometry="1" />
          <speciesReference constant="true" species="M_STAR_c" stoichiometry="1" />
        </listOfReactants>
        <listOfProducts>
          <speciesReference constant="true" species="M_AMYLS1_c" stoichiometry="1" />
          <speciesReference constant="true" species="M_G1P_c" stoichiometry="1" />
        </listOfProducts>
      </reaction>
      <reaction fast="false" id="R_BME_R105" name="glucose-1-phosphate adenylyltransferase (glgC)" reversible="false" fbc:lowerFluxBound="cobra_0_bound" fbc:upperFluxBound="cobra_default_ub">
        <listOfReactants>
          <speciesReference constant="true" species="M_ATP_c" stoichiometry="1" />
          <speciesReference constant="true" species="M_G1P_c" stoichiometry="1" />
          <speciesReference constant="true" species="M_H_c" stoichiometry="1" />
        </listOfReactants>
        <listOfProducts>
          <speciesReference constant="true" species="M_ADPGLC_c" stoichiometry="1" />
          <speciesReference constant="true" species="M_PPI_c" stoichiometry="1" />
        </listOfProducts>
      </reaction>
      <reaction fast="false" id="R_BME_R106" name="alpha-glucosidase (malZ)" reversible="false" fbc:lowerFluxBound="cobra_0_bound" fbc:upperFluxBound="cobra_default_ub">
        <listOfReactants>
          <speciesReference constant="true" species="M_H2O_c" stoichiometry="1" />
          <speciesReference constant="true" species="M_SUC_c" stoichiometry="1" />
        </listOfReactants>
        <listOfProducts>
          <speciesReference constant="true" species="M_FRU_c" stoichiometry="1" />
          <speciesReference constant="true" species="M_GLC_c" stoichiometry="1" />
        </listOfProducts>
      </reaction>
      <reaction fast="false" id="R_BME_R107" name="alpha-glucosidase (malZ)" reversible="false" fbc:lowerFluxBound="cobra_0_bound" fbc:upperFluxBound="cobra_default_ub">
        <listOfReactants>
          <speciesReference constant="true" species="M_H2O_c" stoichiometry="1" />
          <speciesReference constant="true" species="M_MLT_c" stoichiometry="1" />
        </listOfReactants>
        <listOfProducts>
          <speciesReference constant="true" species="M_GLC_c" stoichiometry="2" />
        </listOfProducts>
      </reaction>
      <reaction fast="false" id="R_BME_R108" name="beta-glucosidase" reversible="false" fbc:lowerFluxBound="cobra_0_bound" fbc:upperFluxBound="cobra_default_ub">
        <listOfReactants>
          <speciesReference constant="true" species="M_CELLOB_c" stoichiometry="1" />
          <speciesReference constant="true" species="M_H2O_c" stoichiometry="1" />
        </listOfReactants>
        <listOfProducts>
          <speciesReference constant="true" species="M_GLC_c" stoichiometry="2" />
        </listOfProducts>
      </reaction>
      <reaction fast="false" id="R_BME_R109" name="Gentiobiose beta-glucosidase" reversible="true" fbc:lowerFluxBound="cobra_default_lb" fbc:upperFluxBound="cobra_default_ub">
        <listOfReactants>
          <speciesReference constant="true" species="M_GENTB_c" stoichiometry="1" />
          <speciesReference constant="true" species="M_H2O_c" stoichiometry="1" />
        </listOfReactants>
        <listOfProducts>
          <speciesReference constant="true" species="M_GLC_c" stoichiometry="2" />
        </listOfProducts>
      </reaction>
      <reaction fast="false" id="R_BME_R110" reversible="false" fbc:lowerFluxBound="cobra_0_bound" fbc:upperFluxBound="cobra_default_ub">
        <listOfReactants>
          <speciesReference constant="true" species="M_CTETRAOSE_c" stoichiometry="1" />
          <speciesReference constant="true" species="M_H2O_c" stoichiometry="1" />
        </listOfReactants>
        <listOfProducts>
          <speciesReference constant="true" species="M_CELLOB_c" stoichiometry="2" />
        </listOfProducts>
      </reaction>
      <reaction fast="false" id="R_BME_R111" name="Oligo-1,6-glucosidase" reversible="false" fbc:lowerFluxBound="cobra_0_bound" fbc:upperFluxBound="cobra_default_ub">
        <listOfReactants>
          <speciesReference constant="true" species="M_H2O_c" stoichiometry="1" />
          <speciesReference constant="true" species="M_TUR_c" stoichiometry="1" />
        </listOfReactants>
        <listOfProducts>
          <speciesReference constant="true" species="M_FRU_c" stoichiometry="1" />
          <speciesReference constant="true" species="M_GLC_c" stoichiometry="1" />
        </listOfProducts>
      </reaction>
      <reaction fast="false" id="R_BME_R112" name="cellotriose" reversible="false" fbc:lowerFluxBound="cobra_0_bound" fbc:upperFluxBound="cobra_default_ub">
        <listOfReactants>
          <speciesReference constant="true" species="M_CELLOT_c" stoichiometry="1" />
          <speciesReference constant="true" species="M_H2O_c" stoichiometry="1" />
        </listOfReactants>
        <listOfProducts>
          <speciesReference constant="true" species="M_CELLOB_c" stoichiometry="1" />
          <speciesReference constant="true" species="M_GLC_c" stoichiometry="1" />
        </listOfProducts>
      </reaction>
      <reaction fast="false" id="R_BME_R113" name="UDP-glucose 4-epimerase (galE)" reversible="true" fbc:lowerFluxBound="cobra_default_lb" fbc:upperFluxBound="cobra_default_ub">
        <listOfReactants>
          <speciesReference constant="true" species="M_UDPG_c" stoichiometry="1" />
        </listOfReactants>
        <listOfProducts>
          <speciesReference constant="true" species="M_UDPGAL_c" stoichiometry="1" />
        </listOfProducts>
      </reaction>
      <reaction fast="false" id="R_BME_R114" name="glucokinase" reversible="true" fbc:lowerFluxBound="cobra_default_lb" fbc:upperFluxBound="cobra_default_ub">
        <listOfReactants>
          <speciesReference constant="true" species="M_GAL1P_c" stoichiometry="1" />
          <speciesReference constant="true" species="M_UDPG_c" stoichiometry="1" />
        </listOfReactants>
        <listOfProducts>
          <speciesReference constant="true" species="M_G1P_c" stoichiometry="1" />
          <speciesReference constant="true" species="M_UDPGAL_c" stoichiometry="1" />
        </listOfProducts>
      </reaction>
      <reaction fast="false" id="R_BME_R115" name="N-acetylmuramic acid 6-phosphate etherase" reversible="true" fbc:lowerFluxBound="cobra_default_lb" fbc:upperFluxBound="cobra_default_ub">
        <listOfReactants>
          <speciesReference constant="true" species="M_H2O_c" stoichiometry="1" />
          <speciesReference constant="true" species="M_MURNAC6P_c" stoichiometry="1" />
        </listOfReactants>
        <listOfProducts>
          <speciesReference constant="true" species="M_LAC_c" stoichiometry="1" />
          <speciesReference constant="true" species="M_NAGA6P_c" stoichiometry="1" />
        </listOfProducts>
      </reaction>
      <reaction fast="false" id="R_BME_R116" name="N-acetylglucosamine-6-phosphate deacetylase (nagA)" reversible="false" fbc:lowerFluxBound="cobra_0_bound" fbc:upperFluxBound="cobra_default_ub">
        <listOfReactants>
          <speciesReference constant="true" species="M_H2O_c" stoichiometry="1" />
          <speciesReference constant="true" species="M_NAGA6P_c" stoichiometry="1" />
        </listOfReactants>
        <listOfProducts>
          <speciesReference constant="true" species="M_AC_c" stoichiometry="1" />
          <speciesReference constant="true" species="M_GA6P_c" stoichiometry="1" />
        </listOfProducts>
      </reaction>
      <reaction fast="false" id="R_BME_R117" name="phosphomannomutase (glmM)" reversible="true" fbc:lowerFluxBound="cobra_default_lb" fbc:upperFluxBound="cobra_default_ub">
        <listOfReactants>
          <speciesReference constant="true" species="M_GA6P_c" stoichiometry="1" />
        </listOfReactants>
        <listOfProducts>
          <speciesReference constant="true" species="M_GA1P_c" stoichiometry="1" />
        </listOfProducts>
      </reaction>
      <reaction fast="false" id="R_BME_R118" name="glucosamine-1-phosphate N-acetyltransferase" reversible="false" fbc:lowerFluxBound="cobra_0_bound" fbc:upperFluxBound="cobra_default_ub">
        <listOfReactants>
          <speciesReference constant="true" species="M_ACCOA_c" stoichiometry="1" />
          <speciesReference constant="true" species="M_GA1P_c" stoichiometry="1" />
        </listOfReactants>
        <listOfProducts>
          <speciesReference constant="true" species="M_COA_c" stoichiometry="1" />
          <speciesReference constant="true" species="M_H_c" stoichiometry="1" />
          <speciesReference constant="true" species="M_NAGA1P_c" stoichiometry="1" />
        </listOfProducts>
      </reaction>
      <reaction fast="false" id="R_BME_R119" name="bifunctional UDP-N-acetylglucosamine pyrophosphorylase / Glucosamine-1-phosphate N-acetyltransferase (glmU)" reversible="false" fbc:lowerFluxBound="cobra_0_bound" fbc:upperFluxBound="cobra_default_ub">
        <listOfReactants>
          <speciesReference constant="true" species="M_H_c" stoichiometry="1" />
          <speciesReference constant="true" species="M_NAGA1P_c" stoichiometry="1" />
          <speciesReference constant="true" species="M_UTP_c" stoichiometry="1" />
        </listOfReactants>
        <listOfProducts>
          <speciesReference constant="true" species="M_PPI_c" stoichiometry="1" />
          <speciesReference constant="true" species="M_UDPNAG_c" stoichiometry="1" />
        </listOfProducts>
      </reaction>
      <reaction fast="false" id="R_BME_R120" name="UDP-N-acetylglucosamine 2-epimerase (wecB)" reversible="false" fbc:lowerFluxBound="cobra_0_bound" fbc:upperFluxBound="cobra_default_ub">
        <listOfReactants>
          <speciesReference constant="true" species="M_H2O_c" stoichiometry="1" />
          <speciesReference constant="true" species="M_UDPNAG_c" stoichiometry="1" />
        </listOfReactants>
        <listOfProducts>
          <speciesReference constant="true" species="M_H_c" stoichiometry="1" />
          <speciesReference constant="true" species="M_NAMA_c" stoichiometry="1" />
          <speciesReference constant="true" species="M_UDP_c" stoichiometry="1" />
        </listOfProducts>
      </reaction>
      <reaction fast="false" id="R_BME_R121" name="UDP-N-acetylglucosamine 2-epimerase (wecB)" reversible="false" fbc:lowerFluxBound="cobra_0_bound" fbc:upperFluxBound="cobra_default_ub">
        <listOfReactants>
          <speciesReference constant="true" species="M_UDPNAG_c" stoichiometry="1" />
        </listOfReactants>
        <listOfProducts>
          <speciesReference constant="true" species="M_UACMAM_c" stoichiometry="1" />
        </listOfProducts>
      </reaction>
      <reaction fast="false" id="R_BME_R122" name="UDP-N-acetyl-D-mannosaminuronic acid dehydrogenase" reversible="true" fbc:lowerFluxBound="cobra_default_lb" fbc:upperFluxBound="cobra_default_ub">
        <listOfReactants>
          <speciesReference constant="true" species="M_H2O_c" stoichiometry="1" />
          <speciesReference constant="true" species="M_NAD_c" stoichiometry="2" />
          <speciesReference constant="true" species="M_UACMAM_c" stoichiometry="1" />
        </listOfReactants>
        <listOfProducts>
          <speciesReference constant="true" species="M_H_c" stoichiometry="3" />
          <speciesReference constant="true" species="M_NADH_c" stoichiometry="2" />
          <speciesReference constant="true" species="M_UACMAMU_c" stoichiometry="1" />
        </listOfProducts>
      </reaction>
      <reaction fast="false" id="R_BME_R123" name="glucosamine-fructose-6-phosphate aminotransferase (isomerizing) (glmS)" reversible="false" fbc:lowerFluxBound="cobra_0_bound" fbc:upperFluxBound="cobra_default_ub">
        <listOfReactants>
          <speciesReference constant="true" species="M_F6P_c" stoichiometry="1" />
          <speciesReference constant="true" species="M_GLN_c" stoichiometry="1" />
        </listOfReactants>
        <listOfProducts>
          <speciesReference constant="true" species="M_GA6P_c" stoichiometry="1" />
          <speciesReference constant="true" species="M_GLU_c" stoichiometry="1" />
        </listOfProducts>
      </reaction>
      <reaction fast="false" id="R_BME_R124" name="uridine 5'-diphospho-N-acetylglucosamine-4-epimerase" reversible="false" fbc:lowerFluxBound="cobra_0_bound" fbc:upperFluxBound="cobra_default_ub">
        <listOfReactants>
          <speciesReference constant="true" species="M_UDPNAG_c" stoichiometry="1" />
        </listOfReactants>
        <listOfProducts>
          <speciesReference constant="true" species="M_UDPNAGA_c" stoichiometry="1" />
        </listOfProducts>
      </reaction>
      <reaction fast="false" id="R_BME_R125" name="glucosamine-6-phosphate deaminase (nagB)" reversible="false" fbc:lowerFluxBound="cobra_0_bound" fbc:upperFluxBound="cobra_default_ub">
        <listOfReactants>
          <speciesReference constant="true" species="M_GA6P_c" stoichiometry="1" />
          <speciesReference constant="true" species="M_H2O_c" stoichiometry="1" />
        </listOfReactants>
        <listOfProducts>
          <speciesReference constant="true" species="M_F6P_c" stoichiometry="1" />
          <speciesReference constant="true" species="M_NH3_c" stoichiometry="1" />
        </listOfProducts>
      </reaction>
      <reaction fast="false" id="R_BME_R126" name="malate dehydrogenase (oxaloacetate-decarboxylating, NADP+) (maeA)" reversible="false" fbc:lowerFluxBound="cobra_0_bound" fbc:upperFluxBound="cobra_default_ub">
        <listOfReactants>
          <speciesReference constant="true" species="M_MAL_c" stoichiometry="1" />
          <speciesReference constant="true" species="M_NAD_c" stoichiometry="1" />
        </listOfReactants>
        <listOfProducts>
          <speciesReference constant="true" species="M_CO2_c" stoichiometry="1" />
          <speciesReference constant="true" species="M_NADH_c" stoichiometry="1" />
          <speciesReference constant="true" species="M_PYR_c" stoichiometry="1" />
        </listOfProducts>
      </reaction>
      <reaction fast="false" id="R_BME_R127" name="malate synthase (glcB)" reversible="false" fbc:lowerFluxBound="cobra_0_bound" fbc:upperFluxBound="cobra_default_ub">
        <listOfReactants>
          <speciesReference constant="true" species="M_ACCOA_c" stoichiometry="1" />
          <speciesReference constant="true" species="M_GLX_c" stoichiometry="1" />
          <speciesReference constant="true" species="M_H2O_c" stoichiometry="1" />
        </listOfReactants>
        <listOfProducts>
          <speciesReference constant="true" species="M_COA_c" stoichiometry="1" />
          <speciesReference constant="true" species="M_H_c" stoichiometry="1" />
          <speciesReference constant="true" species="M_MAL_c" stoichiometry="1" />
        </listOfProducts>
      </reaction>
      <reaction fast="false" id="R_BME_R128" name="L-lactate dehydrogenase (ldh)" reversible="true" fbc:lowerFluxBound="cobra_default_lb" fbc:upperFluxBound="cobra_default_ub">
        <listOfReactants>
          <speciesReference constant="true" species="M_LLAC_c" stoichiometry="1" />
          <speciesReference constant="true" species="M_NAD_c" stoichiometry="1" />
        </listOfReactants>
        <listOfProducts>
          <speciesReference constant="true" species="M_H_c" stoichiometry="1" />
          <speciesReference constant="true" species="M_NADH_c" stoichiometry="1" />
          <speciesReference constant="true" species="M_PYR_c" stoichiometry="1" />
        </listOfProducts>
      </reaction>
      <reaction fast="false" id="R_BME_R129" name="acetyl-CoA synthetase (acs)" reversible="false" fbc:lowerFluxBound="cobra_0_bound" fbc:upperFluxBound="cobra_default_ub">
        <listOfReactants>
          <speciesReference constant="true" species="M_AC_c" stoichiometry="1" />
          <speciesReference constant="true" species="M_ATP_c" stoichiometry="1" />
          <speciesReference constant="true" species="M_COA_c" stoichiometry="1" />
        </listOfReactants>
        <listOfProducts>
          <speciesReference constant="true" species="M_ACCOA_c" stoichiometry="1" />
          <speciesReference constant="true" species="M_AMP_c" stoichiometry="1" />
          <speciesReference constant="true" species="M_PPI_c" stoichiometry="1" />
        </listOfProducts>
      </reaction>
      <reaction fast="false" id="R_BME_R130" name="phosphoenolpyruvate carboxylase" reversible="false" fbc:lowerFluxBound="cobra_0_bound" fbc:upperFluxBound="cobra_default_ub">
        <listOfReactants>
          <speciesReference constant="true" species="M_CO2_c" stoichiometry="1" />
          <speciesReference constant="true" species="M_H2O_c" stoichiometry="1" />
          <speciesReference constant="true" species="M_PEP_c" stoichiometry="1" />
        </listOfReactants>
        <listOfProducts>
          <speciesReference constant="true" species="M_H_c" stoichiometry="1" />
          <speciesReference constant="true" species="M_OA_c" stoichiometry="1" />
          <speciesReference constant="true" species="M_PI_c" stoichiometry="1" />
        </listOfProducts>
      </reaction>
      <reaction fast="false" id="R_BME_R131" name="pyruvate, water dikinase" reversible="false" fbc:lowerFluxBound="cobra_0_bound" fbc:upperFluxBound="cobra_default_ub">
        <listOfReactants>
          <speciesReference constant="true" species="M_ATP_c" stoichiometry="1" />
          <speciesReference constant="true" species="M_H2O_c" stoichiometry="1" />
          <speciesReference constant="true" species="M_PYR_c" stoichiometry="1" />
        </listOfReactants>
        <listOfProducts>
          <speciesReference constant="true" species="M_AMP_c" stoichiometry="1" />
          <speciesReference constant="true" species="M_H_c" stoichiometry="2" />
          <speciesReference constant="true" species="M_PEP_c" stoichiometry="1" />
          <speciesReference constant="true" species="M_PI_c" stoichiometry="1" />
        </listOfProducts>
      </reaction>
      <reaction fast="false" id="R_BME_R132" name="pyruvate oxidase (poxL)" reversible="false" fbc:lowerFluxBound="cobra_0_bound" fbc:upperFluxBound="cobra_default_ub">
        <listOfReactants>
          <speciesReference constant="true" species="M_H_c" stoichiometry="1" />
          <speciesReference constant="true" species="M_O2_c" stoichiometry="1" />
          <speciesReference constant="true" species="M_PI_c" stoichiometry="1" />
          <speciesReference constant="true" species="M_PYR_c" stoichiometry="1" />
        </listOfReactants>
        <listOfProducts>
          <speciesReference constant="true" species="M_ACTP_c" stoichiometry="1" />
          <speciesReference constant="true" species="M_CO2_c" stoichiometry="1" />
          <speciesReference constant="true" species="M_H2O2_c" stoichiometry="1" />
        </listOfProducts>
      </reaction>
      <reaction fast="false" id="R_BME_R133" name="phosphate acetyltransferase (pta)" reversible="true" fbc:lowerFluxBound="cobra_default_lb" fbc:upperFluxBound="cobra_default_ub">
        <listOfReactants>
          <speciesReference constant="true" species="M_ACCOA_c" stoichiometry="1" />
          <speciesReference constant="true" species="M_PI_c" stoichiometry="1" />
        </listOfReactants>
        <listOfProducts>
          <speciesReference constant="true" species="M_ACTP_c" stoichiometry="1" />
          <speciesReference constant="true" species="M_COA_c" stoichiometry="1" />
        </listOfProducts>
      </reaction>
      <reaction fast="false" id="R_BME_R134" name="acetate kinase (ackA)" reversible="true" fbc:lowerFluxBound="cobra_default_lb" fbc:upperFluxBound="cobra_default_ub">
        <listOfReactants>
          <speciesReference constant="true" species="M_AC_c" stoichiometry="1" />
          <speciesReference constant="true" species="M_ATP_c" stoichiometry="1" />
        </listOfReactants>
        <listOfProducts>
          <speciesReference constant="true" species="M_ACTP_c" stoichiometry="1" />
          <speciesReference constant="true" species="M_ADP_c" stoichiometry="1" />
        </listOfProducts>
      </reaction>
      <reaction fast="false" id="R_BME_R135" name="acylphosphatase (acyP)" reversible="false" fbc:lowerFluxBound="cobra_0_bound" fbc:upperFluxBound="cobra_default_ub">
        <listOfReactants>
          <speciesReference constant="true" species="M_ACTP_c" stoichiometry="1" />
          <speciesReference constant="true" species="M_H2O_c" stoichiometry="1" />
        </listOfReactants>
        <listOfProducts>
          <speciesReference constant="true" species="M_AC_c" stoichiometry="1" />
          <speciesReference constant="true" species="M_H_c" stoichiometry="1" />
          <speciesReference constant="true" species="M_PI_c" stoichiometry="1" />
        </listOfProducts>
      </reaction>
      <reaction fast="false" id="R_BME_R136" name="aldehyde dehydrogenase (NAD+)" reversible="false" fbc:lowerFluxBound="cobra_0_bound" fbc:upperFluxBound="cobra_default_ub">
        <listOfReactants>
          <speciesReference constant="true" species="M_ACAL_c" stoichiometry="1" />
          <speciesReference constant="true" species="M_H2O_c" stoichiometry="1" />
          <speciesReference constant="true" species="M_NAD_c" stoichiometry="1" />
        </listOfReactants>
        <listOfProducts>
          <speciesReference constant="true" species="M_AC_c" stoichiometry="1" />
          <speciesReference constant="true" species="M_H_c" stoichiometry="2" />
          <speciesReference constant="true" species="M_NADH_c" stoichiometry="1" />
        </listOfProducts>
      </reaction>
      <reaction fast="false" id="R_BME_R137" name="lactoylglutathione lyase (gloA)" reversible="true" fbc:lowerFluxBound="cobra_default_lb" fbc:upperFluxBound="cobra_default_ub">
        <listOfReactants>
          <speciesReference constant="true" species="M_MTHGXL_c" stoichiometry="1" />
          <speciesReference constant="true" species="M_RGT_c" stoichiometry="1" />
        </listOfReactants>
        <listOfProducts>
          <speciesReference constant="true" species="M_LGT_c" stoichiometry="1" />
        </listOfProducts>
      </reaction>
      <reaction fast="false" id="R_BME_R138" name="glycerone-phosphate phosphate-lyase (methylglyoxal-forming)" reversible="false" fbc:lowerFluxBound="cobra_0_bound" fbc:upperFluxBound="cobra_default_ub">
        <listOfReactants>
          <speciesReference constant="true" species="M_T3P2_c" stoichiometry="1" />
        </listOfReactants>
        <listOfProducts>
          <speciesReference constant="true" species="M_MTHGXL_c" stoichiometry="1" />
          <speciesReference constant="true" species="M_PI_c" stoichiometry="1" />
        </listOfProducts>
      </reaction>
      <reaction fast="false" id="R_BME_R139" name="isocitrate lyase" reversible="false" fbc:lowerFluxBound="cobra_0_bound" fbc:upperFluxBound="cobra_default_ub">
        <listOfReactants>
          <speciesReference constant="true" species="M_ICIT_c" stoichiometry="1" />
        </listOfReactants>
        <listOfProducts>
          <speciesReference constant="true" species="M_GLX_c" stoichiometry="1" />
          <speciesReference constant="true" species="M_SUCC_c" stoichiometry="1" />
        </listOfProducts>
      </reaction>
      <reaction fast="false" id="R_BME_R140" name="2-dehydro-3-deoxyphosphogluconate aldolase / 4-hydroxy-2-oxoglutarate aldolase (eda)" reversible="true" fbc:lowerFluxBound="cobra_default_lb" fbc:upperFluxBound="cobra_default_ub">
        <listOfReactants>
          <speciesReference constant="true" species="M_GLX_c" stoichiometry="1" />
          <speciesReference constant="true" species="M_PYR_c" stoichiometry="1" />
        </listOfReactants>
        <listOfProducts>
          <speciesReference constant="true" species="M_HYOXGLU_c" stoichiometry="1" />
        </listOfProducts>
      </reaction>
      <reaction fast="false" id="R_BME_R141" name="glycolate oxidase (glcD)" reversible="false" fbc:lowerFluxBound="cobra_0_bound" fbc:upperFluxBound="cobra_default_ub">
        <listOfReactants>
          <speciesReference constant="true" species="M_GLYA_c" stoichiometry="1" />
          <speciesReference constant="true" species="M_O2_c" stoichiometry="1" />
        </listOfReactants>
        <listOfProducts>
          <speciesReference constant="true" species="M_GLX_c" stoichiometry="1" />
          <speciesReference constant="true" species="M_H2O2_c" stoichiometry="1" />
        </listOfProducts>
      </reaction>
      <reaction fast="false" id="R_BME_R142" name="glycerate kinase" reversible="false" fbc:lowerFluxBound="cobra_0_bound" fbc:upperFluxBound="cobra_default_ub">
        <listOfReactants>
          <speciesReference constant="true" species="M_ATP_c" stoichiometry="1" />
          <speciesReference constant="true" species="M_G_c" stoichiometry="1" />
        </listOfReactants>
        <listOfProducts>
          <speciesReference constant="true" species="M_3PG_c" stoichiometry="1" />
          <speciesReference constant="true" species="M_ADP_c" stoichiometry="1" />
          <speciesReference constant="true" species="M_H_c" stoichiometry="1" />
        </listOfProducts>
      </reaction>
      <reaction fast="false" id="R_BME_R143" name="tartrate dehydrogenase" reversible="true" fbc:lowerFluxBound="cobra_default_lb" fbc:upperFluxBound="cobra_default_ub">
        <listOfReactants>
          <speciesReference constant="true" species="M_MTART_c" stoichiometry="1" />
          <speciesReference constant="true" species="M_NAD_c" stoichiometry="1" />
        </listOfReactants>
        <listOfProducts>
          <speciesReference constant="true" species="M_H_c" stoichiometry="1" />
          <speciesReference constant="true" species="M_NADH_c" stoichiometry="1" />
          <speciesReference constant="true" species="M_OXGLY_c" stoichiometry="1" />
        </listOfProducts>
      </reaction>
      <reaction fast="false" id="R_BME_R144" name="tartrate dehydrogenase" reversible="true" fbc:lowerFluxBound="cobra_default_lb" fbc:upperFluxBound="cobra_default_ub">
        <listOfReactants>
          <speciesReference constant="true" species="M_NAD_c" stoichiometry="1" />
          <speciesReference constant="true" species="M_TART_c" stoichiometry="1" />
        </listOfReactants>
        <listOfProducts>
          <speciesReference constant="true" species="M_H_c" stoichiometry="1" />
          <speciesReference constant="true" species="M_NADH_c" stoichiometry="1" />
          <speciesReference constant="true" species="M_OXGLY_c" stoichiometry="1" />
        </listOfProducts>
      </reaction>
      <reaction fast="false" id="R_BME_R145" name="tartrate decarboxylase" reversible="false" fbc:lowerFluxBound="cobra_0_bound" fbc:upperFluxBound="cobra_default_ub">
        <listOfReactants>
          <speciesReference constant="true" species="M_H_c" stoichiometry="1" />
          <speciesReference constant="true" species="M_TART_c" stoichiometry="1" />
        </listOfReactants>
        <listOfProducts>
          <speciesReference constant="true" species="M_CO2_c" stoichiometry="1" />
          <speciesReference constant="true" species="M_G_c" stoichiometry="1" />
        </listOfProducts>
      </reaction>
      <reaction fast="false" id="R_BME_R146" name="2-hydroxy-3-oxopropionate reductase (NAD+) (garR)" reversible="true" fbc:lowerFluxBound="cobra_default_lb" fbc:upperFluxBound="cobra_default_ub">
        <listOfReactants>
          <speciesReference constant="true" species="M_G_c" stoichiometry="1" />
          <speciesReference constant="true" species="M_NAD_c" stoichiometry="1" />
        </listOfReactants>
        <listOfProducts>
          <speciesReference constant="true" species="M_HOPP_c" stoichiometry="1" />
          <speciesReference constant="true" species="M_H_c" stoichiometry="1" />
          <speciesReference constant="true" species="M_NADH_c" stoichiometry="1" />
        </listOfProducts>
      </reaction>
      <reaction fast="false" id="R_BME_R147" name="2-hydroxy-3-oxopropionate reductase (NADP+) (garR)" reversible="true" fbc:lowerFluxBound="cobra_default_lb" fbc:upperFluxBound="cobra_default_ub">
        <listOfReactants>
          <speciesReference constant="true" species="M_G_c" stoichiometry="1" />
          <speciesReference constant="true" species="M_NADP_c" stoichiometry="1" />
        </listOfReactants>
        <listOfProducts>
          <speciesReference constant="true" species="M_HOPP_c" stoichiometry="1" />
          <speciesReference constant="true" species="M_H_c" stoichiometry="1" />
          <speciesReference constant="true" species="M_NADPH_c" stoichiometry="1" />
        </listOfProducts>
      </reaction>
      <reaction fast="false" id="R_BME_R148" name="glyoxylate reductase" reversible="true" fbc:lowerFluxBound="cobra_default_lb" fbc:upperFluxBound="cobra_default_ub">
        <listOfReactants>
          <speciesReference constant="true" species="M_HPYR_c" stoichiometry="1" />
          <speciesReference constant="true" species="M_H_c" stoichiometry="1" />
          <speciesReference constant="true" species="M_NADH_c" stoichiometry="1" />
        </listOfReactants>
        <listOfProducts>
          <speciesReference constant="true" species="M_G_c" stoichiometry="1" />
          <speciesReference constant="true" species="M_NAD_c" stoichiometry="1" />
        </listOfProducts>
      </reaction>
      <reaction fast="false" id="R_BME_R149" name="glyoxylate reductase" reversible="true" fbc:lowerFluxBound="cobra_default_lb" fbc:upperFluxBound="cobra_default_ub">
        <listOfReactants>
          <speciesReference constant="true" species="M_GLX_c" stoichiometry="1" />
          <speciesReference constant="true" species="M_H_c" stoichiometry="1" />
          <speciesReference constant="true" species="M_NADH_c" stoichiometry="1" />
        </listOfReactants>
        <listOfProducts>
          <speciesReference constant="true" species="M_GLYA_c" stoichiometry="1" />
          <speciesReference constant="true" species="M_NAD_c" stoichiometry="1" />
        </listOfProducts>
      </reaction>
      <reaction fast="false" id="R_BME_R150" name="glyoxalate carboligase" reversible="false" fbc:lowerFluxBound="cobra_0_bound" fbc:upperFluxBound="cobra_default_ub">
        <listOfReactants>
          <speciesReference constant="true" species="M_GLX_c" stoichiometry="2" />
          <speciesReference constant="true" species="M_H_c" stoichiometry="1" />
        </listOfReactants>
        <listOfProducts>
          <speciesReference constant="true" species="M_CO2_c" stoichiometry="1" />
          <speciesReference constant="true" species="M_HOPP_c" stoichiometry="1" />
        </listOfProducts>
      </reaction>
      <reaction fast="false" id="R_BME_R151" name="glycolaldehyde dehydrogenase" reversible="false" fbc:lowerFluxBound="cobra_0_bound" fbc:upperFluxBound="cobra_default_ub">
        <listOfReactants>
          <speciesReference constant="true" species="M_GLAL_c" stoichiometry="1" />
          <speciesReference constant="true" species="M_H2O_c" stoichiometry="1" />
          <speciesReference constant="true" species="M_NAD_c" stoichiometry="1" />
        </listOfReactants>
        <listOfProducts>
          <speciesReference constant="true" species="M_GLYA_c" stoichiometry="1" />
          <speciesReference constant="true" species="M_H_c" stoichiometry="2" />
          <speciesReference constant="true" species="M_NADH_c" stoichiometry="1" />
        </listOfProducts>
      </reaction>
      <reaction fast="false" id="R_BME_R152" name="glycine cleavage system" reversible="false" fbc:lowerFluxBound="cobra_0_bound" fbc:upperFluxBound="cobra_default_ub">
        <listOfReactants>
          <speciesReference constant="true" species="M_CO2_c" stoichiometry="1" />
          <speciesReference constant="true" species="M_METTHF_c" stoichiometry="1" />
          <speciesReference constant="true" species="M_NADH_c" stoichiometry="1" />
          <speciesReference constant="true" species="M_NH3_c" stoichiometry="1" />
        </listOfReactants>
        <listOfProducts>
          <speciesReference constant="true" species="M_GLY_c" stoichiometry="1" />
          <speciesReference constant="true" species="M_NAD_c" stoichiometry="1" />
          <speciesReference constant="true" species="M_THF_c" stoichiometry="1" />
        </listOfProducts>
      </reaction>
      <reaction fast="false" id="R_BME_R153" name="acetyl-CoA synthetase (acs)" reversible="false" fbc:lowerFluxBound="cobra_0_bound" fbc:upperFluxBound="cobra_default_ub">
        <listOfReactants>
          <speciesReference constant="true" species="M_ATP_c" stoichiometry="1" />
          <speciesReference constant="true" species="M_COA_c" stoichiometry="1" />
          <speciesReference constant="true" species="M_PROP_c" stoichiometry="1" />
        </listOfReactants>
        <listOfProducts>
          <speciesReference constant="true" species="M_AMP_c" stoichiometry="1" />
          <speciesReference constant="true" species="M_PPI_c" stoichiometry="1" />
          <speciesReference constant="true" species="M_PROPCOA_c" stoichiometry="1" />
        </listOfProducts>
      </reaction>
      <reaction fast="false" id="R_BME_R154" name="ATP:acetate phosphotransferase|E2.7.2.1, ackA; acetate kinase" reversible="true" fbc:lowerFluxBound="cobra_default_lb" fbc:upperFluxBound="cobra_default_ub">
        <listOfReactants>
          <speciesReference constant="true" species="M_ATP_c" stoichiometry="1" />
          <speciesReference constant="true" species="M_PROP_c" stoichiometry="1" />
        </listOfReactants>
        <listOfProducts>
          <speciesReference constant="true" species="M_ADP_c" stoichiometry="1" />
          <speciesReference constant="true" species="M_PPAP_c" stoichiometry="1" />
        </listOfProducts>
      </reaction>
      <reaction fast="false" id="R_BME_R155" name="L-lactate dehydrogenase" reversible="false" fbc:lowerFluxBound="cobra_0_bound" fbc:upperFluxBound="cobra_default_ub">
        <listOfReactants>
          <speciesReference constant="true" species="M_HBUT_c" stoichiometry="1" />
          <speciesReference constant="true" species="M_NAD_c" stoichiometry="1" />
        </listOfReactants>
        <listOfProducts>
          <speciesReference constant="true" species="M_H_c" stoichiometry="1" />
          <speciesReference constant="true" species="M_NADH_c" stoichiometry="1" />
          <speciesReference constant="true" species="M_OBUT_c" stoichiometry="1" />
        </listOfProducts>
      </reaction>
      <reaction fast="false" id="R_BME_R156" name="2-oxobutanoate:oxygen 2-oxidoreductase (phosphorylating)" reversible="false" fbc:lowerFluxBound="cobra_0_bound" fbc:upperFluxBound="cobra_default_ub">
        <listOfReactants>
          <speciesReference constant="true" species="M_H_c" stoichiometry="1" />
          <speciesReference constant="true" species="M_O2_c" stoichiometry="1" />
          <speciesReference constant="true" species="M_OBUT_c" stoichiometry="1" />
          <speciesReference constant="true" species="M_PI_c" stoichiometry="1" />
        </listOfReactants>
        <listOfProducts>
          <speciesReference constant="true" species="M_CO2_c" stoichiometry="1" />
          <speciesReference constant="true" species="M_H2O_c" stoichiometry="1" />
          <speciesReference constant="true" species="M_PAPP_c" stoichiometry="1" />
        </listOfProducts>
      </reaction>
      <reaction fast="false" id="R_BME_R157" name="phosphate acetyltransferase (pta)" reversible="true" fbc:lowerFluxBound="cobra_default_lb" fbc:upperFluxBound="cobra_default_ub">
        <listOfReactants>
          <speciesReference constant="true" species="M_PI_c" stoichiometry="1" />
          <speciesReference constant="true" species="M_PROPCOA_c" stoichiometry="1" />
        </listOfReactants>
        <listOfProducts>
          <speciesReference constant="true" species="M_COA_c" stoichiometry="1" />
          <speciesReference constant="true" species="M_PPAP_c" stoichiometry="1" />
        </listOfProducts>
      </reaction>
      <reaction fast="false" id="R_BME_R158" name="malonate-semialdehyde dehydrogenase (acetylating) / methylmalonate-semialdehyde dehydrogenase" reversible="false" fbc:lowerFluxBound="cobra_0_bound" fbc:upperFluxBound="cobra_default_ub">
        <listOfReactants>
          <speciesReference constant="true" species="M_COA_c" stoichiometry="1" />
          <speciesReference constant="true" species="M_MMSA_c" stoichiometry="1" />
          <speciesReference constant="true" species="M_NAD_c" stoichiometry="1" />
        </listOfReactants>
        <listOfProducts>
          <speciesReference constant="true" species="M_H_c" stoichiometry="1" />
          <speciesReference constant="true" species="M_NADH_c" stoichiometry="1" />
          <speciesReference constant="true" species="M_RMMCOA_c" stoichiometry="1" />
        </listOfProducts>
      </reaction>
      <reaction fast="false" id="R_BME_R159" name="malonate-semialdehyde dehydrogenase (acetylating) / methylmalonate-semialdehyde dehydrogenase" reversible="false" fbc:lowerFluxBound="cobra_0_bound" fbc:upperFluxBound="cobra_default_ub">
        <listOfReactants>
          <speciesReference constant="true" species="M_3OPP_c" stoichiometry="1" />
          <speciesReference constant="true" species="M_COA_c" stoichiometry="1" />
          <speciesReference constant="true" species="M_NAD_c" stoichiometry="1" />
        </listOfReactants>
        <listOfProducts>
          <speciesReference constant="true" species="M_ACCOA_c" stoichiometry="1" />
          <speciesReference constant="true" species="M_CO2_c" stoichiometry="1" />
          <speciesReference constant="true" species="M_NADH_c" stoichiometry="1" />
        </listOfProducts>
      </reaction>
      <reaction fast="false" id="R_BME_R160" name="acetate CoA-transferase (atoD)" reversible="true" fbc:lowerFluxBound="cobra_default_lb" fbc:upperFluxBound="cobra_default_ub">
        <listOfReactants>
          <speciesReference constant="true" species="M_AC_c" stoichiometry="1" />
          <speciesReference constant="true" species="M_C40COA_c" stoichiometry="1" />
        </listOfReactants>
        <listOfProducts>
          <speciesReference constant="true" species="M_ACCOA_c" stoichiometry="1" />
          <speciesReference constant="true" species="M_BUAC_c" stoichiometry="1" />
        </listOfProducts>
      </reaction>
      <reaction fast="false" id="R_BME_R161" name="butyrate kinase (buk)" reversible="true" fbc:lowerFluxBound="cobra_default_lb" fbc:upperFluxBound="cobra_default_ub">
        <listOfReactants>
          <speciesReference constant="true" species="M_ATP_c" stoichiometry="1" />
          <speciesReference constant="true" species="M_BUAC_c" stoichiometry="1" />
        </listOfReactants>
        <listOfProducts>
          <speciesReference constant="true" species="M_ADP_c" stoichiometry="1" />
          <speciesReference constant="true" species="M_BUTP_c" stoichiometry="1" />
        </listOfProducts>
      </reaction>
      <reaction fast="false" id="R_BME_R162" name="phosphate butyryltransferase (ptb)" reversible="true" fbc:lowerFluxBound="cobra_default_lb" fbc:upperFluxBound="cobra_default_ub">
        <listOfReactants>
          <speciesReference constant="true" species="M_BUTP_c" stoichiometry="1" />
          <speciesReference constant="true" species="M_COA_c" stoichiometry="1" />
        </listOfReactants>
        <listOfProducts>
          <speciesReference constant="true" species="M_C40COA_c" stoichiometry="1" />
          <speciesReference constant="true" species="M_PI_c" stoichiometry="1" />
        </listOfProducts>
      </reaction>
      <reaction fast="false" id="R_BME_R163" name="3-hydroxybutyryl-CoA dehydrogenase (paaH)" reversible="false" fbc:lowerFluxBound="cobra_0_bound" fbc:upperFluxBound="cobra_default_ub">
        <listOfReactants>
          <speciesReference constant="true" species="M_AACCOA_c" stoichiometry="1" />
          <speciesReference constant="true" species="M_H_c" stoichiometry="1" />
          <speciesReference constant="true" species="M_NADPH_c" stoichiometry="1" />
        </listOfReactants>
        <listOfProducts>
          <speciesReference constant="true" species="M_3HBCOA_c" stoichiometry="1" />
          <speciesReference constant="true" species="M_NADP_c" stoichiometry="1" />
        </listOfProducts>
      </reaction>
      <reaction fast="false" id="R_BME_R164" name="acetoacetyl-CoA reductase" reversible="false" fbc:lowerFluxBound="cobra_0_bound" fbc:upperFluxBound="cobra_default_ub">
        <listOfReactants>
          <speciesReference constant="true" species="M_AACCOA_c" stoichiometry="1" />
          <speciesReference constant="true" species="M_H_c" stoichiometry="1" />
          <speciesReference constant="true" species="M_NADPH_c" stoichiometry="1" />
        </listOfReactants>
        <listOfProducts>
          <speciesReference constant="true" species="M_NADP_c" stoichiometry="1" />
          <speciesReference constant="true" species="M_RHYBC_c" stoichiometry="1" />
        </listOfProducts>
      </reaction>
      <reaction fast="false" id="R_BME_R165" name="acetate CoA-transferase (atoD)" reversible="false" fbc:lowerFluxBound="cobra_0_bound" fbc:upperFluxBound="cobra_default_ub">
        <listOfReactants>
          <speciesReference constant="true" species="M_AACCOA_c" stoichiometry="1" />
          <speciesReference constant="true" species="M_AC_c" stoichiometry="1" />
        </listOfReactants>
        <listOfProducts>
          <speciesReference constant="true" species="M_ACCOA_c" stoichiometry="1" />
          <speciesReference constant="true" species="M_ACTAC_c" stoichiometry="1" />
        </listOfProducts>
      </reaction>
      <reaction fast="false" id="R_BME_R166" name="acetoacetyl-CoA synthetase" reversible="false" fbc:lowerFluxBound="cobra_0_bound" fbc:upperFluxBound="cobra_default_ub">
        <listOfReactants>
          <speciesReference constant="true" species="M_ACTAC_c" stoichiometry="1" />
          <speciesReference constant="true" species="M_ATP_c" stoichiometry="1" />
          <speciesReference constant="true" species="M_COA_c" stoichiometry="1" />
        </listOfReactants>
        <listOfProducts>
          <speciesReference constant="true" species="M_AACCOA_c" stoichiometry="1" />
          <speciesReference constant="true" species="M_AMP_c" stoichiometry="1" />
          <speciesReference constant="true" species="M_PPI_c" stoichiometry="1" />
        </listOfProducts>
      </reaction>
      <reaction fast="false" id="R_BME_R167" name="retinol dehydrogenase 8" reversible="true" fbc:lowerFluxBound="cobra_default_lb" fbc:upperFluxBound="cobra_default_ub">
        <listOfReactants>
          <speciesReference constant="true" species="M_BUTAL_c" stoichiometry="1" />
          <speciesReference constant="true" species="M_H_c" stoichiometry="1" />
          <speciesReference constant="true" species="M_NADH_c" stoichiometry="1" />
        </listOfReactants>
        <listOfProducts>
          <speciesReference constant="true" species="M_BUTL_c" stoichiometry="1" />
          <speciesReference constant="true" species="M_NAD_c" stoichiometry="1" />
        </listOfProducts>
      </reaction>
      <reaction fast="false" id="R_BME_R168" name="(R,R)-butanediol dehydrogenase" reversible="true" fbc:lowerFluxBound="cobra_default_lb" fbc:upperFluxBound="cobra_default_ub">
        <listOfReactants>
          <speciesReference constant="true" species="M_BDOH_c" stoichiometry="1" />
          <speciesReference constant="true" species="M_NAD_c" stoichiometry="1" />
        </listOfReactants>
        <listOfProducts>
          <speciesReference constant="true" species="M_ACTN_c" stoichiometry="1" />
          <speciesReference constant="true" species="M_H_c" stoichiometry="1" />
          <speciesReference constant="true" species="M_NADH_c" stoichiometry="1" />
        </listOfProducts>
      </reaction>
      <reaction fast="false" id="R_BME_R169" name="acetoin dehydrogenase complex" reversible="false" fbc:lowerFluxBound="cobra_0_bound" fbc:upperFluxBound="cobra_default_ub">
        <listOfReactants>
          <speciesReference constant="true" species="M_ACTN_c" stoichiometry="1" />
          <speciesReference constant="true" species="M_COA_c" stoichiometry="1" />
          <speciesReference constant="true" species="M_NAD_c" stoichiometry="1" />
        </listOfReactants>
        <listOfProducts>
          <speciesReference constant="true" species="M_ACAL_c" stoichiometry="1" />
          <speciesReference constant="true" species="M_ACCOA_c" stoichiometry="1" />
          <speciesReference constant="true" species="M_H_c" stoichiometry="1" />
          <speciesReference constant="true" species="M_NADH_c" stoichiometry="1" />
        </listOfProducts>
      </reaction>
      <reaction fast="false" id="R_BME_R170" name="polyhydroxyalkanoate synthase" reversible="true" fbc:lowerFluxBound="cobra_default_lb" fbc:upperFluxBound="cobra_default_ub">
        <listOfReactants>
          <speciesReference constant="true" species="M_RHYBC_c" stoichiometry="3" />
        </listOfReactants>
        <listOfProducts>
          <speciesReference constant="true" species="M_COA_c" stoichiometry="3" />
          <speciesReference constant="true" species="M_POLHYBU_c" stoichiometry="1" />
        </listOfProducts>
      </reaction>
      <reaction fast="false" id="R_BME_R171" name="acetolactate synthase" reversible="false" fbc:lowerFluxBound="cobra_0_bound" fbc:upperFluxBound="cobra_default_ub">
        <listOfReactants>
          <speciesReference constant="true" species="M_H_c" stoichiometry="1" />
          <speciesReference constant="true" species="M_PYR_c" stoichiometry="2" />
        </listOfReactants>
        <listOfProducts>
          <speciesReference constant="true" species="M_ACLAC_c" stoichiometry="1" />
          <speciesReference constant="true" species="M_CO2_c" stoichiometry="1" />
        </listOfProducts>
      </reaction>
      <reaction fast="false" id="R_BME_R172" name="acetolactate decarboxylase " reversible="false" fbc:lowerFluxBound="cobra_0_bound" fbc:upperFluxBound="cobra_default_ub">
        <listOfReactants>
          <speciesReference constant="true" species="M_ACLAC_c" stoichiometry="1" />
          <speciesReference constant="true" species="M_H_c" stoichiometry="1" />
        </listOfReactants>
        <listOfProducts>
          <speciesReference constant="true" species="M_ACTN_c" stoichiometry="1" />
          <speciesReference constant="true" species="M_CO2_c" stoichiometry="1" />
        </listOfProducts>
      </reaction>
      <reaction fast="false" id="R_BME_R173" name=" methylaspartate mutase " reversible="true" fbc:lowerFluxBound="cobra_default_lb" fbc:upperFluxBound="cobra_default_ub">
        <listOfReactants>
          <speciesReference constant="true" species="M_H_c" stoichiometry="1" />
          <speciesReference constant="true" species="M_TMASP_c" stoichiometry="1" />
        </listOfReactants>
        <listOfProducts>
          <speciesReference constant="true" species="M_GLU_c" stoichiometry="1" />
        </listOfProducts>
      </reaction>
      <reaction fast="false" id="R_BME_R174" name="myo-inositol-1(or 4)-monophosphatase(suhB)" reversible="false" fbc:lowerFluxBound="cobra_0_bound" fbc:upperFluxBound="cobra_default_ub">
        <listOfReactants>
          <speciesReference constant="true" species="M_H2O_c" stoichiometry="1" />
          <speciesReference constant="true" species="M_MI4P_c" stoichiometry="1" />
        </listOfReactants>
        <listOfProducts>
          <speciesReference constant="true" species="M_MYOI_c" stoichiometry="1" />
          <speciesReference constant="true" species="M_PI_c" stoichiometry="1" />
        </listOfProducts>
      </reaction>
      <reaction fast="false" id="R_BME_R175" name="myo-inositol-1(or 4)-monophosphatase(suhB)" reversible="false" fbc:lowerFluxBound="cobra_0_bound" fbc:upperFluxBound="cobra_default_ub">
        <listOfReactants>
          <speciesReference constant="true" species="M_H2O_c" stoichiometry="1" />
          <speciesReference constant="true" species="M_MI3P_c" stoichiometry="1" />
        </listOfReactants>
        <listOfProducts>
          <speciesReference constant="true" species="M_MYOI_c" stoichiometry="1" />
          <speciesReference constant="true" species="M_PI_c" stoichiometry="1" />
        </listOfProducts>
      </reaction>
      <reaction fast="false" id="R_BME_R176" name="myo-inositol-1(or 4)-monophosphatase(suhB)" reversible="false" fbc:lowerFluxBound="cobra_0_bound" fbc:upperFluxBound="cobra_default_ub">
        <listOfReactants>
          <speciesReference constant="true" species="M_H2O_c" stoichiometry="1" />
          <speciesReference constant="true" species="M_MI1P_c" stoichiometry="1" />
        </listOfReactants>
        <listOfProducts>
          <speciesReference constant="true" species="M_MYOI_c" stoichiometry="1" />
          <speciesReference constant="true" species="M_PI_c" stoichiometry="1" />
        </listOfProducts>
      </reaction>
      <reaction fast="false" id="R_BME_R177" name="myo-Inositol:NAD+ 2-oxidoreductase" reversible="false" fbc:lowerFluxBound="cobra_0_bound" fbc:upperFluxBound="cobra_default_ub">
        <listOfReactants>
          <speciesReference constant="true" species="M_MYOI_c" stoichiometry="1" />
          <speciesReference constant="true" species="M_NAD_c" stoichiometry="1" />
        </listOfReactants>
        <listOfProducts>
          <speciesReference constant="true" species="M_H_c" stoichiometry="1" />
          <speciesReference constant="true" species="M_INOSOSE_c" stoichiometry="1" />
          <speciesReference constant="true" species="M_NADH_c" stoichiometry="1" />
        </listOfProducts>
      </reaction>
      <reaction fast="false" id="R_BME_R178" name="inosose dehydratase" reversible="false" fbc:lowerFluxBound="cobra_0_bound" fbc:upperFluxBound="cobra_default_ub">
        <listOfReactants>
          <speciesReference constant="true" species="M_INOSOSE_c" stoichiometry="1" />
        </listOfReactants>
        <listOfProducts>
          <speciesReference constant="true" species="M_H2O_c" stoichiometry="1" />
          <speciesReference constant="true" species="M_TCHDIONE_c" stoichiometry="1" />
        </listOfProducts>
      </reaction>
      <reaction fast="false" id="R_BME_R179" name="diketodeoxyinositol hydrolase" reversible="false" fbc:lowerFluxBound="cobra_0_bound" fbc:upperFluxBound="cobra_default_ub">
        <listOfReactants>
          <speciesReference constant="true" species="M_H2O_c" stoichiometry="1" />
          <speciesReference constant="true" species="M_TCHDIONE_c" stoichiometry="1" />
        </listOfReactants>
        <listOfProducts>
          <speciesReference constant="true" species="M_DEKEGLU_c" stoichiometry="1" />
          <speciesReference constant="true" species="M_H_c" stoichiometry="1" />
        </listOfProducts>
      </reaction>
      <reaction fast="false" id="R_BME_R180" name="5-dehydro-2-deoxygluconokinase" reversible="false" fbc:lowerFluxBound="cobra_0_bound" fbc:upperFluxBound="cobra_default_ub">
        <listOfReactants>
          <speciesReference constant="true" species="M_ATP_c" stoichiometry="1" />
          <speciesReference constant="true" species="M_DEKEGLU_c" stoichiometry="1" />
        </listOfReactants>
        <listOfProducts>
          <speciesReference constant="true" species="M_ADP_c" stoichiometry="1" />
          <speciesReference constant="true" species="M_DEKG6P_c" stoichiometry="1" />
          <speciesReference constant="true" species="M_H_c" stoichiometry="1" />
        </listOfProducts>
      </reaction>
      <reaction fast="false" id="R_BME_R181" name="5-dehydro-2-deoxyphosphogluconate aldolase" reversible="false" fbc:lowerFluxBound="cobra_0_bound" fbc:upperFluxBound="cobra_default_ub">
        <listOfReactants>
          <speciesReference constant="true" species="M_DEKG6P_c" stoichiometry="1" />
        </listOfReactants>
        <listOfProducts>
          <speciesReference constant="true" species="M_3OPP_c" stoichiometry="1" />
          <speciesReference constant="true" species="M_T3P2_c" stoichiometry="1" />
        </listOfProducts>
      </reaction>
      <reaction fast="false" id="R_BME_R182" name="formate dehydrogenase (NAD+)" reversible="false" fbc:lowerFluxBound="cobra_0_bound" fbc:upperFluxBound="cobra_default_ub">
        <listOfReactants>
          <speciesReference constant="true" species="M_FOR_c" stoichiometry="1" />
          <speciesReference constant="true" species="M_NAD_c" stoichiometry="1" />
        </listOfReactants>
        <listOfProducts>
          <speciesReference constant="true" species="M_CO2_c" stoichiometry="1" />
          <speciesReference constant="true" species="M_NADH_c" stoichiometry="1" />
        </listOfProducts>
      </reaction>
      <reaction fast="false" id="R_BME_R183" name="ADPribose diphosphatase (nudF)" reversible="false" fbc:lowerFluxBound="cobra_0_bound" fbc:upperFluxBound="cobra_default_ub">
        <listOfReactants>
          <speciesReference constant="true" species="M_ADPR_c" stoichiometry="1" />
          <speciesReference constant="true" species="M_H2O_c" stoichiometry="1" />
        </listOfReactants>
        <listOfProducts>
          <speciesReference constant="true" species="M_AMP_c" stoichiometry="1" />
          <speciesReference constant="true" species="M_H_c" stoichiometry="2" />
          <speciesReference constant="true" species="M_R5P_c" stoichiometry="1" />
        </listOfProducts>
      </reaction>
      <reaction fast="false" id="R_BME_R184" name="ribose-phosphate pyrophosphokinase (prsA)" reversible="true" fbc:lowerFluxBound="cobra_default_lb" fbc:upperFluxBound="cobra_default_ub">
        <listOfReactants>
          <speciesReference constant="true" species="M_ATP_c" stoichiometry="1" />
          <speciesReference constant="true" species="M_R5P_c" stoichiometry="1" />
        </listOfReactants>
        <listOfProducts>
          <speciesReference constant="true" species="M_AMP_c" stoichiometry="1" />
          <speciesReference constant="true" species="M_H_c" stoichiometry="1" />
          <speciesReference constant="true" species="M_PRPP_c" stoichiometry="1" />
        </listOfProducts>
      </reaction>
      <reaction fast="false" id="R_BME_R185" name="amidophosphoribosyltransferase (purF)" reversible="false" fbc:lowerFluxBound="cobra_0_bound" fbc:upperFluxBound="cobra_default_ub">
        <listOfReactants>
          <speciesReference constant="true" species="M_GLN_c" stoichiometry="1" />
          <speciesReference constant="true" species="M_H2O_c" stoichiometry="1" />
          <speciesReference constant="true" species="M_PRPP_c" stoichiometry="1" />
        </listOfReactants>
        <listOfProducts>
          <speciesReference constant="true" species="M_GLU_c" stoichiometry="1" />
          <speciesReference constant="true" species="M_PPI_c" stoichiometry="1" />
          <speciesReference constant="true" species="M_PRAM_c" stoichiometry="1" />
        </listOfProducts>
      </reaction>
      <reaction fast="false" id="R_BME_R186" name="phosphoribosylamine-glycine ligase (purD)" reversible="true" fbc:lowerFluxBound="cobra_default_lb" fbc:upperFluxBound="cobra_default_ub">
        <listOfReactants>
          <speciesReference constant="true" species="M_ATP_c" stoichiometry="1" />
          <speciesReference constant="true" species="M_GLY_c" stoichiometry="1" />
          <speciesReference constant="true" species="M_PRAM_c" stoichiometry="1" />
        </listOfReactants>
        <listOfProducts>
          <speciesReference constant="true" species="M_ADP_c" stoichiometry="1" />
          <speciesReference constant="true" species="M_GAR_c" stoichiometry="1" />
          <speciesReference constant="true" species="M_H_c" stoichiometry="1" />
          <speciesReference constant="true" species="M_PI_c" stoichiometry="1" />
        </listOfProducts>
      </reaction>
      <reaction fast="false" id="R_BME_R187" name="phosphoribosylglycinamide formyltransferase (purN)" reversible="true" fbc:lowerFluxBound="cobra_default_lb" fbc:upperFluxBound="cobra_default_ub">
        <listOfReactants>
          <speciesReference constant="true" species="M_FTHF_c" stoichiometry="1" />
          <speciesReference constant="true" species="M_GAR_c" stoichiometry="1" />
        </listOfReactants>
        <listOfProducts>
          <speciesReference constant="true" species="M_FGAR_c" stoichiometry="1" />
          <speciesReference constant="true" species="M_H_c" stoichiometry="1" />
          <speciesReference constant="true" species="M_THF_c" stoichiometry="1" />
        </listOfProducts>
      </reaction>
      <reaction fast="false" id="R_BME_R188" name="phosphoribosylformylglycinamidine synthase (purL)" reversible="false" fbc:lowerFluxBound="cobra_0_bound" fbc:upperFluxBound="cobra_default_ub">
        <listOfReactants>
          <speciesReference constant="true" species="M_ATP_c" stoichiometry="1" />
          <speciesReference constant="true" species="M_FGAR_c" stoichiometry="1" />
          <speciesReference constant="true" species="M_GLN_c" stoichiometry="1" />
          <speciesReference constant="true" species="M_H2O_c" stoichiometry="1" />
        </listOfReactants>
        <listOfProducts>
          <speciesReference constant="true" species="M_ADP_c" stoichiometry="1" />
          <speciesReference constant="true" species="M_FGAM_c" stoichiometry="1" />
          <speciesReference constant="true" species="M_GLU_c" stoichiometry="1" />
          <speciesReference constant="true" species="M_H_c" stoichiometry="1" />
          <speciesReference constant="true" species="M_PI_c" stoichiometry="1" />
        </listOfProducts>
      </reaction>
      <reaction fast="false" id="R_BME_R189" name="phosphoribosylformylglycinamidine cyclo-ligase (purM)" reversible="false" fbc:lowerFluxBound="cobra_0_bound" fbc:upperFluxBound="cobra_default_ub">
        <listOfReactants>
          <speciesReference constant="true" species="M_ATP_c" stoichiometry="1" />
          <speciesReference constant="true" species="M_FGAM_c" stoichiometry="1" />
        </listOfReactants>
        <listOfProducts>
          <speciesReference constant="true" species="M_ADP_c" stoichiometry="1" />
          <speciesReference constant="true" species="M_AIR_c" stoichiometry="1" />
          <speciesReference constant="true" species="M_H_c" stoichiometry="1" />
          <speciesReference constant="true" species="M_PI_c" stoichiometry="1" />
        </listOfProducts>
      </reaction>
      <reaction fast="false" id="R_BME_R190" name="5-(carboxyamino)imidazole ribonucleotide synthase (purK)" reversible="true" fbc:lowerFluxBound="cobra_default_lb" fbc:upperFluxBound="cobra_default_ub">
        <listOfReactants>
          <speciesReference constant="true" species="M_AIR_c" stoichiometry="1" />
          <speciesReference constant="true" species="M_ATP_c" stoichiometry="1" />
          <speciesReference constant="true" species="M_HCO3_c" stoichiometry="1" />
        </listOfReactants>
        <listOfProducts>
          <speciesReference constant="true" species="M_ADP_c" stoichiometry="1" />
          <speciesReference constant="true" species="M_H_c" stoichiometry="2" />
          <speciesReference constant="true" species="M_N5CAIR_c" stoichiometry="1" />
          <speciesReference constant="true" species="M_PI_c" stoichiometry="1" />
        </listOfProducts>
      </reaction>
      <reaction fast="false" id="R_BME_R191" name="5-(carboxyamino)imidazole ribonucleotide mutase (purE)" reversible="true" fbc:lowerFluxBound="cobra_default_lb" fbc:upperFluxBound="cobra_default_ub">
        <listOfReactants>
          <speciesReference constant="true" species="M_N5CAIR_c" stoichiometry="1" />
        </listOfReactants>
        <listOfProducts>
          <speciesReference constant="true" species="M_CAIR_c" stoichiometry="1" />
        </listOfProducts>
      </reaction>
      <reaction fast="false" id="R_BME_R192" name="phosphoribosylaminoimidazole-succinocarboxamide synthase (purC)" reversible="true" fbc:lowerFluxBound="cobra_default_lb" fbc:upperFluxBound="cobra_default_ub">
        <listOfReactants>
          <speciesReference constant="true" species="M_ASP_c" stoichiometry="1" />
          <speciesReference constant="true" species="M_ATP_c" stoichiometry="1" />
          <speciesReference constant="true" species="M_CAIR_c" stoichiometry="1" />
        </listOfReactants>
        <listOfProducts>
          <speciesReference constant="true" species="M_ADP_c" stoichiometry="1" />
          <speciesReference constant="true" species="M_H_c" stoichiometry="1" />
          <speciesReference constant="true" species="M_PI_c" stoichiometry="1" />
          <speciesReference constant="true" species="M_SAICAR_c" stoichiometry="1" />
        </listOfProducts>
      </reaction>
      <reaction fast="false" id="R_BME_R193" name="adenylosuccinate lyase (purB)" reversible="true" fbc:lowerFluxBound="cobra_default_lb" fbc:upperFluxBound="cobra_default_ub">
        <listOfReactants>
          <speciesReference constant="true" species="M_SAICAR_c" stoichiometry="1" />
        </listOfReactants>
        <listOfProducts>
          <speciesReference constant="true" species="M_AICAR_c" stoichiometry="1" />
          <speciesReference constant="true" species="M_FUM_c" stoichiometry="1" />
        </listOfProducts>
      </reaction>
      <reaction fast="false" id="R_BME_R194" name="adenine phosphoribosyltransferase (apt)" reversible="true" fbc:lowerFluxBound="cobra_default_lb" fbc:upperFluxBound="cobra_default_ub">
        <listOfReactants>
          <speciesReference constant="true" species="M_AICAR_c" stoichiometry="1" />
          <speciesReference constant="true" species="M_PPI_c" stoichiometry="1" />
        </listOfReactants>
        <listOfProducts>
          <speciesReference constant="true" species="M_AICAD_c" stoichiometry="1" />
          <speciesReference constant="true" species="M_PRPP_c" stoichiometry="1" />
        </listOfProducts>
      </reaction>
      <reaction fast="false" id="R_BME_R195" name="phosphoribosylaminoimidazolecarboxamide formyltransferase (purH)" reversible="false" fbc:lowerFluxBound="cobra_0_bound" fbc:upperFluxBound="cobra_default_ub">
        <listOfReactants>
          <speciesReference constant="true" species="M_AICAR_c" stoichiometry="1" />
          <speciesReference constant="true" species="M_FTHF_c" stoichiometry="1" />
        </listOfReactants>
        <listOfProducts>
          <speciesReference constant="true" species="M_PRFICA_c" stoichiometry="1" />
          <speciesReference constant="true" species="M_THF_c" stoichiometry="1" />
        </listOfProducts>
      </reaction>
      <reaction fast="false" id="R_BME_R196" name="IMP cyclohydrolase (purH)" reversible="true" fbc:lowerFluxBound="cobra_default_lb" fbc:upperFluxBound="cobra_default_ub">
        <listOfReactants>
          <speciesReference constant="true" species="M_PRFICA_c" stoichiometry="1" />
        </listOfReactants>
        <listOfProducts>
          <speciesReference constant="true" species="M_H2O_c" stoichiometry="1" />
          <speciesReference constant="true" species="M_IMP_c" stoichiometry="1" />
        </listOfProducts>
      </reaction>
      <reaction fast="false" id="R_BME_R197" name="IMP dehydrogenase (guaB)" reversible="false" fbc:lowerFluxBound="cobra_0_bound" fbc:upperFluxBound="cobra_default_ub">
        <listOfReactants>
          <speciesReference constant="true" species="M_H2O_c" stoichiometry="1" />
          <speciesReference constant="true" species="M_IMP_c" stoichiometry="1" />
          <speciesReference constant="true" species="M_NAD_c" stoichiometry="1" />
        </listOfReactants>
        <listOfProducts>
          <speciesReference constant="true" species="M_H_c" stoichiometry="1" />
          <speciesReference constant="true" species="M_NADH_c" stoichiometry="1" />
          <speciesReference constant="true" species="M_XMP_c" stoichiometry="1" />
        </listOfProducts>
      </reaction>
      <reaction fast="false" id="R_BME_R198" name="xanthosine-5'-phosphate:ammonia ligase (AMP-forming)" reversible="false" fbc:lowerFluxBound="cobra_0_bound" fbc:upperFluxBound="cobra_default_ub">
        <listOfReactants>
          <speciesReference constant="true" species="M_ATP_c" stoichiometry="1" />
          <speciesReference constant="true" species="M_NH3_c" stoichiometry="1" />
          <speciesReference constant="true" species="M_XMP_c" stoichiometry="1" />
        </listOfReactants>
        <listOfProducts>
          <speciesReference constant="true" species="M_AMP_c" stoichiometry="1" />
          <speciesReference constant="true" species="M_GMP_c" stoichiometry="1" />
          <speciesReference constant="true" species="M_H_c" stoichiometry="2" />
          <speciesReference constant="true" species="M_PPI_c" stoichiometry="1" />
        </listOfProducts>
      </reaction>
      <reaction fast="false" id="R_BME_R199" name="GMP synthase (guaA)" reversible="false" fbc:lowerFluxBound="cobra_0_bound" fbc:upperFluxBound="cobra_default_ub">
        <listOfReactants>
          <speciesReference constant="true" species="M_ATP_c" stoichiometry="1" />
          <speciesReference constant="true" species="M_GLN_c" stoichiometry="1" />
          <speciesReference constant="true" species="M_H2O_c" stoichiometry="1" />
          <speciesReference constant="true" species="M_XMP_c" stoichiometry="1" />
        </listOfReactants>
        <listOfProducts>
          <speciesReference constant="true" species="M_AMP_c" stoichiometry="1" />
          <speciesReference constant="true" species="M_GLU_c" stoichiometry="1" />
          <speciesReference constant="true" species="M_GMP_c" stoichiometry="1" />
          <speciesReference constant="true" species="M_H_c" stoichiometry="2" />
          <speciesReference constant="true" species="M_PPI_c" stoichiometry="1" />
        </listOfProducts>
      </reaction>
      <reaction fast="false" id="R_BME_R200" name="hypoxanthine phosphoribosyltransferase (hpt)" reversible="true" fbc:lowerFluxBound="cobra_default_lb" fbc:upperFluxBound="cobra_default_ub">
        <listOfReactants>
          <speciesReference constant="true" species="M_HYXN_c" stoichiometry="1" />
          <speciesReference constant="true" species="M_PRPP_c" stoichiometry="1" />
        </listOfReactants>
        <listOfProducts>
          <speciesReference constant="true" species="M_IMP_c" stoichiometry="1" />
          <speciesReference constant="true" species="M_PPI_c" stoichiometry="1" />
        </listOfProducts>
      </reaction>
      <reaction fast="false" id="R_BME_R201" name="purine-nucleoside phosphorylase (punA)" reversible="true" fbc:lowerFluxBound="cobra_default_lb" fbc:upperFluxBound="cobra_default_ub">
        <listOfReactants>
          <speciesReference constant="true" species="M_HYXN_c" stoichiometry="1" />
          <speciesReference constant="true" species="M_R1P_c" stoichiometry="1" />
        </listOfReactants>
        <listOfProducts>
          <speciesReference constant="true" species="M_INS_c" stoichiometry="1" />
          <speciesReference constant="true" species="M_PI_c" stoichiometry="1" />
        </listOfProducts>
      </reaction>
      <reaction fast="false" id="R_BME_R202" name="purine nucleosidase (iunH)" reversible="false" fbc:lowerFluxBound="cobra_0_bound" fbc:upperFluxBound="cobra_default_ub">
        <listOfReactants>
          <speciesReference constant="true" species="M_H2O_c" stoichiometry="1" />
          <speciesReference constant="true" species="M_INS_c" stoichiometry="1" />
        </listOfReactants>
        <listOfProducts>
          <speciesReference constant="true" species="M_HYXN_c" stoichiometry="1" />
          <speciesReference constant="true" species="M_RIB_c" stoichiometry="1" />
        </listOfProducts>
      </reaction>
      <reaction fast="false" id="R_BME_R203" name="purine-nucleoside phosphorylase (punA)" reversible="true" fbc:lowerFluxBound="cobra_default_lb" fbc:upperFluxBound="cobra_default_ub">
        <listOfReactants>
          <speciesReference constant="true" species="M_PI_c" stoichiometry="1" />
          <speciesReference constant="true" species="M_XTSINE_c" stoichiometry="1" />
        </listOfReactants>
        <listOfProducts>
          <speciesReference constant="true" species="M_R1P_c" stoichiometry="1" />
          <speciesReference constant="true" species="M_XAN_c" stoichiometry="1" />
        </listOfProducts>
      </reaction>
      <reaction fast="false" id="R_BME_R204" name="adenylosuccinate synthase (purA)" reversible="false" fbc:lowerFluxBound="cobra_0_bound" fbc:upperFluxBound="cobra_default_ub">
        <listOfReactants>
          <speciesReference constant="true" species="M_ASP_c" stoichiometry="1" />
          <speciesReference constant="true" species="M_GTP_c" stoichiometry="1" />
          <speciesReference constant="true" species="M_IMP_c" stoichiometry="1" />
        </listOfReactants>
        <listOfProducts>
          <speciesReference constant="true" species="M_ASUC_c" stoichiometry="1" />
          <speciesReference constant="true" species="M_GDP_c" stoichiometry="1" />
          <speciesReference constant="true" species="M_H_c" stoichiometry="2" />
          <speciesReference constant="true" species="M_PI_c" stoichiometry="1" />
        </listOfProducts>
      </reaction>
      <reaction fast="false" id="R_BME_R205" name="adenylosuccinate lyase (purB)" reversible="false" fbc:lowerFluxBound="cobra_0_bound" fbc:upperFluxBound="cobra_default_ub">
        <listOfReactants>
          <speciesReference constant="true" species="M_ASUC_c" stoichiometry="1" />
        </listOfReactants>
        <listOfProducts>
          <speciesReference constant="true" species="M_AMP_c" stoichiometry="1" />
          <speciesReference constant="true" species="M_FUM_c" stoichiometry="1" />
        </listOfProducts>
      </reaction>
      <reaction fast="false" id="R_BME_R206" name="deoxycytidine kinase " reversible="true" fbc:lowerFluxBound="cobra_default_lb" fbc:upperFluxBound="cobra_default_ub">
        <listOfReactants>
          <speciesReference constant="true" species="M_ATP_c" stoichiometry="1" />
          <speciesReference constant="true" species="M_DC_c" stoichiometry="1" />
        </listOfReactants>
        <listOfProducts>
          <speciesReference constant="true" species="M_ADP_c" stoichiometry="1" />
          <speciesReference constant="true" species="M_DCMP_c" stoichiometry="1" />
          <speciesReference constant="true" species="M_H_c" stoichiometry="1" />
        </listOfProducts>
      </reaction>
      <reaction fast="false" id="R_BME_R207" name="deoxycytidine kinase " reversible="true" fbc:lowerFluxBound="cobra_default_lb" fbc:upperFluxBound="cobra_default_ub">
        <listOfReactants>
          <speciesReference constant="true" species="M_ADN_c" stoichiometry="1" />
          <speciesReference constant="true" species="M_ATP_c" stoichiometry="1" />
        </listOfReactants>
        <listOfProducts>
          <speciesReference constant="true" species="M_ADP_c" stoichiometry="1" />
          <speciesReference constant="true" species="M_AMP_c" stoichiometry="1" />
          <speciesReference constant="true" species="M_H_c" stoichiometry="1" />
        </listOfProducts>
      </reaction>
      <reaction fast="false" id="R_BME_R208" name="2',3'-cyclic-nucleotide 2'-phosphodiesterase" reversible="false" fbc:lowerFluxBound="cobra_0_bound" fbc:upperFluxBound="cobra_default_ub">
        <listOfReactants>
          <speciesReference constant="true" species="M_23CAMP_c" stoichiometry="1" />
          <speciesReference constant="true" species="M_H2O_c" stoichiometry="1" />
        </listOfReactants>
        <listOfProducts>
          <speciesReference constant="true" species="M_3AMP_c" stoichiometry="1" />
          <speciesReference constant="true" species="M_H_c" stoichiometry="1" />
        </listOfProducts>
      </reaction>
      <reaction fast="false" id="R_BME_R209" name="3'-nucleotidase" reversible="false" fbc:lowerFluxBound="cobra_0_bound" fbc:upperFluxBound="cobra_default_ub">
        <listOfReactants>
          <speciesReference constant="true" species="M_3AMP_c" stoichiometry="1" />
          <speciesReference constant="true" species="M_H2O_c" stoichiometry="1" />
        </listOfReactants>
        <listOfProducts>
          <speciesReference constant="true" species="M_ADN_c" stoichiometry="1" />
          <speciesReference constant="true" species="M_PI_c" stoichiometry="1" />
        </listOfProducts>
      </reaction>
      <reaction fast="false" id="R_BME_R210" name="purine-nucleoside phosphorylase (punA)" reversible="true" fbc:lowerFluxBound="cobra_default_lb" fbc:upperFluxBound="cobra_default_ub">
        <listOfReactants>
          <speciesReference constant="true" species="M_ADN_c" stoichiometry="1" />
          <speciesReference constant="true" species="M_PI_c" stoichiometry="1" />
        </listOfReactants>
        <listOfProducts>
          <speciesReference constant="true" species="M_AD_c" stoichiometry="1" />
          <speciesReference constant="true" species="M_R1P_c" stoichiometry="1" />
        </listOfProducts>
      </reaction>
      <reaction fast="false" id="R_BME_R211" name="purine nucleosidase (iunH)" reversible="false" fbc:lowerFluxBound="cobra_0_bound" fbc:upperFluxBound="cobra_default_ub">
        <listOfReactants>
          <speciesReference constant="true" species="M_ADN_c" stoichiometry="1" />
          <speciesReference constant="true" species="M_H2O_c" stoichiometry="1" />
        </listOfReactants>
        <listOfProducts>
          <speciesReference constant="true" species="M_AD_c" stoichiometry="1" />
          <speciesReference constant="true" species="M_RIB_c" stoichiometry="1" />
        </listOfProducts>
      </reaction>
      <reaction fast="false" id="R_BME_R212" name="adenine aminohydrolase (ade)" reversible="false" fbc:lowerFluxBound="cobra_0_bound" fbc:upperFluxBound="cobra_default_ub">
        <listOfReactants>
          <speciesReference constant="true" species="M_AD_c" stoichiometry="1" />
          <speciesReference constant="true" species="M_H2O_c" stoichiometry="1" />
          <speciesReference constant="true" species="M_H_c" stoichiometry="1" />
        </listOfReactants>
        <listOfProducts>
          <speciesReference constant="true" species="M_HYXN_c" stoichiometry="1" />
          <speciesReference constant="true" species="M_NH3_c" stoichiometry="1" />
        </listOfProducts>
      </reaction>
      <reaction fast="false" id="R_BME_R213" name="adenine phosphoribosyltransferase (apt)" reversible="true" fbc:lowerFluxBound="cobra_default_lb" fbc:upperFluxBound="cobra_default_ub">
        <listOfReactants>
          <speciesReference constant="true" species="M_AD_c" stoichiometry="1" />
          <speciesReference constant="true" species="M_PRPP_c" stoichiometry="1" />
        </listOfReactants>
        <listOfProducts>
          <speciesReference constant="true" species="M_AMP_c" stoichiometry="1" />
          <speciesReference constant="true" species="M_PPI_c" stoichiometry="1" />
        </listOfProducts>
      </reaction>
      <reaction fast="false" id="R_BME_R214" name="purine-nucleoside phosphorylase (punA)" reversible="true" fbc:lowerFluxBound="cobra_default_lb" fbc:upperFluxBound="cobra_default_ub">
        <listOfReactants>
          <speciesReference constant="true" species="M_DA_c" stoichiometry="1" />
          <speciesReference constant="true" species="M_PI_c" stoichiometry="1" />
        </listOfReactants>
        <listOfProducts>
          <speciesReference constant="true" species="M_AD_c" stoichiometry="1" />
          <speciesReference constant="true" species="M_DR1P_c" stoichiometry="1" />
        </listOfProducts>
      </reaction>
      <reaction fast="false" id="R_BME_R215" name="purine-nucleoside phosphorylase (punA)" reversible="true" fbc:lowerFluxBound="cobra_default_lb" fbc:upperFluxBound="cobra_default_ub">
        <listOfReactants>
          <speciesReference constant="true" species="M_DIN_c" stoichiometry="1" />
          <speciesReference constant="true" species="M_PI_c" stoichiometry="1" />
        </listOfReactants>
        <listOfProducts>
          <speciesReference constant="true" species="M_DR1P_c" stoichiometry="1" />
          <speciesReference constant="true" species="M_HYXN_c" stoichiometry="1" />
        </listOfProducts>
      </reaction>
      <reaction fast="false" id="R_BME_R216" name="adenylate kinase (adk)" reversible="true" fbc:lowerFluxBound="cobra_default_lb" fbc:upperFluxBound="cobra_default_ub">
        <listOfReactants>
          <speciesReference constant="true" species="M_AMP_c" stoichiometry="1" />
          <speciesReference constant="true" species="M_ATP_c" stoichiometry="1" />
        </listOfReactants>
        <listOfProducts>
          <speciesReference constant="true" species="M_ADP_c" stoichiometry="2" />
        </listOfProducts>
      </reaction>
      <reaction fast="false" id="R_BME_R217" name="adenylate kinase (adk)" reversible="true" fbc:lowerFluxBound="cobra_default_lb" fbc:upperFluxBound="cobra_default_ub">
        <listOfReactants>
          <speciesReference constant="true" species="M_ATP_c" stoichiometry="1" />
          <speciesReference constant="true" species="M_DAMP_c" stoichiometry="1" />
        </listOfReactants>
        <listOfProducts>
          <speciesReference constant="true" species="M_ADP_c" stoichiometry="1" />
          <speciesReference constant="true" species="M_DADP_c" stoichiometry="1" />
        </listOfProducts>
      </reaction>
      <reaction fast="false" id="R_BME_R218" name="nucleoside-diphosphate kinase (ndk)" reversible="false" fbc:lowerFluxBound="cobra_0_bound" fbc:upperFluxBound="cobra_default_ub">
        <listOfReactants>
          <speciesReference constant="true" species="M_ATP_c" stoichiometry="1" />
          <speciesReference constant="true" species="M_DADP_c" stoichiometry="1" />
        </listOfReactants>
        <listOfProducts>
          <speciesReference constant="true" species="M_ADP_c" stoichiometry="1" />
          <speciesReference constant="true" species="M_DATP_c" stoichiometry="1" />
        </listOfProducts>
      </reaction>
      <reaction fast="false" id="R_BME_R219" name="ATP:deoxyadenosine 5'-phosphotransferase" reversible="false" fbc:lowerFluxBound="cobra_0_bound" fbc:upperFluxBound="cobra_default_ub">
        <listOfReactants>
          <speciesReference constant="true" species="M_ATP_c" stoichiometry="1" />
          <speciesReference constant="true" species="M_DA_c" stoichiometry="1" />
        </listOfReactants>
        <listOfProducts>
          <speciesReference constant="true" species="M_ADP_c" stoichiometry="1" />
          <speciesReference constant="true" species="M_DAMP_c" stoichiometry="1" />
          <speciesReference constant="true" species="M_H_c" stoichiometry="1" />
        </listOfProducts>
      </reaction>
      <reaction fast="false" id="R_BME_R220" name="dITP/XTP pyrophosphatase" reversible="false" fbc:lowerFluxBound="cobra_0_bound" fbc:upperFluxBound="cobra_default_ub">
        <listOfReactants>
          <speciesReference constant="true" species="M_H2O_c" stoichiometry="1" />
          <speciesReference constant="true" species="M_ITP_c" stoichiometry="1" />
        </listOfReactants>
        <listOfProducts>
          <speciesReference constant="true" species="M_H_c" stoichiometry="1" />
          <speciesReference constant="true" species="M_IMP_c" stoichiometry="1" />
          <speciesReference constant="true" species="M_PPI_c" stoichiometry="1" />
        </listOfProducts>
      </reaction>
      <reaction fast="false" id="R_BME_R221" name="nucleoside-diphosphate kinase (ndk)" reversible="false" fbc:lowerFluxBound="cobra_0_bound" fbc:upperFluxBound="cobra_default_ub">
        <listOfReactants>
          <speciesReference constant="true" species="M_ATP_c" stoichiometry="1" />
          <speciesReference constant="true" species="M_DGDP_c" stoichiometry="1" />
        </listOfReactants>
        <listOfProducts>
          <speciesReference constant="true" species="M_ADP_c" stoichiometry="1" />
          <speciesReference constant="true" species="M_DGTP_c" stoichiometry="1" />
        </listOfProducts>
      </reaction>
      <reaction fast="false" id="R_BME_R222" name="nucleoside-diphosphate kinase (ndk)" reversible="false" fbc:lowerFluxBound="cobra_0_bound" fbc:upperFluxBound="cobra_default_ub">
        <listOfReactants>
          <speciesReference constant="true" species="M_ATP_c" stoichiometry="1" />
          <speciesReference constant="true" species="M_IDP_c" stoichiometry="1" />
        </listOfReactants>
        <listOfProducts>
          <speciesReference constant="true" species="M_ADP_c" stoichiometry="1" />
          <speciesReference constant="true" species="M_ITP_c" stoichiometry="1" />
        </listOfProducts>
      </reaction>
      <reaction fast="false" id="R_BME_R223" name="dITP/XTP pyrophosphatase" reversible="false" fbc:lowerFluxBound="cobra_0_bound" fbc:upperFluxBound="cobra_default_ub">
        <listOfReactants>
          <speciesReference constant="true" species="M_H2O_c" stoichiometry="1" />
          <speciesReference constant="true" species="M_XTP_c" stoichiometry="1" />
        </listOfReactants>
        <listOfProducts>
          <speciesReference constant="true" species="M_H_c" stoichiometry="1" />
          <speciesReference constant="true" species="M_PPI_c" stoichiometry="1" />
          <speciesReference constant="true" species="M_XMP_c" stoichiometry="1" />
        </listOfProducts>
      </reaction>
      <reaction fast="false" id="R_BME_R224" name="hypoxanthine phosphoribosyltransferase/xanthine phosphoribosyltransferase" reversible="false" fbc:lowerFluxBound="cobra_0_bound" fbc:upperFluxBound="cobra_default_ub">
        <listOfReactants>
          <speciesReference constant="true" species="M_PRPP_c" stoichiometry="1" />
          <speciesReference constant="true" species="M_XAN_c" stoichiometry="1" />
        </listOfReactants>
        <listOfProducts>
          <speciesReference constant="true" species="M_PPI_c" stoichiometry="1" />
          <speciesReference constant="true" species="M_XMP_c" stoichiometry="1" />
        </listOfProducts>
      </reaction>
      <reaction fast="false" id="R_BME_R225" name="purine nucleosidase (iunH)" reversible="false" fbc:lowerFluxBound="cobra_0_bound" fbc:upperFluxBound="cobra_default_ub">
        <listOfReactants>
          <speciesReference constant="true" species="M_H2O_c" stoichiometry="1" />
          <speciesReference constant="true" species="M_XTSINE_c" stoichiometry="1" />
        </listOfReactants>
        <listOfProducts>
          <speciesReference constant="true" species="M_RIB_c" stoichiometry="1" />
          <speciesReference constant="true" species="M_XAN_c" stoichiometry="1" />
        </listOfProducts>
      </reaction>
      <reaction fast="false" id="R_BME_R226" name="guanylate kinase (gmk)" reversible="true" fbc:lowerFluxBound="cobra_default_lb" fbc:upperFluxBound="cobra_default_ub">
        <listOfReactants>
          <speciesReference constant="true" species="M_ATP_c" stoichiometry="1" />
          <speciesReference constant="true" species="M_GMP_c" stoichiometry="1" />
        </listOfReactants>
        <listOfProducts>
          <speciesReference constant="true" species="M_ADP_c" stoichiometry="1" />
          <speciesReference constant="true" species="M_GDP_c" stoichiometry="1" />
        </listOfProducts>
      </reaction>
      <reaction fast="false" id="R_BME_R227" name="hypoxanthine phosphoribosyltransferase (hpt)" reversible="true" fbc:lowerFluxBound="cobra_default_lb" fbc:upperFluxBound="cobra_default_ub">
        <listOfReactants>
          <speciesReference constant="true" species="M_GN_c" stoichiometry="1" />
          <speciesReference constant="true" species="M_PRPP_c" stoichiometry="1" />
        </listOfReactants>
        <listOfProducts>
          <speciesReference constant="true" species="M_GMP_c" stoichiometry="1" />
          <speciesReference constant="true" species="M_PPI_c" stoichiometry="1" />
        </listOfProducts>
      </reaction>
      <reaction fast="false" id="R_BME_R228" name="purine-nucleoside phosphorylase (punA)" reversible="true" fbc:lowerFluxBound="cobra_default_lb" fbc:upperFluxBound="cobra_default_ub">
        <listOfReactants>
          <speciesReference constant="true" species="M_GN_c" stoichiometry="1" />
          <speciesReference constant="true" species="M_R1P_c" stoichiometry="1" />
        </listOfReactants>
        <listOfProducts>
          <speciesReference constant="true" species="M_GSN_c" stoichiometry="1" />
          <speciesReference constant="true" species="M_PI_c" stoichiometry="1" />
        </listOfProducts>
      </reaction>
      <reaction fast="false" id="R_BME_R229" name="purine-nucleoside phosphorylas (punA)" reversible="true" fbc:lowerFluxBound="cobra_default_lb" fbc:upperFluxBound="cobra_default_ub">
        <listOfReactants>
          <speciesReference constant="true" species="M_DG_c" stoichiometry="1" />
          <speciesReference constant="true" species="M_PI_c" stoichiometry="1" />
        </listOfReactants>
        <listOfProducts>
          <speciesReference constant="true" species="M_DR1P_c" stoichiometry="1" />
          <speciesReference constant="true" species="M_GN_c" stoichiometry="1" />
        </listOfProducts>
      </reaction>
      <reaction fast="false" id="R_BME_R230" name="dITP/XTP pyrophosphatase" reversible="false" fbc:lowerFluxBound="cobra_0_bound" fbc:upperFluxBound="cobra_default_ub">
        <listOfReactants>
          <speciesReference constant="true" species="M_GTP_c" stoichiometry="1" />
          <speciesReference constant="true" species="M_H2O_c" stoichiometry="1" />
        </listOfReactants>
        <listOfProducts>
          <speciesReference constant="true" species="M_GMP_c" stoichiometry="1" />
          <speciesReference constant="true" species="M_H_c" stoichiometry="1" />
          <speciesReference constant="true" species="M_PPI_c" stoichiometry="1" />
        </listOfProducts>
      </reaction>
      <reaction fast="false" id="R_BME_R231" name="nucleoside-diphosphate kinase (ndk)" reversible="false" fbc:lowerFluxBound="cobra_0_bound" fbc:upperFluxBound="cobra_default_ub">
        <listOfReactants>
          <speciesReference constant="true" species="M_ATP_c" stoichiometry="1" />
          <speciesReference constant="true" species="M_GDP_c" stoichiometry="1" />
        </listOfReactants>
        <listOfProducts>
          <speciesReference constant="true" species="M_ADP_c" stoichiometry="1" />
          <speciesReference constant="true" species="M_GTP_c" stoichiometry="1" />
        </listOfProducts>
      </reaction>
      <reaction fast="false" id="R_BME_R232" name="ribonucleoside-diphosphate reductase" reversible="false" fbc:lowerFluxBound="cobra_0_bound" fbc:upperFluxBound="cobra_default_ub">
        <listOfReactants>
          <speciesReference constant="true" species="M_GDP_c" stoichiometry="1" />
          <speciesReference constant="true" species="M_TRDRD_c" stoichiometry="1" />
        </listOfReactants>
        <listOfProducts>
          <speciesReference constant="true" species="M_DGDP_c" stoichiometry="1" />
          <speciesReference constant="true" species="M_H2O_c" stoichiometry="1" />
          <speciesReference constant="true" species="M_TRDOX_c" stoichiometry="1" />
        </listOfProducts>
      </reaction>
      <reaction fast="false" id="R_BME_R233" name="deoxyguanosine kinase" reversible="true" fbc:lowerFluxBound="cobra_default_lb" fbc:upperFluxBound="cobra_default_ub">
        <listOfReactants>
          <speciesReference constant="true" species="M_ATP_c" stoichiometry="1" />
          <speciesReference constant="true" species="M_DG_c" stoichiometry="1" />
        </listOfReactants>
        <listOfProducts>
          <speciesReference constant="true" species="M_ADP_c" stoichiometry="1" />
          <speciesReference constant="true" species="M_DGMP_c" stoichiometry="1" />
          <speciesReference constant="true" species="M_H_c" stoichiometry="1" />
        </listOfProducts>
      </reaction>
      <reaction fast="false" id="R_BME_R234" name="dITP/XTP pyrophosphatase" reversible="false" fbc:lowerFluxBound="cobra_0_bound" fbc:upperFluxBound="cobra_default_ub">
        <listOfReactants>
          <speciesReference constant="true" species="M_DGTP_c" stoichiometry="1" />
          <speciesReference constant="true" species="M_H2O_c" stoichiometry="1" />
        </listOfReactants>
        <listOfProducts>
          <speciesReference constant="true" species="M_DGMP_c" stoichiometry="1" />
          <speciesReference constant="true" species="M_H_c" stoichiometry="1" />
          <speciesReference constant="true" species="M_PPI_c" stoichiometry="1" />
        </listOfProducts>
      </reaction>
      <reaction fast="false" id="R_BME_R235" name="GTP pyrophosphokinase (relA)" reversible="false" fbc:lowerFluxBound="cobra_0_bound" fbc:upperFluxBound="cobra_default_ub">
        <listOfReactants>
          <speciesReference constant="true" species="M_ATP_c" stoichiometry="1" />
          <speciesReference constant="true" species="M_GTP_c" stoichiometry="1" />
        </listOfReactants>
        <listOfProducts>
          <speciesReference constant="true" species="M_AMP_c" stoichiometry="1" />
          <speciesReference constant="true" species="M_pppGpp[c]" stoichiometry="1" />
        </listOfProducts>
      </reaction>
      <reaction fast="false" id="R_BME_R236" name="exopolyphosphatase (ppx)" reversible="true" fbc:lowerFluxBound="cobra_default_lb" fbc:upperFluxBound="cobra_default_ub">
        <listOfReactants>
          <speciesReference constant="true" species="M_H2O_c" stoichiometry="1" />
          <speciesReference constant="true" species="M_pppGpp[c]" stoichiometry="1" />
        </listOfReactants>
        <listOfProducts>
          <speciesReference constant="true" species="M_H_c" stoichiometry="1" />
          <speciesReference constant="true" species="M_PI_c" stoichiometry="1" />
          <speciesReference constant="true" species="M_ppGpp[c]" stoichiometry="1" />
        </listOfProducts>
      </reaction>
      <reaction fast="false" id="R_BME_R237" name="nucleoside-diphosphate kinase" reversible="false" fbc:lowerFluxBound="cobra_0_bound" fbc:upperFluxBound="cobra_default_ub">
        <listOfReactants>
          <speciesReference constant="true" species="M_ATP_c" stoichiometry="1" />
          <speciesReference constant="true" species="M_DIDP_c" stoichiometry="1" />
        </listOfReactants>
        <listOfProducts>
          <speciesReference constant="true" species="M_ADP_c" stoichiometry="1" />
          <speciesReference constant="true" species="M_DITP_c" stoichiometry="1" />
        </listOfProducts>
      </reaction>
      <reaction fast="false" id="R_BME_R238" name="nucleoside-triphosphate pyrophosphatase (mazG)" reversible="false" fbc:lowerFluxBound="cobra_0_bound" fbc:upperFluxBound="cobra_default_ub">
        <listOfReactants>
          <speciesReference constant="true" species="M_DITP_c" stoichiometry="1" />
          <speciesReference constant="true" species="M_H2O_c" stoichiometry="1" />
        </listOfReactants>
        <listOfProducts>
          <speciesReference constant="true" species="M_DIMP_c" stoichiometry="1" />
          <speciesReference constant="true" species="M_H_c" stoichiometry="1" />
          <speciesReference constant="true" species="M_PPI_c" stoichiometry="1" />
        </listOfProducts>
      </reaction>
      <reaction fast="false" id="R_BME_R239" name="2',3'-cyclic-nucleotide 2'-phosphodiesterase" reversible="false" fbc:lowerFluxBound="cobra_0_bound" fbc:upperFluxBound="cobra_default_ub">
        <listOfReactants>
          <speciesReference constant="true" species="M_23CGMP_c" stoichiometry="1" />
          <speciesReference constant="true" species="M_H2O_c" stoichiometry="1" />
        </listOfReactants>
        <listOfProducts>
          <speciesReference constant="true" species="M_3GMP_c" stoichiometry="1" />
          <speciesReference constant="true" species="M_H_c" stoichiometry="1" />
        </listOfProducts>
      </reaction>
      <reaction fast="false" id="R_BME_R240" name="3'-nucleotidase" reversible="false" fbc:lowerFluxBound="cobra_0_bound" fbc:upperFluxBound="cobra_default_ub">
        <listOfReactants>
          <speciesReference constant="true" species="M_3GMP_c" stoichiometry="1" />
          <speciesReference constant="true" species="M_H2O_c" stoichiometry="1" />
        </listOfReactants>
        <listOfProducts>
          <speciesReference constant="true" species="M_GSN_c" stoichiometry="1" />
          <speciesReference constant="true" species="M_PI_c" stoichiometry="1" />
        </listOfProducts>
      </reaction>
      <reaction fast="false" id="R_BME_R241" name="xanthine dehydrogenase" reversible="false" fbc:lowerFluxBound="cobra_0_bound" fbc:upperFluxBound="cobra_default_ub">
        <listOfReactants>
          <speciesReference constant="true" species="M_H2O_c" stoichiometry="1" />
          <speciesReference constant="true" species="M_HYXN_c" stoichiometry="1" />
          <speciesReference constant="true" species="M_NAD_c" stoichiometry="1" />
        </listOfReactants>
        <listOfProducts>
          <speciesReference constant="true" species="M_H_c" stoichiometry="1" />
          <speciesReference constant="true" species="M_NADH_c" stoichiometry="1" />
          <speciesReference constant="true" species="M_XAN_c" stoichiometry="1" />
        </listOfProducts>
      </reaction>
      <reaction fast="false" id="R_BME_R242" name="xanthine dehydrogenase " reversible="true" fbc:lowerFluxBound="cobra_default_lb" fbc:upperFluxBound="cobra_default_ub">
        <listOfReactants>
          <speciesReference constant="true" species="M_H2O_c" stoichiometry="1" />
          <speciesReference constant="true" species="M_NAD_c" stoichiometry="1" />
          <speciesReference constant="true" species="M_XAN_c" stoichiometry="1" />
        </listOfReactants>
        <listOfProducts>
          <speciesReference constant="true" species="M_H_c" stoichiometry="1" />
          <speciesReference constant="true" species="M_NADH_c" stoichiometry="1" />
          <speciesReference constant="true" species="M_URATE_c" stoichiometry="1" />
        </listOfProducts>
      </reaction>
      <reaction fast="false" id="R_BME_R243" name="Allantoine amidinohydrolase " reversible="false" fbc:lowerFluxBound="cobra_0_bound" fbc:upperFluxBound="cobra_default_ub">
        <listOfReactants>
          <speciesReference constant="true" species="M_ATT_c" stoichiometry="1" />
          <speciesReference constant="true" species="M_H2O_c" stoichiometry="1" />
        </listOfReactants>
        <listOfProducts>
          <speciesReference constant="true" species="M_UGLYC_c" stoichiometry="1" />
          <speciesReference constant="true" species="M_UREA_c" stoichiometry="1" />
        </listOfProducts>
      </reaction>
      <reaction fast="false" id="R_BME_R244" name="ureidoglycolate lyase" reversible="false" fbc:lowerFluxBound="cobra_0_bound" fbc:upperFluxBound="cobra_default_ub">
        <listOfReactants>
          <speciesReference constant="true" species="M_UGLYC_c" stoichiometry="1" />
        </listOfReactants>
        <listOfProducts>
          <speciesReference constant="true" species="M_GLX_c" stoichiometry="1" />
          <speciesReference constant="true" species="M_UREA_c" stoichiometry="1" />
        </listOfProducts>
      </reaction>
      <reaction fast="false" id="R_BME_R245" name="uricase" reversible="false" fbc:lowerFluxBound="cobra_0_bound" fbc:upperFluxBound="cobra_default_ub">
        <listOfReactants>
          <speciesReference constant="true" species="M_H2O_c" stoichiometry="1" />
          <speciesReference constant="true" species="M_O2_c" stoichiometry="1" />
          <speciesReference constant="true" species="M_URATE_c" stoichiometry="1" />
        </listOfReactants>
        <listOfProducts>
          <speciesReference constant="true" species="M_H2O2_c" stoichiometry="1" />
          <speciesReference constant="true" species="M_HIUR_c" stoichiometry="1" />
        </listOfProducts>
      </reaction>
      <reaction fast="false" id="R_BME_R246" name="5-hydroxyisourate hydrolase" reversible="false" fbc:lowerFluxBound="cobra_0_bound" fbc:upperFluxBound="cobra_default_ub">
        <listOfReactants>
          <speciesReference constant="true" species="M_H2O_c" stoichiometry="1" />
          <speciesReference constant="true" species="M_HIUR_c" stoichiometry="1" />
        </listOfReactants>
        <listOfProducts>
          <speciesReference constant="true" species="M_HYURCAR_c" stoichiometry="1" />
          <speciesReference constant="true" species="M_H_c" stoichiometry="1" />
        </listOfProducts>
      </reaction>
      <reaction fast="false" id="R_BME_R247" name="2-oxo-4-hydroxy-4-carboxy-5-ureidoimidazoline decarboxylase" reversible="false" fbc:lowerFluxBound="cobra_0_bound" fbc:upperFluxBound="cobra_default_ub">
        <listOfReactants>
          <speciesReference constant="true" species="M_HYURCAR_c" stoichiometry="1" />
        </listOfReactants>
        <listOfProducts>
          <speciesReference constant="true" species="M_ALLOIN_c" stoichiometry="1" />
          <speciesReference constant="true" species="M_CO2_c" stoichiometry="1" />
        </listOfProducts>
      </reaction>
      <reaction fast="false" id="R_BME_R248" name="allantoinase" reversible="true" fbc:lowerFluxBound="cobra_default_lb" fbc:upperFluxBound="cobra_default_ub">
        <listOfReactants>
          <speciesReference constant="true" species="M_ALLOIN_c" stoichiometry="1" />
          <speciesReference constant="true" species="M_H2O_c" stoichiometry="1" />
        </listOfReactants>
        <listOfProducts>
          <speciesReference constant="true" species="M_ATT_c" stoichiometry="1" />
        </listOfProducts>
      </reaction>
      <reaction fast="false" id="R_BME_R249" name="allantoate amidinohydrolase (decarboxylating)|allC; allantoate deiminase" reversible="false" fbc:lowerFluxBound="cobra_0_bound" fbc:upperFluxBound="cobra_default_ub">
        <listOfReactants>
          <speciesReference constant="true" species="M_ATT_c" stoichiometry="1" />
          <speciesReference constant="true" species="M_H2O_c" stoichiometry="1" />
          <speciesReference constant="true" species="M_H_c" stoichiometry="2" />
        </listOfReactants>
        <listOfProducts>
          <speciesReference constant="true" species="M_CO2_c" stoichiometry="1" />
          <speciesReference constant="true" species="M_NH3_c" stoichiometry="1" />
          <speciesReference constant="true" species="M_UR_c" stoichiometry="1" />
        </listOfProducts>
      </reaction>
      <reaction fast="false" id="R_BME_R250" name="urease" reversible="false" fbc:lowerFluxBound="cobra_0_bound" fbc:upperFluxBound="cobra_default_ub">
        <listOfReactants>
          <speciesReference constant="true" species="M_H2O_c" stoichiometry="1" />
          <speciesReference constant="true" species="M_H_c" stoichiometry="2" />
          <speciesReference constant="true" species="M_UREA_c" stoichiometry="1" />
        </listOfReactants>
        <listOfProducts>
          <speciesReference constant="true" species="M_CO2_c" stoichiometry="1" />
          <speciesReference constant="true" species="M_NH3_c" stoichiometry="2" />
        </listOfProducts>
      </reaction>
      <reaction fast="false" id="R_BME_R251" name="carbamoyl-phosphate synthase" reversible="false" fbc:lowerFluxBound="cobra_0_bound" fbc:upperFluxBound="cobra_default_ub">
        <listOfReactants>
          <speciesReference constant="true" species="M_ATP_c" stoichiometry="2" />
          <speciesReference constant="true" species="M_GLN_c" stoichiometry="1" />
          <speciesReference constant="true" species="M_H2O_c" stoichiometry="1" />
          <speciesReference constant="true" species="M_HCO3_c" stoichiometry="1" />
        </listOfReactants>
        <listOfProducts>
          <speciesReference constant="true" species="M_ADP_c" stoichiometry="2" />
          <speciesReference constant="true" species="M_CAP_c" stoichiometry="1" />
          <speciesReference constant="true" species="M_GLU_c" stoichiometry="1" />
          <speciesReference constant="true" species="M_H_c" stoichiometry="2" />
          <speciesReference constant="true" species="M_PI_c" stoichiometry="1" />
        </listOfProducts>
      </reaction>
      <reaction fast="false" id="R_BME_R252" name="aspartate carbamoyltransferase (pyrB)" reversible="false" fbc:lowerFluxBound="cobra_0_bound" fbc:upperFluxBound="cobra_default_ub">
        <listOfReactants>
          <speciesReference constant="true" species="M_ASP_c" stoichiometry="1" />
          <speciesReference constant="true" species="M_CAP_c" stoichiometry="1" />
        </listOfReactants>
        <listOfProducts>
          <speciesReference constant="true" species="M_CAASP_c" stoichiometry="1" />
          <speciesReference constant="true" species="M_H_c" stoichiometry="1" />
          <speciesReference constant="true" species="M_PI_c" stoichiometry="1" />
        </listOfProducts>
      </reaction>
      <reaction fast="false" id="R_BME_R253" name="dihydroorotase (pyrC)" reversible="true" fbc:lowerFluxBound="cobra_default_lb" fbc:upperFluxBound="cobra_default_ub">
        <listOfReactants>
          <speciesReference constant="true" species="M_DOROA_c" stoichiometry="1" />
          <speciesReference constant="true" species="M_H2O_c" stoichiometry="1" />
        </listOfReactants>
        <listOfProducts>
          <speciesReference constant="true" species="M_CAASP_c" stoichiometry="1" />
          <speciesReference constant="true" species="M_H_c" stoichiometry="1" />
        </listOfProducts>
      </reaction>
      <reaction fast="false" id="R_BME_R254" name="dihydroorotate dehydrogenase (fumarate) (pyrD)" reversible="true" fbc:lowerFluxBound="cobra_default_lb" fbc:upperFluxBound="cobra_default_ub">
        <listOfReactants>
          <speciesReference constant="true" species="M_DOROA_c" stoichiometry="1" />
          <speciesReference constant="true" species="M_FUM_c" stoichiometry="1" />
        </listOfReactants>
        <listOfProducts>
          <speciesReference constant="true" species="M_OROA_c" stoichiometry="1" />
          <speciesReference constant="true" species="M_SUCC_c" stoichiometry="1" />
        </listOfProducts>
      </reaction>
      <reaction fast="false" id="R_BME_R255" name="orotate phosphoribosyltransferase (pyrE)" reversible="true" fbc:lowerFluxBound="cobra_default_lb" fbc:upperFluxBound="cobra_default_ub">
        <listOfReactants>
          <speciesReference constant="true" species="M_OROA_c" stoichiometry="1" />
          <speciesReference constant="true" species="M_PRPP_c" stoichiometry="1" />
        </listOfReactants>
        <listOfProducts>
          <speciesReference constant="true" species="M_OMP_c" stoichiometry="1" />
          <speciesReference constant="true" species="M_PPI_c" stoichiometry="1" />
        </listOfProducts>
      </reaction>
      <reaction fast="false" id="R_BME_R256" name="orotidine-5'-phosphate decarboxylase (pyrF)" reversible="false" fbc:lowerFluxBound="cobra_0_bound" fbc:upperFluxBound="cobra_default_ub">
        <listOfReactants>
          <speciesReference constant="true" species="M_H_c" stoichiometry="1" />
          <speciesReference constant="true" species="M_OMP_c" stoichiometry="1" />
        </listOfReactants>
        <listOfProducts>
          <speciesReference constant="true" species="M_CO2_c" stoichiometry="1" />
          <speciesReference constant="true" species="M_UMP_c" stoichiometry="1" />
        </listOfProducts>
      </reaction>
      <reaction fast="false" id="R_BME_R257" name="uridine kinase" reversible="true" fbc:lowerFluxBound="cobra_default_lb" fbc:upperFluxBound="cobra_default_ub">
        <listOfReactants>
          <speciesReference constant="true" species="M_ATP_c" stoichiometry="1" />
          <speciesReference constant="true" species="M_URI_c" stoichiometry="1" />
        </listOfReactants>
        <listOfProducts>
          <speciesReference constant="true" species="M_ADP_c" stoichiometry="1" />
          <speciesReference constant="true" species="M_H_c" stoichiometry="1" />
          <speciesReference constant="true" species="M_UMP_c" stoichiometry="1" />
        </listOfProducts>
      </reaction>
      <reaction fast="false" id="R_BME_R258" name="uridine kinase" reversible="false" fbc:lowerFluxBound="cobra_0_bound" fbc:upperFluxBound="cobra_default_ub">
        <listOfReactants>
          <speciesReference constant="true" species="M_GTP_c" stoichiometry="1" />
          <speciesReference constant="true" species="M_URI_c" stoichiometry="1" />
        </listOfReactants>
        <listOfProducts>
          <speciesReference constant="true" species="M_GDP_c" stoichiometry="1" />
          <speciesReference constant="true" species="M_H_c" stoichiometry="1" />
          <speciesReference constant="true" species="M_UMP_c" stoichiometry="1" />
        </listOfProducts>
      </reaction>
      <reaction fast="false" id="R_BME_R259" name="uridine kinase" reversible="false" fbc:lowerFluxBound="cobra_0_bound" fbc:upperFluxBound="cobra_default_ub">
        <listOfReactants>
          <speciesReference constant="true" species="M_ITP_c" stoichiometry="1" />
          <speciesReference constant="true" species="M_URI_c" stoichiometry="1" />
        </listOfReactants>
        <listOfProducts>
          <speciesReference constant="true" species="M_H_c" stoichiometry="1" />
          <speciesReference constant="true" species="M_IDP_c" stoichiometry="1" />
          <speciesReference constant="true" species="M_UMP_c" stoichiometry="1" />
        </listOfProducts>
      </reaction>
      <reaction fast="false" id="R_BME_R260" name="uracil phosphoribosyltransferase (upp)" reversible="true" fbc:lowerFluxBound="cobra_default_lb" fbc:upperFluxBound="cobra_default_ub">
        <listOfReactants>
          <speciesReference constant="true" species="M_PPI_c" stoichiometry="1" />
          <speciesReference constant="true" species="M_UMP_c" stoichiometry="1" />
        </listOfReactants>
        <listOfProducts>
          <speciesReference constant="true" species="M_PRPP_c" stoichiometry="1" />
          <speciesReference constant="true" species="M_URA_c" stoichiometry="1" />
        </listOfProducts>
      </reaction>
      <reaction fast="false" id="R_BME_R261" name="cytidylate kinase (cmk) / uridylate kinase (pyrH)" reversible="true" fbc:lowerFluxBound="cobra_default_lb" fbc:upperFluxBound="cobra_default_ub">
        <listOfReactants>
          <speciesReference constant="true" species="M_ATP_c" stoichiometry="1" />
          <speciesReference constant="true" species="M_UMP_c" stoichiometry="1" />
        </listOfReactants>
        <listOfProducts>
          <speciesReference constant="true" species="M_ADP_c" stoichiometry="1" />
          <speciesReference constant="true" species="M_UDP_c" stoichiometry="1" />
        </listOfProducts>
      </reaction>
      <reaction fast="false" id="R_BME_R262" name="dITP/XTP pyrophosphatase" reversible="false" fbc:lowerFluxBound="cobra_0_bound" fbc:upperFluxBound="cobra_default_ub">
        <listOfReactants>
          <speciesReference constant="true" species="M_H2O_c" stoichiometry="1" />
          <speciesReference constant="true" species="M_UTP_c" stoichiometry="1" />
        </listOfReactants>
        <listOfProducts>
          <speciesReference constant="true" species="M_H_c" stoichiometry="1" />
          <speciesReference constant="true" species="M_PPI_c" stoichiometry="1" />
          <speciesReference constant="true" species="M_UMP_c" stoichiometry="1" />
        </listOfProducts>
      </reaction>
      <reaction fast="false" id="R_BME_R263" name="cytidine deaminase (cdd)" reversible="false" fbc:lowerFluxBound="cobra_0_bound" fbc:upperFluxBound="cobra_default_ub">
        <listOfReactants>
          <speciesReference constant="true" species="M_CYTD_c" stoichiometry="1" />
          <speciesReference constant="true" species="M_H2O_c" stoichiometry="1" />
          <speciesReference constant="true" species="M_H_c" stoichiometry="1" />
        </listOfReactants>
        <listOfProducts>
          <speciesReference constant="true" species="M_NH3_c" stoichiometry="1" />
          <speciesReference constant="true" species="M_URI_c" stoichiometry="1" />
        </listOfProducts>
      </reaction>
      <reaction fast="false" id="R_BME_R264" name="cytosine deaminase (codA)" reversible="false" fbc:lowerFluxBound="cobra_0_bound" fbc:upperFluxBound="cobra_default_ub">
        <listOfReactants>
          <speciesReference constant="true" species="M_CYTS_c" stoichiometry="1" />
          <speciesReference constant="true" species="M_H2O_c" stoichiometry="1" />
          <speciesReference constant="true" species="M_H_c" stoichiometry="1" />
        </listOfReactants>
        <listOfProducts>
          <speciesReference constant="true" species="M_NH3_c" stoichiometry="1" />
          <speciesReference constant="true" species="M_URA_c" stoichiometry="1" />
        </listOfProducts>
      </reaction>
      <reaction fast="false" id="R_BME_R265" name="uridine kinase" reversible="false" fbc:lowerFluxBound="cobra_0_bound" fbc:upperFluxBound="cobra_default_ub">
        <listOfReactants>
          <speciesReference constant="true" species="M_ATP_c" stoichiometry="1" />
          <speciesReference constant="true" species="M_CYTD_c" stoichiometry="1" />
        </listOfReactants>
        <listOfProducts>
          <speciesReference constant="true" species="M_ADP_c" stoichiometry="1" />
          <speciesReference constant="true" species="M_CMP_c" stoichiometry="1" />
          <speciesReference constant="true" species="M_H_c" stoichiometry="1" />
        </listOfProducts>
      </reaction>
      <reaction fast="false" id="R_BME_R266" name="GTP:cytidine 5'-phosphotransferase" reversible="false" fbc:lowerFluxBound="cobra_0_bound" fbc:upperFluxBound="cobra_default_ub">
        <listOfReactants>
          <speciesReference constant="true" species="M_CYTD_c" stoichiometry="1" />
          <speciesReference constant="true" species="M_GTP_c" stoichiometry="1" />
        </listOfReactants>
        <listOfProducts>
          <speciesReference constant="true" species="M_CMP_c" stoichiometry="1" />
          <speciesReference constant="true" species="M_GDP_c" stoichiometry="1" />
          <speciesReference constant="true" species="M_H_c" stoichiometry="1" />
        </listOfProducts>
      </reaction>
      <reaction fast="false" id="R_BME_R267" name="ITP:cytidine 5'-phosphotransferase" reversible="false" fbc:lowerFluxBound="cobra_0_bound" fbc:upperFluxBound="cobra_default_ub">
        <listOfReactants>
          <speciesReference constant="true" species="M_CYTD_c" stoichiometry="1" />
          <speciesReference constant="true" species="M_ITP_c" stoichiometry="1" />
        </listOfReactants>
        <listOfProducts>
          <speciesReference constant="true" species="M_CMP_c" stoichiometry="1" />
          <speciesReference constant="true" species="M_H_c" stoichiometry="1" />
          <speciesReference constant="true" species="M_IDP_c" stoichiometry="1" />
        </listOfProducts>
      </reaction>
      <reaction fast="false" id="R_BME_R268" name="pyrimidine-nucleoside phosphorylase" reversible="false" fbc:lowerFluxBound="cobra_0_bound" fbc:upperFluxBound="cobra_default_ub">
        <listOfReactants>
          <speciesReference constant="true" species="M_CYTS_c" stoichiometry="1" />
          <speciesReference constant="true" species="M_R1P_c" stoichiometry="1" />
        </listOfReactants>
        <listOfProducts>
          <speciesReference constant="true" species="M_CYTD_c" stoichiometry="1" />
          <speciesReference constant="true" species="M_PI_c" stoichiometry="1" />
        </listOfProducts>
      </reaction>
      <reaction fast="false" id="R_BME_R269" name="purine-nucleoside phosphorylase (punA)" reversible="true" fbc:lowerFluxBound="cobra_default_lb" fbc:upperFluxBound="cobra_default_ub">
        <listOfReactants>
          <speciesReference constant="true" species="M_DU_c" stoichiometry="1" />
          <speciesReference constant="true" species="M_PI_c" stoichiometry="1" />
        </listOfReactants>
        <listOfProducts>
          <speciesReference constant="true" species="M_DR1P_c" stoichiometry="1" />
          <speciesReference constant="true" species="M_URA_c" stoichiometry="1" />
        </listOfProducts>
      </reaction>
      <reaction fast="false" id="R_BME_R270" name="nucleoside-diphosphate kinase (ndk)" reversible="true" fbc:lowerFluxBound="cobra_default_lb" fbc:upperFluxBound="cobra_default_ub">
        <listOfReactants>
          <speciesReference constant="true" species="M_ATP_c" stoichiometry="1" />
          <speciesReference constant="true" species="M_UDP_c" stoichiometry="1" />
        </listOfReactants>
        <listOfProducts>
          <speciesReference constant="true" species="M_ADP_c" stoichiometry="1" />
          <speciesReference constant="true" species="M_UTP_c" stoichiometry="1" />
        </listOfProducts>
      </reaction>
      <reaction fast="false" id="R_BME_R271" name="CTP synthase (pyrG)" reversible="false" fbc:lowerFluxBound="cobra_0_bound" fbc:upperFluxBound="cobra_default_ub">
        <listOfReactants>
          <speciesReference constant="true" species="M_ATP_c" stoichiometry="1" />
          <speciesReference constant="true" species="M_NH3_c" stoichiometry="1" />
          <speciesReference constant="true" species="M_UTP_c" stoichiometry="1" />
        </listOfReactants>
        <listOfProducts>
          <speciesReference constant="true" species="M_ADP_c" stoichiometry="1" />
          <speciesReference constant="true" species="M_CTP_c" stoichiometry="1" />
          <speciesReference constant="true" species="M_H_c" stoichiometry="2" />
          <speciesReference constant="true" species="M_PI_c" stoichiometry="1" />
        </listOfProducts>
      </reaction>
      <reaction fast="false" id="R_BME_R272" name="CTP synthase (pyrG)" reversible="false" fbc:lowerFluxBound="cobra_0_bound" fbc:upperFluxBound="cobra_default_ub">
        <listOfReactants>
          <speciesReference constant="true" species="M_ATP_c" stoichiometry="1" />
          <speciesReference constant="true" species="M_GLN_c" stoichiometry="1" />
          <speciesReference constant="true" species="M_H2O_c" stoichiometry="1" />
          <speciesReference constant="true" species="M_UTP_c" stoichiometry="1" />
        </listOfReactants>
        <listOfProducts>
          <speciesReference constant="true" species="M_ADP_c" stoichiometry="1" />
          <speciesReference constant="true" species="M_CTP_c" stoichiometry="1" />
          <speciesReference constant="true" species="M_GLU_c" stoichiometry="1" />
          <speciesReference constant="true" species="M_H_c" stoichiometry="2" />
          <speciesReference constant="true" species="M_PI_c" stoichiometry="1" />
        </listOfProducts>
      </reaction>
      <reaction fast="false" id="R_BME_R273" name="dCTP deaminase (dcd)" reversible="false" fbc:lowerFluxBound="cobra_0_bound" fbc:upperFluxBound="cobra_default_ub">
        <listOfReactants>
          <speciesReference constant="true" species="M_CTP_c" stoichiometry="1" />
          <speciesReference constant="true" species="M_H2O_c" stoichiometry="1" />
          <speciesReference constant="true" species="M_H_c" stoichiometry="1" />
        </listOfReactants>
        <listOfProducts>
          <speciesReference constant="true" species="M_NH3_c" stoichiometry="1" />
          <speciesReference constant="true" species="M_UTP_c" stoichiometry="1" />
        </listOfProducts>
      </reaction>
      <reaction fast="false" id="R_BME_R274" name="nucleoside-diphosphate kinase (ndk)" reversible="false" fbc:lowerFluxBound="cobra_0_bound" fbc:upperFluxBound="cobra_default_ub">
        <listOfReactants>
          <speciesReference constant="true" species="M_ATP_c" stoichiometry="1" />
          <speciesReference constant="true" species="M_CDP_c" stoichiometry="1" />
        </listOfReactants>
        <listOfProducts>
          <speciesReference constant="true" species="M_ADP_c" stoichiometry="1" />
          <speciesReference constant="true" species="M_CTP_c" stoichiometry="1" />
        </listOfProducts>
      </reaction>
      <reaction fast="false" id="R_BME_R275" name="cytidylate kinase (cmk)" reversible="true" fbc:lowerFluxBound="cobra_default_lb" fbc:upperFluxBound="cobra_default_ub">
        <listOfReactants>
          <speciesReference constant="true" species="M_ADP_c" stoichiometry="1" />
          <speciesReference constant="true" species="M_CDP_c" stoichiometry="1" />
        </listOfReactants>
        <listOfProducts>
          <speciesReference constant="true" species="M_ATP_c" stoichiometry="1" />
          <speciesReference constant="true" species="M_CMP_c" stoichiometry="1" />
        </listOfProducts>
      </reaction>
      <reaction fast="false" id="R_BME_R276" name="ribonucleoside-diphosphate reductase" reversible="false" fbc:lowerFluxBound="cobra_0_bound" fbc:upperFluxBound="cobra_default_ub">
        <listOfReactants>
          <speciesReference constant="true" species="M_ADP_c" stoichiometry="1" />
          <speciesReference constant="true" species="M_TRDRD_c" stoichiometry="1" />
        </listOfReactants>
        <listOfProducts>
          <speciesReference constant="true" species="M_DADP_c" stoichiometry="1" />
          <speciesReference constant="true" species="M_H2O_c" stoichiometry="1" />
          <speciesReference constant="true" species="M_TRDOX_c" stoichiometry="1" />
        </listOfProducts>
      </reaction>
      <reaction fast="false" id="R_BME_R277" name="thioredoxin reductase (NADPH) (trxB)" reversible="false" fbc:lowerFluxBound="cobra_0_bound" fbc:upperFluxBound="cobra_default_ub">
        <listOfReactants>
          <speciesReference constant="true" species="M_H_c" stoichiometry="1" />
          <speciesReference constant="true" species="M_NADPH_c" stoichiometry="1" />
          <speciesReference constant="true" species="M_TRDOX_c" stoichiometry="1" />
        </listOfReactants>
        <listOfProducts>
          <speciesReference constant="true" species="M_NADP_c" stoichiometry="1" />
          <speciesReference constant="true" species="M_TRDRD_c" stoichiometry="1" />
        </listOfProducts>
      </reaction>
      <reaction fast="false" id="R_BME_R278" name="nucleoside-diphosphate kinase (ndk)" reversible="false" fbc:lowerFluxBound="cobra_0_bound" fbc:upperFluxBound="cobra_default_ub">
        <listOfReactants>
          <speciesReference constant="true" species="M_ATP_c" stoichiometry="1" />
          <speciesReference constant="true" species="M_DCDP_c" stoichiometry="1" />
        </listOfReactants>
        <listOfProducts>
          <speciesReference constant="true" species="M_ADP_c" stoichiometry="1" />
          <speciesReference constant="true" species="M_DCTP_c" stoichiometry="1" />
        </listOfProducts>
      </reaction>
      <reaction fast="false" id="R_BME_R279" name="cytidylate kinase (cmk)" reversible="true" fbc:lowerFluxBound="cobra_default_lb" fbc:upperFluxBound="cobra_default_ub">
        <listOfReactants>
          <speciesReference constant="true" species="M_ATP_c" stoichiometry="1" />
          <speciesReference constant="true" species="M_DCMP_c" stoichiometry="1" />
        </listOfReactants>
        <listOfProducts>
          <speciesReference constant="true" species="M_ADP_c" stoichiometry="1" />
          <speciesReference constant="true" species="M_DCDP_c" stoichiometry="1" />
        </listOfProducts>
      </reaction>
      <reaction fast="false" id="R_BME_R280" name="cytidine deaminase (cdd)" reversible="false" fbc:lowerFluxBound="cobra_0_bound" fbc:upperFluxBound="cobra_default_ub">
        <listOfReactants>
          <speciesReference constant="true" species="M_DC_c" stoichiometry="1" />
          <speciesReference constant="true" species="M_H2O_c" stoichiometry="1" />
          <speciesReference constant="true" species="M_H_c" stoichiometry="1" />
        </listOfReactants>
        <listOfProducts>
          <speciesReference constant="true" species="M_DU_c" stoichiometry="1" />
          <speciesReference constant="true" species="M_NH3_c" stoichiometry="1" />
        </listOfProducts>
      </reaction>
      <reaction fast="false" id="R_BME_R281" name="dCMP deaminase" reversible="false" fbc:lowerFluxBound="cobra_0_bound" fbc:upperFluxBound="cobra_default_ub">
        <listOfReactants>
          <speciesReference constant="true" species="M_DCMP_c" stoichiometry="1" />
          <speciesReference constant="true" species="M_H2O_c" stoichiometry="1" />
          <speciesReference constant="true" species="M_H_c" stoichiometry="1" />
        </listOfReactants>
        <listOfProducts>
          <speciesReference constant="true" species="M_DUMP_c" stoichiometry="1" />
          <speciesReference constant="true" species="M_NH3_c" stoichiometry="1" />
        </listOfProducts>
      </reaction>
      <reaction fast="false" id="R_BME_R282" name="thymidine kinase (tdk)" reversible="false" fbc:lowerFluxBound="cobra_0_bound" fbc:upperFluxBound="cobra_default_ub">
        <listOfReactants>
          <speciesReference constant="true" species="M_ATP_c" stoichiometry="1" />
          <speciesReference constant="true" species="M_DU_c" stoichiometry="1" />
        </listOfReactants>
        <listOfProducts>
          <speciesReference constant="true" species="M_ADP_c" stoichiometry="1" />
          <speciesReference constant="true" species="M_DUMP_c" stoichiometry="1" />
          <speciesReference constant="true" species="M_H_c" stoichiometry="1" />
        </listOfProducts>
      </reaction>
      <reaction fast="false" id="R_BME_R283" name="uridylate kinase (dUMP)" reversible="true" fbc:lowerFluxBound="cobra_default_lb" fbc:upperFluxBound="cobra_default_ub">
        <listOfReactants>
          <speciesReference constant="true" species="M_ATP_c" stoichiometry="1" />
          <speciesReference constant="true" species="M_DUMP_c" stoichiometry="1" />
        </listOfReactants>
        <listOfProducts>
          <speciesReference constant="true" species="M_ADP_c" stoichiometry="1" />
          <speciesReference constant="true" species="M_DUDP_c" stoichiometry="1" />
        </listOfProducts>
      </reaction>
      <reaction fast="false" id="R_BME_R284" name="nucleoside-diphosphate kinase (ndk)" reversible="false" fbc:lowerFluxBound="cobra_0_bound" fbc:upperFluxBound="cobra_default_ub">
        <listOfReactants>
          <speciesReference constant="true" species="M_ATP_c" stoichiometry="1" />
          <speciesReference constant="true" species="M_DUDP_c" stoichiometry="1" />
        </listOfReactants>
        <listOfProducts>
          <speciesReference constant="true" species="M_ADP_c" stoichiometry="1" />
          <speciesReference constant="true" species="M_DUTP_c" stoichiometry="1" />
        </listOfProducts>
      </reaction>
      <reaction fast="false" id="R_BME_R285" name="ribonucleoside-diphosphate reductase" reversible="false" fbc:lowerFluxBound="cobra_0_bound" fbc:upperFluxBound="cobra_default_ub">
        <listOfReactants>
          <speciesReference constant="true" species="M_TRDRD_c" stoichiometry="1" />
          <speciesReference constant="true" species="M_UDP_c" stoichiometry="1" />
        </listOfReactants>
        <listOfProducts>
          <speciesReference constant="true" species="M_DUDP_c" stoichiometry="1" />
          <speciesReference constant="true" species="M_H2O_c" stoichiometry="1" />
          <speciesReference constant="true" species="M_TRDOX_c" stoichiometry="1" />
        </listOfProducts>
      </reaction>
      <reaction fast="false" id="R_BME_R286" name="thymidylate kinase (tmk)" reversible="true" fbc:lowerFluxBound="cobra_default_lb" fbc:upperFluxBound="cobra_default_ub">
        <listOfReactants>
          <speciesReference constant="true" species="M_ATP_c" stoichiometry="1" />
          <speciesReference constant="true" species="M_DTMP_c" stoichiometry="1" />
        </listOfReactants>
        <listOfProducts>
          <speciesReference constant="true" species="M_ADP_c" stoichiometry="1" />
          <speciesReference constant="true" species="M_DTDP_c" stoichiometry="1" />
        </listOfProducts>
      </reaction>
      <reaction fast="false" id="R_BME_R287" name="thymidine kinase (tdk)" reversible="false" fbc:lowerFluxBound="cobra_0_bound" fbc:upperFluxBound="cobra_default_ub">
        <listOfReactants>
          <speciesReference constant="true" species="M_ATP_c" stoichiometry="1" />
          <speciesReference constant="true" species="M_DT_c" stoichiometry="1" />
        </listOfReactants>
        <listOfProducts>
          <speciesReference constant="true" species="M_ADP_c" stoichiometry="1" />
          <speciesReference constant="true" species="M_DTMP_c" stoichiometry="1" />
          <speciesReference constant="true" species="M_H_c" stoichiometry="1" />
        </listOfProducts>
      </reaction>
      <reaction fast="false" id="R_BME_R288" name="nucleoside-diphosphate kinase (ndk)" reversible="false" fbc:lowerFluxBound="cobra_0_bound" fbc:upperFluxBound="cobra_default_ub">
        <listOfReactants>
          <speciesReference constant="true" species="M_ATP_c" stoichiometry="1" />
          <speciesReference constant="true" species="M_DTDP_c" stoichiometry="1" />
        </listOfReactants>
        <listOfProducts>
          <speciesReference constant="true" species="M_ADP_c" stoichiometry="1" />
          <speciesReference constant="true" species="M_DTTP_c" stoichiometry="1" />
        </listOfProducts>
      </reaction>
      <reaction fast="false" id="R_BME_R289" name="cytosine deaminase" reversible="true" fbc:lowerFluxBound="cobra_default_lb" fbc:upperFluxBound="cobra_default_ub">
        <listOfReactants>
          <speciesReference constant="true" species="M_5MC_c" stoichiometry="1" />
          <speciesReference constant="true" species="M_H2O_c" stoichiometry="1" />
          <speciesReference constant="true" species="M_H_c" stoichiometry="1" />
        </listOfReactants>
        <listOfProducts>
          <speciesReference constant="true" species="M_NH3_c" stoichiometry="1" />
          <speciesReference constant="true" species="M_THY_c" stoichiometry="1" />
        </listOfProducts>
      </reaction>
      <reaction fast="false" id="R_BME_R290" name="Dihydropyrimidine dehydrogenase" reversible="true" fbc:lowerFluxBound="cobra_default_lb" fbc:upperFluxBound="cobra_default_ub">
        <listOfReactants>
          <speciesReference constant="true" species="M_56DTHM_c" stoichiometry="1" />
          <speciesReference constant="true" species="M_NADP_c" stoichiometry="1" />
        </listOfReactants>
        <listOfProducts>
          <speciesReference constant="true" species="M_H_c" stoichiometry="1" />
          <speciesReference constant="true" species="M_NADPH_c" stoichiometry="1" />
          <speciesReference constant="true" species="M_THY_c" stoichiometry="1" />
        </listOfProducts>
      </reaction>
      <reaction fast="false" id="R_BME_R291" name="thymidine phosphorylase" reversible="true" fbc:lowerFluxBound="cobra_default_lb" fbc:upperFluxBound="cobra_default_ub">
        <listOfReactants>
          <speciesReference constant="true" species="M_DR1P_c" stoichiometry="1" />
          <speciesReference constant="true" species="M_THY_c" stoichiometry="1" />
        </listOfReactants>
        <listOfProducts>
          <speciesReference constant="true" species="M_DT_c" stoichiometry="1" />
          <speciesReference constant="true" species="M_PI_c" stoichiometry="1" />
        </listOfProducts>
      </reaction>
      <reaction fast="false" id="R_BME_R292" name="5'-nucleotidase (XMP)" reversible="false" fbc:lowerFluxBound="cobra_0_bound" fbc:upperFluxBound="cobra_default_ub">
        <listOfReactants>
          <speciesReference constant="true" species="M_H2O_c" stoichiometry="1" />
          <speciesReference constant="true" species="M_XMP_c" stoichiometry="1" />
        </listOfReactants>
        <listOfProducts>
          <speciesReference constant="true" species="M_PI_c" stoichiometry="1" />
          <speciesReference constant="true" species="M_XTSINE_c" stoichiometry="1" />
        </listOfProducts>
      </reaction>
      <reaction fast="false" id="R_BME_R293" name="5'-nucleotidase (GMP)" reversible="false" fbc:lowerFluxBound="cobra_0_bound" fbc:upperFluxBound="cobra_default_ub">
        <listOfReactants>
          <speciesReference constant="true" species="M_GMP_c" stoichiometry="1" />
          <speciesReference constant="true" species="M_H2O_c" stoichiometry="1" />
        </listOfReactants>
        <listOfProducts>
          <speciesReference constant="true" species="M_GSN_c" stoichiometry="1" />
          <speciesReference constant="true" species="M_PI_c" stoichiometry="1" />
        </listOfProducts>
      </reaction>
      <reaction fast="false" id="R_BME_R294" name="5'-nucleotidase (dGMP)" reversible="false" fbc:lowerFluxBound="cobra_0_bound" fbc:upperFluxBound="cobra_default_ub">
        <listOfReactants>
          <speciesReference constant="true" species="M_DGMP_c" stoichiometry="1" />
          <speciesReference constant="true" species="M_H2O_c" stoichiometry="1" />
        </listOfReactants>
        <listOfProducts>
          <speciesReference constant="true" species="M_DG_c" stoichiometry="1" />
          <speciesReference constant="true" species="M_PI_c" stoichiometry="1" />
        </listOfProducts>
      </reaction>
      <reaction fast="false" id="R_BME_R295" name="5'-nucleotidase (AMP)" reversible="false" fbc:lowerFluxBound="cobra_0_bound" fbc:upperFluxBound="cobra_default_ub">
        <listOfReactants>
          <speciesReference constant="true" species="M_AMP_c" stoichiometry="1" />
          <speciesReference constant="true" species="M_H2O_c" stoichiometry="1" />
        </listOfReactants>
        <listOfProducts>
          <speciesReference constant="true" species="M_ADN_c" stoichiometry="1" />
          <speciesReference constant="true" species="M_PI_c" stoichiometry="1" />
        </listOfProducts>
      </reaction>
      <reaction fast="false" id="R_BME_R296" name="5'-nucleotidase (dAMP)" reversible="false" fbc:lowerFluxBound="cobra_0_bound" fbc:upperFluxBound="cobra_default_ub">
        <listOfReactants>
          <speciesReference constant="true" species="M_DAMP_c" stoichiometry="1" />
          <speciesReference constant="true" species="M_H2O_c" stoichiometry="1" />
        </listOfReactants>
        <listOfProducts>
          <speciesReference constant="true" species="M_DA_c" stoichiometry="1" />
          <speciesReference constant="true" species="M_PI_c" stoichiometry="1" />
        </listOfProducts>
      </reaction>
      <reaction fast="false" id="R_BME_R297" name="5'-nucleotidase (dTMP)" reversible="false" fbc:lowerFluxBound="cobra_0_bound" fbc:upperFluxBound="cobra_default_ub">
        <listOfReactants>
          <speciesReference constant="true" species="M_DTMP_c" stoichiometry="1" />
          <speciesReference constant="true" species="M_H2O_c" stoichiometry="1" />
        </listOfReactants>
        <listOfProducts>
          <speciesReference constant="true" species="M_DT_c" stoichiometry="1" />
          <speciesReference constant="true" species="M_PI_c" stoichiometry="1" />
        </listOfProducts>
      </reaction>
      <reaction fast="false" id="R_BME_R298" name="5'-nucleotidase (CMP)" reversible="false" fbc:lowerFluxBound="cobra_0_bound" fbc:upperFluxBound="cobra_default_ub">
        <listOfReactants>
          <speciesReference constant="true" species="M_CMP_c" stoichiometry="1" />
          <speciesReference constant="true" species="M_H2O_c" stoichiometry="1" />
        </listOfReactants>
        <listOfProducts>
          <speciesReference constant="true" species="M_CYTD_c" stoichiometry="1" />
          <speciesReference constant="true" species="M_PI_c" stoichiometry="1" />
        </listOfProducts>
      </reaction>
      <reaction fast="false" id="R_BME_R299" name="ribonucleoside-diphosphate reductase" reversible="false" fbc:lowerFluxBound="cobra_0_bound" fbc:upperFluxBound="cobra_default_ub">
        <listOfReactants>
          <speciesReference constant="true" species="M_CDP_c" stoichiometry="1" />
          <speciesReference constant="true" species="M_TRDRD_c" stoichiometry="1" />
        </listOfReactants>
        <listOfProducts>
          <speciesReference constant="true" species="M_DCDP_c" stoichiometry="1" />
          <speciesReference constant="true" species="M_H2O_c" stoichiometry="1" />
          <speciesReference constant="true" species="M_TRDOX_c" stoichiometry="1" />
        </listOfProducts>
      </reaction>
      <reaction fast="false" id="R_BME_R300" name="dCMP deaminase (CMP)" reversible="false" fbc:lowerFluxBound="cobra_0_bound" fbc:upperFluxBound="cobra_default_ub">
        <listOfReactants>
          <speciesReference constant="true" species="M_CMP_c" stoichiometry="1" />
          <speciesReference constant="true" species="M_H2O_c" stoichiometry="1" />
          <speciesReference constant="true" species="M_H_c" stoichiometry="1" />
        </listOfReactants>
        <listOfProducts>
          <speciesReference constant="true" species="M_NH3_c" stoichiometry="1" />
          <speciesReference constant="true" species="M_UMP_c" stoichiometry="1" />
        </listOfProducts>
      </reaction>
      <reaction fast="false" id="R_BME_R301" name="5'-nucleotidase (dUMP)" reversible="false" fbc:lowerFluxBound="cobra_0_bound" fbc:upperFluxBound="cobra_default_ub">
        <listOfReactants>
          <speciesReference constant="true" species="M_DUMP_c" stoichiometry="1" />
          <speciesReference constant="true" species="M_H2O_c" stoichiometry="1" />
        </listOfReactants>
        <listOfProducts>
          <speciesReference constant="true" species="M_DU_c" stoichiometry="1" />
          <speciesReference constant="true" species="M_PI_c" stoichiometry="1" />
        </listOfProducts>
      </reaction>
      <reaction fast="false" id="R_BME_R302" name="uridine 5'-monophosphate phosphohydrolase" reversible="false" fbc:lowerFluxBound="cobra_0_bound" fbc:upperFluxBound="cobra_default_ub">
        <listOfReactants>
          <speciesReference constant="true" species="M_H2O_c" stoichiometry="1" />
          <speciesReference constant="true" species="M_UMP_c" stoichiometry="1" />
        </listOfReactants>
        <listOfProducts>
          <speciesReference constant="true" species="M_PI_c" stoichiometry="1" />
          <speciesReference constant="true" species="M_URI_c" stoichiometry="1" />
        </listOfProducts>
      </reaction>
      <reaction fast="false" id="R_BME_R303" name="5'-nucleotidase (dCMP)" reversible="false" fbc:lowerFluxBound="cobra_0_bound" fbc:upperFluxBound="cobra_default_ub">
        <listOfReactants>
          <speciesReference constant="true" species="M_DCMP_c" stoichiometry="1" />
          <speciesReference constant="true" species="M_H2O_c" stoichiometry="1" />
        </listOfReactants>
        <listOfProducts>
          <speciesReference constant="true" species="M_DC_c" stoichiometry="1" />
          <speciesReference constant="true" species="M_PI_c" stoichiometry="1" />
        </listOfProducts>
      </reaction>
      <reaction fast="false" id="R_BME_R304" name="nucleoside-triphosphate pyrophosphatase (mazG)" reversible="false" fbc:lowerFluxBound="cobra_0_bound" fbc:upperFluxBound="cobra_default_ub">
        <listOfReactants>
          <speciesReference constant="true" species="M_DUTP_c" stoichiometry="1" />
          <speciesReference constant="true" species="M_H2O_c" stoichiometry="1" />
        </listOfReactants>
        <listOfProducts>
          <speciesReference constant="true" species="M_DUMP_c" stoichiometry="1" />
          <speciesReference constant="true" species="M_H_c" stoichiometry="1" />
          <speciesReference constant="true" species="M_PPI_c" stoichiometry="1" />
        </listOfProducts>
      </reaction>
      <reaction fast="false" id="R_BME_R305" name="purine nucleosidase (iunH)" reversible="false" fbc:lowerFluxBound="cobra_0_bound" fbc:upperFluxBound="cobra_default_ub">
        <listOfReactants>
          <speciesReference constant="true" species="M_GSN_c" stoichiometry="1" />
          <speciesReference constant="true" species="M_H2O_c" stoichiometry="1" />
        </listOfReactants>
        <listOfProducts>
          <speciesReference constant="true" species="M_GN_c" stoichiometry="1" />
          <speciesReference constant="true" species="M_RIB_c" stoichiometry="1" />
        </listOfProducts>
      </reaction>
      <reaction fast="false" id="R_BME_R306" name="5'-nucleotidase (IMP)" reversible="false" fbc:lowerFluxBound="cobra_0_bound" fbc:upperFluxBound="cobra_default_ub">
        <listOfReactants>
          <speciesReference constant="true" species="M_H2O_c" stoichiometry="1" />
          <speciesReference constant="true" species="M_IMP_c" stoichiometry="1" />
        </listOfReactants>
        <listOfProducts>
          <speciesReference constant="true" species="M_INS_c" stoichiometry="1" />
          <speciesReference constant="true" species="M_PI_c" stoichiometry="1" />
        </listOfProducts>
      </reaction>
      <reaction fast="false" id="R_BME_R307" name="uridine kinase" reversible="false" fbc:lowerFluxBound="cobra_0_bound" fbc:upperFluxBound="cobra_default_ub">
        <listOfReactants>
          <speciesReference constant="true" species="M_CYTD_c" stoichiometry="1" />
          <speciesReference constant="true" species="M_DATP_c" stoichiometry="1" />
        </listOfReactants>
        <listOfProducts>
          <speciesReference constant="true" species="M_CMP_c" stoichiometry="1" />
          <speciesReference constant="true" species="M_DADP_c" stoichiometry="1" />
          <speciesReference constant="true" species="M_H_c" stoichiometry="1" />
        </listOfProducts>
      </reaction>
      <reaction fast="false" id="R_BME_R308" name="dCTP deaminase (dcd)" reversible="false" fbc:lowerFluxBound="cobra_0_bound" fbc:upperFluxBound="cobra_default_ub">
        <listOfReactants>
          <speciesReference constant="true" species="M_DCTP_c" stoichiometry="1" />
          <speciesReference constant="true" species="M_H2O_c" stoichiometry="1" />
          <speciesReference constant="true" species="M_H_c" stoichiometry="1" />
        </listOfReactants>
        <listOfProducts>
          <speciesReference constant="true" species="M_DUTP_c" stoichiometry="1" />
          <speciesReference constant="true" species="M_NH3_c" stoichiometry="1" />
        </listOfProducts>
      </reaction>
      <reaction fast="false" id="R_BME_R309" name="uridine kinase" reversible="false" fbc:lowerFluxBound="cobra_0_bound" fbc:upperFluxBound="cobra_default_ub">
        <listOfReactants>
          <speciesReference constant="true" species="M_CYTD_c" stoichiometry="1" />
          <speciesReference constant="true" species="M_UTP_c" stoichiometry="1" />
        </listOfReactants>
        <listOfProducts>
          <speciesReference constant="true" species="M_CMP_c" stoichiometry="1" />
          <speciesReference constant="true" species="M_H_c" stoichiometry="1" />
          <speciesReference constant="true" species="M_UDP_c" stoichiometry="1" />
        </listOfProducts>
      </reaction>
      <reaction fast="false" id="R_BME_R310" name="uridine kinase" reversible="false" fbc:lowerFluxBound="cobra_0_bound" fbc:upperFluxBound="cobra_default_ub">
        <listOfReactants>
          <speciesReference constant="true" species="M_CYTD_c" stoichiometry="1" />
          <speciesReference constant="true" species="M_DUTP_c" stoichiometry="1" />
        </listOfReactants>
        <listOfProducts>
          <speciesReference constant="true" species="M_CMP_c" stoichiometry="1" />
          <speciesReference constant="true" species="M_DUDP_c" stoichiometry="1" />
          <speciesReference constant="true" species="M_H_c" stoichiometry="1" />
        </listOfProducts>
      </reaction>
      <reaction fast="false" id="R_BME_R311" name="uridine kinase" reversible="false" fbc:lowerFluxBound="cobra_0_bound" fbc:upperFluxBound="cobra_default_ub">
        <listOfReactants>
          <speciesReference constant="true" species="M_CYTD_c" stoichiometry="1" />
          <speciesReference constant="true" species="M_DGTP_c" stoichiometry="1" />
        </listOfReactants>
        <listOfProducts>
          <speciesReference constant="true" species="M_CMP_c" stoichiometry="1" />
          <speciesReference constant="true" species="M_DGDP_c" stoichiometry="1" />
          <speciesReference constant="true" species="M_H_c" stoichiometry="1" />
        </listOfProducts>
      </reaction>
      <reaction fast="false" id="R_BME_R312" name="uridine kinase" reversible="false" fbc:lowerFluxBound="cobra_0_bound" fbc:upperFluxBound="cobra_default_ub">
        <listOfReactants>
          <speciesReference constant="true" species="M_CYTD_c" stoichiometry="1" />
          <speciesReference constant="true" species="M_DTTP_c" stoichiometry="1" />
        </listOfReactants>
        <listOfProducts>
          <speciesReference constant="true" species="M_CMP_c" stoichiometry="1" />
          <speciesReference constant="true" species="M_DTDP_c" stoichiometry="1" />
          <speciesReference constant="true" species="M_H_c" stoichiometry="1" />
        </listOfProducts>
      </reaction>
      <reaction fast="false" id="R_BME_R313" name="uridine kinase" reversible="false" fbc:lowerFluxBound="cobra_0_bound" fbc:upperFluxBound="cobra_default_ub">
        <listOfReactants>
          <speciesReference constant="true" species="M_CYTD_c" stoichiometry="1" />
          <speciesReference constant="true" species="M_DCTP_c" stoichiometry="1" />
        </listOfReactants>
        <listOfProducts>
          <speciesReference constant="true" species="M_CMP_c" stoichiometry="1" />
          <speciesReference constant="true" species="M_DCDP_c" stoichiometry="1" />
          <speciesReference constant="true" species="M_H_c" stoichiometry="1" />
        </listOfProducts>
      </reaction>
      <reaction fast="false" id="R_BME_R314" name="uridine kinase" reversible="false" fbc:lowerFluxBound="cobra_0_bound" fbc:upperFluxBound="cobra_default_ub">
        <listOfReactants>
          <speciesReference constant="true" species="M_DATP_c" stoichiometry="1" />
          <speciesReference constant="true" species="M_URI_c" stoichiometry="1" />
        </listOfReactants>
        <listOfProducts>
          <speciesReference constant="true" species="M_DADP_c" stoichiometry="1" />
          <speciesReference constant="true" species="M_H_c" stoichiometry="1" />
          <speciesReference constant="true" species="M_UMP_c" stoichiometry="1" />
        </listOfProducts>
      </reaction>
      <reaction fast="false" id="R_BME_R315" name="uridine kinase" reversible="false" fbc:lowerFluxBound="cobra_0_bound" fbc:upperFluxBound="cobra_default_ub">
        <listOfReactants>
          <speciesReference constant="true" species="M_URI_c" stoichiometry="1" />
          <speciesReference constant="true" species="M_UTP_c" stoichiometry="1" />
        </listOfReactants>
        <listOfProducts>
          <speciesReference constant="true" species="M_H_c" stoichiometry="1" />
          <speciesReference constant="true" species="M_UDP_c" stoichiometry="1" />
          <speciesReference constant="true" species="M_UMP_c" stoichiometry="1" />
        </listOfProducts>
      </reaction>
      <reaction fast="false" id="R_BME_R316" name="uridine kinase" reversible="false" fbc:lowerFluxBound="cobra_0_bound" fbc:upperFluxBound="cobra_default_ub">
        <listOfReactants>
          <speciesReference constant="true" species="M_DGTP_c" stoichiometry="1" />
          <speciesReference constant="true" species="M_URI_c" stoichiometry="1" />
        </listOfReactants>
        <listOfProducts>
          <speciesReference constant="true" species="M_DGDP_c" stoichiometry="1" />
          <speciesReference constant="true" species="M_H_c" stoichiometry="1" />
          <speciesReference constant="true" species="M_UMP_c" stoichiometry="1" />
        </listOfProducts>
      </reaction>
      <reaction fast="false" id="R_BME_R317" name="uridine kinase" reversible="false" fbc:lowerFluxBound="cobra_0_bound" fbc:upperFluxBound="cobra_default_ub">
        <listOfReactants>
          <speciesReference constant="true" species="M_DTTP_c" stoichiometry="1" />
          <speciesReference constant="true" species="M_URI_c" stoichiometry="1" />
        </listOfReactants>
        <listOfProducts>
          <speciesReference constant="true" species="M_DTDP_c" stoichiometry="1" />
          <speciesReference constant="true" species="M_H_c" stoichiometry="1" />
          <speciesReference constant="true" species="M_UMP_c" stoichiometry="1" />
        </listOfProducts>
      </reaction>
      <reaction fast="false" id="R_BME_R318" name="uridine kinase" reversible="false" fbc:lowerFluxBound="cobra_0_bound" fbc:upperFluxBound="cobra_default_ub">
        <listOfReactants>
          <speciesReference constant="true" species="M_DCTP_c" stoichiometry="1" />
          <speciesReference constant="true" species="M_URI_c" stoichiometry="1" />
        </listOfReactants>
        <listOfProducts>
          <speciesReference constant="true" species="M_DCDP_c" stoichiometry="1" />
          <speciesReference constant="true" species="M_H_c" stoichiometry="1" />
          <speciesReference constant="true" species="M_UMP_c" stoichiometry="1" />
        </listOfProducts>
      </reaction>
      <reaction fast="false" id="R_BME_R319" name="uridine kinase" reversible="false" fbc:lowerFluxBound="cobra_0_bound" fbc:upperFluxBound="cobra_default_ub">
        <listOfReactants>
          <speciesReference constant="true" species="M_DUTP_c" stoichiometry="1" />
          <speciesReference constant="true" species="M_URI_c" stoichiometry="1" />
        </listOfReactants>
        <listOfProducts>
          <speciesReference constant="true" species="M_DUDP_c" stoichiometry="1" />
          <speciesReference constant="true" species="M_H_c" stoichiometry="1" />
          <speciesReference constant="true" species="M_UMP_c" stoichiometry="1" />
        </listOfProducts>
      </reaction>
      <reaction fast="false" id="R_BME_R320" name="adenosine 3',5'-bisphosphate 3'-phosphohydrolase" reversible="false" fbc:lowerFluxBound="cobra_0_bound" fbc:upperFluxBound="cobra_default_ub">
        <listOfReactants>
          <speciesReference constant="true" species="M_H2O_c" stoichiometry="1" />
          <speciesReference constant="true" species="M_PAP_c" stoichiometry="1" />
        </listOfReactants>
        <listOfProducts>
          <speciesReference constant="true" species="M_AMP_c" stoichiometry="1" />
          <speciesReference constant="true" species="M_PI_c" stoichiometry="1" />
        </listOfProducts>
      </reaction>
      <reaction fast="false" id="R_BME_R321" name="ribonucleoside-triphosphate reductase" reversible="false" fbc:lowerFluxBound="cobra_0_bound" fbc:upperFluxBound="cobra_default_ub">
        <listOfReactants>
          <speciesReference constant="true" species="M_CTP_c" stoichiometry="1" />
          <speciesReference constant="true" species="M_TRDRD_c" stoichiometry="1" />
        </listOfReactants>
        <listOfProducts>
          <speciesReference constant="true" species="M_DCTP_c" stoichiometry="1" />
          <speciesReference constant="true" species="M_H2O_c" stoichiometry="1" />
          <speciesReference constant="true" species="M_TRDOX_c" stoichiometry="1" />
        </listOfProducts>
      </reaction>
      <reaction fast="false" id="R_BME_R322" name="ribonucleoside-triphosphate reductase" reversible="false" fbc:lowerFluxBound="cobra_0_bound" fbc:upperFluxBound="cobra_default_ub">
        <listOfReactants>
          <speciesReference constant="true" species="M_GTP_c" stoichiometry="1" />
          <speciesReference constant="true" species="M_TRDRD_c" stoichiometry="1" />
        </listOfReactants>
        <listOfProducts>
          <speciesReference constant="true" species="M_DGTP_c" stoichiometry="1" />
          <speciesReference constant="true" species="M_H2O_c" stoichiometry="1" />
          <speciesReference constant="true" species="M_TRDOX_c" stoichiometry="1" />
        </listOfProducts>
      </reaction>
      <reaction fast="false" id="R_BME_R323" name="ribonucleoside-triphosphate reductase" reversible="false" fbc:lowerFluxBound="cobra_0_bound" fbc:upperFluxBound="cobra_default_ub">
        <listOfReactants>
          <speciesReference constant="true" species="M_ATP_c" stoichiometry="1" />
          <speciesReference constant="true" species="M_TRDRD_c" stoichiometry="1" />
        </listOfReactants>
        <listOfProducts>
          <speciesReference constant="true" species="M_DATP_c" stoichiometry="1" />
          <speciesReference constant="true" species="M_H2O_c" stoichiometry="1" />
          <speciesReference constant="true" species="M_TRDOX_c" stoichiometry="1" />
        </listOfProducts>
      </reaction>
      <reaction fast="false" id="R_BME_R324" name="ribonucleoside-triphosphate reductase" reversible="false" fbc:lowerFluxBound="cobra_0_bound" fbc:upperFluxBound="cobra_default_ub">
        <listOfReactants>
          <speciesReference constant="true" species="M_TRDRD_c" stoichiometry="1" />
          <speciesReference constant="true" species="M_UTP_c" stoichiometry="1" />
        </listOfReactants>
        <listOfProducts>
          <speciesReference constant="true" species="M_DUTP_c" stoichiometry="1" />
          <speciesReference constant="true" species="M_H2O_c" stoichiometry="1" />
          <speciesReference constant="true" species="M_TRDOX_c" stoichiometry="1" />
        </listOfProducts>
      </reaction>
      <reaction fast="false" id="R_BME_R325" name="alanine dehydrogenase (ald)" reversible="false" fbc:lowerFluxBound="cobra_0_bound" fbc:upperFluxBound="cobra_default_ub">
        <listOfReactants>
          <speciesReference constant="true" species="M_ALA_c" stoichiometry="1" />
          <speciesReference constant="true" species="M_H2O_c" stoichiometry="1" />
          <speciesReference constant="true" species="M_NAD_c" stoichiometry="1" />
        </listOfReactants>
        <listOfProducts>
          <speciesReference constant="true" species="M_H_c" stoichiometry="1" />
          <speciesReference constant="true" species="M_NADH_c" stoichiometry="1" />
          <speciesReference constant="true" species="M_NH3_c" stoichiometry="1" />
          <speciesReference constant="true" species="M_PYR_c" stoichiometry="1" />
        </listOfProducts>
      </reaction>
      <reaction fast="false" id="R_BME_R326" name="aspartate ammonia-lyase (aspA)" reversible="false" fbc:lowerFluxBound="cobra_0_bound" fbc:upperFluxBound="cobra_default_ub">
        <listOfReactants>
          <speciesReference constant="true" species="M_ASP_c" stoichiometry="1" />
        </listOfReactants>
        <listOfProducts>
          <speciesReference constant="true" species="M_FUM_c" stoichiometry="1" />
          <speciesReference constant="true" species="M_NH3_c" stoichiometry="1" />
        </listOfProducts>
      </reaction>
      <reaction fast="false" id="R_BME_R327" name="asparagine synthase (glutamine-hydrolysing, asnB)" reversible="false" fbc:lowerFluxBound="cobra_0_bound" fbc:upperFluxBound="cobra_default_ub">
        <listOfReactants>
          <speciesReference constant="true" species="M_ASP_c" stoichiometry="1" />
          <speciesReference constant="true" species="M_ATP_c" stoichiometry="1" />
          <speciesReference constant="true" species="M_NH3_c" stoichiometry="1" />
        </listOfReactants>
        <listOfProducts>
          <speciesReference constant="true" species="M_AMP_c" stoichiometry="1" />
          <speciesReference constant="true" species="M_ASN_c" stoichiometry="1" />
          <speciesReference constant="true" species="M_H_c" stoichiometry="1" />
          <speciesReference constant="true" species="M_PPI_c" stoichiometry="1" />
        </listOfProducts>
      </reaction>
      <reaction fast="false" id="R_BME_R328" name="L-asparaginase (ansA, ansB)" reversible="false" fbc:lowerFluxBound="cobra_0_bound" fbc:upperFluxBound="cobra_default_ub">
        <listOfReactants>
          <speciesReference constant="true" species="M_ASN_c" stoichiometry="1" />
          <speciesReference constant="true" species="M_H2O_c" stoichiometry="1" />
        </listOfReactants>
        <listOfProducts>
          <speciesReference constant="true" species="M_ASP_c" stoichiometry="1" />
          <speciesReference constant="true" species="M_NH3_c" stoichiometry="1" />
        </listOfProducts>
      </reaction>
      <reaction fast="false" id="R_BME_R329" name="aspartate aminotransferase (aspB)" reversible="true" fbc:lowerFluxBound="cobra_default_lb" fbc:upperFluxBound="cobra_default_ub">
        <listOfReactants>
          <speciesReference constant="true" species="M_AKG_c" stoichiometry="1" />
          <speciesReference constant="true" species="M_ASP_c" stoichiometry="1" />
        </listOfReactants>
        <listOfProducts>
          <speciesReference constant="true" species="M_GLU_c" stoichiometry="1" />
          <speciesReference constant="true" species="M_OA_c" stoichiometry="1" />
        </listOfProducts>
      </reaction>
      <reaction fast="false" id="R_BME_R330" name="L-aspartate oxidase (nadB)" reversible="false" fbc:lowerFluxBound="cobra_0_bound" fbc:upperFluxBound="cobra_default_ub">
        <listOfReactants>
          <speciesReference constant="true" species="M_ASP_c" stoichiometry="1" />
          <speciesReference constant="true" species="M_H2O_c" stoichiometry="1" />
          <speciesReference constant="true" species="M_O2_c" stoichiometry="1" />
        </listOfReactants>
        <listOfProducts>
          <speciesReference constant="true" species="M_H2O2_c" stoichiometry="1" />
          <speciesReference constant="true" species="M_NH3_c" stoichiometry="1" />
          <speciesReference constant="true" species="M_OA_c" stoichiometry="1" />
        </listOfProducts>
      </reaction>
      <reaction fast="false" id="R_BME_R331" name="glutamate decarboxylase" reversible="false" fbc:lowerFluxBound="cobra_0_bound" fbc:upperFluxBound="cobra_default_ub">
        <listOfReactants>
          <speciesReference constant="true" species="M_GLU_c" stoichiometry="1" />
          <speciesReference constant="true" species="M_H_c" stoichiometry="1" />
        </listOfReactants>
        <listOfProducts>
          <speciesReference constant="true" species="M_CO2_c" stoichiometry="1" />
          <speciesReference constant="true" species="M_GABA_c" stoichiometry="1" />
        </listOfProducts>
      </reaction>
      <reaction fast="false" id="R_BME_R332" name="4-aminobutyrate aminotransferase (gabT) / (S)-3-amino-2-methylpropionate transaminase (puuE)" reversible="true" fbc:lowerFluxBound="cobra_default_lb" fbc:upperFluxBound="cobra_default_ub">
        <listOfReactants>
          <speciesReference constant="true" species="M_AKG_c" stoichiometry="1" />
          <speciesReference constant="true" species="M_GABA_c" stoichiometry="1" />
        </listOfReactants>
        <listOfProducts>
          <speciesReference constant="true" species="M_GLU_c" stoichiometry="1" />
          <speciesReference constant="true" species="M_SUCCSAL_c" stoichiometry="1" />
        </listOfProducts>
      </reaction>
      <reaction fast="false" id="R_BME_R333" name="succinate-semialdehyde dehydrogenase (NADP) (gabD)" reversible="false" fbc:lowerFluxBound="cobra_0_bound" fbc:upperFluxBound="cobra_default_ub">
        <listOfReactants>
          <speciesReference constant="true" species="M_H2O_c" stoichiometry="1" />
          <speciesReference constant="true" species="M_NADP_c" stoichiometry="1" />
          <speciesReference constant="true" species="M_SUCCSAL_c" stoichiometry="1" />
        </listOfReactants>
        <listOfProducts>
          <speciesReference constant="true" species="M_H_c" stoichiometry="2" />
          <speciesReference constant="true" species="M_NADPH_c" stoichiometry="1" />
          <speciesReference constant="true" species="M_SUCC_c" stoichiometry="1" />
        </listOfProducts>
      </reaction>
      <reaction fast="false" id="R_BME_R334" name="aspartate racemase" reversible="true" fbc:lowerFluxBound="cobra_default_lb" fbc:upperFluxBound="cobra_default_ub">
        <listOfReactants>
          <speciesReference constant="true" species="M_ASP_c" stoichiometry="1" />
        </listOfReactants>
        <listOfProducts>
          <speciesReference constant="true" species="M_DASP_c" stoichiometry="1" />
        </listOfProducts>
      </reaction>
      <reaction fast="false" id="R_BME_R335" name="glutamate dehydrogenase (NAD) (gudB, rocG)" reversible="false" fbc:lowerFluxBound="cobra_0_bound" fbc:upperFluxBound="cobra_default_ub">
        <listOfReactants>
          <speciesReference constant="true" species="M_GLU_c" stoichiometry="1" />
          <speciesReference constant="true" species="M_H2O_c" stoichiometry="1" />
          <speciesReference constant="true" species="M_NAD_c" stoichiometry="1" />
        </listOfReactants>
        <listOfProducts>
          <speciesReference constant="true" species="M_AKG_c" stoichiometry="1" />
          <speciesReference constant="true" species="M_H_c" stoichiometry="1" />
          <speciesReference constant="true" species="M_NADH_c" stoichiometry="1" />
          <speciesReference constant="true" species="M_NH3_c" stoichiometry="1" />
        </listOfProducts>
      </reaction>
      <reaction fast="false" id="R_BME_R336" name="glutamate synthase" reversible="false" fbc:lowerFluxBound="cobra_0_bound" fbc:upperFluxBound="cobra_default_ub">
        <listOfReactants>
          <speciesReference constant="true" species="M_AKG_c" stoichiometry="1" />
          <speciesReference constant="true" species="M_GLN_c" stoichiometry="1" />
          <speciesReference constant="true" species="M_H_c" stoichiometry="1" />
          <speciesReference constant="true" species="M_NADPH_c" stoichiometry="1" />
        </listOfReactants>
        <listOfProducts>
          <speciesReference constant="true" species="M_GLU_c" stoichiometry="2" />
          <speciesReference constant="true" species="M_NADP_c" stoichiometry="1" />
        </listOfProducts>
      </reaction>
      <reaction fast="false" id="R_BME_R337" name="glutamate synthase (NADPH/NADH)" reversible="false" fbc:lowerFluxBound="cobra_0_bound" fbc:upperFluxBound="cobra_default_ub">
        <listOfReactants>
          <speciesReference constant="true" species="M_AKG_c" stoichiometry="1" />
          <speciesReference constant="true" species="M_GLN_c" stoichiometry="1" />
          <speciesReference constant="true" species="M_H_c" stoichiometry="1" />
          <speciesReference constant="true" species="M_NADH_c" stoichiometry="1" />
        </listOfReactants>
        <listOfProducts>
          <speciesReference constant="true" species="M_GLU_c" stoichiometry="2" />
          <speciesReference constant="true" species="M_NAD_c" stoichiometry="1" />
        </listOfProducts>
      </reaction>
      <reaction fast="false" id="R_BME_R338" name="glutamate dehydrogenase(NADP)" reversible="false" fbc:lowerFluxBound="cobra_0_bound" fbc:upperFluxBound="cobra_default_ub">
        <listOfReactants>
          <speciesReference constant="true" species="M_GLU_c" stoichiometry="1" />
          <speciesReference constant="true" species="M_H2O_c" stoichiometry="1" />
          <speciesReference constant="true" species="M_NADP_c" stoichiometry="1" />
        </listOfReactants>
        <listOfProducts>
          <speciesReference constant="true" species="M_AKG_c" stoichiometry="1" />
          <speciesReference constant="true" species="M_H_c" stoichiometry="1" />
          <speciesReference constant="true" species="M_NADPH_c" stoichiometry="1" />
          <speciesReference constant="true" species="M_NH3_c" stoichiometry="1" />
        </listOfProducts>
      </reaction>
      <reaction fast="false" id="R_BME_R339" name="glutamine synthetase (glnA)" reversible="false" fbc:lowerFluxBound="cobra_0_bound" fbc:upperFluxBound="cobra_default_ub">
        <listOfReactants>
          <speciesReference constant="true" species="M_ATP_c" stoichiometry="1" />
          <speciesReference constant="true" species="M_GLU_c" stoichiometry="1" />
          <speciesReference constant="true" species="M_NH3_c" stoichiometry="1" />
        </listOfReactants>
        <listOfProducts>
          <speciesReference constant="true" species="M_ADP_c" stoichiometry="1" />
          <speciesReference constant="true" species="M_GLN_c" stoichiometry="1" />
          <speciesReference constant="true" species="M_H_c" stoichiometry="1" />
          <speciesReference constant="true" species="M_PI_c" stoichiometry="1" />
        </listOfProducts>
      </reaction>
      <reaction fast="false" id="R_BME_R340" name="glutaminase (glsA)" reversible="false" fbc:lowerFluxBound="cobra_0_bound" fbc:upperFluxBound="cobra_default_ub">
        <listOfReactants>
          <speciesReference constant="true" species="M_GLN_c" stoichiometry="1" />
          <speciesReference constant="true" species="M_H2O_c" stoichiometry="1" />
        </listOfReactants>
        <listOfProducts>
          <speciesReference constant="true" species="M_GLU_c" stoichiometry="1" />
          <speciesReference constant="true" species="M_NH3_c" stoichiometry="1" />
        </listOfProducts>
      </reaction>
      <reaction fast="false" id="R_BME_R341" name="carbamoyl-phosphate synthase (carA:carB)" reversible="false" fbc:lowerFluxBound="cobra_0_bound" fbc:upperFluxBound="cobra_default_ub">
        <listOfReactants>
          <speciesReference constant="true" species="M_ATP_c" stoichiometry="2" />
          <speciesReference constant="true" species="M_HCO3_c" stoichiometry="1" />
          <speciesReference constant="true" species="M_NH3_c" stoichiometry="1" />
        </listOfReactants>
        <listOfProducts>
          <speciesReference constant="true" species="M_ADP_c" stoichiometry="2" />
          <speciesReference constant="true" species="M_CAP_c" stoichiometry="1" />
          <speciesReference constant="true" species="M_H_c" stoichiometry="2" />
          <speciesReference constant="true" species="M_PI_c" stoichiometry="1" />
        </listOfProducts>
      </reaction>
      <reaction fast="false" id="R_BME_R342" name="aspartate kinase (lysC)" reversible="false" fbc:lowerFluxBound="cobra_0_bound" fbc:upperFluxBound="cobra_default_ub">
        <listOfReactants>
          <speciesReference constant="true" species="M_ASP_c" stoichiometry="1" />
          <speciesReference constant="true" species="M_ATP_c" stoichiometry="1" />
        </listOfReactants>
        <listOfProducts>
          <speciesReference constant="true" species="M_ADP_c" stoichiometry="1" />
          <speciesReference constant="true" species="M_BASP_c" stoichiometry="1" />
        </listOfProducts>
      </reaction>
      <reaction fast="false" id="R_BME_R343" name="aspartate-semialdehyde dehydrogenase (asd)" reversible="false" fbc:lowerFluxBound="cobra_0_bound" fbc:upperFluxBound="cobra_default_ub">
        <listOfReactants>
          <speciesReference constant="true" species="M_BASP_c" stoichiometry="1" />
          <speciesReference constant="true" species="M_H_c" stoichiometry="1" />
          <speciesReference constant="true" species="M_NADPH_c" stoichiometry="1" />
        </listOfReactants>
        <listOfProducts>
          <speciesReference constant="true" species="M_ASPSA_c" stoichiometry="1" />
          <speciesReference constant="true" species="M_NADP_c" stoichiometry="1" />
          <speciesReference constant="true" species="M_PI_c" stoichiometry="1" />
        </listOfProducts>
      </reaction>
      <reaction fast="false" id="R_BME_R344" name="homoserine dehydrogenase" reversible="false" fbc:lowerFluxBound="cobra_0_bound" fbc:upperFluxBound="cobra_default_ub">
        <listOfReactants>
          <speciesReference constant="true" species="M_ASPSA_c" stoichiometry="1" />
          <speciesReference constant="true" species="M_H_c" stoichiometry="1" />
          <speciesReference constant="true" species="M_NADPH_c" stoichiometry="1" />
        </listOfReactants>
        <listOfProducts>
          <speciesReference constant="true" species="M_HSER_c" stoichiometry="1" />
          <speciesReference constant="true" species="M_NADP_c" stoichiometry="1" />
        </listOfProducts>
      </reaction>
      <reaction fast="false" id="R_BME_R345" name="diaminobutyrate-2-oxoglutarate transaminase" reversible="false" fbc:lowerFluxBound="cobra_0_bound" fbc:upperFluxBound="cobra_default_ub">
        <listOfReactants>
          <speciesReference constant="true" species="M_ASPSA_c" stoichiometry="1" />
          <speciesReference constant="true" species="M_GLU_c" stoichiometry="1" />
        </listOfReactants>
        <listOfProducts>
          <speciesReference constant="true" species="M_AKG_c" stoichiometry="1" />
          <speciesReference constant="true" species="M_DIAMIBU_c" stoichiometry="1" />
        </listOfProducts>
      </reaction>
      <reaction fast="false" id="R_BME_R346" name="homoserine kinase" reversible="false" fbc:lowerFluxBound="cobra_0_bound" fbc:upperFluxBound="cobra_default_ub">
        <listOfReactants>
          <speciesReference constant="true" species="M_ATP_c" stoichiometry="1" />
          <speciesReference constant="true" species="M_HSER_c" stoichiometry="1" />
        </listOfReactants>
        <listOfProducts>
          <speciesReference constant="true" species="M_ADP_c" stoichiometry="1" />
          <speciesReference constant="true" species="M_H_c" stoichiometry="1" />
          <speciesReference constant="true" species="M_PHSER_c" stoichiometry="1" />
        </listOfProducts>
      </reaction>
      <reaction fast="false" id="R_BME_R347" name="threonine synthase ( thrC)" reversible="false" fbc:lowerFluxBound="cobra_0_bound" fbc:upperFluxBound="cobra_default_ub">
        <listOfReactants>
          <speciesReference constant="true" species="M_H2O_c" stoichiometry="1" />
          <speciesReference constant="true" species="M_PHSER_c" stoichiometry="1" />
        </listOfReactants>
        <listOfProducts>
          <speciesReference constant="true" species="M_PI_c" stoichiometry="1" />
          <speciesReference constant="true" species="M_THR_c" stoichiometry="1" />
        </listOfProducts>
      </reaction>
      <reaction fast="false" id="R_BME_R348" name="threonine dehydratase ( ilvA, tdcB)" reversible="false" fbc:lowerFluxBound="cobra_0_bound" fbc:upperFluxBound="cobra_default_ub">
        <listOfReactants>
          <speciesReference constant="true" species="M_THR_c" stoichiometry="1" />
        </listOfReactants>
        <listOfProducts>
          <speciesReference constant="true" species="M_NH3_c" stoichiometry="1" />
          <speciesReference constant="true" species="M_OBUT_c" stoichiometry="1" />
        </listOfProducts>
      </reaction>
      <reaction fast="false" id="R_BME_R349" name="D-3-phosphoglycerate dehydrogenase (serA)" reversible="false" fbc:lowerFluxBound="cobra_0_bound" fbc:upperFluxBound="cobra_default_ub">
        <listOfReactants>
          <speciesReference constant="true" species="M_3PG_c" stoichiometry="1" />
          <speciesReference constant="true" species="M_NAD_c" stoichiometry="1" />
        </listOfReactants>
        <listOfProducts>
          <speciesReference constant="true" species="M_H_c" stoichiometry="1" />
          <speciesReference constant="true" species="M_NADH_c" stoichiometry="1" />
          <speciesReference constant="true" species="M_PHP_c" stoichiometry="1" />
        </listOfProducts>
      </reaction>
      <reaction fast="false" id="R_BME_R350" name="phosphoserine transaminase (serC)" reversible="true" fbc:lowerFluxBound="cobra_default_lb" fbc:upperFluxBound="cobra_default_ub">
        <listOfReactants>
          <speciesReference constant="true" species="M_GLU_c" stoichiometry="1" />
          <speciesReference constant="true" species="M_PHP_c" stoichiometry="1" />
        </listOfReactants>
        <listOfProducts>
          <speciesReference constant="true" species="M_3PSER_c" stoichiometry="1" />
          <speciesReference constant="true" species="M_AKG_c" stoichiometry="1" />
        </listOfProducts>
      </reaction>
      <reaction fast="false" id="R_BME_R351" name="phosphoserine phosphatase (serB)" reversible="false" fbc:lowerFluxBound="cobra_0_bound" fbc:upperFluxBound="cobra_default_ub">
        <listOfReactants>
          <speciesReference constant="true" species="M_3PSER_c" stoichiometry="1" />
          <speciesReference constant="true" species="M_H2O_c" stoichiometry="1" />
        </listOfReactants>
        <listOfProducts>
          <speciesReference constant="true" species="M_PI_c" stoichiometry="1" />
          <speciesReference constant="true" species="M_SER_c" stoichiometry="1" />
        </listOfProducts>
      </reaction>
      <reaction fast="false" id="R_BME_R352" name="L-serine dehydratase (sdaA) or threonine dehydratase (ilvA, tdcB)" reversible="false" fbc:lowerFluxBound="cobra_0_bound" fbc:upperFluxBound="cobra_default_ub">
        <listOfReactants>
          <speciesReference constant="true" species="M_SER_c" stoichiometry="1" />
        </listOfReactants>
        <listOfProducts>
          <speciesReference constant="true" species="M_NH3_c" stoichiometry="1" />
          <speciesReference constant="true" species="M_PYR_c" stoichiometry="1" />
        </listOfProducts>
      </reaction>
      <reaction fast="false" id="R_BME_R353" name="D-serine dehydratase (dsdA)" reversible="false" fbc:lowerFluxBound="cobra_0_bound" fbc:upperFluxBound="cobra_default_ub">
        <listOfReactants>
          <speciesReference constant="true" species="M_DSER_c" stoichiometry="1" />
        </listOfReactants>
        <listOfProducts>
          <speciesReference constant="true" species="M_NH3_c" stoichiometry="1" />
          <speciesReference constant="true" species="M_PYR_c" stoichiometry="1" />
        </listOfProducts>
      </reaction>
      <reaction fast="false" id="R_BME_R354" name="L-Serine hydro-lyase (adding homocysteine)" reversible="true" fbc:lowerFluxBound="cobra_default_lb" fbc:upperFluxBound="cobra_default_ub">
        <listOfReactants>
          <speciesReference constant="true" species="M_HCYS_c" stoichiometry="1" />
          <speciesReference constant="true" species="M_SER_c" stoichiometry="1" />
        </listOfReactants>
        <listOfProducts>
          <speciesReference constant="true" species="M_H2O_c" stoichiometry="1" />
          <speciesReference constant="true" species="M_LLCT_c" stoichiometry="1" />
        </listOfProducts>
      </reaction>
      <reaction fast="false" id="R_BME_R355" name="glycine C-acetyltransferase" reversible="true" fbc:lowerFluxBound="cobra_default_lb" fbc:upperFluxBound="cobra_default_ub">
        <listOfReactants>
          <speciesReference constant="true" species="M_ACCOA_c" stoichiometry="1" />
          <speciesReference constant="true" species="M_GLY_c" stoichiometry="1" />
        </listOfReactants>
        <listOfProducts>
          <speciesReference constant="true" species="M_AM3OXBU_c" stoichiometry="1" />
          <speciesReference constant="true" species="M_COA_c" stoichiometry="1" />
        </listOfProducts>
      </reaction>
      <reaction fast="false" id="R_BME_R356" name="glycine dehydrogenase (gcvP)" reversible="false" fbc:lowerFluxBound="cobra_0_bound" fbc:upperFluxBound="cobra_default_ub">
        <listOfReactants>
          <speciesReference constant="true" species="M_GLY_c" stoichiometry="1" />
          <speciesReference constant="true" species="M_H_c" stoichiometry="1" />
          <speciesReference constant="true" species="M_LIPOYLPROTEIN_c" stoichiometry="1" />
        </listOfReactants>
        <listOfProducts>
          <speciesReference constant="true" species="M_CO2_c" stoichiometry="1" />
          <speciesReference constant="true" species="M_SAP_c" stoichiometry="1" />
        </listOfProducts>
      </reaction>
      <reaction fast="false" id="R_BME_R357" name="aminomethyltransferase (gcvT)" reversible="false" fbc:lowerFluxBound="cobra_0_bound" fbc:upperFluxBound="cobra_default_ub">
        <listOfReactants>
          <speciesReference constant="true" species="M_SAP_c" stoichiometry="1" />
          <speciesReference constant="true" species="M_THF_c" stoichiometry="1" />
        </listOfReactants>
        <listOfProducts>
          <speciesReference constant="true" species="M_DIHYDROLIPOYLPROTEIN_c" stoichiometry="1" />
          <speciesReference constant="true" species="M_METTHF_c" stoichiometry="1" />
          <speciesReference constant="true" species="M_NH3_c" stoichiometry="1" />
        </listOfProducts>
      </reaction>
      <reaction fast="false" id="R_BME_R358" name="dihydrolipoamide dehydrogenase (pdhD)" reversible="false" fbc:lowerFluxBound="cobra_0_bound" fbc:upperFluxBound="cobra_default_ub">
        <listOfReactants>
          <speciesReference constant="true" species="M_DIHYDROLIPOYLPROTEIN_c" stoichiometry="1" />
          <speciesReference constant="true" species="M_NAD_c" stoichiometry="1" />
        </listOfReactants>
        <listOfProducts>
          <speciesReference constant="true" species="M_H_c" stoichiometry="1" />
          <speciesReference constant="true" species="M_LIPOYLPROTEIN_c" stoichiometry="1" />
          <speciesReference constant="true" species="M_NADH_c" stoichiometry="1" />
        </listOfProducts>
      </reaction>
      <reaction fast="false" id="R_BME_R359" name="L-Serine hydro-lyase" reversible="false" fbc:lowerFluxBound="cobra_0_bound" fbc:upperFluxBound="cobra_default_ub">
        <listOfReactants>
          <speciesReference constant="true" species="M_SER_c" stoichiometry="1" />
        </listOfReactants>
        <listOfProducts>
          <speciesReference constant="true" species="M_AMACR_c" stoichiometry="1" />
          <speciesReference constant="true" species="M_H2O_c" stoichiometry="1" />
        </listOfProducts>
      </reaction>
      <reaction fast="false" id="R_BME_R360" name="sarcosine oxidase" reversible="false" fbc:lowerFluxBound="cobra_0_bound" fbc:upperFluxBound="cobra_default_ub">
        <listOfReactants>
          <speciesReference constant="true" species="M_H2O_c" stoichiometry="1" />
          <speciesReference constant="true" species="M_O2_c" stoichiometry="1" />
          <speciesReference constant="true" species="M_SARC_c" stoichiometry="1" />
        </listOfReactants>
        <listOfProducts>
          <speciesReference constant="true" species="M_FALD_c" stoichiometry="1" />
          <speciesReference constant="true" species="M_GLY_c" stoichiometry="1" />
          <speciesReference constant="true" species="M_H2O2_c" stoichiometry="1" />
        </listOfProducts>
      </reaction>
      <reaction fast="false" id="R_BME_R361" name="betaine-aldehyde dehydrogenase (betB, gbsA)" reversible="false" fbc:lowerFluxBound="cobra_0_bound" fbc:upperFluxBound="cobra_default_ub">
        <listOfReactants>
          <speciesReference constant="true" species="M_BETALD_c" stoichiometry="1" />
          <speciesReference constant="true" species="M_H2O_c" stoichiometry="1" />
          <speciesReference constant="true" species="M_NAD_c" stoichiometry="1" />
        </listOfReactants>
        <listOfProducts>
          <speciesReference constant="true" species="M_GLYB_c" stoichiometry="1" />
          <speciesReference constant="true" species="M_H_c" stoichiometry="2" />
          <speciesReference constant="true" species="M_NADH_c" stoichiometry="1" />
        </listOfProducts>
      </reaction>
      <reaction fast="false" id="R_BME_R362" name="L-Alanine:glyoxylate aminotransferase" reversible="false" fbc:lowerFluxBound="cobra_0_bound" fbc:upperFluxBound="cobra_default_ub">
        <listOfReactants>
          <speciesReference constant="true" species="M_ALA_c" stoichiometry="1" />
          <speciesReference constant="true" species="M_GLX_c" stoichiometry="1" />
        </listOfReactants>
        <listOfProducts>
          <speciesReference constant="true" species="M_GLY_c" stoichiometry="1" />
          <speciesReference constant="true" species="M_PYR_c" stoichiometry="1" />
        </listOfProducts>
      </reaction>
      <reaction fast="false" id="R_BME_R363" name="serine-pyruvate transaminase" reversible="true" fbc:lowerFluxBound="cobra_default_lb" fbc:upperFluxBound="cobra_default_ub">
        <listOfReactants>
          <speciesReference constant="true" species="M_PYR_c" stoichiometry="1" />
          <speciesReference constant="true" species="M_SER_c" stoichiometry="1" />
        </listOfReactants>
        <listOfProducts>
          <speciesReference constant="true" species="M_ALA_c" stoichiometry="1" />
          <speciesReference constant="true" species="M_HPYR_c" stoichiometry="1" />
        </listOfProducts>
      </reaction>
      <reaction fast="false" id="R_BME_R364" name="serine O-acetyltransferase (cysE)" reversible="true" fbc:lowerFluxBound="cobra_default_lb" fbc:upperFluxBound="cobra_default_ub">
        <listOfReactants>
          <speciesReference constant="true" species="M_ACCOA_c" stoichiometry="1" />
          <speciesReference constant="true" species="M_SER_c" stoichiometry="1" />
        </listOfReactants>
        <listOfProducts>
          <speciesReference constant="true" species="M_ASER_c" stoichiometry="1" />
          <speciesReference constant="true" species="M_COA_c" stoichiometry="1" />
        </listOfProducts>
      </reaction>
      <reaction fast="false" id="R_BME_R365" name="cysteine synthase A (cysK)" reversible="false" fbc:lowerFluxBound="cobra_0_bound" fbc:upperFluxBound="cobra_default_ub">
        <listOfReactants>
          <speciesReference constant="true" species="M_ASER_c" stoichiometry="1" />
          <speciesReference constant="true" species="M_THJ_c" stoichiometry="1" />
        </listOfReactants>
        <listOfProducts>
          <speciesReference constant="true" species="M_AC_c" stoichiometry="1" />
          <speciesReference constant="true" species="M_H_c" stoichiometry="1" />
          <speciesReference constant="true" species="M_SULCYS_c" stoichiometry="1" />
        </listOfProducts>
      </reaction>
      <reaction fast="false" id="R_BME_R366" name="cysteine synthase A (cysK)" reversible="false" fbc:lowerFluxBound="cobra_0_bound" fbc:upperFluxBound="cobra_default_ub">
        <listOfReactants>
          <speciesReference constant="true" species="M_ASER_c" stoichiometry="1" />
          <speciesReference constant="true" species="M_H2S_c" stoichiometry="1" />
        </listOfReactants>
        <listOfProducts>
          <speciesReference constant="true" species="M_AC_c" stoichiometry="1" />
          <speciesReference constant="true" species="M_CYS_c" stoichiometry="1" />
          <speciesReference constant="true" species="M_H_c" stoichiometry="1" />
        </listOfProducts>
      </reaction>
      <reaction fast="false" id="R_BME_R367" name="cysteine synthase A (cysK) or O-acetylhomoserine (thiol)-lyase (metY)" reversible="false" fbc:lowerFluxBound="cobra_0_bound" fbc:upperFluxBound="cobra_default_ub">
        <listOfReactants>
          <speciesReference constant="true" species="M_ASER_c" stoichiometry="1" />
          <speciesReference constant="true" species="M_THJ_c" stoichiometry="1" />
          <speciesReference constant="true" species="M_TRDRD_c" stoichiometry="1" />
        </listOfReactants>
        <listOfProducts>
          <speciesReference constant="true" species="M_AC_c" stoichiometry="1" />
          <speciesReference constant="true" species="M_CYS_c" stoichiometry="1" />
          <speciesReference constant="true" species="M_H2SO3_c" stoichiometry="1" />
          <speciesReference constant="true" species="M_H_c" stoichiometry="1" />
          <speciesReference constant="true" species="M_TRDOX_c" stoichiometry="1" />
        </listOfProducts>
      </reaction>
      <reaction fast="false" id="R_BME_R368" name="aspartate aminotransferase (aspB)" reversible="true" fbc:lowerFluxBound="cobra_default_lb" fbc:upperFluxBound="cobra_default_ub">
        <listOfReactants>
          <speciesReference constant="true" species="M_AKG_c" stoichiometry="1" />
          <speciesReference constant="true" species="M_CYS_c" stoichiometry="1" />
        </listOfReactants>
        <listOfProducts>
          <speciesReference constant="true" species="M_GLU_c" stoichiometry="1" />
          <speciesReference constant="true" species="M_MPYR_c" stoichiometry="1" />
        </listOfProducts>
      </reaction>
      <reaction fast="false" id="R_BME_R369" name="cystathionine beta-lyase (metC)" reversible="false" fbc:lowerFluxBound="cobra_0_bound" fbc:upperFluxBound="cobra_default_ub">
        <listOfReactants>
          <speciesReference constant="true" species="M_CYS_c" stoichiometry="1" />
          <speciesReference constant="true" species="M_H2O_c" stoichiometry="1" />
        </listOfReactants>
        <listOfProducts>
          <speciesReference constant="true" species="M_H2S_c" stoichiometry="1" />
          <speciesReference constant="true" species="M_NH3_c" stoichiometry="1" />
          <speciesReference constant="true" species="M_PYR_c" stoichiometry="1" />
        </listOfProducts>
      </reaction>
      <reaction fast="false" id="R_BME_R370" name="D-cysteine sulfide-lyase (deaminating; pyruvate-forming)" reversible="false" fbc:lowerFluxBound="cobra_0_bound" fbc:upperFluxBound="cobra_default_ub">
        <listOfReactants>
          <speciesReference constant="true" species="M_CYSD_c" stoichiometry="1" />
          <speciesReference constant="true" species="M_H2O_c" stoichiometry="1" />
        </listOfReactants>
        <listOfProducts>
          <speciesReference constant="true" species="M_H2S_c" stoichiometry="1" />
          <speciesReference constant="true" species="M_NH3_c" stoichiometry="1" />
          <speciesReference constant="true" species="M_PYR_c" stoichiometry="1" />
        </listOfProducts>
      </reaction>
      <reaction fast="false" id="R_BME_R371" name="L-lactate dehydrogenase" reversible="false" fbc:lowerFluxBound="cobra_0_bound" fbc:upperFluxBound="cobra_default_ub">
        <listOfReactants>
          <speciesReference constant="true" species="M_H_c" stoichiometry="1" />
          <speciesReference constant="true" species="M_MPYR_c" stoichiometry="1" />
          <speciesReference constant="true" species="M_NADH_c" stoichiometry="1" />
        </listOfReactants>
        <listOfProducts>
          <speciesReference constant="true" species="M_MERLAC_c" stoichiometry="1" />
          <speciesReference constant="true" species="M_NAD_c" stoichiometry="1" />
        </listOfProducts>
      </reaction>
      <reaction fast="false" id="R_BME_R372" name="thiosulfate/3-mercaptopyruvate sulfurtransferase" reversible="false" fbc:lowerFluxBound="cobra_0_bound" fbc:upperFluxBound="cobra_default_ub">
        <listOfReactants>
          <speciesReference constant="true" species="M_H2SO3_c" stoichiometry="1" />
          <speciesReference constant="true" species="M_MPYR_c" stoichiometry="1" />
        </listOfReactants>
        <listOfProducts>
          <speciesReference constant="true" species="M_PYR_c" stoichiometry="1" />
          <speciesReference constant="true" species="M_THJ_c" stoichiometry="1" />
        </listOfProducts>
      </reaction>
      <reaction fast="false" id="R_BME_R373" name="homoserine O-succinyltransferase (metA)" reversible="false" fbc:lowerFluxBound="cobra_0_bound" fbc:upperFluxBound="cobra_default_ub">
        <listOfReactants>
          <speciesReference constant="true" species="M_HSER_c" stoichiometry="1" />
          <speciesReference constant="true" species="M_SUCCOA_c" stoichiometry="1" />
        </listOfReactants>
        <listOfProducts>
          <speciesReference constant="true" species="M_COA_c" stoichiometry="1" />
          <speciesReference constant="true" species="M_OSLHSER_c" stoichiometry="1" />
        </listOfProducts>
      </reaction>
      <reaction fast="false" id="R_BME_R374" name="cystathionine gamma-synthase ( metB)" reversible="false" fbc:lowerFluxBound="cobra_0_bound" fbc:upperFluxBound="cobra_default_ub">
        <listOfReactants>
          <speciesReference constant="true" species="M_CYS_c" stoichiometry="1" />
          <speciesReference constant="true" species="M_OSLHSER_c" stoichiometry="1" />
        </listOfReactants>
        <listOfProducts>
          <speciesReference constant="true" species="M_H_c" stoichiometry="1" />
          <speciesReference constant="true" species="M_LLCT_c" stoichiometry="1" />
          <speciesReference constant="true" species="M_SUCC_c" stoichiometry="1" />
        </listOfProducts>
      </reaction>
      <reaction fast="false" id="R_BME_R375" name="cystathionine gamma-synthase ( metB)" reversible="false" fbc:lowerFluxBound="cobra_0_bound" fbc:upperFluxBound="cobra_default_ub">
        <listOfReactants>
          <speciesReference constant="true" species="M_H2O_c" stoichiometry="1" />
          <speciesReference constant="true" species="M_OSLHSER_c" stoichiometry="1" />
        </listOfReactants>
        <listOfProducts>
          <speciesReference constant="true" species="M_H_c" stoichiometry="1" />
          <speciesReference constant="true" species="M_NH3_c" stoichiometry="1" />
          <speciesReference constant="true" species="M_OBUT_c" stoichiometry="1" />
          <speciesReference constant="true" species="M_SUCC_c" stoichiometry="1" />
        </listOfProducts>
      </reaction>
      <reaction fast="false" id="R_BME_R376" name="cystathionine gamma-synthase ( metB)" reversible="false" fbc:lowerFluxBound="cobra_0_bound" fbc:upperFluxBound="cobra_default_ub">
        <listOfReactants>
          <speciesReference constant="true" species="M_H2S_c" stoichiometry="1" />
          <speciesReference constant="true" species="M_OSLHSER_c" stoichiometry="1" />
        </listOfReactants>
        <listOfProducts>
          <speciesReference constant="true" species="M_HCYS_c" stoichiometry="1" />
          <speciesReference constant="true" species="M_H_c" stoichiometry="1" />
          <speciesReference constant="true" species="M_SUCC_c" stoichiometry="1" />
        </listOfProducts>
      </reaction>
      <reaction fast="false" id="R_BME_R377" name="cystathionine beta-lyase (metC)" reversible="false" fbc:lowerFluxBound="cobra_0_bound" fbc:upperFluxBound="cobra_default_ub">
        <listOfReactants>
          <speciesReference constant="true" species="M_H2O_c" stoichiometry="1" />
          <speciesReference constant="true" species="M_LLCT_c" stoichiometry="1" />
        </listOfReactants>
        <listOfProducts>
          <speciesReference constant="true" species="M_HCYS_c" stoichiometry="1" />
          <speciesReference constant="true" species="M_NH3_c" stoichiometry="1" />
          <speciesReference constant="true" species="M_PYR_c" stoichiometry="1" />
        </listOfProducts>
      </reaction>
      <reaction fast="false" id="R_BME_R378" name="homocysteine S-methyltransferase" reversible="false" fbc:lowerFluxBound="cobra_0_bound" fbc:upperFluxBound="cobra_default_ub">
        <listOfReactants>
          <speciesReference constant="true" species="M_HCYS_c" stoichiometry="1" />
          <speciesReference constant="true" species="M_SAM_c" stoichiometry="1" />
        </listOfReactants>
        <listOfProducts>
          <speciesReference constant="true" species="M_H_c" stoichiometry="1" />
          <speciesReference constant="true" species="M_MET_c" stoichiometry="1" />
          <speciesReference constant="true" species="M_SAH_c" stoichiometry="1" />
        </listOfProducts>
      </reaction>
      <reaction fast="false" id="R_BME_R379" name="5-methyltetrahydropteroyltriglutamate--homocysteine methyltransferase" reversible="false" fbc:lowerFluxBound="cobra_0_bound" fbc:upperFluxBound="cobra_default_ub">
        <listOfReactants>
          <speciesReference constant="true" species="M_HCYS_c" stoichiometry="1" />
          <speciesReference constant="true" species="M_MTHPTGLU_c" stoichiometry="1" />
        </listOfReactants>
        <listOfProducts>
          <speciesReference constant="true" species="M_MET_c" stoichiometry="1" />
          <speciesReference constant="true" species="M_THPTGLU_c" stoichiometry="1" />
        </listOfProducts>
      </reaction>
      <reaction fast="false" id="R_BME_R380" name="S-adenosylmethionine synthetase (metK)" reversible="false" fbc:lowerFluxBound="cobra_0_bound" fbc:upperFluxBound="cobra_default_ub">
        <listOfReactants>
          <speciesReference constant="true" species="M_ATP_c" stoichiometry="1" />
          <speciesReference constant="true" species="M_H2O_c" stoichiometry="1" />
          <speciesReference constant="true" species="M_MET_c" stoichiometry="1" />
        </listOfReactants>
        <listOfProducts>
          <speciesReference constant="true" species="M_PI_c" stoichiometry="1" />
          <speciesReference constant="true" species="M_PPI_c" stoichiometry="1" />
          <speciesReference constant="true" species="M_SAM_c" stoichiometry="1" />
        </listOfProducts>
      </reaction>
      <reaction fast="false" id="R_BME_R381" name="S-Adenosyl-L-methionine:DNA (cytosine-5-)-methyltransferase" reversible="true" fbc:lowerFluxBound="cobra_default_lb" fbc:upperFluxBound="cobra_default_ub">
        <listOfReactants>
          <speciesReference constant="true" species="M_CYTS_c" stoichiometry="1" />
          <speciesReference constant="true" species="M_SAM_c" stoichiometry="1" />
        </listOfReactants>
        <listOfProducts>
          <speciesReference constant="true" species="M_5MC_c" stoichiometry="1" />
          <speciesReference constant="true" species="M_H_c" stoichiometry="1" />
          <speciesReference constant="true" species="M_SAH_c" stoichiometry="1" />
        </listOfProducts>
      </reaction>
      <reaction fast="false" id="R_BME_R382" name="S-adenosylhomocysteine/5'-methylthioadenosine nucleosidase (mtnN)" reversible="false" fbc:lowerFluxBound="cobra_0_bound" fbc:upperFluxBound="cobra_default_ub">
        <listOfReactants>
          <speciesReference constant="true" species="M_H2O_c" stoichiometry="1" />
          <speciesReference constant="true" species="M_SAH_c" stoichiometry="1" />
        </listOfReactants>
        <listOfProducts>
[truncated: 591,968 more chars]
