# Supplementary material for: Investigating metabolic interactions in a microbial co-culture through integrated modelling and experiments
Source: Comput Struct Biotechnol J. 2020 Mar 30;18:1249–58. doi: 10.1016/j.csbj.2020.03.019 (PMC7286961; doi:10.1016/j.csbj.2020.03.019)
Supplement: Supplementary file 8 [file mmc8.zip › SupplementaryDatafiles/Case1/keto_vulgare_V4.xml]

<?xml version='1.0' encoding='UTF-8'?>
<sbml xmlns:fbc="http://www.sbml.org/sbml/level3/version1/fbc/version2" level="3" sboTerm="SBO:0000624" version="1" xmlns="http://www.sbml.org/sbml/level3/version1/core" fbc:required="false">
  <model id="keto" fbc:strict="true">
    <listOfUnitDefinitions>
      <unitDefinition id="mmol_per_gDW_per_hr">
        <listOfUnits>
          <unit exponent="1" kind="mole" multiplier="1" scale="-3" />
          <unit exponent="-1" kind="gram" multiplier="1" scale="0" />
          <unit exponent="-1" kind="second" multiplier="3600" scale="0" />
        </listOfUnits>
      </unitDefinition>
    </listOfUnitDefinitions>
    <fbc:listOfObjectives fbc:activeObjective="obj">
      <fbc:objective fbc:id="obj" fbc:type="maximize">
        <fbc:listOfFluxObjectives>
          <fbc:fluxObjective fbc:coefficient="1" fbc:reaction="R_KVU_R740" />
        </fbc:listOfFluxObjectives>
      </fbc:objective>
    </fbc:listOfObjectives>
    <listOfParameters>
      <parameter constant="true" id="cobra_default_lb" sboTerm="SBO:0000626" units="mmol_per_gDW_per_hr" value="-1000" />
      <parameter constant="true" id="cobra_default_ub" sboTerm="SBO:0000626" units="mmol_per_gDW_per_hr" value="1000" />
      <parameter constant="true" id="cobra_0_bound" sboTerm="SBO:0000626" units="mmol_per_gDW_per_hr" value="0" />
      <parameter constant="true" id="R_KVU_R518_upper_bound" sboTerm="SBO:0000625" units="mmol_per_gDW_per_hr" value="8.39" />
      <parameter constant="true" id="R_KVU_R518_lower_bound" sboTerm="SBO:0000625" units="mmol_per_gDW_per_hr" value="8.39" />
      <parameter constant="true" id="R_KVU_R805_lower_bound" sboTerm="SBO:0000625" units="mmol_per_gDW_per_hr" value="-10" />
    </listOfParameters>
    <listOfCompartments />
    <listOfSpecies>
      <species boundaryCondition="false" constant="false" hasOnlySubstanceUnits="false" id="M_G1P_c" name="D-glucopyranose 1-phosphate" />
      <species boundaryCondition="false" constant="false" hasOnlySubstanceUnits="false" id="M_G6P_c" name="alpha-D-glucose 6-phosphate" />
      <species boundaryCondition="false" constant="false" hasOnlySubstanceUnits="false" id="M_F6P_c" name="D-fructose 6-phosphate" />
      <species boundaryCondition="false" constant="false" hasOnlySubstanceUnits="false" id="M_ATP_c" name="ATP" />
      <species boundaryCondition="false" constant="false" hasOnlySubstanceUnits="false" id="M_GLC_c" name="D-glucopyranose" />
      <species boundaryCondition="false" constant="false" hasOnlySubstanceUnits="false" id="M_ADP_c" name="ADP" />
      <species boundaryCondition="false" constant="false" hasOnlySubstanceUnits="false" id="M_H_c" name="hydrogen" />
      <species boundaryCondition="false" constant="false" hasOnlySubstanceUnits="false" id="M_FDP_c" name="beta-D-fructofuranose 1,6-bisphosphate" />
      <species boundaryCondition="false" constant="false" hasOnlySubstanceUnits="false" id="M_H2O_c" name="water" />
      <species boundaryCondition="false" constant="false" hasOnlySubstanceUnits="false" id="M_PI_c" name="phosphate(3-)" />
      <species boundaryCondition="false" constant="false" hasOnlySubstanceUnits="false" id="M_T3P2_c" name="glycerone phosphate" />
      <species boundaryCondition="false" constant="false" hasOnlySubstanceUnits="false" id="M_T3P1_c" name="D-glyceraldehyde 3-phosphate" />
      <species boundaryCondition="false" constant="false" hasOnlySubstanceUnits="false" id="M_NAD_c" name="NAD(+)" />
      <species boundaryCondition="false" constant="false" hasOnlySubstanceUnits="false" id="M_13PDG_c" name="3-phospho-D-glyceroyl phosphate" />
      <species boundaryCondition="false" constant="false" hasOnlySubstanceUnits="false" id="M_NADH_c" name="NADH" />
      <species boundaryCondition="false" constant="false" hasOnlySubstanceUnits="false" id="M_3PG_c" name="3-phospho-D-glyceric acid" />
      <species boundaryCondition="false" constant="false" hasOnlySubstanceUnits="false" id="M_2PG_c" name="2-phospho-D-glyceric acid" />
      <species boundaryCondition="false" constant="false" hasOnlySubstanceUnits="false" id="M_PEP_c" name="phosphoenolpyruvate" />
      <species boundaryCondition="false" constant="false" hasOnlySubstanceUnits="false" id="M_PYR_c" name="pyruvic acid" />
      <species boundaryCondition="false" constant="false" hasOnlySubstanceUnits="false" id="M_COA_c" name="coenzyme A" />
      <species boundaryCondition="false" constant="false" hasOnlySubstanceUnits="false" id="M_CO2_c" name="carbon dioxide" />
      <species boundaryCondition="false" constant="false" hasOnlySubstanceUnits="false" id="M_ACCOA_c" name="acetyl-CoA" />
      <species boundaryCondition="false" constant="false" hasOnlySubstanceUnits="false" id="M_ETOL_c" name="ethanol" />
      <species boundaryCondition="false" constant="false" hasOnlySubstanceUnits="false" id="M_ACAL_c" name="acetaldehyde" />
      <species boundaryCondition="false" constant="false" hasOnlySubstanceUnits="false" id="M_HCO3_c" name="hydrogencarbonate" />
      <species boundaryCondition="false" constant="false" hasOnlySubstanceUnits="false" id="M_OA_c" name="oxaloacetic acid" />
      <species boundaryCondition="false" constant="false" hasOnlySubstanceUnits="false" id="M_CIT_c" name="citric acid" />
      <species boundaryCondition="false" constant="false" hasOnlySubstanceUnits="false" id="M_ICIT_c" name="isocitric acid" />
      <species boundaryCondition="false" constant="false" hasOnlySubstanceUnits="false" id="M_NADP_c" name="NADP(+)" />
      <species boundaryCondition="false" constant="false" hasOnlySubstanceUnits="false" id="M_AKG_c" name="2-oxoglutaric acid" />
      <species boundaryCondition="false" constant="false" hasOnlySubstanceUnits="false" id="M_NADPH_c" name="NADPH" />
      <species boundaryCondition="false" constant="false" hasOnlySubstanceUnits="false" id="M_SUCCOA_c" name="succinyl-CoA" />
      <species boundaryCondition="false" constant="false" hasOnlySubstanceUnits="false" id="M_SUCC_c" name="succinic acid" />
      <species boundaryCondition="false" constant="false" hasOnlySubstanceUnits="false" id="M_FAD_c" name="FAD" />
      <species boundaryCondition="false" constant="false" hasOnlySubstanceUnits="false" id="M_FUM_c" name="fumaric acid" />
      <species boundaryCondition="false" constant="false" hasOnlySubstanceUnits="false" id="M_FADH2_c" name="FADH2" />
      <species boundaryCondition="false" constant="false" hasOnlySubstanceUnits="false" id="M_MAL_c" name="(S)-malic acid" />
      <species boundaryCondition="false" constant="false" hasOnlySubstanceUnits="false" id="M_D6PGL_c" name="6-O-phosphono-D-glucono-1,5-lactone" />
      <species boundaryCondition="false" constant="false" hasOnlySubstanceUnits="false" id="M_D6PGC_c" name="6-phospho-D-gluconic acid" />
      <species boundaryCondition="false" constant="false" hasOnlySubstanceUnits="false" id="M_RL5P_c" name="D-ribulose 5-phosphate" />
      <species boundaryCondition="false" constant="false" hasOnlySubstanceUnits="false" id="M_XUL5P_c" name="D-xylulose 5-phosphate" />
      <species boundaryCondition="false" constant="false" hasOnlySubstanceUnits="false" id="M_E4P_c" name="D-erythrose 4-phosphate" />
      <species boundaryCondition="false" constant="false" hasOnlySubstanceUnits="false" id="M_S7P_c" name="sedoheptulose 7-phosphate" />
      <species boundaryCondition="false" constant="false" hasOnlySubstanceUnits="false" id="M_R5P_c" name="D-ribose 5-phosphate" />
      <species boundaryCondition="false" constant="false" hasOnlySubstanceUnits="false" id="M_R1P_c" name="D-ribose 1-phosphate" />
      <species boundaryCondition="false" constant="false" hasOnlySubstanceUnits="false" id="M_DRIB_c" name="2-deoxy-D-ribose" />
      <species boundaryCondition="false" constant="false" hasOnlySubstanceUnits="false" id="M_DR5P_c" name="2-deoxy-D-ribose 5-phosphate" />
      <species boundaryCondition="false" constant="false" hasOnlySubstanceUnits="false" id="M_RIB_c" name="D-ribofuranose" />
      <species boundaryCondition="false" constant="false" hasOnlySubstanceUnits="false" id="M_DR1P_c" name="2-deoxy-D-ribofuranose 1-phosphate" />
      <species boundaryCondition="false" constant="false" hasOnlySubstanceUnits="false" id="M_GLCN15LAC_c" name="D-glucono-1,5-lactone" />
      <species boundaryCondition="false" constant="false" hasOnlySubstanceUnits="false" id="M_GLCNT_c" name="D-gluconic acid" />
      <species boundaryCondition="false" constant="false" hasOnlySubstanceUnits="false" id="M_KDG_c" name="2-dehydro-3-deoxy-D-gluconic acid" />
      <species boundaryCondition="false" constant="false" hasOnlySubstanceUnits="false" id="M_KDPG_c" name="2-dehydro-3-deoxy-6-phospho-D-gluconic acid" />
      <species boundaryCondition="false" constant="false" hasOnlySubstanceUnits="false" id="M_Q8_c" name="Ubiquinone-8" />
      <species boundaryCondition="false" constant="false" hasOnlySubstanceUnits="false" id="M_Q8H2_c" name="ubiquinol-8" />
      <species boundaryCondition="false" constant="false" hasOnlySubstanceUnits="false" id="M_DGLUNT_c" name="2-dehydro-D-gluconic acid" />
      <species boundaryCondition="false" constant="false" hasOnlySubstanceUnits="false" id="M_GLCUNT_c" name="D-glucopyranuronic acid" />
      <species boundaryCondition="false" constant="false" hasOnlySubstanceUnits="false" id="M_FRUTN_c" name="D-fructofuranuronic acid" />
      <species boundaryCondition="false" constant="false" hasOnlySubstanceUnits="false" id="M_XUL_c" name="D-xylulose" />
      <species boundaryCondition="false" constant="false" hasOnlySubstanceUnits="false" id="M_LRL5P_c" name="L-ribulose 5-phosphate" />
      <species boundaryCondition="false" constant="false" hasOnlySubstanceUnits="false" id="M_LARAB_c" name="L-arabinopyranose" />
      <species boundaryCondition="false" constant="false" hasOnlySubstanceUnits="false" id="M_LRL_c" name="L-ribulose" />
      <species boundaryCondition="false" constant="false" hasOnlySubstanceUnits="false" id="M_MANOE_c" name="D-mannonic acid" />
      <species boundaryCondition="false" constant="false" hasOnlySubstanceUnits="false" id="M_A5P_c" name="D-arabinose 5-phosphate" />
      <species boundaryCondition="false" constant="false" hasOnlySubstanceUnits="false" id="M_MNT_c" name="D-mannitol" />
      <species boundaryCondition="false" constant="false" hasOnlySubstanceUnits="false" id="M_FRU_c" name="D-fructose" />
      <species boundaryCondition="false" constant="false" hasOnlySubstanceUnits="false" id="M_MAN6P_c" name="D-Mannose 6-phosphate" />
      <species boundaryCondition="false" constant="false" hasOnlySubstanceUnits="false" id="M_MAN_c" name="D-mannopyranose" />
      <species boundaryCondition="false" constant="false" hasOnlySubstanceUnits="false" id="M_MAN1P_c" name="D-mannose 1-phosphate" />
      <species boundaryCondition="false" constant="false" hasOnlySubstanceUnits="false" id="M_GDP_c" name="GDP" />
      <species boundaryCondition="false" constant="false" hasOnlySubstanceUnits="false" id="M_GDPMAN_c" name="GDP-alpha-D-mannose" />
      <species boundaryCondition="false" constant="false" hasOnlySubstanceUnits="false" id="M_GDPDDMAN_c" name="GDP-4-dehydro-6-deoxy-alpha-D-mannose" />
      <species boundaryCondition="false" constant="false" hasOnlySubstanceUnits="false" id="M_GDPFUC_c" name="GDP-L-fucose" />
      <species boundaryCondition="false" constant="false" hasOnlySubstanceUnits="false" id="M_SOT_c" name="D-glucitol" />
      <species boundaryCondition="false" constant="false" hasOnlySubstanceUnits="false" id="M_SOR_c" name="L-sorbopyranose" />
      <species boundaryCondition="false" constant="false" hasOnlySubstanceUnits="false" id="M_PQQ_c" name="pyrroloquinoline quinone" />
      <species boundaryCondition="false" constant="false" hasOnlySubstanceUnits="false" id="M_FERO_c" name="ferrocytochrome c" />
      <species boundaryCondition="false" constant="false" hasOnlySubstanceUnits="false" id="M_SON_c" name="L-xylo-hexos-2-ulose" />
      <species boundaryCondition="false" constant="false" hasOnlySubstanceUnits="false" id="M_PQQH2_c" name="pyrroloquinoline quinol" />
      <species boundaryCondition="false" constant="false" hasOnlySubstanceUnits="false" id="M_FERI_c" name="ferricytochrome c" />
      <species boundaryCondition="false" constant="false" hasOnlySubstanceUnits="false" id="M_2KLG_c" name="2-dehydro-L-idonate" />
      <species boundaryCondition="false" constant="false" hasOnlySubstanceUnits="false" id="M_LAA_c" name="L-ascorbate" />
      <species boundaryCondition="false" constant="false" hasOnlySubstanceUnits="false" id="M_IDON_c" name="L-Idonate" />
      <species boundaryCondition="false" constant="false" hasOnlySubstanceUnits="false" id="M_RHA_c" name="aldehydo-L-rhamnose" />
      <species boundaryCondition="false" constant="false" hasOnlySubstanceUnits="false" id="M_RHAMN_c" name="L-rhamnulose" />
      <species boundaryCondition="false" constant="false" hasOnlySubstanceUnits="false" id="M_RHAMNP_c" name="L-rhamnulose 1-phosphate" />
      <species boundaryCondition="false" constant="false" hasOnlySubstanceUnits="false" id="M_LACAL_c" name="(S)-lactaldehyde" />
      <species boundaryCondition="false" constant="false" hasOnlySubstanceUnits="false" id="M_LACTOSE_c" name="Lactose" />
      <species boundaryCondition="false" constant="false" hasOnlySubstanceUnits="false" id="M_GAL_c" name="D-galactopyranose" />
      <species boundaryCondition="false" constant="false" hasOnlySubstanceUnits="false" id="M_GUL_c" name="L-gulose" />
      <species boundaryCondition="false" constant="false" hasOnlySubstanceUnits="false" id="M_O2_c" name="dioxygen" />
      <species boundaryCondition="false" constant="false" hasOnlySubstanceUnits="false" id="M_GULNT_c" name="L-gulonate" />
      <species boundaryCondition="false" constant="false" hasOnlySubstanceUnits="false" id="M_GULAC_c" name="L-gulono-1,4-lactone" />
      <species boundaryCondition="false" constant="false" hasOnlySubstanceUnits="false" id="M_H2O2_c" name="hydrogen peroxide" />
      <species boundaryCondition="false" constant="false" hasOnlySubstanceUnits="false" id="M_GLUCARATE_c" name="D-glucaric acid" />
      <species boundaryCondition="false" constant="false" hasOnlySubstanceUnits="false" id="M_ADPGLC_c" name="ADP alpha-D-glucoside" />
      <species boundaryCondition="false" constant="false" hasOnlySubstanceUnits="false" id="M_GLYCOGEN_c" name="glycogen" />
      <species boundaryCondition="false" constant="false" hasOnlySubstanceUnits="false" id="M_PPI_c" name="diphosphate(4-)" />
      <species boundaryCondition="false" constant="false" hasOnlySubstanceUnits="false" id="M_UDPG_c" name="UDP-glucose" />
      <species boundaryCondition="false" constant="false" hasOnlySubstanceUnits="false" id="M_UDP_c" name="UDP" />
      <species boundaryCondition="false" constant="false" hasOnlySubstanceUnits="false" id="M_TRE6P_c" name="alpha,alpha-trehalose 6-phosphate" />
      <species boundaryCondition="false" constant="false" hasOnlySubstanceUnits="false" id="M_TRE_c" name="alpha,alpha-trehalose" />
      <species boundaryCondition="false" constant="false" hasOnlySubstanceUnits="false" id="M_SUC_c" name="sucrose" />
      <species boundaryCondition="false" constant="false" hasOnlySubstanceUnits="false" id="M_MLT_c" name="maltose" />
      <species boundaryCondition="false" constant="false" hasOnlySubstanceUnits="false" id="M_UTP_c" name="UTP" />
      <species boundaryCondition="false" constant="false" hasOnlySubstanceUnits="false" id="M_CELLOB_c" name="cellobiose" />
      <species boundaryCondition="false" constant="false" hasOnlySubstanceUnits="false" id="M_UDPGAL_c" name="UDP-D-galactose" />
      <species boundaryCondition="false" constant="false" hasOnlySubstanceUnits="false" id="M_NAGA6P_c" name="N-acetyl-D-glucosamine 6-phosphate" />
      <species boundaryCondition="false" constant="false" hasOnlySubstanceUnits="false" id="M_AC_c" name="acetate" />
      <species boundaryCondition="false" constant="false" hasOnlySubstanceUnits="false" id="M_GA6P_c" name="alpha-D-glucosamine 6-phosphate" />
      <species boundaryCondition="false" constant="false" hasOnlySubstanceUnits="false" id="M_GA1P_c" name="alpha-D-glucosamine 1-phosphate" />
      <species boundaryCondition="false" constant="false" hasOnlySubstanceUnits="false" id="M_NAGA1P_c" name="N-acetyl-alpha-D-glucosamine 1-phosphate" />
      <species boundaryCondition="false" constant="false" hasOnlySubstanceUnits="false" id="M_UDPNAG_c" name="UDP-N-acetyl-alpha-D-glucosamine" />
      <species boundaryCondition="false" constant="false" hasOnlySubstanceUnits="false" id="M_GLN_c" name="L-glutamine" />
      <species boundaryCondition="false" constant="false" hasOnlySubstanceUnits="false" id="M_GLU_c" name="L-glutamic acid" />
      <species boundaryCondition="false" constant="false" hasOnlySubstanceUnits="false" id="M_CHIB_c" name="N,N'-diacetylchitobiose" />
      <species boundaryCondition="false" constant="false" hasOnlySubstanceUnits="false" id="M_NAG_c" name="N-acetyl-D-glucosamine" />
      <species boundaryCondition="false" constant="false" hasOnlySubstanceUnits="false" id="M_NAMA6P_c" name="N-acetyl-D-mannosamine 6-phosphate" />
      <species boundaryCondition="false" constant="false" hasOnlySubstanceUnits="false" id="M_GLX_c" name="glyoxylate" />
      <species boundaryCondition="false" constant="false" hasOnlySubstanceUnits="false" id="M_LAC_c" name="(R)-lactic acid" />
      <species boundaryCondition="false" constant="false" hasOnlySubstanceUnits="false" id="M_AMP_c" name="AMP" />
      <species boundaryCondition="false" constant="false" hasOnlySubstanceUnits="false" id="M_LLAC_c" name="(S)-lactic acid" />
      <species boundaryCondition="false" constant="false" hasOnlySubstanceUnits="false" id="M_LGT_c" name="(R)-S-lactoylglutathione" />
      <species boundaryCondition="false" constant="false" hasOnlySubstanceUnits="false" id="M_RGT_c" name="glutathione" />
      <species boundaryCondition="false" constant="false" hasOnlySubstanceUnits="false" id="M_MTHGXL_c" name="methylglyoxal" />
      <species boundaryCondition="false" constant="false" hasOnlySubstanceUnits="false" id="M_MQN8_c" name="Menaquinone 8" />
      <species boundaryCondition="false" constant="false" hasOnlySubstanceUnits="false" id="M_MQL8_c" name="menaquinol 8" />
      <species boundaryCondition="false" constant="false" hasOnlySubstanceUnits="false" id="M_HPYR_c" name="3-hydroxypyruvic acid" />
      <species boundaryCondition="false" constant="false" hasOnlySubstanceUnits="false" id="M_G_c" name="D-glyceric acid" />
      <species boundaryCondition="false" constant="false" hasOnlySubstanceUnits="false" id="M_HOPP_c" name="2-hydroxy-3-oxopropanoic acid" />
      <species boundaryCondition="false" constant="false" hasOnlySubstanceUnits="false" id="M_OXAL_c" name="oxalate" />
      <species boundaryCondition="false" constant="false" hasOnlySubstanceUnits="false" id="M_PROP_c" name="propionic acid" />
      <species boundaryCondition="false" constant="false" hasOnlySubstanceUnits="false" id="M_PROPCOA_c" name="propionyl-CoA" />
      <species boundaryCondition="false" constant="false" hasOnlySubstanceUnits="false" id="M_ACLAC_c" name="(2S)-2-hydroxy-2-methyl-3-oxobutanoic acid" />
      <species boundaryCondition="false" constant="false" hasOnlySubstanceUnits="false" id="M_MI4P_c" name="1D-myo-inositol 4-phosphate" />
      <species boundaryCondition="false" constant="false" hasOnlySubstanceUnits="false" id="M_MYOI_c" name="myo-inositol" />
      <species boundaryCondition="false" constant="false" hasOnlySubstanceUnits="false" id="M_MI3P_c" name="1D-myo-inositol 3-phosphate" />
      <species boundaryCondition="false" constant="false" hasOnlySubstanceUnits="false" id="M_MI1P_c" name="1D-myo-inositol 1-phosphate" />
      <species boundaryCondition="false" constant="false" hasOnlySubstanceUnits="false" id="M_FOR_c" name="formate" />
      <species boundaryCondition="false" constant="false" hasOnlySubstanceUnits="false" id="M_ADPR_c" name="ADP-D-ribose" />
      <species boundaryCondition="false" constant="false" hasOnlySubstanceUnits="false" id="M_PRPP_c" name="5-O-phosphono-alpha-D-ribofuranosyl diphosphate" />
      <species boundaryCondition="false" constant="false" hasOnlySubstanceUnits="false" id="M_PRAM_c" name="5-phospho-beta-D-ribosylamine" />
      <species boundaryCondition="false" constant="false" hasOnlySubstanceUnits="false" id="M_GLY_c" name="glycine" />
      <species boundaryCondition="false" constant="false" hasOnlySubstanceUnits="false" id="M_GAR_c" name="N(1)-(5-phospho-D-ribosyl)glycinamide" />
      <species boundaryCondition="false" constant="false" hasOnlySubstanceUnits="false" id="M_FTHF_c" name="10-formyltetrahydrofolic acid" />
      <species boundaryCondition="false" constant="false" hasOnlySubstanceUnits="false" id="M_THF_c" name="(6S)-5,6,7,8-tetrahydrofolic acid" />
      <species boundaryCondition="false" constant="false" hasOnlySubstanceUnits="false" id="M_FGAR_c" name="N(2)-formyl-N(1)-(5-phospho-D-ribosyl)glycinamide" />
      <species boundaryCondition="false" constant="false" hasOnlySubstanceUnits="false" id="M_FGAM_c" name="2-formamido-N(1)-(5-phospho-D-ribosyl)acetamidine" />
      <species boundaryCondition="false" constant="false" hasOnlySubstanceUnits="false" id="M_AIR_c" name="5-amino-1-(5-phospho-D-ribosyl)imidazole" />
      <species boundaryCondition="false" constant="false" hasOnlySubstanceUnits="false" id="M_N5CAIR_c" name="5-carboxyamino-1-(5-phospho-D-ribosyl)imidazole" />
      <species boundaryCondition="false" constant="false" hasOnlySubstanceUnits="false" id="M_CAIR_c" name="5-amino-1-(5-phospho-D-ribosyl)imidazole-4-carboxylic acid" />
      <species boundaryCondition="false" constant="false" hasOnlySubstanceUnits="false" id="M_ASP_c" name="L-aspartic acid" />
      <species boundaryCondition="false" constant="false" hasOnlySubstanceUnits="false" id="M_SAICAR_c" name="(2S)-2-[5-amino-1-(5-phospho-beta-D-ribosyl)imidazole-4-carboxamido]succinic acid" />
      <species boundaryCondition="false" constant="false" hasOnlySubstanceUnits="false" id="M_AICAR_c" name="1-(5'-Phosphoribosyl)-5-amino-4-imidazolecarboxamide" />
      <species boundaryCondition="false" constant="false" hasOnlySubstanceUnits="false" id="M_AICAD_c" name="5-Amino-4-imidazolecarboxyamide" />
      <species boundaryCondition="false" constant="false" hasOnlySubstanceUnits="false" id="M_PRFICA_c" name="5-formamido-1-(5-phospho-D-ribosyl)imidazole-4-carboxamide" />
      <species boundaryCondition="false" constant="false" hasOnlySubstanceUnits="false" id="M_IMP_c" name="IMP" />
      <species boundaryCondition="false" constant="false" hasOnlySubstanceUnits="false" id="M_XMP_c" name="5'-xanthylic acid" />
      <species boundaryCondition="false" constant="false" hasOnlySubstanceUnits="false" id="M_GMP_c" name="GMP" />
      <species boundaryCondition="false" constant="false" hasOnlySubstanceUnits="false" id="M_HYXN_c" name="hypoxanthine" />
      <species boundaryCondition="false" constant="false" hasOnlySubstanceUnits="false" id="M_INS_c" name="inosine" />
      <species boundaryCondition="false" constant="false" hasOnlySubstanceUnits="false" id="M_XTSINE_c" name="xanthosine" />
      <species boundaryCondition="false" constant="false" hasOnlySubstanceUnits="false" id="M_XAN_c" name="9H-xanthine" />
      <species boundaryCondition="false" constant="false" hasOnlySubstanceUnits="false" id="M_GTP_c" name="GTP" />
      <species boundaryCondition="false" constant="false" hasOnlySubstanceUnits="false" id="M_ASUC_c" name="N(6)-(1,2-dicarboxyethyl)-AMP" />
      <species boundaryCondition="false" constant="false" hasOnlySubstanceUnits="false" id="M_ADN_c" name="adenosine" />
      <species boundaryCondition="false" constant="false" hasOnlySubstanceUnits="false" id="M_AD_c" name="adenine" />
      <species boundaryCondition="false" constant="false" hasOnlySubstanceUnits="false" id="M_NH3_c" name="ammonia" />
      <species boundaryCondition="false" constant="false" hasOnlySubstanceUnits="false" id="M_DA_c" name="2'-deoxyadenosine" />
      <species boundaryCondition="false" constant="false" hasOnlySubstanceUnits="false" id="M_DIN_c" name="2'-deoxyinosine" />
      <species boundaryCondition="false" constant="false" hasOnlySubstanceUnits="false" id="M_DAMP_c" name="dAMP" />
      <species boundaryCondition="false" constant="false" hasOnlySubstanceUnits="false" id="M_DADP_c" name="dADP" />
      <species boundaryCondition="false" constant="false" hasOnlySubstanceUnits="false" id="M_DATP_c" name="dATP" />
      <species boundaryCondition="false" constant="false" hasOnlySubstanceUnits="false" id="M_DGDP_c" name="dGDP" />
      <species boundaryCondition="false" constant="false" hasOnlySubstanceUnits="false" id="M_DGTP_c" name="2'-Deoxyguanosine 5'-triphosphate" />
      <species boundaryCondition="false" constant="false" hasOnlySubstanceUnits="false" id="M_IDP_c" name="IDP" />
      <species boundaryCondition="false" constant="false" hasOnlySubstanceUnits="false" id="M_ITP_c" name="ITP" />
      <species boundaryCondition="false" constant="false" hasOnlySubstanceUnits="false" id="M_DGMP_c" name="dGMP" />
      <species boundaryCondition="false" constant="false" hasOnlySubstanceUnits="false" id="M_GN_c" name="guanine" />
      <species boundaryCondition="false" constant="false" hasOnlySubstanceUnits="false" id="M_GSN_c" name="guanosine" />
      <species boundaryCondition="false" constant="false" hasOnlySubstanceUnits="false" id="M_DG_c" name="2'-deoxyguanosine" />
      <species boundaryCondition="false" constant="false" hasOnlySubstanceUnits="false" id="M_TRDRD_c" name="thioredoxin dithiol" />
      <species boundaryCondition="false" constant="false" hasOnlySubstanceUnits="false" id="M_TRDOX_c" name="thioredoxin disulfide" />
      <species boundaryCondition="false" constant="false" hasOnlySubstanceUnits="false" id="M_pppGpp[c]" name="guanosine 3'-diphosphate 5'-triphosphate" />
      <species boundaryCondition="false" constant="false" hasOnlySubstanceUnits="false" id="M_ppGpp[c]" name="guanosine 3',5'-bis(diphosphate)" />
      <species boundaryCondition="false" constant="false" hasOnlySubstanceUnits="false" id="M_DITP_c" name="2'-deoxyinosine-5'-triphosphate" />
      <species boundaryCondition="false" constant="false" hasOnlySubstanceUnits="false" id="M_DIMP_c" name="2'-deoxy-5'-inosinic acid" />
      <species boundaryCondition="false" constant="false" hasOnlySubstanceUnits="false" id="M_UREA_c" name="urea" />
      <species boundaryCondition="false" constant="false" hasOnlySubstanceUnits="false" id="M_UGC_c" name="(-)-ureidoglycolic acid" />
      <species boundaryCondition="false" constant="false" hasOnlySubstanceUnits="false" id="M_PPPI_c" name="triphosphate(5-)" />
      <species boundaryCondition="false" constant="false" hasOnlySubstanceUnits="false" id="M_URATE_c" name="7,9-dihydro-1H-purine-2,6,8(3H)-trione" />
      <species boundaryCondition="false" constant="false" hasOnlySubstanceUnits="false" id="M_URI_c" name="uridine" />
      <species boundaryCondition="false" constant="false" hasOnlySubstanceUnits="false" id="M_URA_c" name="uracil" />
      <species boundaryCondition="false" constant="false" hasOnlySubstanceUnits="false" id="M_CAP_c" name="carbamoyl phosphate" />
      <species boundaryCondition="false" constant="false" hasOnlySubstanceUnits="false" id="M_CAASP_c" name="N-carbamoyl-L-aspartic acid" />
      <species boundaryCondition="false" constant="false" hasOnlySubstanceUnits="false" id="M_DOROA_c" name="(S)-dihydroorotic acid" />
      <species boundaryCondition="false" constant="false" hasOnlySubstanceUnits="false" id="M_OROA_c" name="orotic acid" />
      <species boundaryCondition="false" constant="false" hasOnlySubstanceUnits="false" id="M_OMP_c" name="orotidine 5'-(dihydrogen phosphate)" />
      <species boundaryCondition="false" constant="false" hasOnlySubstanceUnits="false" id="M_UMP_c" name="UDP-N-acetylmuramoyl-L-alanyl-D-glutamyl-meso-2,6-diaminopimeloyl-D-alanyl-D-alanine" />
      <species boundaryCondition="false" constant="false" hasOnlySubstanceUnits="false" id="M_DUMP_c" name="dUMP" />
      <species boundaryCondition="false" constant="false" hasOnlySubstanceUnits="false" id="M_METTHF_c" name="(6R)-5,10-methylenetetrahydrofolic acid" />
      <species boundaryCondition="false" constant="false" hasOnlySubstanceUnits="false" id="M_DTMP_c" name="dTMP" />
      <species boundaryCondition="false" constant="false" hasOnlySubstanceUnits="false" id="M_CYTD_c" name="cytidine" />
      <species boundaryCondition="false" constant="false" hasOnlySubstanceUnits="false" id="M_CYTS_c" name="cytosine" />
      <species boundaryCondition="false" constant="false" hasOnlySubstanceUnits="false" id="M_DU_c" name="2'-deoxyuridine" />
      <species boundaryCondition="false" constant="false" hasOnlySubstanceUnits="false" id="M_CTP_c" name="CTP" />
      <species boundaryCondition="false" constant="false" hasOnlySubstanceUnits="false" id="M_CDP_c" name="CDP" />
      <species boundaryCondition="false" constant="false" hasOnlySubstanceUnits="false" id="M_CMP_c" name="CMP" />
      <species boundaryCondition="false" constant="false" hasOnlySubstanceUnits="false" id="M_DCDP_c" name="dCDP" />
      <species boundaryCondition="false" constant="false" hasOnlySubstanceUnits="false" id="M_DCTP_c" name="dCTP" />
      <species boundaryCondition="false" constant="false" hasOnlySubstanceUnits="false" id="M_DCMP_c" name="dCMP" />
      <species boundaryCondition="false" constant="false" hasOnlySubstanceUnits="false" id="M_DC_c" name="2'-deoxycytidine" />
      <species boundaryCondition="false" constant="false" hasOnlySubstanceUnits="false" id="M_DUDP_c" name="dUDP" />
      <species boundaryCondition="false" constant="false" hasOnlySubstanceUnits="false" id="M_DUTP_c" name="dUTP" />
      <species boundaryCondition="false" constant="false" hasOnlySubstanceUnits="false" id="M_DTDP_c" name="dTDP" />
      <species boundaryCondition="false" constant="false" hasOnlySubstanceUnits="false" id="M_DT_c" name="thymidine" />
      <species boundaryCondition="false" constant="false" hasOnlySubstanceUnits="false" id="M_DTTP_c" name="dTTP" />
      <species boundaryCondition="false" constant="false" hasOnlySubstanceUnits="false" id="M_THY_c" name="thymine" />
      <species boundaryCondition="false" constant="false" hasOnlySubstanceUnits="false" id="M_ASN_c" name="L-asparagine" />
      <species boundaryCondition="false" constant="false" hasOnlySubstanceUnits="false" id="M_CYS_c" name="L-cysteine" />
      <species boundaryCondition="false" constant="false" hasOnlySubstanceUnits="false" id="M_GC_c" name="L-gamma-glutamyl-L-cysteine" />
      <species boundaryCondition="false" constant="false" hasOnlySubstanceUnits="false" id="M_BASP_c" name="4-phospho-L-aspartate" />
      <species boundaryCondition="false" constant="false" hasOnlySubstanceUnits="false" id="M_ASPSA_c" name="L-aspartate 4-semialdehyde" />
      <species boundaryCondition="false" constant="false" hasOnlySubstanceUnits="false" id="M_HSER_c" name="L-homoserine" />
      <species boundaryCondition="false" constant="false" hasOnlySubstanceUnits="false" id="M_THR_c" name="L-threonine" />
      <species boundaryCondition="false" constant="false" hasOnlySubstanceUnits="false" id="M_OBUT_c" name="2-oxobutanoic acid" />
      <species boundaryCondition="false" constant="false" hasOnlySubstanceUnits="false" id="M_PHP_c" name="3-phosphonooxypyruvic acid" />
      <species boundaryCondition="false" constant="false" hasOnlySubstanceUnits="false" id="M_3PSER_c" name="O-phospho-L-serine" />
      <species boundaryCondition="false" constant="false" hasOnlySubstanceUnits="false" id="M_SER_c" name="L-serine" />
      <species boundaryCondition="false" constant="false" hasOnlySubstanceUnits="false" id="M_AMIEVUL_c" name="5-aminolevulinate" />
      <species boundaryCondition="false" constant="false" hasOnlySubstanceUnits="false" id="M_LIPOYLPROTEIN_c" name="lipoylprotein" />
      <species boundaryCondition="false" constant="false" hasOnlySubstanceUnits="false" id="M_SAP_c" name="S(8)-aminomethyldihydrolipoylprotein" />
      <species boundaryCondition="false" constant="false" hasOnlySubstanceUnits="false" id="M_DIHYDROLIPOYLPROTEIN_c" name="dihydrolipoylprotein" />
      <species boundaryCondition="false" constant="false" hasOnlySubstanceUnits="false" id="M_SARC_c" name="sarcosine" />
      <species boundaryCondition="false" constant="false" hasOnlySubstanceUnits="false" id="M_FALD_c" name="formaldehyde" />
      <species boundaryCondition="false" constant="false" hasOnlySubstanceUnits="false" id="M_ALA_c" name="L-alanine" />
      <species boundaryCondition="false" constant="false" hasOnlySubstanceUnits="false" id="M_ASER_c" name="O-acetyl-L-serine" />
      <species boundaryCondition="false" constant="false" hasOnlySubstanceUnits="false" id="M_H2S_c" name="hydrogen sulfide" />
      <species boundaryCondition="false" constant="false" hasOnlySubstanceUnits="false" id="M_MPYR_c" name="3-mercaptopyruvic acid" />
      <species boundaryCondition="false" constant="false" hasOnlySubstanceUnits="false" id="M_H2SO3_c" name="sulfurous acid" />
      <species boundaryCondition="false" constant="false" hasOnlySubstanceUnits="false" id="M_THJ_c" name="thiosulfate(1-)" />
      <species boundaryCondition="false" constant="false" hasOnlySubstanceUnits="false" id="M_OSLHSER_c" name="O-succinyl-L-homoserine" />
      <species boundaryCondition="false" constant="false" hasOnlySubstanceUnits="false" id="M_LLCT_c" name="cystathionine" />
      <species boundaryCondition="false" constant="false" hasOnlySubstanceUnits="false" id="M_HCYS_c" name="L-homocysteine" />
      <species boundaryCondition="false" constant="false" hasOnlySubstanceUnits="false" id="M_MTHF_c" name="5-methyltetrahydrofolic acid" />
      <species boundaryCondition="false" constant="false" hasOnlySubstanceUnits="false" id="M_MET_c" name="L-methionine" />
      <species boundaryCondition="false" constant="false" hasOnlySubstanceUnits="false" id="M_MTHPTGLU_c" name="5-methyltetrahydropteroyltri-L-glutamic acid" />
      <species boundaryCondition="false" constant="false" hasOnlySubstanceUnits="false" id="M_THPTGLU_c" name="tetrahydropteroyltri-L-glutamic acid" />
      <species boundaryCondition="false" constant="false" hasOnlySubstanceUnits="false" id="M_SAH_c" name="S-adenosyl-L-homocysteine" />
      <species boundaryCondition="false" constant="false" hasOnlySubstanceUnits="false" id="M_DMET_c" name="D-methionine" />
      <species boundaryCondition="false" constant="false" hasOnlySubstanceUnits="false" id="M_SAM_c" name="S-adenosyl-L-methionine" />
      <species boundaryCondition="false" constant="false" hasOnlySubstanceUnits="false" id="M_METOX_c" name="L-methionine S-oxide" />
      <species boundaryCondition="false" constant="false" hasOnlySubstanceUnits="false" id="M_ABUT_c" name="(S)-2-acetyl-2-hydroxybutanoate" />
      <species boundaryCondition="false" constant="false" hasOnlySubstanceUnits="false" id="M_HMOP_c" name="(R)-3-hydroxy-3-methyl-2-oxopentanoic acid" />
      <species boundaryCondition="false" constant="false" hasOnlySubstanceUnits="false" id="M_33HMEOXOBUT_c" name="3-hydroxy-3-methyl-2-oxobutanoate" />
      <species boundaryCondition="false" constant="false" hasOnlySubstanceUnits="false" id="M_DHMP_c" name="(2R,3R)-2,3-dihydroxy-3-methylpentanoate" />
      <species boundaryCondition="false" constant="false" hasOnlySubstanceUnits="false" id="M_DH3MVA_c" name="2,3-dihydroxy-3-methylbutanoic acid" />
      <species boundaryCondition="false" constant="false" hasOnlySubstanceUnits="false" id="M_OMVAL_c" name="3-methyl-2-oxobutanoate" />
      <species boundaryCondition="false" constant="false" hasOnlySubstanceUnits="false" id="M_3MOP_c" name="(S)-3-methyl-2-oxovalerate" />
      <species boundaryCondition="false" constant="false" hasOnlySubstanceUnits="false" id="M_ILE_c" name="L-isoleucine" />
      <species boundaryCondition="false" constant="false" hasOnlySubstanceUnits="false" id="M_VAL_c" name="L-valine" />
      <species boundaryCondition="false" constant="false" hasOnlySubstanceUnits="false" id="M_IPPMAL_c" name="(2S)-2-isopropylmalate(2-)" />
      <species boundaryCondition="false" constant="false" hasOnlySubstanceUnits="false" id="M_PPMAL_c" name="2-Isopropylmaleate" />
      <species boundaryCondition="false" constant="false" hasOnlySubstanceUnits="false" id="M_CBHCAP_c" name="(2R,3S)-3-isopropylmalate(2-)" />
      <species boundaryCondition="false" constant="false" hasOnlySubstanceUnits="false" id="M_OICAP_c" name="(2S)-2-isopropyl-3-oxosuccinic acid" />
      <species boundaryCondition="false" constant="false" hasOnlySubstanceUnits="false" id="M_4MOP_c" name="4-methyl-2-oxopentanoate" />
      <species boundaryCondition="false" constant="false" hasOnlySubstanceUnits="false" id="M_LEU_c" name="L-leucine" />
      <species boundaryCondition="false" constant="false" hasOnlySubstanceUnits="false" id="M_DHDP_c" name="(S)-2,3-dihydrodipicolinic acid" />
      <species boundaryCondition="false" constant="false" hasOnlySubstanceUnits="false" id="M_TDHDP_c" name="(S)-2,3,4,5-tetrahydrodipicolinic acid" />
      <species boundaryCondition="false" constant="false" hasOnlySubstanceUnits="false" id="M_SAOPIM_c" name="N-Succinyl-2-amino-6-oxopimelate" />
      <species boundaryCondition="false" constant="false" hasOnlySubstanceUnits="false" id="M_SDAPIM_c" name="N-succinyl-LL-2,6-diaminopimelic acid" />
      <species boundaryCondition="false" constant="false" hasOnlySubstanceUnits="false" id="M_DAPIM_c" name="2,6-diaminopimelic acid" />
      <species boundaryCondition="false" constant="false" hasOnlySubstanceUnits="false" id="M_MDAPIM_c" name="meso-2,6-diaminopimelic acid" />
      <species boundaryCondition="false" constant="false" hasOnlySubstanceUnits="false" id="M_LYS_c" name="L-lysine" />
      <species boundaryCondition="false" constant="false" hasOnlySubstanceUnits="false" id="M_NAGLU_c" name="N-acetyl-L-glutamic acid" />
      <species boundaryCondition="false" constant="false" hasOnlySubstanceUnits="false" id="M_NAGLUP_c" name="N-acetyl-L-gamma-glutamyl phosphate" />
      <species boundaryCondition="false" constant="false" hasOnlySubstanceUnits="false" id="M_NAGLUS_c" name="2-acetamido-5-oxopentanoate" />
      <species boundaryCondition="false" constant="false" hasOnlySubstanceUnits="false" id="M_NAORN_c" name="N(2)-acetyl-L-ornithine" />
      <species boundaryCondition="false" constant="false" hasOnlySubstanceUnits="false" id="M_ORN_c" name="L-ornithine" />
      <species boundaryCondition="false" constant="false" hasOnlySubstanceUnits="false" id="M_CITR_c" name="L-citrulline" />
      <species boundaryCondition="false" constant="false" hasOnlySubstanceUnits="false" id="M_ARGSUCC_c" name="(N(omega)-L-arginino)succinic acid" />
      <species boundaryCondition="false" constant="false" hasOnlySubstanceUnits="false" id="M_ARG_c" name="L-arginine" />
      <species boundaryCondition="false" constant="false" hasOnlySubstanceUnits="false" id="M_GLU5P_c" name="L-gamma-glutamyl phosphate" />
      <species boundaryCondition="false" constant="false" hasOnlySubstanceUnits="false" id="M_GLUGSAL_c" name="L-glutamic 5-semialdehyde" />
      <species boundaryCondition="false" constant="false" hasOnlySubstanceUnits="false" id="M_P5C_c" name="(S)-1-pyrroline-5-carboxylic acid" />
      <species boundaryCondition="false" constant="false" hasOnlySubstanceUnits="false" id="M_PRO_c" name="L-proline" />
      <species boundaryCondition="false" constant="false" hasOnlySubstanceUnits="false" id="M_PHC_c" name="(3R,5S)-1-pyrroline-3-hydroxy-5-carboxylic acid" />
      <species boundaryCondition="false" constant="false" hasOnlySubstanceUnits="false" id="M_E4HGLU_c" name="erythro-4-hydroxy-L-glutamate(1-)" />
      <species boundaryCondition="false" constant="false" hasOnlySubstanceUnits="false" id="M_ABAL_c" name="4-aminobutanal" />
      <species boundaryCondition="false" constant="false" hasOnlySubstanceUnits="false" id="M_GABA_c" name="gamma-aminobutyric acid" />
      <species boundaryCondition="false" constant="false" hasOnlySubstanceUnits="false" id="M_HPRO_c" name="trans-4-hydroxy-L-proline" />
      <species boundaryCondition="false" constant="false" hasOnlySubstanceUnits="false" id="M_4HGLUSA_c" name="L-4-hydroxyglutamic semialdehyde" />
      <species boundaryCondition="false" constant="false" hasOnlySubstanceUnits="false" id="M_HYDROXYAKG_c" name="D-4-Hydroxy-2-oxoglutarate" />
      <species boundaryCondition="false" constant="false" hasOnlySubstanceUnits="false" id="M_PTRSC_c" name="putrescine" />
      <species boundaryCondition="false" constant="false" hasOnlySubstanceUnits="false" id="M_AGMT_c" name="agmatine" />
      <species boundaryCondition="false" constant="false" hasOnlySubstanceUnits="false" id="M_PROGLY_c" name="L-Prolinylglycine" />
      <species boundaryCondition="false" constant="false" hasOnlySubstanceUnits="false" id="M_DPRO_c" name="D-proline" />
      <species boundaryCondition="false" constant="false" hasOnlySubstanceUnits="false" id="M_CRTNN_c" name="creatinine" />
      <species boundaryCondition="false" constant="false" hasOnlySubstanceUnits="false" id="M_CRTN_c" name="creatine" />
      <species boundaryCondition="false" constant="false" hasOnlySubstanceUnits="false" id="M_METHYLHYDANTOIN_c" name="N-methylhydantoin" />
      <species boundaryCondition="false" constant="false" hasOnlySubstanceUnits="false" id="M_CMS_c" name="N-carbamoylsarcosine" />
      <species boundaryCondition="false" constant="false" hasOnlySubstanceUnits="false" id="M_PRBATP_c" name="1-(5-phospho-D-ribosyl)-ATP" />
      <species boundaryCondition="false" constant="false" hasOnlySubstanceUnits="false" id="M_PRBAMP_c" name="1-(5-phosphoribosyl)-5'-AMP" />
      <species boundaryCondition="false" constant="false" hasOnlySubstanceUnits="false" id="M_PRFP_c" name="1-(5-phospho-D-ribosyl)-5-[(5-phospho-D-ribosylamino)methylideneamino]imidazole-4-carboxamide" />
      <species boundaryCondition="false" constant="false" hasOnlySubstanceUnits="false" id="M_PRLP_c" name="5-[(5-phospho-1-deoxy-D-ribulos-1-ylimino)methylamino]-1-(5-phospho-D-ribosyl)imidazole-4-carboxamide" />
      <species boundaryCondition="false" constant="false" hasOnlySubstanceUnits="false" id="M_DIMGP_c" name="D-erythro-1-(Imidazol-4-yl)glycerol 3-phosphate" />
      <species boundaryCondition="false" constant="false" hasOnlySubstanceUnits="false" id="M_IMACP_c" name="3-(imidazol-4-yl)-2-oxopropyl dihydrogen phosphate" />
      <species boundaryCondition="false" constant="false" hasOnlySubstanceUnits="false" id="M_HISOLP_c" name="L-histidinol phosphate" />
      <species boundaryCondition="false" constant="false" hasOnlySubstanceUnits="false" id="M_HISOL_c" name="L-histidinol" />
      <species boundaryCondition="false" constant="false" hasOnlySubstanceUnits="false" id="M_HISTIDINAL_c" name="L-Histidinal" />
      <species boundaryCondition="false" constant="false" hasOnlySubstanceUnits="false" id="M_HIS_c" name="L-histidine" />
      <species boundaryCondition="false" constant="false" hasOnlySubstanceUnits="false" id="M_3DDAH7P_c" name="7-phospho-2-dehydro-3-deoxy-D-arabino-heptonic acid" />
      <species boundaryCondition="false" constant="false" hasOnlySubstanceUnits="false" id="M_DQT_c" name="3-dehydroquinic acid" />
      <species boundaryCondition="false" constant="false" hasOnlySubstanceUnits="false" id="M_DHSK_c" name="3-dehydroshikimate" />
      <species boundaryCondition="false" constant="false" hasOnlySubstanceUnits="false" id="M_SME_c" name="shikimic acid" />
      <species boundaryCondition="false" constant="false" hasOnlySubstanceUnits="false" id="M_SME3P_c" name="3-phosphoshikimic acid" />
      <species boundaryCondition="false" constant="false" hasOnlySubstanceUnits="false" id="M_3PSME_c" name="5-O-(1-carboxyvinyl)-3-phosphoshikimic acid" />
      <species boundaryCondition="false" constant="false" hasOnlySubstanceUnits="false" id="M_CHOR_c" name="chorismic acid" />
      <species boundaryCondition="false" constant="false" hasOnlySubstanceUnits="false" id="M_AN_c" name="anthranilate" />
      <species boundaryCondition="false" constant="false" hasOnlySubstanceUnits="false" id="M_NPRAN_c" name="N-(5-phospho-beta-D-ribosyl)anthranilic acid" />
      <species boundaryCondition="false" constant="false" hasOnlySubstanceUnits="false" id="M_CPAD5P_c" name="1-(2-carboxyphenylamino)-1-deoxy-D-ribulose 5-phosphate" />
      <species boundaryCondition="false" constant="false" hasOnlySubstanceUnits="false" id="M_IGP_c" name="1-C-(indol-3-yl)glycerol 3-phosphate" />
      <species boundaryCondition="false" constant="false" hasOnlySubstanceUnits="false" id="M_TRP_c" name="L-tryptophan" />
      <species boundaryCondition="false" constant="false" hasOnlySubstanceUnits="false" id="M_IND_c" name="indole" />
      <species boundaryCondition="false" constant="false" hasOnlySubstanceUnits="false" id="M_PHEN_c" name="prephenic acid" />
      <species boundaryCondition="false" constant="false" hasOnlySubstanceUnits="false" id="M_PHPYR_c" name="keto-phenylpyruvic acid" />
      <species boundaryCondition="false" constant="false" hasOnlySubstanceUnits="false" id="M_PHE_c" name="L-phenylalanine" />
      <species boundaryCondition="false" constant="false" hasOnlySubstanceUnits="false" id="M_4HPP_c" name="3-(4-hydroxyphenyl)pyruvate" />
      <species boundaryCondition="false" constant="false" hasOnlySubstanceUnits="false" id="M_TYR_c" name="L-tyrosine" />
      <species boundaryCondition="false" constant="false" hasOnlySubstanceUnits="false" id="M_AG_c" name="L-arogenic acid" />
      <species boundaryCondition="false" constant="false" hasOnlySubstanceUnits="false" id="M_DALA_c" name="D-alanine" />
      <species boundaryCondition="false" constant="false" hasOnlySubstanceUnits="false" id="M_DGLU_c" name="D-glutamic acid" />
      <species boundaryCondition="false" constant="false" hasOnlySubstanceUnits="false" id="M_CGLY_c" name="L-cysteinylglycine" />
      <species boundaryCondition="false" constant="false" hasOnlySubstanceUnits="false" id="M_OGT_c" name="glutathione disulfide" />
      <species boundaryCondition="false" constant="false" hasOnlySubstanceUnits="false" id="M_5OPRO_c" name="5-oxo-L-prolinate" />
      <species boundaryCondition="false" constant="false" hasOnlySubstanceUnits="false" id="M_ALAGLN_c" name="Ala-Gln" />
      <species boundaryCondition="false" constant="false" hasOnlySubstanceUnits="false" id="M_ALAHIS_c" name="Ala-His" />
      <species boundaryCondition="false" constant="false" hasOnlySubstanceUnits="false" id="M_ALAASP_c" name="ala-L-asp-L" />
      <species boundaryCondition="false" constant="false" hasOnlySubstanceUnits="false" id="M_ALAGLU_c" name="ala-L-glu-L" />
      <species boundaryCondition="false" constant="false" hasOnlySubstanceUnits="false" id="M_ALATHR_c" name="ala-L-Thr-L" />
      <species boundaryCondition="false" constant="false" hasOnlySubstanceUnits="false" id="M_ALAGLY_c" name="L-alanylglycine" />
      <species boundaryCondition="false" constant="false" hasOnlySubstanceUnits="false" id="M_ALALEU_c" name="Ala-Leu" />
      <species boundaryCondition="false" constant="false" hasOnlySubstanceUnits="false" id="M_GLYASN_c" name="glycyl-L-asparagine" />
      <species boundaryCondition="false" constant="false" hasOnlySubstanceUnits="false" id="M_GLYASP_c" name="N-glycyl-L-aspartic acid" />
      <species boundaryCondition="false" constant="false" hasOnlySubstanceUnits="false" id="M_GLYGLN_c" name="L-Glycylglutamine" />
      <species boundaryCondition="false" constant="false" hasOnlySubstanceUnits="false" id="M_GLYGLU_c" name="glycyl-L-glutamic acid" />
      <species boundaryCondition="false" constant="false" hasOnlySubstanceUnits="false" id="M_GLYLEU_c" name="Gly-Leu" />
      <species boundaryCondition="false" constant="false" hasOnlySubstanceUnits="false" id="M_GLYMET_c" name="N-Glycyl-L-methionine" />
      <species boundaryCondition="false" constant="false" hasOnlySubstanceUnits="false" id="M_GLYPHE_c" name="Gly-Phe" />
      <species boundaryCondition="false" constant="false" hasOnlySubstanceUnits="false" id="M_METALA_c" name="met-L-ala-L" />
      <species boundaryCondition="false" constant="false" hasOnlySubstanceUnits="false" id="M_GLYCYS_c" name="glycylcysteine" />
      <species boundaryCondition="false" constant="false" hasOnlySubstanceUnits="false" id="M_GLYTYR_c" name="Gly-Tyr" />
      <species boundaryCondition="false" constant="false" hasOnlySubstanceUnits="false" id="M_GLYPRO_c" name="glycyl-L-Proline" />
      <species boundaryCondition="false" constant="false" hasOnlySubstanceUnits="false" id="M_UACCG_c" name="UDP-N-acetyl-3-O-(1-carboxyvinyl)-D-glucosamine" />
      <species boundaryCondition="false" constant="false" hasOnlySubstanceUnits="false" id="M_UDPNAM_c" name="UDP-N-acetylmuramic acid" />
      <species boundaryCondition="false" constant="false" hasOnlySubstanceUnits="false" id="M_UDPNAMA_c" name="UDP-N-acetylmuramoyl-L-alanine" />
      <species boundaryCondition="false" constant="false" hasOnlySubstanceUnits="false" id="M_UDPNAMAG_c" name="UDP-N-acetylmuramoyl-L-alanyl-D-glutamic acid" />
      <species boundaryCondition="false" constant="false" hasOnlySubstanceUnits="false" id="M_UGMD_c" name="UDP-N-acetylmuramoyl-L-alanyl-D-gamma-glutamyl-meso-2,6-diaminoheptanedioic acid" />
      <species boundaryCondition="false" constant="false" hasOnlySubstanceUnits="false" id="M_ALAALA_c" name="D-alanyl-D-alanine" />
      <species boundaryCondition="false" constant="false" hasOnlySubstanceUnits="false" id="M_UGMDA_c" name="UDP-N-acetylmuramoyl-L-alanyl-D-glutamyl-meso-2,6-diaminopimeloyl-D-alanyl-D-alanine" />
      <species boundaryCondition="false" constant="false" hasOnlySubstanceUnits="false" id="M_UDCPP_c" name="di-trans,poly-cis-undecaprenyl phosphate" />
      <species boundaryCondition="false" constant="false" hasOnlySubstanceUnits="false" id="M_UAGMDA_c" name="Undecaprenyl-diphospho-N-acetylmuramoyl-L-alanyl-D-glutamyl-meso-2,6-diaminopimeloyl-D-alanyl-D-alanine" />
      <species boundaryCondition="false" constant="false" hasOnlySubstanceUnits="false" id="M_UAAGMDA_c" name="undecaprenyldiphospho-N-acetyl-(N-acetylglucosaminyl)muramoyl-L-alanyl-D-gamma-glutamyl-meso-2,6-diaminopimeloyl-D-alanyl-D-alanine" />
      <species boundaryCondition="false" constant="false" hasOnlySubstanceUnits="false" id="M_H_e" name="H+(e)" />
      <species boundaryCondition="false" constant="false" hasOnlySubstanceUnits="false" id="M_UDCPDP_c" name="undecaprenyl diphosphate" />
      <species boundaryCondition="false" constant="false" hasOnlySubstanceUnits="false" id="M_PEPTIDO_eco_e" name="a peptidoglycan UNITE" />
      <species boundaryCondition="false" constant="false" hasOnlySubstanceUnits="false" id="M_DALA_e" name="D-Alanine(e)" />
      <species boundaryCondition="false" constant="false" hasOnlySubstanceUnits="false" id="M_PEPTX_c" name="Peptidoglycan subunit crosslinked" />
      <species boundaryCondition="false" constant="false" hasOnlySubstanceUnits="false" id="M_FRDP_c" name="farnesyl pyrophosphate" />
      <species boundaryCondition="false" constant="false" hasOnlySubstanceUnits="false" id="M_IPP_c" name="isopentenyl diphosphate" />
      <species boundaryCondition="false" constant="false" hasOnlySubstanceUnits="false" id="M_C14HACP_c" name="(R)-3-Hydroxytetradecanoyl-[acyl-carrier protein]" />
      <species boundaryCondition="false" constant="false" hasOnlySubstanceUnits="false" id="M_ACP_c" name="holo-[acyl-carrier protein]" />
      <species boundaryCondition="false" constant="false" hasOnlySubstanceUnits="false" id="M_UDPG2AA_c" name="UDP-3-O-(3-hydroxytetradecanoyl)-N-acetylglucosamine" />
      <species boundaryCondition="false" constant="false" hasOnlySubstanceUnits="false" id="M_UDPG2A_c" name="UDP-3-O-(3-hydroxytetradecanoyl)glucosamine" />
      <species boundaryCondition="false" constant="false" hasOnlySubstanceUnits="false" id="M_UDPG23A_c" name="UDP-2,3-bis(3-hydroxytetradecanoyl)-D-glucosamine" />
      <species boundaryCondition="false" constant="false" hasOnlySubstanceUnits="false" id="M_LIPIDX_c" name="lipid X" />
      <species boundaryCondition="false" constant="false" hasOnlySubstanceUnits="false" id="M_DISAC1P_c" name="2,3,2',3'-tetrakis(3-hydroxytetradecanoyl)-alpha-D-glucosaminyl-1,6-beta-D-glucosamine 1-phosphate" />
      <species boundaryCondition="false" constant="false" hasOnlySubstanceUnits="false" id="M_LIPIDA_c" name="lipid Iva" />
      <species boundaryCondition="false" constant="false" hasOnlySubstanceUnits="false" id="M_CMPKDO_c" name="CMP-3-deoxy-D-manno-octulosonic acid" />
      <species boundaryCondition="false" constant="false" hasOnlySubstanceUnits="false" id="M_KDOLIPID4_c" name="(KDO)-lipid IVA" />
      <species boundaryCondition="false" constant="false" hasOnlySubstanceUnits="false" id="M_K2LIPIV_c" name="KDO2-lipid IV(A)" />
      <species boundaryCondition="false" constant="false" hasOnlySubstanceUnits="false" id="M_C120ACP_c" name="lauroyl-[acyl-carrier protein]" />
      <species boundaryCondition="false" constant="false" hasOnlySubstanceUnits="false" id="M_LK2LIPIV_c" name="Lauroyl-KDO2-lipid IV(A)" />
      <species boundaryCondition="false" constant="false" hasOnlySubstanceUnits="false" id="M_C140ACP_c" name="myristoyl-[acyl-carrier protein]" />
      <species boundaryCondition="false" constant="false" hasOnlySubstanceUnits="false" id="M_K2LIPA_c" name="Kdo2-lipid A" />
      <species boundaryCondition="false" constant="false" hasOnlySubstanceUnits="false" id="M_KDO8P_c" name="8-phospho-3-deoxy-D-manno-oct-2-ulosonic acid" />
      <species boundaryCondition="false" constant="false" hasOnlySubstanceUnits="false" id="M_KDO_c" name="keto-3-deoxy-D-manno-octulosonic acid" />
      <species boundaryCondition="false" constant="false" hasOnlySubstanceUnits="false" id="M_DGDMH7P_c" name="D-glycero-D-manno-heptose 7-phosphate" />
      <species boundaryCondition="false" constant="false" hasOnlySubstanceUnits="false" id="M_DGDMH17BP_c" name="D-Glycero-D-manno-heptose 1,7-bisphosphate" />
      <species boundaryCondition="false" constant="false" hasOnlySubstanceUnits="false" id="M_DGDMH1P_c" name="D-glycero-D-manno-heptose 1-phosphate" />
      <species boundaryCondition="false" constant="false" hasOnlySubstanceUnits="false" id="M_ADPDGDMHEP_c" name="ADP-D-glycero-D-manno-heptose" />
      <species boundaryCondition="false" constant="false" hasOnlySubstanceUnits="false" id="M_ADPHEP_c" name="ADP-L-glycero-D-manno-heptose" />
      <species boundaryCondition="false" constant="false" hasOnlySubstanceUnits="false" id="M_CDPETN_c" name="CDP-ethanolamine" />
      <species boundaryCondition="false" constant="false" hasOnlySubstanceUnits="false" id="M_LPS_eco[c]" name="LPS" />
      <species boundaryCondition="false" constant="false" hasOnlySubstanceUnits="false" id="M_THME_c" name="thiamine" />
      <species boundaryCondition="false" constant="false" hasOnlySubstanceUnits="false" id="M_THMP_c" name="thiamine(1+) monophosphate" />
      <species boundaryCondition="false" constant="false" hasOnlySubstanceUnits="false" id="M_THDP_c" name="thiamine(1+) diphosphate" />
      <species boundaryCondition="false" constant="false" hasOnlySubstanceUnits="false" id="M_D6RP5P_c" name="2,5-diamino-4-hydroxy-6-(5-phosphoribosylamino)pyrimidine" />
      <species boundaryCondition="false" constant="false" hasOnlySubstanceUnits="false" id="M_A6RP5P_c" name="5-amino-6-(5-phospho-D-ribosylamino)uracil" />
      <species boundaryCondition="false" constant="false" hasOnlySubstanceUnits="false" id="M_A6RP5P2_c" name="5-amino-6-(5-phospho-D-ribitylamino)uracil" />
      <species boundaryCondition="false" constant="false" hasOnlySubstanceUnits="false" id="M_4R5AU_c" name="5-amino-6-(D-ribitylamino)uracil" />
      <species boundaryCondition="false" constant="false" hasOnlySubstanceUnits="false" id="M_DB4P_c" name="3,4-dihydroxy-2-butanone 4-phosphate" />
      <species boundaryCondition="false" constant="false" hasOnlySubstanceUnits="false" id="M_D8RL_c" name="6,7-dimethyl-8-(1-D-ribityl)lumazine" />
      <species boundaryCondition="false" constant="false" hasOnlySubstanceUnits="false" id="M_RIBFLAV_c" name="riboflavin" />
      <species boundaryCondition="false" constant="false" hasOnlySubstanceUnits="false" id="M_FMN_c" name="FMN" />
      <species boundaryCondition="false" constant="false" hasOnlySubstanceUnits="false" id="M_DEZ_c" name="4-phospho-D-erythronic acid" />
      <species boundaryCondition="false" constant="false" hasOnlySubstanceUnits="false" id="M_OHPB_c" name="(R)-3-hydroxy-2-oxo-4-phosphonooxybutanoic acid" />
      <species boundaryCondition="false" constant="false" hasOnlySubstanceUnits="false" id="M_PHT_c" name="4-(phosphonooxy)-L-threonine" />
      <species boundaryCondition="false" constant="false" hasOnlySubstanceUnits="false" id="M_4HLT_c" name="4-hydroxy-L-threonine" />
      <species boundaryCondition="false" constant="false" hasOnlySubstanceUnits="false" id="M_3A2OP_c" name="3-amino-2-oxopropyl phosphate" />
      <species boundaryCondition="false" constant="false" hasOnlySubstanceUnits="false" id="M_AOPBUT_c" name="2-amino-3-oxo-4-(phosphonooxy)butanoic acid" />
      <species boundaryCondition="false" constant="false" hasOnlySubstanceUnits="false" id="M_DX5P_c" name="1-deoxy-D-xylulose 5-phosphate" />
      <species boundaryCondition="false" constant="false" hasOnlySubstanceUnits="false" id="M_P5P_c" name="pyridoxine 5'-phosphate" />
      <species boundaryCondition="false" constant="false" hasOnlySubstanceUnits="false" id="M_PDXL5PI_c" name="pyridoxal 5'-phosphate" />
      <species boundaryCondition="false" constant="false" hasOnlySubstanceUnits="false" id="M_PDXAM5PI_c" name="pyridoxamine 5'-phosphate" />
      <species boundaryCondition="false" constant="false" hasOnlySubstanceUnits="false" id="M_PDXI_c" name="pyridoxine" />
      <species boundaryCondition="false" constant="false" hasOnlySubstanceUnits="false" id="M_PDXAL_c" name="pyridoxal" />
      <species boundaryCondition="false" constant="false" hasOnlySubstanceUnits="false" id="M_PDXAM_c" name="pyridoxamine" />
      <species boundaryCondition="false" constant="false" hasOnlySubstanceUnits="false" id="M_NAMN_c" name="nicotinic acid D-ribonucleotide" />
      <species boundaryCondition="false" constant="false" hasOnlySubstanceUnits="false" id="M_DNAD_c" name="deamido-NAD(+)" />
      <species boundaryCondition="false" constant="false" hasOnlySubstanceUnits="false" id="M_NMN_c" name="NMN zwitterion" />
      <species boundaryCondition="false" constant="false" hasOnlySubstanceUnits="false" id="M_NAMD_c" name="N-ribosylnicotinamide" />
      <species boundaryCondition="false" constant="false" hasOnlySubstanceUnits="false" id="M_NAR_c" name="D-ribosylnicotinic acid" />
      <species boundaryCondition="false" constant="false" hasOnlySubstanceUnits="false" id="M_NICD_c" name="nicotinamide" />
      <species boundaryCondition="false" constant="false" hasOnlySubstanceUnits="false" id="M_NICA_c" name="nicotinic acid" />
      <species boundaryCondition="false" constant="false" hasOnlySubstanceUnits="false" id="M_AKP_c" name="2-dehydropantoate" />
      <species boundaryCondition="false" constant="false" hasOnlySubstanceUnits="false" id="M_PANT_c" name="pantoic acid" />
      <species boundaryCondition="false" constant="false" hasOnlySubstanceUnits="false" id="M_bALA[c]" name="beta-Alanine" />
      <species boundaryCondition="false" constant="false" hasOnlySubstanceUnits="false" id="M_PNTO_c" name="(R)-pantothenate" />
      <species boundaryCondition="false" constant="false" hasOnlySubstanceUnits="false" id="M_4PPNTO_c" name="(R)-4'-phosphopantothenic acid" />
      <species boundaryCondition="false" constant="false" hasOnlySubstanceUnits="false" id="M_4PPNCYS_c" name="N-[(R)-4-phosphopantothenoyl]-L-cysteine" />
      <species boundaryCondition="false" constant="false" hasOnlySubstanceUnits="false" id="M_4PPNTE_c" name="pantetheine 4'-phosphate" />
      <species boundaryCondition="false" constant="false" hasOnlySubstanceUnits="false" id="M_DPCOA_c" name="3'-dephospho-CoA" />
      <species boundaryCondition="false" constant="false" hasOnlySubstanceUnits="false" id="M_DIHURA_c" name="5,6-dihydrouracil" />
      <species boundaryCondition="false" constant="false" hasOnlySubstanceUnits="false" id="M_CAALA_c" name="N-carbamoyl-beta-alanine" />
      <species boundaryCondition="false" constant="false" hasOnlySubstanceUnits="false" id="M_THFGLU_c" name="5,6,7,8-tetrahydrofolyl-L-glutamic acid" />
      <species boundaryCondition="false" constant="false" hasOnlySubstanceUnits="false" id="M_DHPT_c" name="7,8-dihydropteroic acid" />
      <species boundaryCondition="false" constant="false" hasOnlySubstanceUnits="false" id="M_DHF_c" name="dihydrofolic acid" />
      <species boundaryCondition="false" constant="false" hasOnlySubstanceUnits="false" id="M_METHF_c" name="(6R)-5,10-methenyltetrahydrofolic acid" />
      <species boundaryCondition="false" constant="false" hasOnlySubstanceUnits="false" id="M_5FTHF_c" name="5-formyltetrahydrofolic acid" />
      <species boundaryCondition="false" constant="false" hasOnlySubstanceUnits="false" id="M_LMETTRNA_c" name="L-Methionyl-tRNA" />
      <species boundaryCondition="false" constant="false" hasOnlySubstanceUnits="false" id="M_FOFMET_c" name="fMet-tRNA(fMet)" />
      <species boundaryCondition="false" constant="false" hasOnlySubstanceUnits="false" id="M_PPBG_c" name="porphobilinogen" />
      <species boundaryCondition="false" constant="false" hasOnlySubstanceUnits="false" id="M_HMTB_c" name="preuroporphyrinogen" />
      <species boundaryCondition="false" constant="false" hasOnlySubstanceUnits="false" id="M_UDPGI_c" name="uroporphyrinogen I" />
      <species boundaryCondition="false" constant="false" hasOnlySubstanceUnits="false" id="M_CPGI_c" name="coproporphyrinogen I" />
      <species boundaryCondition="false" constant="false" hasOnlySubstanceUnits="false" id="M_UPGIII_c" name="uroporphyrinogen III" />
      <species boundaryCondition="false" constant="false" hasOnlySubstanceUnits="false" id="M_CPGIII_c" name="coproporphyrinogen III" />
      <species boundaryCondition="false" constant="false" hasOnlySubstanceUnits="false" id="M_PPGIX_c" name="protoporphyrinogen" />
      <species boundaryCondition="false" constant="false" hasOnlySubstanceUnits="false" id="M_DAD5_c" name="5'-deoxyadenosine" />
      <species boundaryCondition="false" constant="false" hasOnlySubstanceUnits="false" id="M_PPRIX_c" name="protoporphyrin" />
      <species boundaryCondition="false" constant="false" hasOnlySubstanceUnits="false" id="M_FE2_c" name="iron(2+)" />
      <species boundaryCondition="false" constant="false" hasOnlySubstanceUnits="false" id="M_HEME_c" name="ferroheme b" />
      <species boundaryCondition="false" constant="false" hasOnlySubstanceUnits="false" id="M_HEMEO_c" name="heme o" />
      <species boundaryCondition="false" constant="false" hasOnlySubstanceUnits="false" id="M_4HBZ_c" name="4-hydroxybenzoate" />
      <species boundaryCondition="false" constant="false" hasOnlySubstanceUnits="false" id="M_OPP_c" name="all-trans-octaprenyl diphosphate" />
      <species boundaryCondition="false" constant="false" hasOnlySubstanceUnits="false" id="M_N4HBZ_c" name="4-hydroxy-3-octaprenylbenzoate" />
      <species boundaryCondition="false" constant="false" hasOnlySubstanceUnits="false" id="M_2NPPP_c" name="2-octaprenylphenol" />
      <species boundaryCondition="false" constant="false" hasOnlySubstanceUnits="false" id="M_2N6H_c" name="6-hydroxy-2-octaprenylphenol" />
      <species boundaryCondition="false" constant="false" hasOnlySubstanceUnits="false" id="M_2NPMP_c" name="6-methoxy-2-octaprenylphenol" />
      <species boundaryCondition="false" constant="false" hasOnlySubstanceUnits="false" id="M_2NPMB_c" name="6-methoxy-2-octaprenyl-1,4-benzoquinone" />
      <species boundaryCondition="false" constant="false" hasOnlySubstanceUnits="false" id="M_2NPMMB_c" name="3-methyl-6-methoxy-2-octaprenyl-1,4-benzoquinone" />
      <species boundaryCondition="false" constant="false" hasOnlySubstanceUnits="false" id="M_2OP3M5H6M14BQ_c" name="5-hydroxy-6-methoxy-3-methyl-2-octaprenyl-1,4-benzoquinone" />
      <species boundaryCondition="false" constant="false" hasOnlySubstanceUnits="false" id="M_SLF_c" name="sulfate" />
      <species boundaryCondition="false" constant="false" hasOnlySubstanceUnits="false" id="M_APS_c" name="5'-adenylyl sulfate" />
      <species boundaryCondition="false" constant="false" hasOnlySubstanceUnits="false" id="M_S_c" name="polysulfur" />
      <species boundaryCondition="false" constant="false" hasOnlySubstanceUnits="false" id="M_METHOL_c" name="methanol" />
      <species boundaryCondition="false" constant="false" hasOnlySubstanceUnits="false" id="M_HMRGT_c" name="S-(hydroxymethyl)glutathione" />
      <species boundaryCondition="false" constant="false" hasOnlySubstanceUnits="false" id="M_FRGT_c" name="S-formylglutathione" />
      <species boundaryCondition="false" constant="false" hasOnlySubstanceUnits="false" id="M_O2S_c" name="superoxide" />
      <species boundaryCondition="false" constant="false" hasOnlySubstanceUnits="false" id="M_5DGLCNT_c" name="5-Dehydro-D-gluconate" />
      <species boundaryCondition="false" constant="false" hasOnlySubstanceUnits="false" id="M_2ME4P_c" name="2-C-methyl-D-erythritol 4-(dihydrogen phosphate)" />
      <species boundaryCondition="false" constant="false" hasOnlySubstanceUnits="false" id="M_4C2ME_c" name="4-CDP-2-C-methyl-D-erythritol" />
      <species boundaryCondition="false" constant="false" hasOnlySubstanceUnits="false" id="M_2P4C2ME_c" name="4-CDP-2-C-methyl-D-erythritol 2-phosphate" />
      <species boundaryCondition="false" constant="false" hasOnlySubstanceUnits="false" id="M_2MECDP_c" name="2-C-methyl-D-erythritol 2,4-cyclic diphosphate" />
      <species boundaryCondition="false" constant="false" hasOnlySubstanceUnits="false" id="M_H2MB4P_c" name="(2E)-4-hydroxy-3-methylbut-2-en-1-yl diphosphate" />
      <species boundaryCondition="false" constant="false" hasOnlySubstanceUnits="false" id="M_DMPP_c" name="prenyl diphosphate" />
      <species boundaryCondition="false" constant="false" hasOnlySubstanceUnits="false" id="M_GRDP_c" name="geranyl diphosphate" />
      <species boundaryCondition="false" constant="false" hasOnlySubstanceUnits="false" id="M_PCACE_c" name="3,4-dihydroxybenzoic acid" />
      <species boundaryCondition="false" constant="false" hasOnlySubstanceUnits="false" id="M_3CMUCON_c" name="3-carboxy-cis,cis-muconic acid" />
      <species boundaryCondition="false" constant="false" hasOnlySubstanceUnits="false" id="M_2C25DHO_c" name="2-(carboxymethyl)-5-oxo-2,5-dihydro-2-furoic acid" />
      <species boundaryCondition="false" constant="false" hasOnlySubstanceUnits="false" id="M_5ODHF2A_c" name="5-oxo-4,5-dihydro-2-furylacetic acid" />
      <species boundaryCondition="false" constant="false" hasOnlySubstanceUnits="false" id="M_3OA_c" name="3-oxoadipate(2-)" />
      <species boundaryCondition="false" constant="false" hasOnlySubstanceUnits="false" id="M_3OACOA_c" name="3-oxoadipyl-CoA" />
      <species boundaryCondition="false" constant="false" hasOnlySubstanceUnits="false" id="M_DTDPGLC_c" name="dTDP-glucose" />
      <species boundaryCondition="false" constant="false" hasOnlySubstanceUnits="false" id="M_DTDPDDG_c" name="dTDP-4-dehydro-6-deoxy-alpha-D-glucose" />
      <species boundaryCondition="false" constant="false" hasOnlySubstanceUnits="false" id="M_DTDPDDM_c" name="dTDP-4-dehydro-6-deoxy-L-mannose" />
      <species boundaryCondition="false" constant="false" hasOnlySubstanceUnits="false" id="M_DTDPDM_c" name="dTDP-6-deoxy-beta-L-mannose" />
      <species boundaryCondition="false" constant="false" hasOnlySubstanceUnits="false" id="M_MALCOA_c" name="malonyl-CoA" />
      <species boundaryCondition="false" constant="false" hasOnlySubstanceUnits="false" id="M_ACACP_c" name="acetyl-[acyl-carrier protein]" />
      <species boundaryCondition="false" constant="false" hasOnlySubstanceUnits="false" id="M_MALACP_c" name="carboxyacetyl-[acyl-carrier protein]" />
      <species boundaryCondition="false" constant="false" hasOnlySubstanceUnits="false" id="M_C100ACP_c" name="decanoyl-[acyl-carrier protein]" />
      <species boundaryCondition="false" constant="false" hasOnlySubstanceUnits="false" id="M_C160ACP_c" name="palmitoyl-[acyl-carrier protein]" />
      <species boundaryCondition="false" constant="false" hasOnlySubstanceUnits="false" id="M_C180ACP_c" name="Stearoyl-[acyl-carrier protein]" />
      <species boundaryCondition="false" constant="false" hasOnlySubstanceUnits="false" id="M_C161ACP_c" name="Hexadecenoyl-[acyl-carrier protein]" />
      <species boundaryCondition="false" constant="false" hasOnlySubstanceUnits="false" id="M_C181ACP_c" name="Oleoyl-[acyl-carrier protein]" />
      <species boundaryCondition="false" constant="false" hasOnlySubstanceUnits="false" id="M_C140_c" name="Myristic acid" />
      <species boundaryCondition="false" constant="false" hasOnlySubstanceUnits="false" id="M_C150ACP_c" name="Pentadecanoyl-[acp]" />
      <species boundaryCondition="false" constant="false" hasOnlySubstanceUnits="false" id="M_C150_c" name="pentadecanoic acid " />
      <species boundaryCondition="false" constant="false" hasOnlySubstanceUnits="false" id="M_C160_c" name="Palmitic acid" />
      <species boundaryCondition="false" constant="false" hasOnlySubstanceUnits="false" id="M_C170ACP_c" name="Heptadecanoyl-[acp]" />
      <species boundaryCondition="false" constant="false" hasOnlySubstanceUnits="false" id="M_C170_c" name="heptadecanoic acid " />
      <species boundaryCondition="false" constant="false" hasOnlySubstanceUnits="false" id="M_C180_c" name="Stearic acid" />
      <species boundaryCondition="false" constant="false" hasOnlySubstanceUnits="false" id="M_C181_c" name="Octadecenoic acid " />
      <species boundaryCondition="false" constant="false" hasOnlySubstanceUnits="false" id="M_GLYAL_c" name="D-glyceraldehyde" />
      <species boundaryCondition="false" constant="false" hasOnlySubstanceUnits="false" id="M_GL_c" name="glycerol" />
      <species boundaryCondition="false" constant="false" hasOnlySubstanceUnits="false" id="M_GL3P_c" name="sn-glycerol 3-phosphate" />
      <species boundaryCondition="false" constant="false" hasOnlySubstanceUnits="false" id="M_AGLY3P_c" name="1-acyl-sn-glycerol 3-phosphate" />
      <species boundaryCondition="false" constant="false" hasOnlySubstanceUnits="false" id="M_PA_c" name="1,2-diacyl-sn-glycerol 3-phosphate" />
      <species boundaryCondition="false" constant="false" hasOnlySubstanceUnits="false" id="M_CDPDG_c" name="CDP-diacylglycerol" />
      <species boundaryCondition="false" constant="false" hasOnlySubstanceUnits="false" id="M_PGP_c" name="3-(3-sn-phosphatidyl)-sn-glycerol 1-phosphate" />
      <species boundaryCondition="false" constant="false" hasOnlySubstanceUnits="false" id="M_PG_c" name="phosphatidylglycerol" />
      <species boundaryCondition="false" constant="false" hasOnlySubstanceUnits="false" id="M_CL_c" name="cardiolipin" />
      <species boundaryCondition="false" constant="false" hasOnlySubstanceUnits="false" id="M_PS_c" name="Phosphatidylserine" />
      <species boundaryCondition="false" constant="false" hasOnlySubstanceUnits="false" id="M_PE_c" name="phosphatidylethanolamine" />
      <species boundaryCondition="false" constant="false" hasOnlySubstanceUnits="false" id="M_GLYCEROCHO_c" name="sn-glycero-3-phosphocholine" />
      <species boundaryCondition="false" constant="false" hasOnlySubstanceUnits="false" id="M_CHO_c" name="choline" />
      <species boundaryCondition="false" constant="false" hasOnlySubstanceUnits="false" id="M_GLYCEROPE_c" name="sn-glycero-3-phosphoethanolamine" />
      <species boundaryCondition="false" constant="false" hasOnlySubstanceUnits="false" id="M_ETHAM_c" name="ethanolamine" />
      <species boundaryCondition="false" constant="false" hasOnlySubstanceUnits="false" id="M_G3PG_c" name="glycerophosphoglycerol" />
      <species boundaryCondition="false" constant="false" hasOnlySubstanceUnits="false" id="M_ALAASP_e" name="ala-L-asp-L(e)" />
      <species boundaryCondition="false" constant="false" hasOnlySubstanceUnits="false" id="M_GLYGLU_e" name="gly-glu-L(e)" />
      <species boundaryCondition="false" constant="false" hasOnlySubstanceUnits="false" id="M_GLYMET_e" name="Gly-Met(e)" />
      <species boundaryCondition="false" constant="false" hasOnlySubstanceUnits="false" id="M_METALA_e" name="met-L-ala-L(e)" />
      <species boundaryCondition="false" constant="false" hasOnlySubstanceUnits="false" id="M_GLYASP_e" name="gly-asp-L(e)" />
      <species boundaryCondition="false" constant="false" hasOnlySubstanceUnits="false" id="M_GLYPRO_e" name="gly-pro-L(e)" />
      <species boundaryCondition="false" constant="false" hasOnlySubstanceUnits="false" id="M_ALAGLN_e" name="Ala-Gln(e)" />
      <species boundaryCondition="false" constant="false" hasOnlySubstanceUnits="false" id="M_ALAGLU_e" name="ala-L-glu-L(e)" />
      <species boundaryCondition="false" constant="false" hasOnlySubstanceUnits="false" id="M_ALAGLY_e" name="L-alanylglycine(e)" />
      <species boundaryCondition="false" constant="false" hasOnlySubstanceUnits="false" id="M_ALAHIS_e" name="Ala-His(e)" />
      <species boundaryCondition="false" constant="false" hasOnlySubstanceUnits="false" id="M_ALALEU_e" name="Ala-Leu(e)" />
      <species boundaryCondition="false" constant="false" hasOnlySubstanceUnits="false" id="M_ALATHR_e" name="ala-L-Thr-L(e)" />
      <species boundaryCondition="false" constant="false" hasOnlySubstanceUnits="false" id="M_GLYASN_e" name="gly-asn-L(e)" />
      <species boundaryCondition="false" constant="false" hasOnlySubstanceUnits="false" id="M_GLYGLN_e" name="Gly-Gln(e)" />
      <species boundaryCondition="false" constant="false" hasOnlySubstanceUnits="false" id="M_GLYCYS_e" name="glycylcysteine" />
      <species boundaryCondition="false" constant="false" hasOnlySubstanceUnits="false" id="M_GLYLEU_e" name="Gly-Leu(e)" />
      <species boundaryCondition="false" constant="false" hasOnlySubstanceUnits="false" id="M_GLYPHE_e" name="Gly-Phe(e)" />
      <species boundaryCondition="false" constant="false" hasOnlySubstanceUnits="false" id="M_GLYTYR_e" name="Gly-Tyr(e)" />
      <species boundaryCondition="false" constant="false" hasOnlySubstanceUnits="false" id="M_SER_e" name="L-Serine(e)" />
      <species boundaryCondition="false" constant="false" hasOnlySubstanceUnits="false" id="M_TYR_e" name="L-Tyrosine" />
      <species boundaryCondition="false" constant="false" hasOnlySubstanceUnits="false" id="M_CYS_e" name="L-Cysteine" />
      <species boundaryCondition="false" constant="false" hasOnlySubstanceUnits="false" id="M_GLY_e" name="Glycine(e)" />
      <species boundaryCondition="false" constant="false" hasOnlySubstanceUnits="false" id="M_LYS_e" name="L-Lysine(e)" />
      <species boundaryCondition="false" constant="false" hasOnlySubstanceUnits="false" id="M_ARG_e" name="L-Arginine(e)" />
      <species boundaryCondition="false" constant="false" hasOnlySubstanceUnits="false" id="M_ASP_e" name="L-Aspartate(e)" />
      <species boundaryCondition="false" constant="false" hasOnlySubstanceUnits="false" id="M_GLU_e" name="L-Glutamate(e)" />
      <species boundaryCondition="false" constant="false" hasOnlySubstanceUnits="false" id="M_ASN_e" name="L-Asparagine" />
      <species boundaryCondition="false" constant="false" hasOnlySubstanceUnits="false" id="M_GLN_e" name="L-Glutamine(e)" />
      <species boundaryCondition="false" constant="false" hasOnlySubstanceUnits="false" id="M_DPRO_e" name="D-proline" />
      <species boundaryCondition="false" constant="false" hasOnlySubstanceUnits="false" id="M_PRO_e" name="L-Proline(e)" />
      <species boundaryCondition="false" constant="false" hasOnlySubstanceUnits="false" id="M_TRP_e" name="L-Tryptophan(e)" />
      <species boundaryCondition="false" constant="false" hasOnlySubstanceUnits="false" id="M_PHE_e" name="L-Phenylalanine" />
      <species boundaryCondition="false" constant="false" hasOnlySubstanceUnits="false" id="M_ALA_e" name="L-Alanine(e)" />
      <species boundaryCondition="false" constant="false" hasOnlySubstanceUnits="false" id="M_VAL_e" name="L-Valine(e)" />
      <species boundaryCondition="false" constant="false" hasOnlySubstanceUnits="false" id="M_LEU_e" name="L-Leucine(e)" />
      <species boundaryCondition="false" constant="false" hasOnlySubstanceUnits="false" id="M_ILE_e" name="L-Isoleucine(e)" />
      <species boundaryCondition="false" constant="false" hasOnlySubstanceUnits="false" id="M_THR_e" name="L-Threonine" />
      <species boundaryCondition="false" constant="false" hasOnlySubstanceUnits="false" id="M_HIS_e" name="L-Histidine" />
      <species boundaryCondition="false" constant="false" hasOnlySubstanceUnits="false" id="M_MET_e" name="L-Methionine(e)" />
      <species boundaryCondition="false" constant="false" hasOnlySubstanceUnits="false" id="M_DMET_e" name="D-Methionine(e)" />
      <species boundaryCondition="false" constant="false" hasOnlySubstanceUnits="false" id="M_METOX_e" name="L-methionine S-oxide" />
      <species boundaryCondition="false" constant="false" hasOnlySubstanceUnits="false" id="M_GLC_e" name="D-Glucose(e)" />
      <species boundaryCondition="false" constant="false" hasOnlySubstanceUnits="false" id="M_FRU_e" name="D-Fructose(e)" />
      <species boundaryCondition="false" constant="false" hasOnlySubstanceUnits="false" id="M_SOR_e" name="L-sorbose(e)" />
      <species boundaryCondition="false" constant="false" hasOnlySubstanceUnits="false" id="M_LAC_e" name="L-Lactate(e)" />
      <species boundaryCondition="false" constant="false" hasOnlySubstanceUnits="false" id="M_MAN_e" name="D-Mannose(e)" />
      <species boundaryCondition="false" constant="false" hasOnlySubstanceUnits="false" id="M_MNT_e" name="Mannitol(e)" />
      <species boundaryCondition="false" constant="false" hasOnlySubstanceUnits="false" id="M_GUL_e" name="L-gulose" />
      <species boundaryCondition="false" constant="false" hasOnlySubstanceUnits="false" id="M_GAL_e" name="D-Galactose(e)" />
      <species boundaryCondition="false" constant="false" hasOnlySubstanceUnits="false" id="M_XUL_e" name="D-xylulose" />
      <species boundaryCondition="false" constant="false" hasOnlySubstanceUnits="false" id="M_RHA_e" name="aldehydo-L-rhamnose" />
      <species boundaryCondition="false" constant="false" hasOnlySubstanceUnits="false" id="M_LARAB_e" name="L-Arabinose(e)" />
      <species boundaryCondition="false" constant="false" hasOnlySubstanceUnits="false" id="M_RIB_e" name="D-Ribose(e)" />
      <species boundaryCondition="false" constant="false" hasOnlySubstanceUnits="false" id="M_DRIB_e" name="Deoxyribose(e)" />
      <species boundaryCondition="false" constant="false" hasOnlySubstanceUnits="false" id="M_MLT_e" name="Maltose(e)" />
      <species boundaryCondition="false" constant="false" hasOnlySubstanceUnits="false" id="M_TRE_e" name="alpha,alpha-Trehalose(e)" />
      <species boundaryCondition="false" constant="false" hasOnlySubstanceUnits="false" id="M_SUC_e" name="Sucrose(e)" />
      <species boundaryCondition="false" constant="false" hasOnlySubstanceUnits="false" id="M_LACTOSE_e" name="Lactose(e)" />
      <species boundaryCondition="false" constant="false" hasOnlySubstanceUnits="false" id="M_CELLOB_e" name="cellobiose" />
      <species boundaryCondition="false" constant="false" hasOnlySubstanceUnits="false" id="M_RAF_e" name="Raffinose" />
      <species boundaryCondition="false" constant="false" hasOnlySubstanceUnits="false" id="M_RAF_c" name="raffinose" />
      <species boundaryCondition="false" constant="false" hasOnlySubstanceUnits="false" id="M_MYOI_e" name="myo-Inositol" />
      <species boundaryCondition="false" constant="false" hasOnlySubstanceUnits="false" id="M_CHIB_e" name="N,N'-diacetylchitobiose" />
      <species boundaryCondition="false" constant="false" hasOnlySubstanceUnits="false" id="M_IDTOL_e" name="L-iditol" />
      <species boundaryCondition="false" constant="false" hasOnlySubstanceUnits="false" id="M_IDTOL_c" name="L-iditol" />
      <species boundaryCondition="false" constant="false" hasOnlySubstanceUnits="false" id="M_SOT_e" name="D-glucitol" />
      <species boundaryCondition="false" constant="false" hasOnlySubstanceUnits="false" id="M_SLF_e" name="Sulfate(e)" />
      <species boundaryCondition="false" constant="false" hasOnlySubstanceUnits="false" id="M_THJ_e" name="Thiosulfate(e)" />
      <species boundaryCondition="false" constant="false" hasOnlySubstanceUnits="false" id="M_FE2_e" name="Fe2+(e)" />
      <species boundaryCondition="false" constant="false" hasOnlySubstanceUnits="false" id="M_PTRSC_e" name="Putrescine(e)" />
      <species boundaryCondition="false" constant="false" hasOnlySubstanceUnits="false" id="M_SPRMD_e" name="Spermidine(e)" />
      <species boundaryCondition="false" constant="false" hasOnlySubstanceUnits="false" id="M_SPRMD_c" name="spermidine" />
      <species boundaryCondition="false" constant="false" hasOnlySubstanceUnits="false" id="M_GL3P_e" name="sn-Glycerol 3-phosphate(e)" />
      <species boundaryCondition="false" constant="false" hasOnlySubstanceUnits="false" id="M_CHO_e" name="Choline" />
      <species boundaryCondition="false" constant="false" hasOnlySubstanceUnits="false" id="M_HCO3_e" name="hydrogencarbonate" />
      <species boundaryCondition="false" constant="false" hasOnlySubstanceUnits="false" id="M_PI_e" name="Orthophosphate(e)" />
      <species boundaryCondition="false" constant="false" hasOnlySubstanceUnits="false" id="M_BT_e" name="Biotin(e)" />
      <species boundaryCondition="false" constant="false" hasOnlySubstanceUnits="false" id="M_BT_c" name="biotin" />
      <species boundaryCondition="false" constant="false" hasOnlySubstanceUnits="false" id="M_THME_e" name="Thiamine(e)" />
      <species boundaryCondition="false" constant="false" hasOnlySubstanceUnits="false" id="M_HEME_e" name="Heme(e)" />
      <species boundaryCondition="false" constant="false" hasOnlySubstanceUnits="false" id="M_RGT_e" name="Glutathione(e)" />
      <species boundaryCondition="false" constant="false" hasOnlySubstanceUnits="false" id="M_CO2_e" name="CO2(e)" />
      <species boundaryCondition="false" constant="false" hasOnlySubstanceUnits="false" id="M_H2O_e" name="H2O(e)" />
      <species boundaryCondition="false" constant="false" hasOnlySubstanceUnits="false" id="M_O2_e" name="O2(e)" />
      <species boundaryCondition="false" constant="false" hasOnlySubstanceUnits="false" id="M_UREA_e" name="Urea(e)" />
      <species boundaryCondition="false" constant="false" hasOnlySubstanceUnits="false" id="M_NH3_e" name="Ammonia" />
      <species boundaryCondition="false" constant="false" hasOnlySubstanceUnits="false" id="M_GL_e" name="Glycerol(e)" />
      <species boundaryCondition="false" constant="false" hasOnlySubstanceUnits="false" id="M_ETOL_e" name="Ethanol" />
      <species boundaryCondition="false" constant="false" hasOnlySubstanceUnits="false" id="M_MAL_e" name="(S)-Malate(e)" />
      <species boundaryCondition="false" constant="false" hasOnlySubstanceUnits="false" id="M_SUCC_e" name="Succinate(e)" />
      <species boundaryCondition="false" constant="false" hasOnlySubstanceUnits="false" id="M_FUM_e" name="Fumarate(e)" />
      <species boundaryCondition="false" constant="false" hasOnlySubstanceUnits="false" id="M_GN_e" name="Guanine" />
      <species boundaryCondition="false" constant="false" hasOnlySubstanceUnits="false" id="M_AD_e" name="Adenine" />
      <species boundaryCondition="false" constant="false" hasOnlySubstanceUnits="false" id="M_NICA_e" name="Nicotinate" />
      <species boundaryCondition="false" constant="false" hasOnlySubstanceUnits="false" id="M_PNTO_e" name="Pantothenate(e)" />
      <species boundaryCondition="false" constant="false" hasOnlySubstanceUnits="false" id="M_THDP_e" name="thiamine(1+) diphosphate" />
      <species boundaryCondition="false" constant="false" hasOnlySubstanceUnits="false" id="M_SME_e" name="shikimic acid" />
      <species boundaryCondition="false" constant="false" hasOnlySubstanceUnits="false" id="M_BA_e" name="benzoate" />
      <species boundaryCondition="false" constant="false" hasOnlySubstanceUnits="false" id="M_BA_c" name="benzoic acid" />
      <species boundaryCondition="false" constant="false" hasOnlySubstanceUnits="false" id="M_GLCUNT_e" name="D-Glucuronate" />
      <species boundaryCondition="false" constant="false" hasOnlySubstanceUnits="false" id="M_SAM_e" name="S-adenosyl-L-methionine" />
      <species boundaryCondition="false" constant="false" hasOnlySubstanceUnits="false" id="M_2KLG_e" name="2-dehydro-L-idonate" />
      <species boundaryCondition="false" constant="false" hasOnlySubstanceUnits="false" id="M_PYR_e" name="Pyruvate" />
      <species boundaryCondition="false" constant="false" hasOnlySubstanceUnits="false" id="M_NMN_e" name="NMN zwitterion" />
      <species boundaryCondition="false" constant="false" hasOnlySubstanceUnits="false" id="M_ACAL_e" name="acetaldehyde" />
      <species boundaryCondition="false" constant="false" hasOnlySubstanceUnits="false" id="M_FOR_e" name="Formate(e)" />
      <species boundaryCondition="false" constant="false" hasOnlySubstanceUnits="false" id="M_URATE_e" name="7,9-dihydro-1H-purine-2,6,8(3H)-trione" />
      <species boundaryCondition="false" constant="false" hasOnlySubstanceUnits="false" id="M_Q8_e" name="Ubiquinone-8" />
      <species boundaryCondition="false" constant="false" hasOnlySubstanceUnits="false" id="M_THF_e" name="(6S)-5,6,7,8-tetrahydrofolic acid" />
      <species boundaryCondition="false" constant="false" hasOnlySubstanceUnits="false" id="M_DHF_e" name="dihydrofolic acid" />
      <species boundaryCondition="false" constant="false" hasOnlySubstanceUnits="false" id="M_5FTHF_e" name="5-formyltetrahydrofolic acid" />
      <species boundaryCondition="false" constant="false" hasOnlySubstanceUnits="false" id="M_MTHF_e" name="5-methyltetrahydrofolic acid" />
      <species boundaryCondition="false" constant="false" hasOnlySubstanceUnits="false" id="M_CDPETN_e" name="CDP-ethanolamine" />
      <species boundaryCondition="false" constant="false" hasOnlySubstanceUnits="false" id="M_HEMEO_e" name="heme o" />
      <species boundaryCondition="false" constant="false" hasOnlySubstanceUnits="false" id="M_PDXI_e" name="pyridoxine" />
      <species boundaryCondition="false" constant="false" hasOnlySubstanceUnits="false" id="M_PROP_e" name="propionic acid" />
      <species boundaryCondition="false" constant="false" hasOnlySubstanceUnits="false" id="M_UGC_e" name="(-)-ureidoglycolic acid" />
      <species boundaryCondition="false" constant="false" hasOnlySubstanceUnits="false" id="M_CDPGL_e" name="CDP-glycerol" />
      <species boundaryCondition="false" constant="false" hasOnlySubstanceUnits="false" id="M_CDPGL_c" name="CDP-glycerol" />
      <species boundaryCondition="false" constant="false" hasOnlySubstanceUnits="false" id="M_CYTS_e" name="Cytosine(e)" />
      <species boundaryCondition="false" constant="false" hasOnlySubstanceUnits="false" id="M_H2SO3_e" name="sulfurous acid" />
      <species boundaryCondition="false" constant="false" hasOnlySubstanceUnits="false" id="M_PROGLY_e" name="L-Prolinylglycine" />
      <species boundaryCondition="false" constant="false" hasOnlySubstanceUnits="false" id="M_4HBZ_e" name="4-hydroxybenzoate" />
      <species boundaryCondition="false" constant="false" hasOnlySubstanceUnits="false" id="M_NAG_e" name="N-Acetyl-D-glucosamine(e)" />
      <species boundaryCondition="false" constant="false" hasOnlySubstanceUnits="false" id="M_XAN_e" name="Xanthine(e)" />
      <species boundaryCondition="false" constant="false" hasOnlySubstanceUnits="false" id="M_THY_e" name="Thymine" />
      <species boundaryCondition="false" constant="false" hasOnlySubstanceUnits="false" id="M_URA_e" name="Uracil(e)" />
      <species boundaryCondition="false" constant="false" hasOnlySubstanceUnits="false" id="M_LAA_e" name="L-ascorbate" />
      <species boundaryCondition="false" constant="false" hasOnlySubstanceUnits="false" id="M_COA_e" name="coenzyme A" />
      <species boundaryCondition="false" constant="false" hasOnlySubstanceUnits="false" id="M_RIBFLAV_e" name="Riboflavin(e)" />
      <species boundaryCondition="false" constant="false" hasOnlySubstanceUnits="false" id="M_CHOR_e" name="Chorismate" />
      <species boundaryCondition="false" constant="false" hasOnlySubstanceUnits="false" id="M_HPRO_e" name="trans-4-Hydroxy-L-proline" />
      <species boundaryCondition="false" constant="false" hasOnlySubstanceUnits="false" id="M_PABA_e" name="4-Aminobenzoate" />
      <species boundaryCondition="false" constant="false" hasOnlySubstanceUnits="false" id="M_PABA_c" name="4-Aminobenzoate" />
      <species boundaryCondition="false" constant="false" hasOnlySubstanceUnits="false" id="M_LLAC_e" name="(S)-lactic acid" />
      <species boundaryCondition="false" constant="false" hasOnlySubstanceUnits="false" id="M_MI1P_e" name="1D-myo-inositol 1-phosphate" />
      <species boundaryCondition="false" constant="false" hasOnlySubstanceUnits="false" id="M_MI3P_e" name="1D-myo-inositol 3-phosphate" />
      <species boundaryCondition="false" constant="false" hasOnlySubstanceUnits="false" id="M_MI4P_e" name="1D-myo-inositol 4-phosphate" />
      <species boundaryCondition="false" constant="false" hasOnlySubstanceUnits="false" id="M_OGT_e" name="Glutathione disulfide" />
      <species boundaryCondition="false" constant="false" hasOnlySubstanceUnits="false" id="M_PDXAM_e" name="pyridoxamine" />
      <species boundaryCondition="false" constant="false" hasOnlySubstanceUnits="false" id="M_PDXAM5PI_e" name="pyridoxamine 5'-phosphate" />
      <species boundaryCondition="false" constant="false" hasOnlySubstanceUnits="false" id="M_PDXL5PI_e" name="Pyridoxal phosphate" />
      <species boundaryCondition="false" constant="false" hasOnlySubstanceUnits="false" id="M_5OPRO_e" name="5-oxo-L-prolinate" />
      <species boundaryCondition="false" constant="false" hasOnlySubstanceUnits="false" id="M_AGMT_e" name="agmatine" />
      <species boundaryCondition="false" constant="false" hasOnlySubstanceUnits="false" id="M_DHPT_e" name="7,8-dihydropteroic acid" />
      <species boundaryCondition="false" constant="false" hasOnlySubstanceUnits="false" id="M_ETHAM_e" name="Ethanolamine" />
      <species boundaryCondition="false" constant="false" hasOnlySubstanceUnits="false" id="M_GABA_e" name="4-Aminobutanoate" />
      <species boundaryCondition="false" constant="false" hasOnlySubstanceUnits="false" id="M_GLUCARATE_e" name="D-glucarate" />
      <species boundaryCondition="false" constant="false" hasOnlySubstanceUnits="false" id="M_METHOL_e" name="methanol" />
      <species boundaryCondition="false" constant="false" hasOnlySubstanceUnits="false" id="M_THFGLU_e" name="5,6,7,8-tetrahydrofolyl-L-glutamic acid" />
      <species boundaryCondition="false" constant="false" hasOnlySubstanceUnits="false" id="M_THMP_e" name="Thiamin monophosphate" />
      <species boundaryCondition="false" constant="false" hasOnlySubstanceUnits="false" id="M_CPGI_e" name="coproporphyrinogen I" />
      <species boundaryCondition="false" constant="false" hasOnlySubstanceUnits="false" id="M_FOL_e" name="Folate" />
      <species boundaryCondition="false" constant="false" hasOnlySubstanceUnits="false" id="M_VB12_e" name="Vitamin B12(e)" />
      <species boundaryCondition="false" constant="false" hasOnlySubstanceUnits="false" id="M_PQQ_e" name="pyrroloquinoline quinone" />
      <species boundaryCondition="false" constant="false" hasOnlySubstanceUnits="false" id="M_3PG_e" name="3-Phospho-D-glycerate" />
      <species boundaryCondition="false" constant="false" hasOnlySubstanceUnits="false" id="M_AC_e" name="Acetate" />
      <species boundaryCondition="false" constant="false" hasOnlySubstanceUnits="false" id="M_ACGALA_e" name="N-Acetyl-D-galactosamine(e)" />
      <species boundaryCondition="false" constant="false" hasOnlySubstanceUnits="false" id="M_ACMUM_e" name="N-Acetylmuramate(e)" />
      <species boundaryCondition="false" constant="false" hasOnlySubstanceUnits="false" id="M_ACTAC_e" name="Acetoacetate(e)" />
      <species boundaryCondition="false" constant="false" hasOnlySubstanceUnits="false" id="M_ACTN_e" name="(R)-Acetoin" />
      <species boundaryCondition="false" constant="false" hasOnlySubstanceUnits="false" id="M_ADN_e" name="Adenosine(e)" />
      <species boundaryCondition="false" constant="false" hasOnlySubstanceUnits="false" id="M_AHM_e" name="4-Amino-5-hydroxymethyl-2-methylpyrimidine" />
      <species boundaryCondition="false" constant="false" hasOnlySubstanceUnits="false" id="M_AKG_e" name="2-Oxoglutarate(e)" />
      <species boundaryCondition="false" constant="false" hasOnlySubstanceUnits="false" id="M_ALLOIN_e" name="Allantoin(e)" />
      <species boundaryCondition="false" constant="false" hasOnlySubstanceUnits="false" id="M_ARBUTIN_e" name="Arbutin(e)" />
      <species boundaryCondition="false" constant="false" hasOnlySubstanceUnits="false" id="M_ASENA_e" name="Arsenate" />
      <species boundaryCondition="false" constant="false" hasOnlySubstanceUnits="false" id="M_ASENI_e" name="arsenite" />
      <species boundaryCondition="false" constant="false" hasOnlySubstanceUnits="false" id="M_BDOH_e" name="(R,R)-2,3-Butanediol" />
      <species boundaryCondition="false" constant="false" hasOnlySubstanceUnits="false" id="M_BUAC_e" name="Butanoic acid(e)" />
      <species boundaryCondition="false" constant="false" hasOnlySubstanceUnits="false" id="M_BUTSUL_e" name="butanesulfonate(e)" />
      <species boundaryCondition="false" constant="false" hasOnlySubstanceUnits="false" id="M_CA_e" name="Calcium(e)" />
      <species boundaryCondition="false" constant="false" hasOnlySubstanceUnits="false" id="M_CD2_e" name="Cd2+|Cadmium" />
      <species boundaryCondition="false" constant="false" hasOnlySubstanceUnits="false" id="M_CELLOT_e" name="cellotriose" />
      <species boundaryCondition="false" constant="false" hasOnlySubstanceUnits="false" id="M_CHL_e" name="Chloride(e)" />
      <species boundaryCondition="false" constant="false" hasOnlySubstanceUnits="false" id="M_CIT_e" name="Citrate(e)" />
      <species boundaryCondition="false" constant="false" hasOnlySubstanceUnits="false" id="M_COBALT2_e" name="Co2+(e)" />
      <species boundaryCondition="false" constant="false" hasOnlySubstanceUnits="false" id="M_COBCE_e" name="Cobamide coenzyme" />
      <species boundaryCondition="false" constant="false" hasOnlySubstanceUnits="false" id="M_CRO4_e" name="chromate(e)" />
      <species boundaryCondition="false" constant="false" hasOnlySubstanceUnits="false" id="M_CTETRAOSE_e" name="cellotetraose" />
      <species boundaryCondition="false" constant="false" hasOnlySubstanceUnits="false" id="M_CYTD_e" name="Cytidine(e)" />
      <species boundaryCondition="false" constant="false" hasOnlySubstanceUnits="false" id="M_DA_e" name="Deoxyadenosine(e)" />
      <species boundaryCondition="false" constant="false" hasOnlySubstanceUnits="false" id="M_DC_e" name="Deoxycytidine(e)" />
      <species boundaryCondition="false" constant="false" hasOnlySubstanceUnits="false" id="M_DG_e" name="Deoxyguanosine(e)" />
      <species boundaryCondition="false" constant="false" hasOnlySubstanceUnits="false" id="M_DGALAC_e" name="D-Galactonate(e)" />
      <species boundaryCondition="false" constant="false" hasOnlySubstanceUnits="false" id="M_DGLCNT_e" name="2-dehydro-D-gluconate" />
      <species boundaryCondition="false" constant="false" hasOnlySubstanceUnits="false" id="M_DGLDGLY_e" name="diglucosyl-1,2 diacylglycerol" />
      <species boundaryCondition="false" constant="false" hasOnlySubstanceUnits="false" id="M_DIN_e" name="Deoxyinosine(e)" />
      <species boundaryCondition="false" constant="false" hasOnlySubstanceUnits="false" id="M_DOROA_e" name="(S)-Dihydroorotate" />
      <species boundaryCondition="false" constant="false" hasOnlySubstanceUnits="false" id="M_DSER_e" name="D-Serine(e)" />
      <species boundaryCondition="false" constant="false" hasOnlySubstanceUnits="false" id="M_DT_e" name="Thymidine(e)" />
      <species boundaryCondition="false" constant="false" hasOnlySubstanceUnits="false" id="M_DU_e" name="Deoxyuridine(e)" />
      <species boundaryCondition="false" constant="false" hasOnlySubstanceUnits="false" id="M_ERY_e" name="D-erythrose" />
      <species boundaryCondition="false" constant="false" hasOnlySubstanceUnits="false" id="M_ETSUL_e" name="ethanesulfonate(e)" />
      <species boundaryCondition="false" constant="false" hasOnlySubstanceUnits="false" id="M_FE3_e" name="Fe3+(e)" />
      <species boundaryCondition="false" constant="false" hasOnlySubstanceUnits="false" id="M_FERCH_e" name="Ferrichrome(e)" />
      <species boundaryCondition="false" constant="false" hasOnlySubstanceUnits="false" id="M_FMN_e" name="FMN" />
      <species boundaryCondition="false" constant="false" hasOnlySubstanceUnits="false" id="M_GA_e" name="D-Galactosamine(e)" />
      <species boundaryCondition="false" constant="false" hasOnlySubstanceUnits="false" id="M_GALUNT_e" name="D-Galacturonate(e)" />
      <species boundaryCondition="false" constant="false" hasOnlySubstanceUnits="false" id="M_GENTB_e" name="gentiobiose" />
      <species boundaryCondition="false" constant="false" hasOnlySubstanceUnits="false" id="M_GLCN_e" name="D-Glucosamine(e)" />
      <species boundaryCondition="false" constant="false" hasOnlySubstanceUnits="false" id="M_GLCNT_e" name="D-Gluconic acid" />
      <species boundaryCondition="false" constant="false" hasOnlySubstanceUnits="false" id="M_GLYB_e" name="Glycine betaine" />
      <species boundaryCondition="false" constant="false" hasOnlySubstanceUnits="false" id="M_GSN_e" name="Guanosine" />
      <species boundaryCondition="false" constant="false" hasOnlySubstanceUnits="false" id="M_HBENZ_e" name="3-hydroxybenzoate" />
      <species boundaryCondition="false" constant="false" hasOnlySubstanceUnits="false" id="M_HDBUT_e" name="(R)-3-Hydroxybutanoate(e)" />
      <species boundaryCondition="false" constant="false" hasOnlySubstanceUnits="false" id="M_HEXSUL_e" name="hexanesulfonate(e)" />
      <species boundaryCondition="false" constant="false" hasOnlySubstanceUnits="false" id="M_HG2_e" name="Mercury (+2)" />
      <species boundaryCondition="false" constant="false" hasOnlySubstanceUnits="false" id="M_HNO2_e" name="Nitrite(e)" />
      <species boundaryCondition="false" constant="false" hasOnlySubstanceUnits="false" id="M_HNO3_e" name="Nitrate(e)" />
      <species boundaryCondition="false" constant="false" hasOnlySubstanceUnits="false" id="M_HYXN_e" name="Hypoxanthine(e)" />
      <species boundaryCondition="false" constant="false" hasOnlySubstanceUnits="false" id="M_INS_e" name="Inosine(e)" />
      <species boundaryCondition="false" constant="false" hasOnlySubstanceUnits="false" id="M_K_e" name="Potassium(e)" />
      <species boundaryCondition="false" constant="false" hasOnlySubstanceUnits="false" id="M_MALN_e" name="Malonate(e)" />
      <species boundaryCondition="false" constant="false" hasOnlySubstanceUnits="false" id="M_MDAPIM_e" name="meso-2,6-Diaminoheptanedioate" />
      <species boundaryCondition="false" constant="false" hasOnlySubstanceUnits="false" id="M_MELI_e" name="Melibiose(e)" />
      <species boundaryCondition="false" constant="false" hasOnlySubstanceUnits="false" id="M_METSA_e" name="Methanesulfonic acid(e)" />
      <species boundaryCondition="false" constant="false" hasOnlySubstanceUnits="false" id="M_MG_e" name="Magnesium(e)" />
      <species boundaryCondition="false" constant="false" hasOnlySubstanceUnits="false" id="M_MN2_e" name="manganese" />
      <species boundaryCondition="false" constant="false" hasOnlySubstanceUnits="false" id="M_MPYR_e" name="Mercaptopyruvate" />
      <species boundaryCondition="false" constant="false" hasOnlySubstanceUnits="false" id="M_N2_e" name="nitrogen" />
      <species boundaryCondition="false" constant="false" hasOnlySubstanceUnits="false" id="M_NA_e" name="Sodium(e)" />
      <species boundaryCondition="false" constant="false" hasOnlySubstanceUnits="false" id="M_OA_e" name="Oxaloacetate" />
      <species boundaryCondition="false" constant="false" hasOnlySubstanceUnits="false" id="M_OMP_e" name="Orotidine 5'-phosphate" />
      <species boundaryCondition="false" constant="false" hasOnlySubstanceUnits="false" id="M_ORN_e" name="L-Ornithine(e)" />
      <species boundaryCondition="false" constant="false" hasOnlySubstanceUnits="false" id="M_OROA_e" name="Orotate" />
      <species boundaryCondition="false" constant="false" hasOnlySubstanceUnits="false" id="M_PA_e" name="1,2-diacyl-sn-glycerol 3-phosphate" />
      <species boundaryCondition="false" constant="false" hasOnlySubstanceUnits="false" id="M_PHPYR_e" name="Phenylpyruvate" />
      <species boundaryCondition="false" constant="false" hasOnlySubstanceUnits="false" id="M_PPI_e" name="Diphosphate(e)" />
      <species boundaryCondition="false" constant="false" hasOnlySubstanceUnits="false" id="M_SALI_e" name="Salicin(e)" />
      <species boundaryCondition="false" constant="false" hasOnlySubstanceUnits="false" id="M_SULA_e" name="Sulfoacetate(e)" />
      <species boundaryCondition="false" constant="false" hasOnlySubstanceUnits="false" id="M_TUR_e" name="turanose" />
      <species boundaryCondition="false" constant="false" hasOnlySubstanceUnits="false" id="M_UDPG_e" name="UDP-glucose" />
      <species boundaryCondition="false" constant="false" hasOnlySubstanceUnits="false" id="M_UDPNAG_e" name="UDP-N-acetyl-D-glucosamine" />
      <species boundaryCondition="false" constant="false" hasOnlySubstanceUnits="false" id="M_UMP_e" name="UDP-N-acetylmuramoyl-L-alanyl-D-glutamyl-meso-2,6-diaminopimeloyl-D-alanyl-D-alanine" />
      <species boundaryCondition="false" constant="false" hasOnlySubstanceUnits="false" id="M_URI_e" name="Uridine(e)" />
      <species boundaryCondition="false" constant="false" hasOnlySubstanceUnits="false" id="M_XYL_e" name="D-Xylose(e)" />
      <species boundaryCondition="false" constant="false" hasOnlySubstanceUnits="false" id="M_ZN_e" name="Zinc(e)" />
      <species boundaryCondition="false" constant="false" hasOnlySubstanceUnits="false" id="M_DAD5_e" name="5'-deoxyadenosine" />
      <species boundaryCondition="false" constant="false" hasOnlySubstanceUnits="false" id="M_AMOB_e" name="S-Adenosyl-4-methylthio-2-oxobutanoate" />
    </listOfSpecies>
    <listOfReactions>
      <reaction fast="false" id="R_KVU_R1" name="phosphoglucomutase (pgm)" reversible="true" fbc:lowerFluxBound="cobra_default_lb" fbc:upperFluxBound="cobra_default_ub">
        <listOfReactants>
          <speciesReference constant="true" species="M_G1P_c" stoichiometry="1" />
        </listOfReactants>
        <listOfProducts>
          <speciesReference constant="true" species="M_G6P_c" stoichiometry="1" />
        </listOfProducts>
      </reaction>
      <reaction fast="false" id="R_KVU_R2" name="glucose-6-phosphate isomerase (pgi)" reversible="true" fbc:lowerFluxBound="cobra_default_lb" fbc:upperFluxBound="cobra_default_ub">
        <listOfReactants>
          <speciesReference constant="true" species="M_G6P_c" stoichiometry="1" />
        </listOfReactants>
        <listOfProducts>
          <speciesReference constant="true" species="M_F6P_c" stoichiometry="1" />
        </listOfProducts>
      </reaction>
      <reaction fast="false" id="R_KVU_R3" name="glucokinase (glk)" reversible="false" fbc:lowerFluxBound="cobra_0_bound" fbc:upperFluxBound="cobra_default_ub">
        <listOfReactants>
          <speciesReference constant="true" species="M_ATP_c" stoichiometry="1" />
          <speciesReference constant="true" species="M_GLC_c" stoichiometry="1" />
        </listOfReactants>
        <listOfProducts>
          <speciesReference constant="true" species="M_ADP_c" stoichiometry="1" />
          <speciesReference constant="true" species="M_G6P_c" stoichiometry="1" />
          <speciesReference constant="true" species="M_H_c" stoichiometry="1" />
        </listOfProducts>
      </reaction>
      <reaction fast="false" id="R_KVU_R4" name="fructose-1,6-bisphosphatase (glpX) " reversible="false" fbc:lowerFluxBound="cobra_0_bound" fbc:upperFluxBound="cobra_default_ub">
        <listOfReactants>
          <speciesReference constant="true" species="M_FDP_c" stoichiometry="1" />
          <speciesReference constant="true" species="M_H2O_c" stoichiometry="1" />
        </listOfReactants>
        <listOfProducts>
          <speciesReference constant="true" species="M_F6P_c" stoichiometry="1" />
          <speciesReference constant="true" species="M_PI_c" stoichiometry="1" />
        </listOfProducts>
      </reaction>
      <reaction fast="false" id="R_KVU_R5" name="fructose-bisphosphate aldolase (fbaB)" reversible="true" fbc:lowerFluxBound="cobra_default_lb" fbc:upperFluxBound="cobra_default_ub">
        <listOfReactants>
          <speciesReference constant="true" species="M_FDP_c" stoichiometry="1" />
        </listOfReactants>
        <listOfProducts>
          <speciesReference constant="true" species="M_T3P1_c" stoichiometry="1" />
          <speciesReference constant="true" species="M_T3P2_c" stoichiometry="1" />
        </listOfProducts>
      </reaction>
      <reaction fast="false" id="R_KVU_R6" name="triosephosphate isomerase (TIM)" reversible="true" fbc:lowerFluxBound="cobra_default_lb" fbc:upperFluxBound="cobra_default_ub">
        <listOfReactants>
          <speciesReference constant="true" species="M_T3P1_c" stoichiometry="1" />
        </listOfReactants>
        <listOfProducts>
          <speciesReference constant="true" species="M_T3P2_c" stoichiometry="1" />
        </listOfProducts>
      </reaction>
      <reaction fast="false" id="R_KVU_R7" name="glyceraldehyde 3-phosphate dehydrogenase (gapA)" reversible="true" fbc:lowerFluxBound="cobra_default_lb" fbc:upperFluxBound="cobra_default_ub">
        <listOfReactants>
          <speciesReference constant="true" species="M_NAD_c" stoichiometry="1" />
          <speciesReference constant="true" species="M_PI_c" stoichiometry="1" />
          <speciesReference constant="true" species="M_T3P1_c" stoichiometry="1" />
        </listOfReactants>
        <listOfProducts>
          <speciesReference constant="true" species="M_13PDG_c" stoichiometry="1" />
          <speciesReference constant="true" species="M_H_c" stoichiometry="1" />
          <speciesReference constant="true" species="M_NADH_c" stoichiometry="1" />
        </listOfProducts>
      </reaction>
      <reaction fast="false" id="R_KVU_R8" name="phosphoglycerate kinase (pgk)" reversible="true" fbc:lowerFluxBound="cobra_default_lb" fbc:upperFluxBound="cobra_default_ub">
        <listOfReactants>
          <speciesReference constant="true" species="M_13PDG_c" stoichiometry="1" />
          <speciesReference constant="true" species="M_ADP_c" stoichiometry="1" />
        </listOfReactants>
        <listOfProducts>
          <speciesReference constant="true" species="M_3PG_c" stoichiometry="1" />
          <speciesReference constant="true" species="M_ATP_c" stoichiometry="1" />
        </listOfProducts>
      </reaction>
      <reaction fast="false" id="R_KVU_R9" name="phosphoglycerate mutase (gpm)" reversible="true" fbc:lowerFluxBound="cobra_default_lb" fbc:upperFluxBound="cobra_default_ub">
        <listOfReactants>
          <speciesReference constant="true" species="M_2PG_c" stoichiometry="1" />
        </listOfReactants>
        <listOfProducts>
          <speciesReference constant="true" species="M_3PG_c" stoichiometry="1" />
        </listOfProducts>
      </reaction>
      <reaction fast="false" id="R_KVU_R10" name="enolase (eno)" reversible="true" fbc:lowerFluxBound="cobra_default_lb" fbc:upperFluxBound="cobra_default_ub">
        <listOfReactants>
          <speciesReference constant="true" species="M_2PG_c" stoichiometry="1" />
        </listOfReactants>
        <listOfProducts>
          <speciesReference constant="true" species="M_H2O_c" stoichiometry="1" />
          <speciesReference constant="true" species="M_PEP_c" stoichiometry="1" />
        </listOfProducts>
      </reaction>
      <reaction fast="false" id="R_KVU_R11" name="pyruvate kinase (pyk)" reversible="false" fbc:lowerFluxBound="cobra_0_bound" fbc:upperFluxBound="cobra_default_ub">
        <listOfReactants>
          <speciesReference constant="true" species="M_ADP_c" stoichiometry="1" />
          <speciesReference constant="true" species="M_H_c" stoichiometry="1" />
          <speciesReference constant="true" species="M_PEP_c" stoichiometry="1" />
        </listOfReactants>
        <listOfProducts>
          <speciesReference constant="true" species="M_ATP_c" stoichiometry="1" />
          <speciesReference constant="true" species="M_PYR_c" stoichiometry="1" />
        </listOfProducts>
      </reaction>
      <reaction fast="false" id="R_KVU_R12" name="pyruvate dehydrogenase" reversible="false" fbc:lowerFluxBound="cobra_0_bound" fbc:upperFluxBound="cobra_default_ub">
        <listOfReactants>
          <speciesReference constant="true" species="M_COA_c" stoichiometry="1" />
          <speciesReference constant="true" species="M_NAD_c" stoichiometry="1" />
          <speciesReference constant="true" species="M_PYR_c" stoichiometry="1" />
        </listOfReactants>
        <listOfProducts>
          <speciesReference constant="true" species="M_ACCOA_c" stoichiometry="1" />
          <speciesReference constant="true" species="M_CO2_c" stoichiometry="1" />
          <speciesReference constant="true" species="M_NADH_c" stoichiometry="1" />
        </listOfProducts>
      </reaction>
      <reaction fast="false" id="R_KVU_R13" name="alcohol dehydrogenase (ethanol)" reversible="true" fbc:lowerFluxBound="cobra_default_lb" fbc:upperFluxBound="cobra_default_ub">
        <listOfReactants>
          <speciesReference constant="true" species="M_ETOL_c" stoichiometry="1" />
          <speciesReference constant="true" species="M_NAD_c" stoichiometry="1" />
        </listOfReactants>
        <listOfProducts>
          <speciesReference constant="true" species="M_ACAL_c" stoichiometry="1" />
          <speciesReference constant="true" species="M_H_c" stoichiometry="1" />
          <speciesReference constant="true" species="M_NADH_c" stoichiometry="1" />
        </listOfProducts>
      </reaction>
      <reaction fast="false" id="R_KVU_R14" name="pyruvate carboxylase (pyc)" reversible="false" fbc:lowerFluxBound="cobra_0_bound" fbc:upperFluxBound="cobra_default_ub">
        <listOfReactants>
          <speciesReference constant="true" species="M_ATP_c" stoichiometry="1" />
          <speciesReference constant="true" species="M_HCO3_c" stoichiometry="1" />
          <speciesReference constant="true" species="M_PYR_c" stoichiometry="1" />
        </listOfReactants>
        <listOfProducts>
          <speciesReference constant="true" species="M_ADP_c" stoichiometry="1" />
          <speciesReference constant="true" species="M_H_c" stoichiometry="1" />
          <speciesReference constant="true" species="M_OA_c" stoichiometry="1" />
          <speciesReference constant="true" species="M_PI_c" stoichiometry="1" />
        </listOfProducts>
      </reaction>
      <reaction fast="false" id="R_KVU_R15" name="phosphoenolpyruvate carboxykinase (pckA)" reversible="false" fbc:lowerFluxBound="cobra_0_bound" fbc:upperFluxBound="cobra_default_ub">
        <listOfReactants>
          <speciesReference constant="true" species="M_ATP_c" stoichiometry="1" />
          <speciesReference constant="true" species="M_OA_c" stoichiometry="1" />
        </listOfReactants>
        <listOfProducts>
          <speciesReference constant="true" species="M_ADP_c" stoichiometry="1" />
          <speciesReference constant="true" species="M_CO2_c" stoichiometry="1" />
          <speciesReference constant="true" species="M_PEP_c" stoichiometry="1" />
        </listOfProducts>
      </reaction>
      <reaction fast="false" id="R_KVU_R16" name="citrate synthase (gltA)" reversible="true" fbc:lowerFluxBound="cobra_default_lb" fbc:upperFluxBound="cobra_default_ub">
        <listOfReactants>
          <speciesReference constant="true" species="M_ACCOA_c" stoichiometry="1" />
          <speciesReference constant="true" species="M_H2O_c" stoichiometry="1" />
          <speciesReference constant="true" species="M_OA_c" stoichiometry="1" />
        </listOfReactants>
        <listOfProducts>
          <speciesReference constant="true" species="M_CIT_c" stoichiometry="1" />
          <speciesReference constant="true" species="M_COA_c" stoichiometry="1" />
          <speciesReference constant="true" species="M_H_c" stoichiometry="1" />
        </listOfProducts>
      </reaction>
      <reaction fast="false" id="R_KVU_R17" name="aconitate hydratase (acnA)" reversible="true" fbc:lowerFluxBound="cobra_default_lb" fbc:upperFluxBound="cobra_default_ub">
        <listOfReactants>
          <speciesReference constant="true" species="M_CIT_c" stoichiometry="1" />
        </listOfReactants>
        <listOfProducts>
          <speciesReference constant="true" species="M_ICIT_c" stoichiometry="1" />
        </listOfProducts>
      </reaction>
      <reaction fast="false" id="R_KVU_R18" name="isocitrate dehydrogenase (icd)" reversible="true" fbc:lowerFluxBound="cobra_default_lb" fbc:upperFluxBound="cobra_default_ub">
        <listOfReactants>
          <speciesReference constant="true" species="M_ICIT_c" stoichiometry="1" />
          <speciesReference constant="true" species="M_NADP_c" stoichiometry="1" />
        </listOfReactants>
        <listOfProducts>
          <speciesReference constant="true" species="M_AKG_c" stoichiometry="1" />
          <speciesReference constant="true" species="M_CO2_c" stoichiometry="1" />
          <speciesReference constant="true" species="M_NADPH_c" stoichiometry="1" />
        </listOfProducts>
      </reaction>
      <reaction fast="false" id="R_KVU_R19" name="2-oxoglutarate dehydrogenase" reversible="false" fbc:lowerFluxBound="cobra_0_bound" fbc:upperFluxBound="cobra_default_ub">
        <listOfReactants>
          <speciesReference constant="true" species="M_AKG_c" stoichiometry="1" />
          <speciesReference constant="true" species="M_COA_c" stoichiometry="1" />
          <speciesReference constant="true" species="M_NAD_c" stoichiometry="1" />
        </listOfReactants>
        <listOfProducts>
          <speciesReference constant="true" species="M_CO2_c" stoichiometry="1" />
          <speciesReference constant="true" species="M_NADH_c" stoichiometry="1" />
          <speciesReference constant="true" species="M_SUCCOA_c" stoichiometry="1" />
        </listOfProducts>
      </reaction>
      <reaction fast="false" id="R_KVU_R20" name="succinyl-CoA synthetase" reversible="true" fbc:lowerFluxBound="cobra_default_lb" fbc:upperFluxBound="cobra_default_ub">
        <listOfReactants>
          <speciesReference constant="true" species="M_ATP_c" stoichiometry="1" />
          <speciesReference constant="true" species="M_COA_c" stoichiometry="1" />
          <speciesReference constant="true" species="M_SUCC_c" stoichiometry="1" />
        </listOfReactants>
        <listOfProducts>
          <speciesReference constant="true" species="M_ADP_c" stoichiometry="1" />
          <speciesReference constant="true" species="M_PI_c" stoichiometry="1" />
          <speciesReference constant="true" species="M_SUCCOA_c" stoichiometry="1" />
        </listOfProducts>
      </reaction>
      <reaction fast="false" id="R_KVU_R21" name="succinate dehydrogenase" reversible="true" fbc:lowerFluxBound="cobra_default_lb" fbc:upperFluxBound="cobra_default_ub">
        <listOfReactants>
          <speciesReference constant="true" species="M_FAD_c" stoichiometry="1" />
          <speciesReference constant="true" species="M_SUCC_c" stoichiometry="1" />
        </listOfReactants>
        <listOfProducts>
          <speciesReference constant="true" species="M_FADH2_c" stoichiometry="1" />
          <speciesReference constant="true" species="M_FUM_c" stoichiometry="1" />
        </listOfProducts>
      </reaction>
      <reaction fast="false" id="R_KVU_R22" name="fumarate hydratase (fumC)" reversible="true" fbc:lowerFluxBound="cobra_default_lb" fbc:upperFluxBound="cobra_default_ub">
        <listOfReactants>
          <speciesReference constant="true" species="M_FUM_c" stoichiometry="1" />
          <speciesReference constant="true" species="M_H2O_c" stoichiometry="1" />
        </listOfReactants>
        <listOfProducts>
          <speciesReference constant="true" species="M_MAL_c" stoichiometry="1" />
        </listOfProducts>
      </reaction>
      <reaction fast="false" id="R_KVU_R23" name="malate dehydrogenase (mdh)" reversible="true" fbc:lowerFluxBound="cobra_default_lb" fbc:upperFluxBound="cobra_default_ub">
        <listOfReactants>
          <speciesReference constant="true" species="M_MAL_c" stoichiometry="1" />
          <speciesReference constant="true" species="M_NAD_c" stoichiometry="1" />
        </listOfReactants>
        <listOfProducts>
          <speciesReference constant="true" species="M_H_c" stoichiometry="1" />
          <speciesReference constant="true" species="M_NADH_c" stoichiometry="1" />
          <speciesReference constant="true" species="M_OA_c" stoichiometry="1" />
        </listOfProducts>
      </reaction>
      <reaction fast="false" id="R_KVU_R24" name="glucose-6-phosphate 1-dehydrogenase (zwf)" reversible="false" fbc:lowerFluxBound="cobra_0_bound" fbc:upperFluxBound="cobra_default_ub">
        <listOfReactants>
          <speciesReference constant="true" species="M_G6P_c" stoichiometry="1" />
          <speciesReference constant="true" species="M_NADP_c" stoichiometry="1" />
        </listOfReactants>
        <listOfProducts>
          <speciesReference constant="true" species="M_D6PGL_c" stoichiometry="1" />
          <speciesReference constant="true" species="M_H_c" stoichiometry="1" />
          <speciesReference constant="true" species="M_NADPH_c" stoichiometry="1" />
        </listOfProducts>
      </reaction>
      <reaction fast="false" id="R_KVU_R25" name="6-phosphogluconolactonase (pgl)" reversible="false" fbc:lowerFluxBound="cobra_0_bound" fbc:upperFluxBound="cobra_default_ub">
        <listOfReactants>
          <speciesReference constant="true" species="M_D6PGL_c" stoichiometry="1" />
          <speciesReference constant="true" species="M_H2O_c" stoichiometry="1" />
        </listOfReactants>
        <listOfProducts>
          <speciesReference constant="true" species="M_D6PGC_c" stoichiometry="1" />
          <speciesReference constant="true" species="M_H_c" stoichiometry="1" />
        </listOfProducts>
      </reaction>
      <reaction fast="false" id="R_KVU_R26" name="phosphogluconate dehydrogenase (gnd)" reversible="false" fbc:lowerFluxBound="cobra_0_bound" fbc:upperFluxBound="cobra_default_ub">
        <listOfReactants>
          <speciesReference constant="true" species="M_D6PGC_c" stoichiometry="1" />
          <speciesReference constant="true" species="M_NADP_c" stoichiometry="1" />
        </listOfReactants>
        <listOfProducts>
          <speciesReference constant="true" species="M_CO2_c" stoichiometry="1" />
          <speciesReference constant="true" species="M_NADPH_c" stoichiometry="1" />
          <speciesReference constant="true" species="M_RL5P_c" stoichiometry="1" />
        </listOfProducts>
      </reaction>
      <reaction fast="false" id="R_KVU_R27" name="transketolase (tktA, tktB)" reversible="true" fbc:lowerFluxBound="cobra_default_lb" fbc:upperFluxBound="cobra_default_ub">
        <listOfReactants>
          <speciesReference constant="true" species="M_E4P_c" stoichiometry="1" />
          <speciesReference constant="true" species="M_XUL5P_c" stoichiometry="1" />
        </listOfReactants>
        <listOfProducts>
          <speciesReference constant="true" species="M_F6P_c" stoichiometry="1" />
          <speciesReference constant="true" species="M_T3P1_c" stoichiometry="1" />
        </listOfProducts>
      </reaction>
      <reaction fast="false" id="R_KVU_R28" name="transaldolase (talA, talB)" reversible="true" fbc:lowerFluxBound="cobra_default_lb" fbc:upperFluxBound="cobra_default_ub">
        <listOfReactants>
          <speciesReference constant="true" species="M_S7P_c" stoichiometry="1" />
          <speciesReference constant="true" species="M_T3P1_c" stoichiometry="1" />
        </listOfReactants>
        <listOfProducts>
          <speciesReference constant="true" species="M_E4P_c" stoichiometry="1" />
          <speciesReference constant="true" species="M_F6P_c" stoichiometry="1" />
        </listOfProducts>
      </reaction>
      <reaction fast="false" id="R_KVU_R29" name="transketolase (tktA, tktB)" reversible="true" fbc:lowerFluxBound="cobra_default_lb" fbc:upperFluxBound="cobra_default_ub">
        <listOfReactants>
          <speciesReference constant="true" species="M_R5P_c" stoichiometry="1" />
          <speciesReference constant="true" species="M_XUL5P_c" stoichiometry="1" />
        </listOfReactants>
        <listOfProducts>
          <speciesReference constant="true" species="M_S7P_c" stoichiometry="1" />
          <speciesReference constant="true" species="M_T3P1_c" stoichiometry="1" />
        </listOfProducts>
      </reaction>
      <reaction fast="false" id="R_KVU_R30" name="ribulose-phosphate 3-epimerase (rpe)" reversible="true" fbc:lowerFluxBound="cobra_default_lb" fbc:upperFluxBound="cobra_default_ub">
        <listOfReactants>
          <speciesReference constant="true" species="M_RL5P_c" stoichiometry="1" />
        </listOfReactants>
        <listOfProducts>
          <speciesReference constant="true" species="M_XUL5P_c" stoichiometry="1" />
        </listOfProducts>
      </reaction>
      <reaction fast="false" id="R_KVU_R31" name="ribose 5-phosphate isomerase A (rpiA)" reversible="true" fbc:lowerFluxBound="cobra_default_lb" fbc:upperFluxBound="cobra_default_ub">
        <listOfReactants>
          <speciesReference constant="true" species="M_R5P_c" stoichiometry="1" />
        </listOfReactants>
        <listOfProducts>
          <speciesReference constant="true" species="M_RL5P_c" stoichiometry="1" />
        </listOfProducts>
      </reaction>
      <reaction fast="false" id="R_KVU_R32" name="phosphoglucomutase(pgm) / phosphopentomutase(deoB)" reversible="true" fbc:lowerFluxBound="cobra_default_lb" fbc:upperFluxBound="cobra_default_ub">
        <listOfReactants>
          <speciesReference constant="true" species="M_R5P_c" stoichiometry="1" />
        </listOfReactants>
        <listOfProducts>
          <speciesReference constant="true" species="M_R1P_c" stoichiometry="1" />
        </listOfProducts>
      </reaction>
      <reaction fast="false" id="R_KVU_R33" name="ribokinase (rbsK)" reversible="false" fbc:lowerFluxBound="cobra_0_bound" fbc:upperFluxBound="cobra_default_ub">
        <listOfReactants>
          <speciesReference constant="true" species="M_ATP_c" stoichiometry="1" />
          <speciesReference constant="true" species="M_DRIB_c" stoichiometry="1" />
        </listOfReactants>
        <listOfProducts>
          <speciesReference constant="true" species="M_ADP_c" stoichiometry="1" />
          <speciesReference constant="true" species="M_DR5P_c" stoichiometry="1" />
          <speciesReference constant="true" species="M_H_c" stoichiometry="1" />
        </listOfProducts>
      </reaction>
      <reaction fast="false" id="R_KVU_R34" name="Deoxyribose-phosphate aldolase (deoC)" reversible="true" fbc:lowerFluxBound="cobra_default_lb" fbc:upperFluxBound="cobra_default_ub">
        <listOfReactants>
          <speciesReference constant="true" species="M_DR5P_c" stoichiometry="1" />
        </listOfReactants>
        <listOfProducts>
          <speciesReference constant="true" species="M_ACAL_c" stoichiometry="1" />
          <speciesReference constant="true" species="M_T3P1_c" stoichiometry="1" />
        </listOfProducts>
      </reaction>
      <reaction fast="false" id="R_KVU_R35" name="ribokinase (rbsK)" reversible="false" fbc:lowerFluxBound="cobra_0_bound" fbc:upperFluxBound="cobra_default_ub">
        <listOfReactants>
          <speciesReference constant="true" species="M_ATP_c" stoichiometry="1" />
          <speciesReference constant="true" species="M_RIB_c" stoichiometry="1" />
        </listOfReactants>
        <listOfProducts>
          <speciesReference constant="true" species="M_ADP_c" stoichiometry="1" />
          <speciesReference constant="true" species="M_H_c" stoichiometry="1" />
          <speciesReference constant="true" species="M_R5P_c" stoichiometry="1" />
        </listOfProducts>
      </reaction>
      <reaction fast="false" id="R_KVU_R36" name="phosphopentomutase (deoB)" reversible="true" fbc:lowerFluxBound="cobra_default_lb" fbc:upperFluxBound="cobra_default_ub">
        <listOfReactants>
          <speciesReference constant="true" species="M_DR5P_c" stoichiometry="1" />
        </listOfReactants>
        <listOfProducts>
          <speciesReference constant="true" species="M_DR1P_c" stoichiometry="1" />
        </listOfProducts>
      </reaction>
      <reaction fast="false" id="R_KVU_R37" name="gluconolactonase" reversible="false" fbc:lowerFluxBound="cobra_0_bound" fbc:upperFluxBound="cobra_default_ub">
        <listOfReactants>
          <speciesReference constant="true" species="M_GLCN15LAC_c" stoichiometry="1" />
          <speciesReference constant="true" species="M_H2O_c" stoichiometry="1" />
        </listOfReactants>
        <listOfProducts>
          <speciesReference constant="true" species="M_GLCNT_c" stoichiometry="1" />
          <speciesReference constant="true" species="M_H_c" stoichiometry="1" />
        </listOfProducts>
      </reaction>
      <reaction fast="false" id="R_KVU_R38" name="gluconokinase (gntK)" reversible="false" fbc:lowerFluxBound="cobra_0_bound" fbc:upperFluxBound="cobra_default_ub">
        <listOfReactants>
          <speciesReference constant="true" species="M_ATP_c" stoichiometry="1" />
          <speciesReference constant="true" species="M_GLCNT_c" stoichiometry="1" />
        </listOfReactants>
        <listOfProducts>
          <speciesReference constant="true" species="M_ADP_c" stoichiometry="1" />
          <speciesReference constant="true" species="M_D6PGC_c" stoichiometry="1" />
          <speciesReference constant="true" species="M_H_c" stoichiometry="1" />
        </listOfProducts>
      </reaction>
      <reaction fast="false" id="R_KVU_R39" name="2-dehydro-3-deoxygluconate kinase (kdgK)" reversible="false" fbc:lowerFluxBound="cobra_0_bound" fbc:upperFluxBound="cobra_default_ub">
        <listOfReactants>
          <speciesReference constant="true" species="M_ATP_c" stoichiometry="1" />
          <speciesReference constant="true" species="M_KDG_c" stoichiometry="1" />
        </listOfReactants>
        <listOfProducts>
          <speciesReference constant="true" species="M_ADP_c" stoichiometry="1" />
          <speciesReference constant="true" species="M_H_c" stoichiometry="1" />
          <speciesReference constant="true" species="M_KDPG_c" stoichiometry="1" />
        </listOfProducts>
      </reaction>
      <reaction fast="false" id="R_KVU_R40" name="2-dehydro-3-deoxyphosphogluconate aldolase (eda)" reversible="false" fbc:lowerFluxBound="cobra_0_bound" fbc:upperFluxBound="cobra_default_ub">
        <listOfReactants>
          <speciesReference constant="true" species="M_KDPG_c" stoichiometry="1" />
        </listOfReactants>
        <listOfProducts>
          <speciesReference constant="true" species="M_PYR_c" stoichiometry="1" />
          <speciesReference constant="true" species="M_T3P1_c" stoichiometry="1" />
        </listOfProducts>
      </reaction>
      <reaction fast="false" id="R_KVU_R41" name="quinoprotein glucose dehydrogenase" reversible="false" fbc:lowerFluxBound="cobra_0_bound" fbc:upperFluxBound="cobra_default_ub">
        <listOfReactants>
          <speciesReference constant="true" species="M_GLC_c" stoichiometry="1" />
          <speciesReference constant="true" species="M_Q8_c" stoichiometry="1" />
        </listOfReactants>
        <listOfProducts>
          <speciesReference constant="true" species="M_GLCN15LAC_c" stoichiometry="1" />
          <speciesReference constant="true" species="M_Q8H2_c" stoichiometry="1" />
        </listOfProducts>
      </reaction>
      <reaction fast="false" id="R_KVU_R42" name="gluconate 2-dehydrogenase" reversible="false" fbc:lowerFluxBound="cobra_0_bound" fbc:upperFluxBound="cobra_default_ub">
        <listOfReactants>
          <speciesReference constant="true" species="M_FAD_c" stoichiometry="1" />
          <speciesReference constant="true" species="M_GLCNT_c" stoichiometry="1" />
        </listOfReactants>
        <listOfProducts>
          <speciesReference constant="true" species="M_DGLUNT_c" stoichiometry="1" />
          <speciesReference constant="true" species="M_FADH2_c" stoichiometry="1" />
        </listOfProducts>
      </reaction>
      <reaction fast="false" id="R_KVU_R43" name="gluconate 2-dehydrogenase" reversible="false" fbc:lowerFluxBound="cobra_0_bound" fbc:upperFluxBound="cobra_default_ub">
        <listOfReactants>
          <speciesReference constant="true" species="M_DGLUNT_c" stoichiometry="1" />
          <speciesReference constant="true" species="M_H_c" stoichiometry="1" />
          <speciesReference constant="true" species="M_NADPH_c" stoichiometry="1" />
        </listOfReactants>
        <listOfProducts>
          <speciesReference constant="true" species="M_GLCNT_c" stoichiometry="1" />
          <speciesReference constant="true" species="M_NADP_c" stoichiometry="1" />
        </listOfProducts>
      </reaction>
      <reaction fast="false" id="R_KVU_R44" name="6-phosphogluconate dehydratase (edd)" reversible="false" fbc:lowerFluxBound="cobra_0_bound" fbc:upperFluxBound="cobra_default_ub">
        <listOfReactants>
          <speciesReference constant="true" species="M_D6PGC_c" stoichiometry="1" />
        </listOfReactants>
        <listOfProducts>
          <speciesReference constant="true" species="M_H2O_c" stoichiometry="1" />
          <speciesReference constant="true" species="M_KDPG_c" stoichiometry="1" />
        </listOfProducts>
      </reaction>
      <reaction fast="false" id="R_KVU_R45" name="glucuronate isomerase (uxaC)" reversible="true" fbc:lowerFluxBound="cobra_default_lb" fbc:upperFluxBound="cobra_default_ub">
        <listOfReactants>
          <speciesReference constant="true" species="M_GLCUNT_c" stoichiometry="1" />
        </listOfReactants>
        <listOfProducts>
          <speciesReference constant="true" species="M_FRUTN_c" stoichiometry="1" />
        </listOfProducts>
      </reaction>
      <reaction fast="false" id="R_KVU_R46" name="xylulokinase" reversible="false" fbc:lowerFluxBound="cobra_0_bound" fbc:upperFluxBound="cobra_default_ub">
        <listOfReactants>
          <speciesReference constant="true" species="M_ATP_c" stoichiometry="1" />
          <speciesReference constant="true" species="M_XUL_c" stoichiometry="1" />
        </listOfReactants>
        <listOfProducts>
          <speciesReference constant="true" species="M_ADP_c" stoichiometry="1" />
          <speciesReference constant="true" species="M_H_c" stoichiometry="1" />
          <speciesReference constant="true" species="M_XUL5P_c" stoichiometry="1" />
        </listOfProducts>
      </reaction>
      <reaction fast="false" id="R_KVU_R47" name="L-ribulose-5-phosphate 4-epimerase (araD)" reversible="true" fbc:lowerFluxBound="cobra_default_lb" fbc:upperFluxBound="cobra_default_ub">
        <listOfReactants>
          <speciesReference constant="true" species="M_LRL5P_c" stoichiometry="1" />
        </listOfReactants>
        <listOfProducts>
          <speciesReference constant="true" species="M_XUL5P_c" stoichiometry="1" />
        </listOfProducts>
      </reaction>
      <reaction fast="false" id="R_KVU_R48" name="L-arabinose isomerase" reversible="true" fbc:lowerFluxBound="cobra_default_lb" fbc:upperFluxBound="cobra_default_ub">
        <listOfReactants>
          <speciesReference constant="true" species="M_LARAB_c" stoichiometry="1" />
        </listOfReactants>
        <listOfProducts>
          <speciesReference constant="true" species="M_LRL_c" stoichiometry="1" />
        </listOfProducts>
      </reaction>
      <reaction fast="false" id="R_KVU_R49" name="mannitol dehydrogenase" reversible="true" fbc:lowerFluxBound="cobra_default_lb" fbc:upperFluxBound="cobra_default_ub">
        <listOfReactants>
          <speciesReference constant="true" species="M_MANOE_c" stoichiometry="1" />
          <speciesReference constant="true" species="M_NAD_c" stoichiometry="1" />
        </listOfReactants>
        <listOfProducts>
          <speciesReference constant="true" species="M_FRUTN_c" stoichiometry="1" />
          <speciesReference constant="true" species="M_H_c" stoichiometry="1" />
          <speciesReference constant="true" species="M_NADH_c" stoichiometry="1" />
        </listOfProducts>
      </reaction>
      <reaction fast="false" id="R_KVU_R50" name="D-mannonate hydrolyase (uxuA)" reversible="false" fbc:lowerFluxBound="cobra_0_bound" fbc:upperFluxBound="cobra_default_ub">
        <listOfReactants>
          <speciesReference constant="true" species="M_MANOE_c" stoichiometry="1" />
        </listOfReactants>
        <listOfProducts>
          <speciesReference constant="true" species="M_H2O_c" stoichiometry="1" />
          <speciesReference constant="true" species="M_KDG_c" stoichiometry="1" />
        </listOfProducts>
      </reaction>
      <reaction fast="false" id="R_KVU_R51" name="L-ribulokinase" reversible="false" fbc:lowerFluxBound="cobra_0_bound" fbc:upperFluxBound="cobra_default_ub">
        <listOfReactants>
          <speciesReference constant="true" species="M_ATP_c" stoichiometry="1" />
          <speciesReference constant="true" species="M_LRL_c" stoichiometry="1" />
        </listOfReactants>
        <listOfProducts>
          <speciesReference constant="true" species="M_ADP_c" stoichiometry="1" />
          <speciesReference constant="true" species="M_H_c" stoichiometry="1" />
          <speciesReference constant="true" species="M_LRL5P_c" stoichiometry="1" />
        </listOfProducts>
      </reaction>
      <reaction fast="false" id="R_KVU_R52" name="arabinose 5-phosphate isomerase" reversible="true" fbc:lowerFluxBound="cobra_default_lb" fbc:upperFluxBound="cobra_default_ub">
        <listOfReactants>
          <speciesReference constant="true" species="M_RL5P_c" stoichiometry="1" />
        </listOfReactants>
        <listOfProducts>
          <speciesReference constant="true" species="M_A5P_c" stoichiometry="1" />
        </listOfProducts>
      </reaction>
      <reaction fast="false" id="R_KVU_R53" name="mannitol 2-dehydrogenase" reversible="true" fbc:lowerFluxBound="cobra_default_lb" fbc:upperFluxBound="cobra_default_ub">
        <listOfReactants>
          <speciesReference constant="true" species="M_MNT_c" stoichiometry="1" />
          <speciesReference constant="true" species="M_NAD_c" stoichiometry="1" />
        </listOfReactants>
        <listOfProducts>
          <speciesReference constant="true" species="M_FRU_c" stoichiometry="1" />
          <speciesReference constant="true" species="M_H_c" stoichiometry="1" />
          <speciesReference constant="true" species="M_NADH_c" stoichiometry="1" />
        </listOfProducts>
      </reaction>
      <reaction fast="false" id="R_KVU_R54" name="fructokinase(scrK)" reversible="false" fbc:lowerFluxBound="cobra_0_bound" fbc:upperFluxBound="cobra_default_ub">
        <listOfReactants>
          <speciesReference constant="true" species="M_ATP_c" stoichiometry="1" />
          <speciesReference constant="true" species="M_FRU_c" stoichiometry="1" />
        </listOfReactants>
        <listOfProducts>
          <speciesReference constant="true" species="M_ADP_c" stoichiometry="1" />
          <speciesReference constant="true" species="M_F6P_c" stoichiometry="1" />
          <speciesReference constant="true" species="M_H_c" stoichiometry="1" />
        </listOfProducts>
      </reaction>
      <reaction fast="false" id="R_KVU_R55" name="mannose-6-phosphate isomerase" reversible="true" fbc:lowerFluxBound="cobra_default_lb" fbc:upperFluxBound="cobra_default_ub">
        <listOfReactants>
          <speciesReference constant="true" species="M_MAN6P_c" stoichiometry="1" />
        </listOfReactants>
        <listOfProducts>
          <speciesReference constant="true" species="M_F6P_c" stoichiometry="1" />
        </listOfProducts>
      </reaction>
      <reaction fast="false" id="R_KVU_R56" name="hexokinase" reversible="false" fbc:lowerFluxBound="cobra_0_bound" fbc:upperFluxBound="cobra_default_ub">
        <listOfReactants>
          <speciesReference constant="true" species="M_ATP_c" stoichiometry="1" />
          <speciesReference constant="true" species="M_MAN_c" stoichiometry="1" />
        </listOfReactants>
        <listOfProducts>
          <speciesReference constant="true" species="M_ADP_c" stoichiometry="1" />
          <speciesReference constant="true" species="M_H_c" stoichiometry="1" />
          <speciesReference constant="true" species="M_MAN6P_c" stoichiometry="1" />
        </listOfProducts>
      </reaction>
      <reaction fast="false" id="R_KVU_R57" name="mannose-1-phosphate guanylyltransferase(manC)" reversible="false" fbc:lowerFluxBound="cobra_0_bound" fbc:upperFluxBound="cobra_default_ub">
        <listOfReactants>
          <speciesReference constant="true" species="M_GDP_c" stoichiometry="1" />
          <speciesReference constant="true" species="M_H_c" stoichiometry="1" />
          <speciesReference constant="true" species="M_MAN1P_c" stoichiometry="1" />
        </listOfReactants>
        <listOfProducts>
          <speciesReference constant="true" species="M_GDPMAN_c" stoichiometry="1" />
          <speciesReference constant="true" species="M_PI_c" stoichiometry="1" />
        </listOfProducts>
      </reaction>
      <reaction fast="false" id="R_KVU_R58" name="GDPmannose 4,6-dehydratase(gmd)" reversible="false" fbc:lowerFluxBound="cobra_0_bound" fbc:upperFluxBound="cobra_default_ub">
        <listOfReactants>
          <speciesReference constant="true" species="M_GDPMAN_c" stoichiometry="1" />
        </listOfReactants>
        <listOfProducts>
          <speciesReference constant="true" species="M_GDPDDMAN_c" stoichiometry="1" />
          <speciesReference constant="true" species="M_H2O_c" stoichiometry="1" />
        </listOfProducts>
      </reaction>
      <reaction fast="false" id="R_KVU_R59" name="GDP-4-oxo-L-fucose reductase" reversible="false" fbc:lowerFluxBound="cobra_0_bound" fbc:upperFluxBound="cobra_default_ub">
        <listOfReactants>
          <speciesReference constant="true" species="M_GDPDDMAN_c" stoichiometry="1" />
          <speciesReference constant="true" species="M_H_c" stoichiometry="1" />
          <speciesReference constant="true" species="M_NADPH_c" stoichiometry="1" />
        </listOfReactants>
        <listOfProducts>
          <speciesReference constant="true" species="M_GDPFUC_c" stoichiometry="1" />
          <speciesReference constant="true" species="M_NADP_c" stoichiometry="1" />
        </listOfProducts>
      </reaction>
      <reaction fast="false" id="R_KVU_R60" name="phosphomannomutase (manB)" reversible="true" fbc:lowerFluxBound="cobra_default_lb" fbc:upperFluxBound="cobra_default_ub">
        <listOfReactants>
          <speciesReference constant="true" species="M_MAN6P_c" stoichiometry="1" />
        </listOfReactants>
        <listOfProducts>
          <speciesReference constant="true" species="M_MAN1P_c" stoichiometry="1" />
        </listOfProducts>
      </reaction>
      <reaction fast="false" id="R_KVU_R61" name="D-sorbitol dehydrogenase" reversible="false" fbc:lowerFluxBound="cobra_0_bound" fbc:upperFluxBound="cobra_default_ub">
        <listOfReactants>
          <speciesReference constant="true" species="M_FAD_c" stoichiometry="1" />
          <speciesReference constant="true" species="M_SOT_c" stoichiometry="1" />
        </listOfReactants>
        <listOfProducts>
          <speciesReference constant="true" species="M_FADH2_c" stoichiometry="1" />
          <speciesReference constant="true" species="M_SOR_c" stoichiometry="1" />
        </listOfProducts>
      </reaction>
      <reaction fast="false" id="R_KVU_R62" name="L-sorbose/L-sorbosone dehydrogenase" reversible="false" fbc:lowerFluxBound="cobra_0_bound" fbc:upperFluxBound="cobra_default_ub">
        <listOfReactants>
          <speciesReference constant="true" species="M_FERO_c" stoichiometry="1" />
          <speciesReference constant="true" species="M_PQQ_c" stoichiometry="1" />
          <speciesReference constant="true" species="M_SOR_c" stoichiometry="1" />
        </listOfReactants>
        <listOfProducts>
          <speciesReference constant="true" species="M_FERI_c" stoichiometry="1" />
          <speciesReference constant="true" species="M_PQQH2_c" stoichiometry="1" />
          <speciesReference constant="true" species="M_SON_c" stoichiometry="1" />
        </listOfProducts>
      </reaction>
      <reaction fast="false" id="R_KVU_R63" name="L-sorbose/L-sorbosone dehydrogenase" reversible="false" fbc:lowerFluxBound="cobra_0_bound" fbc:upperFluxBound="cobra_default_ub">
        <listOfReactants>
          <speciesReference constant="true" species="M_FERO_c" stoichiometry="1" />
          <speciesReference constant="true" species="M_H2O_c" stoichiometry="1" />
          <speciesReference constant="true" species="M_PQQ_c" stoichiometry="1" />
          <speciesReference constant="true" species="M_SON_c" stoichiometry="1" />
        </listOfReactants>
        <listOfProducts>
          <speciesReference constant="true" species="M_2KLG_c" stoichiometry="1" />
          <speciesReference constant="true" species="M_FERI_c" stoichiometry="1" />
          <speciesReference constant="true" species="M_H_c" stoichiometry="1" />
          <speciesReference constant="true" species="M_PQQH2_c" stoichiometry="1" />
        </listOfProducts>
      </reaction>
      <reaction fast="false" id="R_KVU_R64" name="L-sorbosone dehydrogenase" reversible="false" fbc:lowerFluxBound="cobra_0_bound" fbc:upperFluxBound="cobra_default_ub">
        <listOfReactants>
          <speciesReference constant="true" species="M_FERO_c" stoichiometry="1" />
          <speciesReference constant="true" species="M_PQQ_c" stoichiometry="1" />
          <speciesReference constant="true" species="M_SON_c" stoichiometry="1" />
        </listOfReactants>
        <listOfProducts>
          <speciesReference constant="true" species="M_FERI_c" stoichiometry="1" />
          <speciesReference constant="true" species="M_H_c" stoichiometry="1" />
          <speciesReference constant="true" species="M_LAA_c" stoichiometry="1" />
          <speciesReference constant="true" species="M_PQQH2_c" stoichiometry="1" />
        </listOfProducts>
      </reaction>
      <reaction fast="false" id="R_KVU_R65" name="gluconate 2-dehydrogenase" reversible="true" fbc:lowerFluxBound="cobra_default_lb" fbc:upperFluxBound="cobra_default_ub">
        <listOfReactants>
          <speciesReference constant="true" species="M_IDON_c" stoichiometry="1" />
          <speciesReference constant="true" species="M_NADP_c" stoichiometry="1" />
        </listOfReactants>
        <listOfProducts>
          <speciesReference constant="true" species="M_2KLG_c" stoichiometry="1" />
          <speciesReference constant="true" species="M_H_c" stoichiometry="1" />
          <speciesReference constant="true" species="M_NADPH_c" stoichiometry="1" />
        </listOfProducts>
      </reaction>
      <reaction fast="false" id="R_KVU_R66" name="pqq redutase" reversible="false" fbc:lowerFluxBound="cobra_0_bound" fbc:upperFluxBound="cobra_default_ub">
        <listOfReactants>
          <speciesReference constant="true" species="M_PQQH2_c" stoichiometry="1" />
          <speciesReference constant="true" species="M_Q8_c" stoichiometry="1" />
        </listOfReactants>
        <listOfProducts>
          <speciesReference constant="true" species="M_PQQ_c" stoichiometry="1" />
          <speciesReference constant="true" species="M_Q8H2_c" stoichiometry="1" />
        </listOfProducts>
      </reaction>
      <reaction fast="false" id="R_KVU_R67" name="L-sorbose/L-sorbosone dehydrogenase" reversible="false" fbc:lowerFluxBound="cobra_0_bound" fbc:upperFluxBound="cobra_default_ub">
        <listOfReactants>
          <speciesReference constant="true" species="M_FERO_c" stoichiometry="1" />
          <speciesReference constant="true" species="M_PQQ_c" stoichiometry="1" />
          <speciesReference constant="true" species="M_SOT_c" stoichiometry="1" />
        </listOfReactants>
        <listOfProducts>
          <speciesReference constant="true" species="M_FERI_c" stoichiometry="1" />
          <speciesReference constant="true" species="M_GLC_c" stoichiometry="1" />
          <speciesReference constant="true" species="M_PQQH2_c" stoichiometry="1" />
        </listOfProducts>
      </reaction>
      <reaction fast="false" id="R_KVU_R68" name="L-sorbose/L-sorbosone dehydrogenase" reversible="false" fbc:lowerFluxBound="cobra_0_bound" fbc:upperFluxBound="cobra_default_ub">
        <listOfReactants>
          <speciesReference constant="true" species="M_FERO_c" stoichiometry="1" />
          <speciesReference constant="true" species="M_PQQ_c" stoichiometry="1" />
          <speciesReference constant="true" species="M_SOT_c" stoichiometry="1" />
        </listOfReactants>
        <listOfProducts>
          <speciesReference constant="true" species="M_FERI_c" stoichiometry="1" />
          <speciesReference constant="true" species="M_PQQH2_c" stoichiometry="1" />
          <speciesReference constant="true" species="M_SOR_c" stoichiometry="1" />
        </listOfProducts>
      </reaction>
      <reaction fast="false" id="R_KVU_R69" name="L-sorbose/L-sorbosone dehydrogenase" reversible="false" fbc:lowerFluxBound="cobra_0_bound" fbc:upperFluxBound="cobra_default_ub">
        <listOfReactants>
          <speciesReference constant="true" species="M_FERO_c" stoichiometry="1" />
          <speciesReference constant="true" species="M_GLC_c" stoichiometry="2" />
          <speciesReference constant="true" species="M_H2O_c" stoichiometry="2" />
          <speciesReference constant="true" species="M_PQQ_c" stoichiometry="1" />
        </listOfReactants>
        <listOfProducts>
          <speciesReference constant="true" species="M_FERI_c" stoichiometry="1" />
          <speciesReference constant="true" species="M_GLCNT_c" stoichiometry="2" />
          <speciesReference constant="true" species="M_H_c" stoichiometry="4" />
          <speciesReference constant="true" species="M_PQQH2_c" stoichiometry="1" />
        </listOfProducts>
      </reaction>
      <reaction fast="false" id="R_KVU_R70" name="L-sorbose/L-sorbosone dehydrogenase" reversible="false" fbc:lowerFluxBound="cobra_0_bound" fbc:upperFluxBound="cobra_default_ub">
        <listOfReactants>
          <speciesReference constant="true" species="M_FERO_c" stoichiometry="1" />
          <speciesReference constant="true" species="M_FRU_c" stoichiometry="1" />
          <speciesReference constant="true" species="M_H2O_c" stoichiometry="1" />
          <speciesReference constant="true" species="M_PQQ_c" stoichiometry="1" />
        </listOfReactants>
        <listOfProducts>
          <speciesReference constant="true" species="M_DGLUNT_c" stoichiometry="1" />
          <speciesReference constant="true" species="M_FERI_c" stoichiometry="1" />
          <speciesReference constant="true" species="M_H_c" stoichiometry="3" />
          <speciesReference constant="true" species="M_PQQH2_c" stoichiometry="1" />
        </listOfProducts>
      </reaction>
      <reaction fast="false" id="R_KVU_R71" name="L-rhamnose isomerase" reversible="true" fbc:lowerFluxBound="cobra_default_lb" fbc:upperFluxBound="cobra_default_ub">
        <listOfReactants>
          <speciesReference constant="true" species="M_RHA_c" stoichiometry="1" />
        </listOfReactants>
        <listOfProducts>
          <speciesReference constant="true" species="M_RHAMN_c" stoichiometry="1" />
        </listOfProducts>
      </reaction>
      <reaction fast="false" id="R_KVU_R72" name="rhamnulokinase" reversible="true" fbc:lowerFluxBound="cobra_default_lb" fbc:upperFluxBound="cobra_default_ub">
        <listOfReactants>
          <speciesReference constant="true" species="M_ATP_c" stoichiometry="1" />
          <speciesReference constant="true" species="M_RHAMN_c" stoichiometry="1" />
        </listOfReactants>
        <listOfProducts>
          <speciesReference constant="true" species="M_ADP_c" stoichiometry="1" />
          <speciesReference constant="true" species="M_H_c" stoichiometry="1" />
          <speciesReference constant="true" species="M_RHAMNP_c" stoichiometry="1" />
        </listOfProducts>
      </reaction>
      <reaction fast="false" id="R_KVU_R73" name="rhamnulose-1-phosphate aldolase" reversible="true" fbc:lowerFluxBound="cobra_default_lb" fbc:upperFluxBound="cobra_default_ub">
        <listOfReactants>
          <speciesReference constant="true" species="M_RHAMNP_c" stoichiometry="1" />
        </listOfReactants>
        <listOfProducts>
          <speciesReference constant="true" species="M_LACAL_c" stoichiometry="1" />
          <speciesReference constant="true" species="M_T3P2_c" stoichiometry="1" />
        </listOfProducts>
      </reaction>
      <reaction fast="false" id="R_KVU_R74" name="beta-galactosidase" reversible="false" fbc:lowerFluxBound="cobra_0_bound" fbc:upperFluxBound="cobra_default_ub">
        <listOfReactants>
          <speciesReference constant="true" species="M_H2O_c" stoichiometry="1" />
          <speciesReference constant="true" species="M_LACTOSE_c" stoichiometry="1" />
        </listOfReactants>
        <listOfProducts>
          <speciesReference constant="true" species="M_GAL_c" stoichiometry="1" />
          <speciesReference constant="true" species="M_GLC_c" stoichiometry="1" />
        </listOfProducts>
      </reaction>
      <reaction fast="false" id="R_KVU_R75" name="predicting reaction" reversible="false" fbc:lowerFluxBound="cobra_0_bound" fbc:upperFluxBound="cobra_default_ub">
        <listOfReactants>
          <speciesReference constant="true" species="M_GUL_c" stoichiometry="2" />
          <speciesReference constant="true" species="M_O2_c" stoichiometry="1" />
        </listOfReactants>
        <listOfProducts>
          <speciesReference constant="true" species="M_GULNT_c" stoichiometry="2" />
          <speciesReference constant="true" species="M_H_c" stoichiometry="2" />
        </listOfProducts>
      </reaction>
      <reaction fast="false" id="R_KVU_R76" name="gluconolactonase" reversible="false" fbc:lowerFluxBound="cobra_0_bound" fbc:upperFluxBound="cobra_default_ub">
        <listOfReactants>
          <speciesReference constant="true" species="M_GULNT_c" stoichiometry="1" />
          <speciesReference constant="true" species="M_H_c" stoichiometry="1" />
        </listOfReactants>
        <listOfProducts>
          <speciesReference constant="true" species="M_GULAC_c" stoichiometry="1" />
          <speciesReference constant="true" species="M_H2O_c" stoichiometry="1" />
        </listOfProducts>
      </reaction>
      <reaction fast="false" id="R_KVU_R77" name="L-gulono-gama-lactone dehydrogenase" reversible="false" fbc:lowerFluxBound="cobra_0_bound" fbc:upperFluxBound="cobra_default_ub">
        <listOfReactants>
          <speciesReference constant="true" species="M_GULAC_c" stoichiometry="1" />
          <speciesReference constant="true" species="M_O2_c" stoichiometry="1" />
        </listOfReactants>
        <listOfProducts>
          <speciesReference constant="true" species="M_H2O2_c" stoichiometry="1" />
          <speciesReference constant="true" species="M_H_c" stoichiometry="1" />
          <speciesReference constant="true" species="M_LAA_c" stoichiometry="1" />
        </listOfProducts>
      </reaction>
      <reaction fast="false" id="R_KVU_R78" name="uronate dehydrogenase" reversible="true" fbc:lowerFluxBound="cobra_default_lb" fbc:upperFluxBound="cobra_default_ub">
        <listOfReactants>
          <speciesReference constant="true" species="M_GLCUNT_c" stoichiometry="1" />
          <speciesReference constant="true" species="M_H2O_c" stoichiometry="1" />
          <speciesReference constant="true" species="M_NAD_c" stoichiometry="1" />
        </listOfReactants>
        <listOfProducts>
          <speciesReference constant="true" species="M_GLUCARATE_c" stoichiometry="1" />
          <speciesReference constant="true" species="M_H_c" stoichiometry="2" />
          <speciesReference constant="true" species="M_NADH_c" stoichiometry="1" />
        </listOfProducts>
      </reaction>
      <reaction fast="false" id="R_KVU_R79" name="glycogen synthase (ADPGlc)" reversible="false" fbc:lowerFluxBound="cobra_0_bound" fbc:upperFluxBound="cobra_default_ub">
        <listOfReactants>
          <speciesReference constant="true" species="M_ADPGLC_c" stoichiometry="1" />
        </listOfReactants>
        <listOfProducts>
          <speciesReference constant="true" species="M_ADP_c" stoichiometry="1" />
          <speciesReference constant="true" species="M_GLYCOGEN_c" stoichiometry="1" />
          <speciesReference constant="true" species="M_H_c" stoichiometry="1" />
        </listOfProducts>
      </reaction>
      <reaction fast="false" id="R_KVU_R80" name="glucose-1-phosphate adenylyltransferase (glgC)" reversible="false" fbc:lowerFluxBound="cobra_0_bound" fbc:upperFluxBound="cobra_default_ub">
        <listOfReactants>
          <speciesReference constant="true" species="M_ATP_c" stoichiometry="1" />
          <speciesReference constant="true" species="M_G1P_c" stoichiometry="1" />
          <speciesReference constant="true" species="M_H_c" stoichiometry="1" />
        </listOfReactants>
        <listOfProducts>
          <speciesReference constant="true" species="M_ADPGLC_c" stoichiometry="1" />
          <speciesReference constant="true" species="M_PPI_c" stoichiometry="1" />
        </listOfProducts>
      </reaction>
      <reaction fast="false" id="R_KVU_R81" name="alpha,alpha-trehalose-phosphate synthase (UDP-forming)" reversible="false" fbc:lowerFluxBound="cobra_0_bound" fbc:upperFluxBound="cobra_default_ub">
        <listOfReactants>
          <speciesReference constant="true" species="M_G6P_c" stoichiometry="1" />
          <speciesReference constant="true" species="M_UDPG_c" stoichiometry="1" />
        </listOfReactants>
        <listOfProducts>
          <speciesReference constant="true" species="M_H_c" stoichiometry="1" />
          <speciesReference constant="true" species="M_TRE6P_c" stoichiometry="1" />
          <speciesReference constant="true" species="M_UDP_c" stoichiometry="1" />
        </listOfProducts>
      </reaction>
      <reaction fast="false" id="R_KVU_R82" name="trehalose-phosphatase" reversible="false" fbc:lowerFluxBound="cobra_0_bound" fbc:upperFluxBound="cobra_default_ub">
        <listOfReactants>
          <speciesReference constant="true" species="M_H2O_c" stoichiometry="1" />
          <speciesReference constant="true" species="M_TRE6P_c" stoichiometry="1" />
        </listOfReactants>
        <listOfProducts>
          <speciesReference constant="true" species="M_PI_c" stoichiometry="1" />
          <speciesReference constant="true" species="M_TRE_c" stoichiometry="1" />
        </listOfProducts>
      </reaction>
      <reaction fast="false" id="R_KVU_R83" name="trehalase" reversible="false" fbc:lowerFluxBound="cobra_0_bound" fbc:upperFluxBound="cobra_default_ub">
        <listOfReactants>
          <speciesReference constant="true" species="M_H2O_c" stoichiometry="1" />
          <speciesReference constant="true" species="M_TRE_c" stoichiometry="1" />
        </listOfReactants>
        <listOfProducts>
          <speciesReference constant="true" species="M_GLC_c" stoichiometry="2" />
        </listOfProducts>
      </reaction>
      <reaction fast="false" id="R_KVU_R84" name="alpha-glucosidase (malZ)" reversible="false" fbc:lowerFluxBound="cobra_0_bound" fbc:upperFluxBound="cobra_default_ub">
        <listOfReactants>
          <speciesReference constant="true" species="M_H2O_c" stoichiometry="1" />
          <speciesReference constant="true" species="M_SUC_c" stoichiometry="1" />
        </listOfReactants>
        <listOfProducts>
          <speciesReference constant="true" species="M_FRU_c" stoichiometry="1" />
          <speciesReference constant="true" species="M_GLC_c" stoichiometry="1" />
        </listOfProducts>
      </reaction>
      <reaction fast="false" id="R_KVU_R85" name="alpha-glucosidase (malZ)" reversible="false" fbc:lowerFluxBound="cobra_0_bound" fbc:upperFluxBound="cobra_default_ub">
        <listOfReactants>
          <speciesReference constant="true" species="M_H2O_c" stoichiometry="1" />
          <speciesReference constant="true" species="M_MLT_c" stoichiometry="1" />
        </listOfReactants>
        <listOfProducts>
          <speciesReference constant="true" species="M_GLC_c" stoichiometry="2" />
        </listOfProducts>
      </reaction>
      <reaction fast="false" id="R_KVU_R86" name="UTP-glucose-1-phosphate uridylyltransferase(galU, galF)" reversible="true" fbc:lowerFluxBound="cobra_default_lb" fbc:upperFluxBound="cobra_default_ub">
        <listOfReactants>
          <speciesReference constant="true" species="M_G1P_c" stoichiometry="1" />
          <speciesReference constant="true" species="M_H_c" stoichiometry="1" />
          <speciesReference constant="true" species="M_UTP_c" stoichiometry="1" />
        </listOfReactants>
        <listOfProducts>
          <speciesReference constant="true" species="M_PPI_c" stoichiometry="1" />
          <speciesReference constant="true" species="M_UDPG_c" stoichiometry="1" />
        </listOfProducts>
      </reaction>
      <reaction fast="false" id="R_KVU_R87" name="beta-glucosidase" reversible="false" fbc:lowerFluxBound="cobra_0_bound" fbc:upperFluxBound="cobra_default_ub">
        <listOfReactants>
          <speciesReference constant="true" species="M_CELLOB_c" stoichiometry="1" />
          <speciesReference constant="true" species="M_H2O_c" stoichiometry="1" />
        </listOfReactants>
        <listOfProducts>
          <speciesReference constant="true" species="M_GLC_c" stoichiometry="2" />
        </listOfProducts>
      </reaction>
      <reaction fast="false" id="R_KVU_R88" name="UDP-glucose 4-epimerase (galE)" reversible="true" fbc:lowerFluxBound="cobra_default_lb" fbc:upperFluxBound="cobra_default_ub">
        <listOfReactants>
          <speciesReference constant="true" species="M_UDPG_c" stoichiometry="1" />
        </listOfReactants>
        <listOfProducts>
          <speciesReference constant="true" species="M_UDPGAL_c" stoichiometry="1" />
        </listOfProducts>
      </reaction>
      <reaction fast="false" id="R_KVU_R89" name="N-acetylglucosamine-6-phosphate deacetylase (nagA)" reversible="false" fbc:lowerFluxBound="cobra_0_bound" fbc:upperFluxBound="cobra_default_ub">
        <listOfReactants>
          <speciesReference constant="true" species="M_H2O_c" stoichiometry="1" />
          <speciesReference constant="true" species="M_NAGA6P_c" stoichiometry="1" />
        </listOfReactants>
        <listOfProducts>
          <speciesReference constant="true" species="M_AC_c" stoichiometry="1" />
          <speciesReference constant="true" species="M_GA6P_c" stoichiometry="1" />
        </listOfProducts>
      </reaction>
      <reaction fast="false" id="R_KVU_R90" name="phosphomannomutase (glmM)" reversible="true" fbc:lowerFluxBound="cobra_default_lb" fbc:upperFluxBound="cobra_default_ub">
        <listOfReactants>
          <speciesReference constant="true" species="M_GA6P_c" stoichiometry="1" />
        </listOfReactants>
        <listOfProducts>
          <speciesReference constant="true" species="M_GA1P_c" stoichiometry="1" />
        </listOfProducts>
      </reaction>
      <reaction fast="false" id="R_KVU_R91" name="glucosamine-1-phosphate N-acetyltransferase" reversible="false" fbc:lowerFluxBound="cobra_0_bound" fbc:upperFluxBound="cobra_default_ub">
        <listOfReactants>
          <speciesReference constant="true" species="M_ACCOA_c" stoichiometry="1" />
          <speciesReference constant="true" species="M_GA1P_c" stoichiometry="1" />
        </listOfReactants>
        <listOfProducts>
          <speciesReference constant="true" species="M_COA_c" stoichiometry="1" />
          <speciesReference constant="true" species="M_H_c" stoichiometry="1" />
          <speciesReference constant="true" species="M_NAGA1P_c" stoichiometry="1" />
        </listOfProducts>
      </reaction>
      <reaction fast="false" id="R_KVU_R92" name="bifunctional UDP-N-acetylglucosamine pyrophosphorylase / Glucosamine-1-phosphate N-acetyltransferase (glmU)" reversible="false" fbc:lowerFluxBound="cobra_0_bound" fbc:upperFluxBound="cobra_default_ub">
        <listOfReactants>
          <speciesReference constant="true" species="M_H_c" stoichiometry="1" />
          <speciesReference constant="true" species="M_NAGA1P_c" stoichiometry="1" />
          <speciesReference constant="true" species="M_UTP_c" stoichiometry="1" />
        </listOfReactants>
        <listOfProducts>
          <speciesReference constant="true" species="M_PPI_c" stoichiometry="1" />
          <speciesReference constant="true" species="M_UDPNAG_c" stoichiometry="1" />
        </listOfProducts>
      </reaction>
      <reaction fast="false" id="R_KVU_R93" name="glucosamine-fructose-6-phosphate aminotransferase (isomerizing) (glmS)" reversible="false" fbc:lowerFluxBound="cobra_0_bound" fbc:upperFluxBound="cobra_default_ub">
        <listOfReactants>
          <speciesReference constant="true" species="M_F6P_c" stoichiometry="1" />
          <speciesReference constant="true" species="M_GLN_c" stoichiometry="1" />
        </listOfReactants>
        <listOfProducts>
          <speciesReference constant="true" species="M_GA6P_c" stoichiometry="1" />
          <speciesReference constant="true" species="M_GLU_c" stoichiometry="1" />
        </listOfProducts>
      </reaction>
      <reaction fast="false" id="R_KVU_R94" name="beta-N-acetyl-D-glucosaminidase" reversible="false" fbc:lowerFluxBound="cobra_0_bound" fbc:upperFluxBound="cobra_default_ub">
        <listOfReactants>
          <speciesReference constant="true" species="M_CHIB_c" stoichiometry="1" />
          <speciesReference constant="true" species="M_H2O_c" stoichiometry="1" />
        </listOfReactants>
        <listOfProducts>
          <speciesReference constant="true" species="M_NAG_c" stoichiometry="2" />
        </listOfProducts>
      </reaction>
      <reaction fast="false" id="R_KVU_R95" name="N-acetylglucosamine kinase(nagK)" reversible="false" fbc:lowerFluxBound="cobra_0_bound" fbc:upperFluxBound="cobra_default_ub">
        <listOfReactants>
          <speciesReference constant="true" species="M_ATP_c" stoichiometry="1" />
          <speciesReference constant="true" species="M_NAG_c" stoichiometry="1" />
        </listOfReactants>
        <listOfProducts>
          <speciesReference constant="true" species="M_ADP_c" stoichiometry="1" />
          <speciesReference constant="true" species="M_H_c" stoichiometry="1" />
          <speciesReference constant="true" species="M_NAGA6P_c" stoichiometry="1" />
        </listOfProducts>
      </reaction>
      <reaction fast="false" id="R_KVU_R96" name="N-acetylmannosamine 6-phosphate epimerase" reversible="true" fbc:lowerFluxBound="cobra_default_lb" fbc:upperFluxBound="cobra_default_ub">
        <listOfReactants>
          <speciesReference constant="true" species="M_NAMA6P_c" stoichiometry="1" />
        </listOfReactants>
        <listOfProducts>
          <speciesReference constant="true" species="M_NAGA6P_c" stoichiometry="1" />
        </listOfProducts>
      </reaction>
      <reaction fast="false" id="R_KVU_R97" name="malate dehydrogenase (oxaloacetate-decarboxylating, NAD+) (maeB)" reversible="false" fbc:lowerFluxBound="cobra_0_bound" fbc:upperFluxBound="cobra_default_ub">
        <listOfReactants>
          <speciesReference constant="true" species="M_MAL_c" stoichiometry="1" />
          <speciesReference constant="true" species="M_NADP_c" stoichiometry="1" />
        </listOfReactants>
        <listOfProducts>
          <speciesReference constant="true" species="M_CO2_c" stoichiometry="1" />
          <speciesReference constant="true" species="M_NADPH_c" stoichiometry="1" />
          <speciesReference constant="true" species="M_PYR_c" stoichiometry="1" />
        </listOfProducts>
      </reaction>
      <reaction fast="false" id="R_KVU_R98" name="malate synthase (glcB)" reversible="false" fbc:lowerFluxBound="cobra_0_bound" fbc:upperFluxBound="cobra_default_ub">
        <listOfReactants>
          <speciesReference constant="true" species="M_ACCOA_c" stoichiometry="1" />
          <speciesReference constant="true" species="M_GLX_c" stoichiometry="1" />
          <speciesReference constant="true" species="M_H2O_c" stoichiometry="1" />
        </listOfReactants>
        <listOfProducts>
          <speciesReference constant="true" species="M_COA_c" stoichiometry="1" />
          <speciesReference constant="true" species="M_H_c" stoichiometry="1" />
          <speciesReference constant="true" species="M_MAL_c" stoichiometry="1" />
        </listOfProducts>
      </reaction>
      <reaction fast="false" id="R_KVU_R99" name="D-lactate dehydrogenase (dld)" reversible="true" fbc:lowerFluxBound="cobra_default_lb" fbc:upperFluxBound="cobra_default_ub">
        <listOfReactants>
          <speciesReference constant="true" species="M_LAC_c" stoichiometry="1" />
          <speciesReference constant="true" species="M_NAD_c" stoichiometry="1" />
        </listOfReactants>
        <listOfProducts>
          <speciesReference constant="true" species="M_H_c" stoichiometry="1" />
          <speciesReference constant="true" species="M_NADH_c" stoichiometry="1" />
          <speciesReference constant="true" species="M_PYR_c" stoichiometry="1" />
        </listOfProducts>
      </reaction>
      <reaction fast="false" id="R_KVU_R100" name="acetyl-CoA synthetase (acs)" reversible="false" fbc:lowerFluxBound="cobra_0_bound" fbc:upperFluxBound="cobra_default_ub">
        <listOfReactants>
          <speciesReference constant="true" species="M_AC_c" stoichiometry="1" />
          <speciesReference constant="true" species="M_ATP_c" stoichiometry="1" />
          <speciesReference constant="true" species="M_COA_c" stoichiometry="1" />
        </listOfReactants>
        <listOfProducts>
          <speciesReference constant="true" species="M_ACCOA_c" stoichiometry="1" />
          <speciesReference constant="true" species="M_AMP_c" stoichiometry="1" />
          <speciesReference constant="true" species="M_PPI_c" stoichiometry="1" />
        </listOfProducts>
      </reaction>
      <reaction fast="false" id="R_KVU_R101" name="pyruvate,orthophosphate dikinase (ppdK)" reversible="false" fbc:lowerFluxBound="cobra_0_bound" fbc:upperFluxBound="cobra_default_ub">
        <listOfReactants>
          <speciesReference constant="true" species="M_ATP_c" stoichiometry="1" />
          <speciesReference constant="true" species="M_PI_c" stoichiometry="1" />
          <speciesReference constant="true" species="M_PYR_c" stoichiometry="1" />
        </listOfReactants>
        <listOfProducts>
          <speciesReference constant="true" species="M_AMP_c" stoichiometry="1" />
          <speciesReference constant="true" species="M_H_c" stoichiometry="1" />
          <speciesReference constant="true" species="M_PEP_c" stoichiometry="1" />
          <speciesReference constant="true" species="M_PPI_c" stoichiometry="1" />
        </listOfProducts>
      </reaction>
      <reaction fast="false" id="R_KVU_R102" name="L-lactate dehydrogenase (lldD)" reversible="false" fbc:lowerFluxBound="cobra_0_bound" fbc:upperFluxBound="cobra_default_ub">
        <listOfReactants>
          <speciesReference constant="true" species="M_FERI_c" stoichiometry="2" />
          <speciesReference constant="true" species="M_LLAC_c" stoichiometry="1" />
        </listOfReactants>
        <listOfProducts>
          <speciesReference constant="true" species="M_FERO_c" stoichiometry="2" />
          <speciesReference constant="true" species="M_H_c" stoichiometry="2" />
          <speciesReference constant="true" species="M_PYR_c" stoichiometry="1" />
        </listOfProducts>
      </reaction>
      <reaction fast="false" id="R_KVU_R103" name="aldehyde dehydrogenase (NAD+)" reversible="false" fbc:lowerFluxBound="cobra_0_bound" fbc:upperFluxBound="cobra_default_ub">
        <listOfReactants>
          <speciesReference constant="true" species="M_ACAL_c" stoichiometry="1" />
          <speciesReference constant="true" species="M_H2O_c" stoichiometry="1" />
          <speciesReference constant="true" species="M_NAD_c" stoichiometry="1" />
        </listOfReactants>
        <listOfProducts>
          <speciesReference constant="true" species="M_AC_c" stoichiometry="1" />
          <speciesReference constant="true" species="M_H_c" stoichiometry="2" />
          <speciesReference constant="true" species="M_NADH_c" stoichiometry="1" />
        </listOfProducts>
      </reaction>
      <reaction fast="false" id="R_KVU_R104" name="hydroxyacylglutathione hydrolase (gloB)" reversible="false" fbc:lowerFluxBound="cobra_0_bound" fbc:upperFluxBound="cobra_default_ub">
        <listOfReactants>
          <speciesReference constant="true" species="M_H2O_c" stoichiometry="1" />
          <speciesReference constant="true" species="M_LGT_c" stoichiometry="1" />
        </listOfReactants>
        <listOfProducts>
          <speciesReference constant="true" species="M_H_c" stoichiometry="1" />
          <speciesReference constant="true" species="M_LAC_c" stoichiometry="1" />
          <speciesReference constant="true" species="M_RGT_c" stoichiometry="1" />
        </listOfProducts>
      </reaction>
      <reaction fast="false" id="R_KVU_R105" name="lactoylglutathione lyase (gloA)" reversible="true" fbc:lowerFluxBound="cobra_default_lb" fbc:upperFluxBound="cobra_default_ub">
        <listOfReactants>
          <speciesReference constant="true" species="M_MTHGXL_c" stoichiometry="1" />
          <speciesReference constant="true" species="M_RGT_c" stoichiometry="1" />
        </listOfReactants>
        <listOfProducts>
          <speciesReference constant="true" species="M_LGT_c" stoichiometry="1" />
        </listOfProducts>
      </reaction>
      <reaction fast="false" id="R_KVU_R106" name="L-lactate dehydrogenase (menaquinone)" reversible="false" fbc:lowerFluxBound="cobra_0_bound" fbc:upperFluxBound="cobra_default_ub">
        <listOfReactants>
          <speciesReference constant="true" species="M_LLAC_c" stoichiometry="1" />
          <speciesReference constant="true" species="M_MQN8_c" stoichiometry="1" />
        </listOfReactants>
        <listOfProducts>
          <speciesReference constant="true" species="M_MQL8_c" stoichiometry="1" />
          <speciesReference constant="true" species="M_PYR_c" stoichiometry="1" />
        </listOfProducts>
      </reaction>
      <reaction fast="false" id="R_KVU_R107" name="L-lactate dehydrogenase (ubiquinone)" reversible="false" fbc:lowerFluxBound="cobra_0_bound" fbc:upperFluxBound="cobra_default_ub">
        <listOfReactants>
          <speciesReference constant="true" species="M_LLAC_c" stoichiometry="1" />
          <speciesReference constant="true" species="M_Q8_c" stoichiometry="1" />
        </listOfReactants>
        <listOfProducts>
          <speciesReference constant="true" species="M_PYR_c" stoichiometry="1" />
          <speciesReference constant="true" species="M_Q8H2_c" stoichiometry="1" />
        </listOfProducts>
      </reaction>
      <reaction fast="false" id="R_KVU_R108" name="aldehyde dehydrogenase" reversible="true" fbc:lowerFluxBound="cobra_default_lb" fbc:upperFluxBound="cobra_default_ub">
        <listOfReactants>
          <speciesReference constant="true" species="M_ACAL_c" stoichiometry="1" />
          <speciesReference constant="true" species="M_H2O_c" stoichiometry="1" />
          <speciesReference constant="true" species="M_PQQ_c" stoichiometry="1" />
        </listOfReactants>
        <listOfProducts>
          <speciesReference constant="true" species="M_AC_c" stoichiometry="1" />
          <speciesReference constant="true" species="M_H_c" stoichiometry="1" />
          <speciesReference constant="true" species="M_PQQH2_c" stoichiometry="1" />
        </listOfProducts>
      </reaction>
      <reaction fast="false" id="R_KVU_R109" name="hydroxypyruvate reductase" reversible="false" fbc:lowerFluxBound="cobra_0_bound" fbc:upperFluxBound="cobra_default_ub">
        <listOfReactants>
          <speciesReference constant="true" species="M_HPYR_c" stoichiometry="1" />
          <speciesReference constant="true" species="M_H_c" stoichiometry="1" />
          <speciesReference constant="true" species="M_NADH_c" stoichiometry="1" />
        </listOfReactants>
        <listOfProducts>
          <speciesReference constant="true" species="M_G_c" stoichiometry="1" />
          <speciesReference constant="true" species="M_NAD_c" stoichiometry="1" />
        </listOfProducts>
      </reaction>
      <reaction fast="false" id="R_KVU_R110" name="2-hydroxy-3-oxopropionate reductase (NAD+) (garR)" reversible="true" fbc:lowerFluxBound="cobra_default_lb" fbc:upperFluxBound="cobra_default_ub">
        <listOfReactants>
          <speciesReference constant="true" species="M_G_c" stoichiometry="1" />
          <speciesReference constant="true" species="M_NAD_c" stoichiometry="1" />
        </listOfReactants>
        <listOfProducts>
          <speciesReference constant="true" species="M_HOPP_c" stoichiometry="1" />
          <speciesReference constant="true" species="M_H_c" stoichiometry="1" />
          <speciesReference constant="true" species="M_NADH_c" stoichiometry="1" />
        </listOfProducts>
      </reaction>
      <reaction fast="false" id="R_KVU_R111" name="2-hydroxy-3-oxopropionate reductase (NADP+) (garR)" reversible="true" fbc:lowerFluxBound="cobra_default_lb" fbc:upperFluxBound="cobra_default_ub">
        <listOfReactants>
          <speciesReference constant="true" species="M_G_c" stoichiometry="1" />
          <speciesReference constant="true" species="M_NADP_c" stoichiometry="1" />
        </listOfReactants>
        <listOfProducts>
          <speciesReference constant="true" species="M_HOPP_c" stoichiometry="1" />
          <speciesReference constant="true" species="M_H_c" stoichiometry="1" />
          <speciesReference constant="true" species="M_NADPH_c" stoichiometry="1" />
        </listOfProducts>
      </reaction>
      <reaction fast="false" id="R_KVU_R112" name="hydroxypyruvate isomerase" reversible="true" fbc:lowerFluxBound="cobra_default_lb" fbc:upperFluxBound="cobra_default_ub">
        <listOfReactants>
          <speciesReference constant="true" species="M_HOPP_c" stoichiometry="1" />
        </listOfReactants>
        <listOfProducts>
          <speciesReference constant="true" species="M_HPYR_c" stoichiometry="1" />
        </listOfProducts>
      </reaction>
      <reaction fast="false" id="R_KVU_R113" name="aldehyde dehydrogenase (glyoxylate, NAD)," reversible="true" fbc:lowerFluxBound="cobra_default_lb" fbc:upperFluxBound="cobra_default_ub">
        <listOfReactants>
          <speciesReference constant="true" species="M_GLX_c" stoichiometry="1" />
          <speciesReference constant="true" species="M_H2O_c" stoichiometry="1" />
          <speciesReference constant="true" species="M_NAD_c" stoichiometry="1" />
        </listOfReactants>
        <listOfProducts>
          <speciesReference constant="true" species="M_H_c" stoichiometry="2" />
          <speciesReference constant="true" species="M_NADH_c" stoichiometry="1" />
          <speciesReference constant="true" species="M_OXAL_c" stoichiometry="1" />
        </listOfProducts>
      </reaction>
      <reaction fast="false" id="R_KVU_R114" name="acetyl-CoA synthetase (acs)" reversible="false" fbc:lowerFluxBound="cobra_0_bound" fbc:upperFluxBound="cobra_default_ub">
        <listOfReactants>
          <speciesReference constant="true" species="M_ATP_c" stoichiometry="1" />
          <speciesReference constant="true" species="M_COA_c" stoichiometry="1" />
          <speciesReference constant="true" species="M_PROP_c" stoichiometry="1" />
        </listOfReactants>
        <listOfProducts>
          <speciesReference constant="true" species="M_AMP_c" stoichiometry="1" />
          <speciesReference constant="true" species="M_PPI_c" stoichiometry="1" />
          <speciesReference constant="true" species="M_PROPCOA_c" stoichiometry="1" />
        </listOfProducts>
      </reaction>
      <reaction fast="false" id="R_KVU_R115" name="acetolactate synthase" reversible="false" fbc:lowerFluxBound="cobra_0_bound" fbc:upperFluxBound="cobra_default_ub">
        <listOfReactants>
          <speciesReference constant="true" species="M_H_c" stoichiometry="1" />
          <speciesReference constant="true" species="M_PYR_c" stoichiometry="2" />
        </listOfReactants>
        <listOfProducts>
          <speciesReference constant="true" species="M_ACLAC_c" stoichiometry="1" />
          <speciesReference constant="true" species="M_CO2_c" stoichiometry="1" />
        </listOfProducts>
      </reaction>
      <reaction fast="false" id="R_KVU_R116" name="myo-inositol-1(or 4)-monophosphatase(suhB)" reversible="false" fbc:lowerFluxBound="cobra_0_bound" fbc:upperFluxBound="cobra_default_ub">
        <listOfReactants>
          <speciesReference constant="true" species="M_H2O_c" stoichiometry="1" />
          <speciesReference constant="true" species="M_MI4P_c" stoichiometry="1" />
        </listOfReactants>
        <listOfProducts>
          <speciesReference constant="true" species="M_MYOI_c" stoichiometry="1" />
          <speciesReference constant="true" species="M_PI_c" stoichiometry="1" />
        </listOfProducts>
      </reaction>
      <reaction fast="false" id="R_KVU_R117" name="myo-inositol-1(or 4)-monophosphatase(suhB)" reversible="false" fbc:lowerFluxBound="cobra_0_bound" fbc:upperFluxBound="cobra_default_ub">
        <listOfReactants>
          <speciesReference constant="true" species="M_H2O_c" stoichiometry="1" />
          <speciesReference constant="true" species="M_MI3P_c" stoichiometry="1" />
        </listOfReactants>
        <listOfProducts>
          <speciesReference constant="true" species="M_MYOI_c" stoichiometry="1" />
          <speciesReference constant="true" species="M_PI_c" stoichiometry="1" />
        </listOfProducts>
      </reaction>
      <reaction fast="false" id="R_KVU_R118" name="myo-inositol-1(or 4)-monophosphatase(suhB)" reversible="false" fbc:lowerFluxBound="cobra_0_bound" fbc:upperFluxBound="cobra_default_ub">
        <listOfReactants>
          <speciesReference constant="true" species="M_H2O_c" stoichiometry="1" />
          <speciesReference constant="true" species="M_MI1P_c" stoichiometry="1" />
        </listOfReactants>
        <listOfProducts>
          <speciesReference constant="true" species="M_MYOI_c" stoichiometry="1" />
          <speciesReference constant="true" species="M_PI_c" stoichiometry="1" />
        </listOfProducts>
      </reaction>
      <reaction fast="false" id="R_KVU_R119" name="inositol oxygenase" reversible="true" fbc:lowerFluxBound="cobra_default_lb" fbc:upperFluxBound="cobra_default_ub">
        <listOfReactants>
          <speciesReference constant="true" species="M_MYOI_c" stoichiometry="1" />
          <speciesReference constant="true" species="M_O2_c" stoichiometry="1" />
        </listOfReactants>
        <listOfProducts>
          <speciesReference constant="true" species="M_GLCUNT_c" stoichiometry="1" />
          <speciesReference constant="true" species="M_H2O_c" stoichiometry="1" />
          <speciesReference constant="true" species="M_H_c" stoichiometry="1" />
        </listOfProducts>
      </reaction>
      <reaction fast="false" id="R_KVU_R120" name="formate dehydrogenase (NAD+)" reversible="false" fbc:lowerFluxBound="cobra_0_bound" fbc:upperFluxBound="cobra_default_ub">
        <listOfReactants>
          <speciesReference constant="true" species="M_FOR_c" stoichiometry="1" />
          <speciesReference constant="true" species="M_NAD_c" stoichiometry="1" />
        </listOfReactants>
        <listOfProducts>
          <speciesReference constant="true" species="M_CO2_c" stoichiometry="1" />
          <speciesReference constant="true" species="M_NADH_c" stoichiometry="1" />
        </listOfProducts>
      </reaction>
      <reaction fast="false" id="R_KVU_R121" name="ADPribose diphosphatase (nudF)" reversible="false" fbc:lowerFluxBound="cobra_0_bound" fbc:upperFluxBound="cobra_default_ub">
        <listOfReactants>
          <speciesReference constant="true" species="M_ADPR_c" stoichiometry="1" />
          <speciesReference constant="true" species="M_H2O_c" stoichiometry="1" />
        </listOfReactants>
        <listOfProducts>
          <speciesReference constant="true" species="M_AMP_c" stoichiometry="1" />
          <speciesReference constant="true" species="M_H_c" stoichiometry="2" />
          <speciesReference constant="true" species="M_R5P_c" stoichiometry="1" />
        </listOfProducts>
      </reaction>
      <reaction fast="false" id="R_KVU_R122" name="ribose-phosphate pyrophosphokinase (prsA)" reversible="true" fbc:lowerFluxBound="cobra_default_lb" fbc:upperFluxBound="cobra_default_ub">
        <listOfReactants>
          <speciesReference constant="true" species="M_ATP_c" stoichiometry="1" />
          <speciesReference constant="true" species="M_R5P_c" stoichiometry="1" />
        </listOfReactants>
        <listOfProducts>
          <speciesReference constant="true" species="M_AMP_c" stoichiometry="1" />
          <speciesReference constant="true" species="M_H_c" stoichiometry="1" />
          <speciesReference constant="true" species="M_PRPP_c" stoichiometry="1" />
        </listOfProducts>
      </reaction>
      <reaction fast="false" id="R_KVU_R123" name="amidophosphoribosyltransferase (purF)" reversible="false" fbc:lowerFluxBound="cobra_0_bound" fbc:upperFluxBound="cobra_default_ub">
        <listOfReactants>
          <speciesReference constant="true" species="M_GLN_c" stoichiometry="1" />
          <speciesReference constant="true" species="M_H2O_c" stoichiometry="1" />
          <speciesReference constant="true" species="M_PRPP_c" stoichiometry="1" />
        </listOfReactants>
        <listOfProducts>
          <speciesReference constant="true" species="M_GLU_c" stoichiometry="1" />
          <speciesReference constant="true" species="M_PPI_c" stoichiometry="1" />
          <speciesReference constant="true" species="M_PRAM_c" stoichiometry="1" />
        </listOfProducts>
      </reaction>
      <reaction fast="false" id="R_KVU_R124" name="phosphoribosylamine-glycine ligase (purD)" reversible="true" fbc:lowerFluxBound="cobra_default_lb" fbc:upperFluxBound="cobra_default_ub">
        <listOfReactants>
          <speciesReference constant="true" species="M_ATP_c" stoichiometry="1" />
          <speciesReference constant="true" species="M_GLY_c" stoichiometry="1" />
          <speciesReference constant="true" species="M_PRAM_c" stoichiometry="1" />
        </listOfReactants>
        <listOfProducts>
          <speciesReference constant="true" species="M_ADP_c" stoichiometry="1" />
          <speciesReference constant="true" species="M_GAR_c" stoichiometry="1" />
          <speciesReference constant="true" species="M_H_c" stoichiometry="1" />
          <speciesReference constant="true" species="M_PI_c" stoichiometry="1" />
        </listOfProducts>
      </reaction>
      <reaction fast="false" id="R_KVU_R125" name="phosphoribosylglycinamide formyltransferase (purN)" reversible="true" fbc:lowerFluxBound="cobra_default_lb" fbc:upperFluxBound="cobra_default_ub">
        <listOfReactants>
          <speciesReference constant="true" species="M_FTHF_c" stoichiometry="1" />
          <speciesReference constant="true" species="M_GAR_c" stoichiometry="1" />
        </listOfReactants>
        <listOfProducts>
          <speciesReference constant="true" species="M_FGAR_c" stoichiometry="1" />
          <speciesReference constant="true" species="M_H_c" stoichiometry="1" />
          <speciesReference constant="true" species="M_THF_c" stoichiometry="1" />
        </listOfProducts>
      </reaction>
      <reaction fast="false" id="R_KVU_R126" name="phosphoribosylformylglycinamidine synthase (purL)" reversible="false" fbc:lowerFluxBound="cobra_0_bound" fbc:upperFluxBound="cobra_default_ub">
        <listOfReactants>
          <speciesReference constant="true" species="M_ATP_c" stoichiometry="1" />
          <speciesReference constant="true" species="M_FGAR_c" stoichiometry="1" />
          <speciesReference constant="true" species="M_GLN_c" stoichiometry="1" />
          <speciesReference constant="true" species="M_H2O_c" stoichiometry="1" />
        </listOfReactants>
        <listOfProducts>
          <speciesReference constant="true" species="M_ADP_c" stoichiometry="1" />
          <speciesReference constant="true" species="M_FGAM_c" stoichiometry="1" />
          <speciesReference constant="true" species="M_GLU_c" stoichiometry="1" />
          <speciesReference constant="true" species="M_H_c" stoichiometry="1" />
          <speciesReference constant="true" species="M_PI_c" stoichiometry="1" />
        </listOfProducts>
      </reaction>
      <reaction fast="false" id="R_KVU_R127" name="phosphoribosylformylglycinamidine cyclo-ligase (purM)" reversible="false" fbc:lowerFluxBound="cobra_0_bound" fbc:upperFluxBound="cobra_default_ub">
        <listOfReactants>
          <speciesReference constant="true" species="M_ATP_c" stoichiometry="1" />
          <speciesReference constant="true" species="M_FGAM_c" stoichiometry="1" />
        </listOfReactants>
        <listOfProducts>
          <speciesReference constant="true" species="M_ADP_c" stoichiometry="1" />
          <speciesReference constant="true" species="M_AIR_c" stoichiometry="1" />
          <speciesReference constant="true" species="M_H_c" stoichiometry="1" />
          <speciesReference constant="true" species="M_PI_c" stoichiometry="1" />
        </listOfProducts>
      </reaction>
      <reaction fast="false" id="R_KVU_R128" name="5-(carboxyamino)imidazole ribonucleotide synthase (purK)" reversible="true" fbc:lowerFluxBound="cobra_default_lb" fbc:upperFluxBound="cobra_default_ub">
        <listOfReactants>
          <speciesReference constant="true" species="M_AIR_c" stoichiometry="1" />
          <speciesReference constant="true" species="M_ATP_c" stoichiometry="1" />
          <speciesReference constant="true" species="M_HCO3_c" stoichiometry="1" />
        </listOfReactants>
        <listOfProducts>
          <speciesReference constant="true" species="M_ADP_c" stoichiometry="1" />
          <speciesReference constant="true" species="M_H_c" stoichiometry="2" />
          <speciesReference constant="true" species="M_N5CAIR_c" stoichiometry="1" />
          <speciesReference constant="true" species="M_PI_c" stoichiometry="1" />
        </listOfProducts>
      </reaction>
      <reaction fast="false" id="R_KVU_R129" name="5-(carboxyamino)imidazole ribonucleotide mutase (purE)" reversible="true" fbc:lowerFluxBound="cobra_default_lb" fbc:upperFluxBound="cobra_default_ub">
        <listOfReactants>
          <speciesReference constant="true" species="M_N5CAIR_c" stoichiometry="1" />
        </listOfReactants>
        <listOfProducts>
          <speciesReference constant="true" species="M_CAIR_c" stoichiometry="1" />
        </listOfProducts>
      </reaction>
      <reaction fast="false" id="R_KVU_R130" name="phosphoribosylaminoimidazole-succinocarboxamide synthase (purC)" reversible="true" fbc:lowerFluxBound="cobra_default_lb" fbc:upperFluxBound="cobra_default_ub">
        <listOfReactants>
          <speciesReference constant="true" species="M_ASP_c" stoichiometry="1" />
          <speciesReference constant="true" species="M_ATP_c" stoichiometry="1" />
          <speciesReference constant="true" species="M_CAIR_c" stoichiometry="1" />
        </listOfReactants>
        <listOfProducts>
          <speciesReference constant="true" species="M_ADP_c" stoichiometry="1" />
          <speciesReference constant="true" species="M_H_c" stoichiometry="1" />
          <speciesReference constant="true" species="M_PI_c" stoichiometry="1" />
          <speciesReference constant="true" species="M_SAICAR_c" stoichiometry="1" />
        </listOfProducts>
      </reaction>
      <reaction fast="false" id="R_KVU_R131" name="adenylosuccinate lyase (purB)" reversible="true" fbc:lowerFluxBound="cobra_default_lb" fbc:upperFluxBound="cobra_default_ub">
        <listOfReactants>
          <speciesReference constant="true" species="M_SAICAR_c" stoichiometry="1" />
        </listOfReactants>
        <listOfProducts>
          <speciesReference constant="true" species="M_AICAR_c" stoichiometry="1" />
          <speciesReference constant="true" species="M_FUM_c" stoichiometry="1" />
        </listOfProducts>
      </reaction>
      <reaction fast="false" id="R_KVU_R132" name="adenine phosphoribosyltransferase (apt)" reversible="true" fbc:lowerFluxBound="cobra_default_lb" fbc:upperFluxBound="cobra_default_ub">
        <listOfReactants>
          <speciesReference constant="true" species="M_AICAR_c" stoichiometry="1" />
          <speciesReference constant="true" species="M_PPI_c" stoichiometry="1" />
        </listOfReactants>
        <listOfProducts>
          <speciesReference constant="true" species="M_AICAD_c" stoichiometry="1" />
          <speciesReference constant="true" species="M_PRPP_c" stoichiometry="1" />
        </listOfProducts>
      </reaction>
      <reaction fast="false" id="R_KVU_R133" name="phosphoribosylaminoimidazolecarboxamide formyltransferase (purH)" reversible="false" fbc:lowerFluxBound="cobra_0_bound" fbc:upperFluxBound="cobra_default_ub">
        <listOfReactants>
          <speciesReference constant="true" species="M_AICAR_c" stoichiometry="1" />
          <speciesReference constant="true" species="M_FTHF_c" stoichiometry="1" />
        </listOfReactants>
        <listOfProducts>
          <speciesReference constant="true" species="M_PRFICA_c" stoichiometry="1" />
          <speciesReference constant="true" species="M_THF_c" stoichiometry="1" />
        </listOfProducts>
      </reaction>
      <reaction fast="false" id="R_KVU_R134" name="IMP cyclohydrolase (purH)" reversible="true" fbc:lowerFluxBound="cobra_default_lb" fbc:upperFluxBound="cobra_default_ub">
        <listOfReactants>
          <speciesReference constant="true" species="M_PRFICA_c" stoichiometry="1" />
        </listOfReactants>
        <listOfProducts>
          <speciesReference constant="true" species="M_H2O_c" stoichiometry="1" />
          <speciesReference constant="true" species="M_IMP_c" stoichiometry="1" />
        </listOfProducts>
      </reaction>
      <reaction fast="false" id="R_KVU_R135" name="IMP dehydrogenase (guaB)" reversible="false" fbc:lowerFluxBound="cobra_0_bound" fbc:upperFluxBound="cobra_default_ub">
        <listOfReactants>
          <speciesReference constant="true" species="M_H2O_c" stoichiometry="1" />
          <speciesReference constant="true" species="M_IMP_c" stoichiometry="1" />
          <speciesReference constant="true" species="M_NAD_c" stoichiometry="1" />
        </listOfReactants>
        <listOfProducts>
          <speciesReference constant="true" species="M_H_c" stoichiometry="1" />
          <speciesReference constant="true" species="M_NADH_c" stoichiometry="1" />
          <speciesReference constant="true" species="M_XMP_c" stoichiometry="1" />
        </listOfProducts>
      </reaction>
      <reaction fast="false" id="R_KVU_R136" name="GMP synthase (guaA)" reversible="false" fbc:lowerFluxBound="cobra_0_bound" fbc:upperFluxBound="cobra_default_ub">
        <listOfReactants>
          <speciesReference constant="true" species="M_ATP_c" stoichiometry="1" />
          <speciesReference constant="true" species="M_GLN_c" stoichiometry="1" />
          <speciesReference constant="true" species="M_H2O_c" stoichiometry="1" />
          <speciesReference constant="true" species="M_XMP_c" stoichiometry="1" />
        </listOfReactants>
        <listOfProducts>
          <speciesReference constant="true" species="M_AMP_c" stoichiometry="1" />
          <speciesReference constant="true" species="M_GLU_c" stoichiometry="1" />
          <speciesReference constant="true" species="M_GMP_c" stoichiometry="1" />
          <speciesReference constant="true" species="M_H_c" stoichiometry="2" />
          <speciesReference constant="true" species="M_PPI_c" stoichiometry="1" />
        </listOfProducts>
      </reaction>
      <reaction fast="false" id="R_KVU_R137" name="hypoxanthine phosphoribosyltransferase (hpt)" reversible="true" fbc:lowerFluxBound="cobra_default_lb" fbc:upperFluxBound="cobra_default_ub">
        <listOfReactants>
          <speciesReference constant="true" species="M_HYXN_c" stoichiometry="1" />
          <speciesReference constant="true" species="M_PRPP_c" stoichiometry="1" />
        </listOfReactants>
        <listOfProducts>
          <speciesReference constant="true" species="M_IMP_c" stoichiometry="1" />
          <speciesReference constant="true" species="M_PPI_c" stoichiometry="1" />
        </listOfProducts>
      </reaction>
      <reaction fast="false" id="R_KVU_R138" name="purine-nucleoside phosphorylase (punA)" reversible="true" fbc:lowerFluxBound="cobra_default_lb" fbc:upperFluxBound="cobra_default_ub">
        <listOfReactants>
          <speciesReference constant="true" species="M_HYXN_c" stoichiometry="1" />
          <speciesReference constant="true" species="M_R1P_c" stoichiometry="1" />
        </listOfReactants>
        <listOfProducts>
          <speciesReference constant="true" species="M_INS_c" stoichiometry="1" />
          <speciesReference constant="true" species="M_PI_c" stoichiometry="1" />
        </listOfProducts>
      </reaction>
      <reaction fast="false" id="R_KVU_R139" name="purine nucleosidase (iunH)" reversible="false" fbc:lowerFluxBound="cobra_0_bound" fbc:upperFluxBound="cobra_default_ub">
        <listOfReactants>
          <speciesReference constant="true" species="M_H2O_c" stoichiometry="1" />
          <speciesReference constant="true" species="M_INS_c" stoichiometry="1" />
        </listOfReactants>
        <listOfProducts>
          <speciesReference constant="true" species="M_HYXN_c" stoichiometry="1" />
          <speciesReference constant="true" species="M_RIB_c" stoichiometry="1" />
        </listOfProducts>
      </reaction>
      <reaction fast="false" id="R_KVU_R140" name="purine-nucleoside phosphorylase (punA)" reversible="true" fbc:lowerFluxBound="cobra_default_lb" fbc:upperFluxBound="cobra_default_ub">
        <listOfReactants>
          <speciesReference constant="true" species="M_PI_c" stoichiometry="1" />
          <speciesReference constant="true" species="M_XTSINE_c" stoichiometry="1" />
        </listOfReactants>
        <listOfProducts>
          <speciesReference constant="true" species="M_R1P_c" stoichiometry="1" />
          <speciesReference constant="true" species="M_XAN_c" stoichiometry="1" />
        </listOfProducts>
      </reaction>
      <reaction fast="false" id="R_KVU_R141" name="adenylosuccinate synthase (purA)" reversible="false" fbc:lowerFluxBound="cobra_0_bound" fbc:upperFluxBound="cobra_default_ub">
        <listOfReactants>
          <speciesReference constant="true" species="M_ASP_c" stoichiometry="1" />
          <speciesReference constant="true" species="M_GTP_c" stoichiometry="1" />
          <speciesReference constant="true" species="M_IMP_c" stoichiometry="1" />
        </listOfReactants>
        <listOfProducts>
          <speciesReference constant="true" species="M_ASUC_c" stoichiometry="1" />
          <speciesReference constant="true" species="M_GDP_c" stoichiometry="1" />
          <speciesReference constant="true" species="M_H_c" stoichiometry="2" />
          <speciesReference constant="true" species="M_PI_c" stoichiometry="1" />
        </listOfProducts>
      </reaction>
      <reaction fast="false" id="R_KVU_R142" name="adenylosuccinate lyase (purB)" reversible="false" fbc:lowerFluxBound="cobra_0_bound" fbc:upperFluxBound="cobra_default_ub">
        <listOfReactants>
          <speciesReference constant="true" species="M_ASUC_c" stoichiometry="1" />
        </listOfReactants>
        <listOfProducts>
          <speciesReference constant="true" species="M_AMP_c" stoichiometry="1" />
          <speciesReference constant="true" species="M_FUM_c" stoichiometry="1" />
        </listOfProducts>
      </reaction>
      <reaction fast="false" id="R_KVU_R143" name="hypoxanthine phosphoribosyltransferase(hpt)" reversible="false" fbc:lowerFluxBound="cobra_0_bound" fbc:upperFluxBound="cobra_default_ub">
        <listOfReactants>
          <speciesReference constant="true" species="M_PRPP_c" stoichiometry="1" />
          <speciesReference constant="true" species="M_XAN_c" stoichiometry="1" />
        </listOfReactants>
        <listOfProducts>
          <speciesReference constant="true" species="M_PPI_c" stoichiometry="1" />
          <speciesReference constant="true" species="M_XMP_c" stoichiometry="1" />
        </listOfProducts>
      </reaction>
      <reaction fast="false" id="R_KVU_R144" name="purine-nucleoside phosphorylase (punA)" reversible="true" fbc:lowerFluxBound="cobra_default_lb" fbc:upperFluxBound="cobra_default_ub">
        <listOfReactants>
          <speciesReference constant="true" species="M_ADN_c" stoichiometry="1" />
          <speciesReference constant="true" species="M_PI_c" stoichiometry="1" />
        </listOfReactants>
        <listOfProducts>
          <speciesReference constant="true" species="M_AD_c" stoichiometry="1" />
          <speciesReference constant="true" species="M_R1P_c" stoichiometry="1" />
        </listOfProducts>
      </reaction>
      <reaction fast="false" id="R_KVU_R145" name="purine nucleosidase (iunH)" reversible="false" fbc:lowerFluxBound="cobra_0_bound" fbc:upperFluxBound="cobra_default_ub">
        <listOfReactants>
          <speciesReference constant="true" species="M_ADN_c" stoichiometry="1" />
          <speciesReference constant="true" species="M_H2O_c" stoichiometry="1" />
        </listOfReactants>
        <listOfProducts>
          <speciesReference constant="true" species="M_AD_c" stoichiometry="1" />
          <speciesReference constant="true" species="M_RIB_c" stoichiometry="1" />
        </listOfProducts>
      </reaction>
      <reaction fast="false" id="R_KVU_R146" name="adenine aminohydrolase (ade)" reversible="false" fbc:lowerFluxBound="cobra_0_bound" fbc:upperFluxBound="cobra_default_ub">
        <listOfReactants>
          <speciesReference constant="true" species="M_AD_c" stoichiometry="1" />
          <speciesReference constant="true" species="M_H2O_c" stoichiometry="1" />
          <speciesReference constant="true" species="M_H_c" stoichiometry="1" />
        </listOfReactants>
        <listOfProducts>
          <speciesReference constant="true" species="M_HYXN_c" stoichiometry="1" />
          <speciesReference constant="true" species="M_NH3_c" stoichiometry="1" />
        </listOfProducts>
      </reaction>
      <reaction fast="false" id="R_KVU_R147" name="adenine phosphoribosyltransferase (apt)" reversible="true" fbc:lowerFluxBound="cobra_default_lb" fbc:upperFluxBound="cobra_default_ub">
        <listOfReactants>
          <speciesReference constant="true" species="M_AD_c" stoichiometry="1" />
          <speciesReference constant="true" species="M_PRPP_c" stoichiometry="1" />
        </listOfReactants>
        <listOfProducts>
          <speciesReference constant="true" species="M_AMP_c" stoichiometry="1" />
          <speciesReference constant="true" species="M_PPI_c" stoichiometry="1" />
        </listOfProducts>
      </reaction>
      <reaction fast="false" id="R_KVU_R148" name="purine-nucleoside phosphorylase (punA)" reversible="true" fbc:lowerFluxBound="cobra_default_lb" fbc:upperFluxBound="cobra_default_ub">
        <listOfReactants>
          <speciesReference constant="true" species="M_DA_c" stoichiometry="1" />
          <speciesReference constant="true" species="M_PI_c" stoichiometry="1" />
        </listOfReactants>
        <listOfProducts>
          <speciesReference constant="true" species="M_AD_c" stoichiometry="1" />
          <speciesReference constant="true" species="M_DR1P_c" stoichiometry="1" />
        </listOfProducts>
      </reaction>
      <reaction fast="false" id="R_KVU_R149" name="purine-nucleoside phosphorylase (punA)" reversible="true" fbc:lowerFluxBound="cobra_default_lb" fbc:upperFluxBound="cobra_default_ub">
        <listOfReactants>
          <speciesReference constant="true" species="M_DIN_c" stoichiometry="1" />
          <speciesReference constant="true" species="M_PI_c" stoichiometry="1" />
        </listOfReactants>
        <listOfProducts>
          <speciesReference constant="true" species="M_DR1P_c" stoichiometry="1" />
          <speciesReference constant="true" species="M_HYXN_c" stoichiometry="1" />
        </listOfProducts>
      </reaction>
      <reaction fast="false" id="R_KVU_R150" name="adenylate kinase (adk)" reversible="true" fbc:lowerFluxBound="cobra_default_lb" fbc:upperFluxBound="cobra_default_ub">
        <listOfReactants>
          <speciesReference constant="true" species="M_AMP_c" stoichiometry="1" />
          <speciesReference constant="true" species="M_ATP_c" stoichiometry="1" />
        </listOfReactants>
        <listOfProducts>
          <speciesReference constant="true" species="M_ADP_c" stoichiometry="2" />
        </listOfProducts>
      </reaction>
      <reaction fast="false" id="R_KVU_R151" name="adenylate kinase (adk)" reversible="true" fbc:lowerFluxBound="cobra_default_lb" fbc:upperFluxBound="cobra_default_ub">
        <listOfReactants>
          <speciesReference constant="true" species="M_ATP_c" stoichiometry="1" />
          <speciesReference constant="true" species="M_DAMP_c" stoichiometry="1" />
        </listOfReactants>
        <listOfProducts>
          <speciesReference constant="true" species="M_ADP_c" stoichiometry="1" />
          <speciesReference constant="true" species="M_DADP_c" stoichiometry="1" />
        </listOfProducts>
      </reaction>
      <reaction fast="false" id="R_KVU_R152" name="nucleoside-diphosphate kinase (ndk)" reversible="false" fbc:lowerFluxBound="cobra_0_bound" fbc:upperFluxBound="cobra_default_ub">
        <listOfReactants>
          <speciesReference constant="true" species="M_ATP_c" stoichiometry="1" />
          <speciesReference constant="true" species="M_DADP_c" stoichiometry="1" />
        </listOfReactants>
        <listOfProducts>
          <speciesReference constant="true" species="M_ADP_c" stoichiometry="1" />
          <speciesReference constant="true" species="M_DATP_c" stoichiometry="1" />
        </listOfProducts>
      </reaction>
      <reaction fast="false" id="R_KVU_R153" name="nucleoside-diphosphate kinase (ndk)" reversible="false" fbc:lowerFluxBound="cobra_0_bound" fbc:upperFluxBound="cobra_default_ub">
        <listOfReactants>
          <speciesReference constant="true" species="M_ATP_c" stoichiometry="1" />
          <speciesReference constant="true" species="M_DGDP_c" stoichiometry="1" />
        </listOfReactants>
        <listOfProducts>
          <speciesReference constant="true" species="M_ADP_c" stoichiometry="1" />
          <speciesReference constant="true" species="M_DGTP_c" stoichiometry="1" />
        </listOfProducts>
      </reaction>
      <reaction fast="false" id="R_KVU_R154" name="nucleoside-diphosphate kinase (ndk)" reversible="false" fbc:lowerFluxBound="cobra_0_bound" fbc:upperFluxBound="cobra_default_ub">
        <listOfReactants>
          <speciesReference constant="true" species="M_ATP_c" stoichiometry="1" />
          <speciesReference constant="true" species="M_IDP_c" stoichiometry="1" />
        </listOfReactants>
        <listOfProducts>
          <speciesReference constant="true" species="M_ADP_c" stoichiometry="1" />
          <speciesReference constant="true" species="M_ITP_c" stoichiometry="1" />
        </listOfProducts>
      </reaction>
      <reaction fast="false" id="R_KVU_R155" name="purine nucleosidase (iunH)" reversible="false" fbc:lowerFluxBound="cobra_0_bound" fbc:upperFluxBound="cobra_default_ub">
        <listOfReactants>
          <speciesReference constant="true" species="M_H2O_c" stoichiometry="1" />
          <speciesReference constant="true" species="M_XTSINE_c" stoichiometry="1" />
        </listOfReactants>
        <listOfProducts>
          <speciesReference constant="true" species="M_RIB_c" stoichiometry="1" />
          <speciesReference constant="true" species="M_XAN_c" stoichiometry="1" />
        </listOfProducts>
      </reaction>
      <reaction fast="false" id="R_KVU_R156" name="guanylate kinase (gmk)" reversible="true" fbc:lowerFluxBound="cobra_default_lb" fbc:upperFluxBound="cobra_default_ub">
        <listOfReactants>
          <speciesReference constant="true" species="M_ATP_c" stoichiometry="1" />
          <speciesReference constant="true" species="M_GMP_c" stoichiometry="1" />
        </listOfReactants>
        <listOfProducts>
          <speciesReference constant="true" species="M_ADP_c" stoichiometry="1" />
          <speciesReference constant="true" species="M_GDP_c" stoichiometry="1" />
        </listOfProducts>
      </reaction>
      <reaction fast="false" id="R_KVU_R157" name="guanylate kinase(gmk)" reversible="true" fbc:lowerFluxBound="cobra_default_lb" fbc:upperFluxBound="cobra_default_ub">
        <listOfReactants>
          <speciesReference constant="true" species="M_ADP_c" stoichiometry="1" />
          <speciesReference constant="true" species="M_DGDP_c" stoichiometry="1" />
        </listOfReactants>
        <listOfProducts>
          <speciesReference constant="true" species="M_ATP_c" stoichiometry="1" />
          <speciesReference constant="true" species="M_DGMP_c" stoichiometry="1" />
        </listOfProducts>
      </reaction>
      <reaction fast="false" id="R_KVU_R158" name="hypoxanthine phosphoribosyltransferase (hpt)" reversible="true" fbc:lowerFluxBound="cobra_default_lb" fbc:upperFluxBound="cobra_default_ub">
        <listOfReactants>
          <speciesReference constant="true" species="M_GN_c" stoichiometry="1" />
          <speciesReference constant="true" species="M_PRPP_c" stoichiometry="1" />
        </listOfReactants>
        <listOfProducts>
          <speciesReference constant="true" species="M_GMP_c" stoichiometry="1" />
          <speciesReference constant="true" species="M_PPI_c" stoichiometry="1" />
        </listOfProducts>
      </reaction>
      <reaction fast="false" id="R_KVU_R159" name="purine-nucleoside phosphorylase (punA)" reversible="true" fbc:lowerFluxBound="cobra_default_lb" fbc:upperFluxBound="cobra_default_ub">
        <listOfReactants>
          <speciesReference constant="true" species="M_GN_c" stoichiometry="1" />
          <speciesReference constant="true" species="M_R1P_c" stoichiometry="1" />
        </listOfReactants>
        <listOfProducts>
          <speciesReference constant="true" species="M_GSN_c" stoichiometry="1" />
          <speciesReference constant="true" species="M_PI_c" stoichiometry="1" />
        </listOfProducts>
      </reaction>
      <reaction fast="false" id="R_KVU_R160" name="purine-nucleoside phosphorylas (punA)" reversible="true" fbc:lowerFluxBound="cobra_default_lb" fbc:upperFluxBound="cobra_default_ub">
        <listOfReactants>
          <speciesReference constant="true" species="M_DG_c" stoichiometry="1" />
          <speciesReference constant="true" species="M_PI_c" stoichiometry="1" />
        </listOfReactants>
        <listOfProducts>
          <speciesReference constant="true" species="M_DR1P_c" stoichiometry="1" />
          <speciesReference constant="true" species="M_GN_c" stoichiometry="1" />
        </listOfProducts>
      </reaction>
      <reaction fast="false" id="R_KVU_R161" name="nucleoside-diphosphate kinase (ndk)" reversible="false" fbc:lowerFluxBound="cobra_0_bound" fbc:upperFluxBound="cobra_default_ub">
        <listOfReactants>
          <speciesReference constant="true" species="M_ATP_c" stoichiometry="1" />
          <speciesReference constant="true" species="M_GDP_c" stoichiometry="1" />
        </listOfReactants>
        <listOfProducts>
          <speciesReference constant="true" species="M_ADP_c" stoichiometry="1" />
          <speciesReference constant="true" species="M_GTP_c" stoichiometry="1" />
        </listOfProducts>
      </reaction>
      <reaction fast="false" id="R_KVU_R162" name="ribonucleoside-diphosphate reductase" reversible="false" fbc:lowerFluxBound="cobra_0_bound" fbc:upperFluxBound="cobra_default_ub">
        <listOfReactants>
          <speciesReference constant="true" species="M_GDP_c" stoichiometry="1" />
          <speciesReference constant="true" species="M_TRDRD_c" stoichiometry="1" />
        </listOfReactants>
        <listOfProducts>
          <speciesReference constant="true" species="M_DGDP_c" stoichiometry="1" />
          <speciesReference constant="true" species="M_H2O_c" stoichiometry="1" />
          <speciesReference constant="true" species="M_TRDOX_c" stoichiometry="1" />
        </listOfProducts>
      </reaction>
      <reaction fast="false" id="R_KVU_R163" name="GTP pyrophosphokinase (relA)" reversible="false" fbc:lowerFluxBound="cobra_0_bound" fbc:upperFluxBound="cobra_default_ub">
        <listOfReactants>
          <speciesReference constant="true" species="M_ATP_c" stoichiometry="1" />
          <speciesReference constant="true" species="M_GTP_c" stoichiometry="1" />
        </listOfReactants>
        <listOfProducts>
          <speciesReference constant="true" species="M_AMP_c" stoichiometry="1" />
          <speciesReference constant="true" species="M_pppGpp[c]" stoichiometry="1" />
        </listOfProducts>
      </reaction>
      <reaction fast="false" id="R_KVU_R164" name="exopolyphosphatase (ppx)" reversible="true" fbc:lowerFluxBound="cobra_default_lb" fbc:upperFluxBound="cobra_default_ub">
        <listOfReactants>
          <speciesReference constant="true" species="M_H2O_c" stoichiometry="1" />
          <speciesReference constant="true" species="M_pppGpp[c]" stoichiometry="1" />
        </listOfReactants>
        <listOfProducts>
          <speciesReference constant="true" species="M_H_c" stoichiometry="1" />
          <speciesReference constant="true" species="M_PI_c" stoichiometry="1" />
          <speciesReference constant="true" species="M_ppGpp[c]" stoichiometry="1" />
        </listOfProducts>
      </reaction>
      <reaction fast="false" id="R_KVU_R165" name="nucleoside-triphosphate pyrophosphatase (mazG)" reversible="false" fbc:lowerFluxBound="cobra_0_bound" fbc:upperFluxBound="cobra_default_ub">
        <listOfReactants>
          <speciesReference constant="true" species="M_DITP_c" stoichiometry="1" />
          <speciesReference constant="true" species="M_H2O_c" stoichiometry="1" />
        </listOfReactants>
        <listOfProducts>
          <speciesReference constant="true" species="M_DIMP_c" stoichiometry="1" />
          <speciesReference constant="true" species="M_H_c" stoichiometry="1" />
          <speciesReference constant="true" species="M_PPI_c" stoichiometry="1" />
        </listOfProducts>
      </reaction>
      <reaction fast="false" id="R_KVU_R166" name="urease" reversible="false" fbc:lowerFluxBound="cobra_0_bound" fbc:upperFluxBound="cobra_default_ub">
        <listOfReactants>
          <speciesReference constant="true" species="M_H2O_c" stoichiometry="1" />
          <speciesReference constant="true" species="M_H_c" stoichiometry="2" />
          <speciesReference constant="true" species="M_UREA_c" stoichiometry="1" />
        </listOfReactants>
        <listOfProducts>
          <speciesReference constant="true" species="M_CO2_c" stoichiometry="1" />
          <speciesReference constant="true" species="M_NH3_c" stoichiometry="2" />
        </listOfProducts>
      </reaction>
      <reaction fast="false" id="R_KVU_R167" name="ureidoglycolate amidohydrolase(decarboxylating)" reversible="true" fbc:lowerFluxBound="cobra_default_lb" fbc:upperFluxBound="cobra_default_ub">
        <listOfReactants>
          <speciesReference constant="true" species="M_H2O_c" stoichiometry="1" />
          <speciesReference constant="true" species="M_H_c" stoichiometry="2" />
          <speciesReference constant="true" species="M_UGC_c" stoichiometry="1" />
        </listOfReactants>
        <listOfProducts>
          <speciesReference constant="true" species="M_CO2_c" stoichiometry="1" />
          <speciesReference constant="true" species="M_GLX_c" stoichiometry="1" />
          <speciesReference constant="true" species="M_NH3_c" stoichiometry="2" />
        </listOfProducts>
      </reaction>
      <reaction fast="false" id="R_KVU_R168" name="adenylate kinase" reversible="true" fbc:lowerFluxBound="cobra_default_lb" fbc:upperFluxBound="cobra_default_ub">
        <listOfReactants>
          <speciesReference constant="true" species="M_AMP_c" stoichiometry="1" />
          <speciesReference constant="true" species="M_GTP_c" stoichiometry="1" />
        </listOfReactants>
        <listOfProducts>
          <speciesReference constant="true" species="M_ADP_c" stoichiometry="1" />
          <speciesReference constant="true" species="M_GDP_c" stoichiometry="1" />
        </listOfProducts>
      </reaction>
      <reaction fast="false" id="R_KVU_R169" name="adenylate kinase" reversible="true" fbc:lowerFluxBound="cobra_default_lb" fbc:upperFluxBound="cobra_default_ub">
        <listOfReactants>
          <speciesReference constant="true" species="M_AMP_c" stoichiometry="1" />
          <speciesReference constant="true" species="M_ITP_c" stoichiometry="1" />
        </listOfReactants>
        <listOfProducts>
          <speciesReference constant="true" species="M_ADP_c" stoichiometry="1" />
          <speciesReference constant="true" species="M_IDP_c" stoichiometry="1" />
        </listOfProducts>
      </reaction>
      <reaction fast="false" id="R_KVU_R170" name="dGTPase(dgt)" reversible="false" fbc:lowerFluxBound="cobra_0_bound" fbc:upperFluxBound="cobra_default_ub">
        <listOfReactants>
          <speciesReference constant="true" species="M_DGTP_c" stoichiometry="1" />
          <speciesReference constant="true" species="M_H2O_c" stoichiometry="1" />
        </listOfReactants>
        <listOfProducts>
          <speciesReference constant="true" species="M_DG_c" stoichiometry="1" />
          <speciesReference constant="true" species="M_PPPI_c" stoichiometry="1" />
        </listOfProducts>
      </reaction>
      <reaction fast="false" id="R_KVU_R171" name="xanthine dehydrogenase(YagR)" reversible="false" fbc:lowerFluxBound="cobra_0_bound" fbc:upperFluxBound="cobra_default_ub">
        <listOfReactants>
          <speciesReference constant="true" species="M_H2O_c" stoichiometry="1" />
          <speciesReference constant="true" species="M_HYXN_c" stoichiometry="1" />
          <speciesReference constant="true" species="M_NAD_c" stoichiometry="1" />
        </listOfReactants>
        <listOfProducts>
          <speciesReference constant="true" species="M_H_c" stoichiometry="1" />
          <speciesReference constant="true" species="M_NADH_c" stoichiometry="1" />
          <speciesReference constant="true" species="M_XAN_c" stoichiometry="1" />
        </listOfProducts>
      </reaction>
      <reaction fast="false" id="R_KVU_R172" name="xanthine dehydrogenase(YagR)" reversible="false" fbc:lowerFluxBound="cobra_0_bound" fbc:upperFluxBound="cobra_default_ub">
        <listOfReactants>
          <speciesReference constant="true" species="M_H2O_c" stoichiometry="1" />
          <speciesReference constant="true" species="M_NAD_c" stoichiometry="1" />
          <speciesReference constant="true" species="M_XAN_c" stoichiometry="1" />
        </listOfReactants>
        <listOfProducts>
          <speciesReference constant="true" species="M_H_c" stoichiometry="1" />
          <speciesReference constant="true" species="M_NADH_c" stoichiometry="1" />
          <speciesReference constant="true" species="M_URATE_c" stoichiometry="1" />
        </listOfProducts>
      </reaction>
      <reaction fast="false" id="R_KVU_R173" name="uridine hydrolase" reversible="true" fbc:lowerFluxBound="cobra_default_lb" fbc:upperFluxBound="cobra_default_ub">
        <listOfReactants>
          <speciesReference constant="true" species="M_H2O_c" stoichiometry="1" />
          <speciesReference constant="true" species="M_URI_c" stoichiometry="1" />
        </listOfReactants>
        <listOfProducts>
          <speciesReference constant="true" species="M_RIB_c" stoichiometry="1" />
          <speciesReference constant="true" species="M_URA_c" stoichiometry="1" />
        </listOfProducts>
      </reaction>
      <reaction fast="false" id="R_KVU_R174" name="AMP nucleosidase(amn)" reversible="false" fbc:lowerFluxBound="cobra_0_bound" fbc:upperFluxBound="cobra_default_ub">
        <listOfReactants>
          <speciesReference constant="true" species="M_AMP_c" stoichiometry="1" />
          <speciesReference constant="true" species="M_H2O_c" stoichiometry="1" />
        </listOfReactants>
        <listOfProducts>
          <speciesReference constant="true" species="M_AD_c" stoichiometry="1" />
          <speciesReference constant="true" species="M_R5P_c" stoichiometry="1" />
        </listOfProducts>
      </reaction>
      <reaction fast="false" id="R_KVU_R175" name="guanine deaminase(guaD)" reversible="false" fbc:lowerFluxBound="cobra_0_bound" fbc:upperFluxBound="cobra_default_ub">
        <listOfReactants>
          <speciesReference constant="true" species="M_GN_c" stoichiometry="1" />
          <speciesReference constant="true" species="M_H2O_c" stoichiometry="1" />
          <speciesReference constant="true" species="M_H_c" stoichiometry="1" />
        </listOfReactants>
        <listOfProducts>
          <speciesReference constant="true" species="M_NH3_c" stoichiometry="1" />
          <speciesReference constant="true" species="M_XAN_c" stoichiometry="1" />
        </listOfProducts>
      </reaction>
      <reaction fast="false" id="R_KVU_R176" name="adenine deaminase" reversible="false" fbc:lowerFluxBound="cobra_0_bound" fbc:upperFluxBound="cobra_default_ub">
        <listOfReactants>
          <speciesReference constant="true" species="M_ADN_c" stoichiometry="1" />
          <speciesReference constant="true" species="M_H2O_c" stoichiometry="1" />
          <speciesReference constant="true" species="M_H_c" stoichiometry="1" />
        </listOfReactants>
        <listOfProducts>
          <speciesReference constant="true" species="M_INS_c" stoichiometry="1" />
          <speciesReference constant="true" species="M_NH3_c" stoichiometry="1" />
        </listOfProducts>
      </reaction>
      <reaction fast="false" id="R_KVU_R177" name="adenosine deaminase(add)" reversible="false" fbc:lowerFluxBound="cobra_0_bound" fbc:upperFluxBound="cobra_default_ub">
        <listOfReactants>
          <speciesReference constant="true" species="M_DA_c" stoichiometry="1" />
          <speciesReference constant="true" species="M_H2O_c" stoichiometry="1" />
          <speciesReference constant="true" species="M_H_c" stoichiometry="1" />
        </listOfReactants>
        <listOfProducts>
          <speciesReference constant="true" species="M_DIN_c" stoichiometry="1" />
          <speciesReference constant="true" species="M_NH3_c" stoichiometry="1" />
        </listOfProducts>
      </reaction>
      <reaction fast="false" id="R_KVU_R178" name="guanosine-3',5'-bis(diphosphate) 3'-pyrophosphohydrolase(spoT)" reversible="false" fbc:lowerFluxBound="cobra_0_bound" fbc:upperFluxBound="cobra_default_ub">
        <listOfReactants>
          <speciesReference constant="true" species="M_H2O_c" stoichiometry="1" />
          <speciesReference constant="true" species="M_ppGpp[c]" stoichiometry="1" />
        </listOfReactants>
        <listOfProducts>
          <speciesReference constant="true" species="M_GDP_c" stoichiometry="1" />
          <speciesReference constant="true" species="M_H_c" stoichiometry="1" />
          <speciesReference constant="true" species="M_PPI_c" stoichiometry="1" />
        </listOfProducts>
      </reaction>
      <reaction fast="false" id="R_KVU_R179" name="nucleoside-triphosphate pyrophosphatase(mazG)" reversible="false" fbc:lowerFluxBound="cobra_0_bound" fbc:upperFluxBound="cobra_default_ub">
        <listOfReactants>
          <speciesReference constant="true" species="M_GTP_c" stoichiometry="1" />
          <speciesReference constant="true" species="M_H2O_c" stoichiometry="1" />
        </listOfReactants>
        <listOfProducts>
          <speciesReference constant="true" species="M_GMP_c" stoichiometry="1" />
          <speciesReference constant="true" species="M_H_c" stoichiometry="1" />
          <speciesReference constant="true" species="M_PPI_c" stoichiometry="1" />
        </listOfProducts>
      </reaction>
      <reaction fast="false" id="R_KVU_R180" name="nucleoside-triphosphate pyrophosphatase(mazG)" reversible="false" fbc:lowerFluxBound="cobra_0_bound" fbc:upperFluxBound="cobra_default_ub">
        <listOfReactants>
          <speciesReference constant="true" species="M_DGTP_c" stoichiometry="1" />
          <speciesReference constant="true" species="M_H2O_c" stoichiometry="1" />
        </listOfReactants>
        <listOfProducts>
          <speciesReference constant="true" species="M_DGMP_c" stoichiometry="1" />
          <speciesReference constant="true" species="M_H_c" stoichiometry="1" />
          <speciesReference constant="true" species="M_PPI_c" stoichiometry="1" />
        </listOfProducts>
      </reaction>
      <reaction fast="false" id="R_KVU_R181" name="nucleoside-triphosphate pyrophosphatase" reversible="false" fbc:lowerFluxBound="cobra_0_bound" fbc:upperFluxBound="cobra_default_ub">
        <listOfReactants>
          <speciesReference constant="true" species="M_ATP_c" stoichiometry="1" />
          <speciesReference constant="true" species="M_H2O_c" stoichiometry="1" />
        </listOfReactants>
        <listOfProducts>
          <speciesReference constant="true" species="M_AMP_c" stoichiometry="1" />
          <speciesReference constant="true" species="M_H_c" stoichiometry="1" />
          <speciesReference constant="true" species="M_PPI_c" stoichiometry="1" />
        </listOfProducts>
      </reaction>
      <reaction fast="false" id="R_KVU_R182" name="nucleoside-triphosphate pyrophosphatase" reversible="false" fbc:lowerFluxBound="cobra_0_bound" fbc:upperFluxBound="cobra_default_ub">
        <listOfReactants>
          <speciesReference constant="true" species="M_DATP_c" stoichiometry="1" />
          <speciesReference constant="true" species="M_H2O_c" stoichiometry="1" />
        </listOfReactants>
        <listOfProducts>
          <speciesReference constant="true" species="M_DAMP_c" stoichiometry="1" />
          <speciesReference constant="true" species="M_H_c" stoichiometry="1" />
          <speciesReference constant="true" species="M_PPI_c" stoichiometry="1" />
        </listOfProducts>
      </reaction>
      <reaction fast="false" id="R_KVU_R183" name="carbamoyl-phosphate synthase" reversible="false" fbc:lowerFluxBound="cobra_0_bound" fbc:upperFluxBound="cobra_default_ub">
        <listOfReactants>
          <speciesReference constant="true" species="M_ATP_c" stoichiometry="2" />
          <speciesReference constant="true" species="M_GLN_c" stoichiometry="1" />
          <speciesReference constant="true" species="M_H2O_c" stoichiometry="1" />
          <speciesReference constant="true" species="M_HCO3_c" stoichiometry="1" />
        </listOfReactants>
        <listOfProducts>
          <speciesReference constant="true" species="M_ADP_c" stoichiometry="2" />
          <speciesReference constant="true" species="M_CAP_c" stoichiometry="1" />
          <speciesReference constant="true" species="M_GLU_c" stoichiometry="1" />
          <speciesReference constant="true" species="M_H_c" stoichiometry="2" />
          <speciesReference constant="true" species="M_PI_c" stoichiometry="1" />
        </listOfProducts>
      </reaction>
      <reaction fast="false" id="R_KVU_R184" name="aspartate carbamoyltransferase (pyrB)" reversible="false" fbc:lowerFluxBound="cobra_0_bound" fbc:upperFluxBound="cobra_default_ub">
        <listOfReactants>
          <speciesReference constant="true" species="M_ASP_c" stoichiometry="1" />
          <speciesReference constant="true" species="M_CAP_c" stoichiometry="1" />
        </listOfReactants>
        <listOfProducts>
          <speciesReference constant="true" species="M_CAASP_c" stoichiometry="1" />
          <speciesReference constant="true" species="M_H_c" stoichiometry="1" />
          <speciesReference constant="true" species="M_PI_c" stoichiometry="1" />
        </listOfProducts>
      </reaction>
      <reaction fast="false" id="R_KVU_R185" name="dihydroorotase (pyrC)" reversible="true" fbc:lowerFluxBound="cobra_default_lb" fbc:upperFluxBound="cobra_default_ub">
        <listOfReactants>
          <speciesReference constant="true" species="M_DOROA_c" stoichiometry="1" />
          <speciesReference constant="true" species="M_H2O_c" stoichiometry="1" />
        </listOfReactants>
        <listOfProducts>
          <speciesReference constant="true" species="M_CAASP_c" stoichiometry="1" />
          <speciesReference constant="true" species="M_H_c" stoichiometry="1" />
        </listOfProducts>
      </reaction>
      <reaction fast="false" id="R_KVU_R186" name="dihydroorotate dehydrogenase (fumarate) (pyrD)" reversible="true" fbc:lowerFluxBound="cobra_default_lb" fbc:upperFluxBound="cobra_default_ub">
        <listOfReactants>
          <speciesReference constant="true" species="M_DOROA_c" stoichiometry="1" />
          <speciesReference constant="true" species="M_FUM_c" stoichiometry="1" />
        </listOfReactants>
        <listOfProducts>
          <speciesReference constant="true" species="M_OROA_c" stoichiometry="1" />
          <speciesReference constant="true" species="M_SUCC_c" stoichiometry="1" />
        </listOfProducts>
      </reaction>
      <reaction fast="false" id="R_KVU_R187" name="orotate phosphoribosyltransferase (pyrE)" reversible="true" fbc:lowerFluxBound="cobra_default_lb" fbc:upperFluxBound="cobra_default_ub">
        <listOfReactants>
          <speciesReference constant="true" species="M_OROA_c" stoichiometry="1" />
          <speciesReference constant="true" species="M_PRPP_c" stoichiometry="1" />
        </listOfReactants>
        <listOfProducts>
          <speciesReference constant="true" species="M_OMP_c" stoichiometry="1" />
          <speciesReference constant="true" species="M_PPI_c" stoichiometry="1" />
        </listOfProducts>
      </reaction>
      <reaction fast="false" id="R_KVU_R188" name="orotidine-5'-phosphate decarboxylase (pyrF)" reversible="false" fbc:lowerFluxBound="cobra_0_bound" fbc:upperFluxBound="cobra_default_ub">
        <listOfReactants>
          <speciesReference constant="true" species="M_H_c" stoichiometry="1" />
          <speciesReference constant="true" species="M_OMP_c" stoichiometry="1" />
        </listOfReactants>
        <listOfProducts>
          <speciesReference constant="true" species="M_CO2_c" stoichiometry="1" />
          <speciesReference constant="true" species="M_UMP_c" stoichiometry="1" />
        </listOfProducts>
      </reaction>
      <reaction fast="false" id="R_KVU_R189" name="uracil phosphoribosyltransferase (upp)" reversible="true" fbc:lowerFluxBound="cobra_default_lb" fbc:upperFluxBound="cobra_default_ub">
        <listOfReactants>
          <speciesReference constant="true" species="M_PPI_c" stoichiometry="1" />
          <speciesReference constant="true" species="M_UMP_c" stoichiometry="1" />
        </listOfReactants>
        <listOfProducts>
          <speciesReference constant="true" species="M_PRPP_c" stoichiometry="1" />
          <speciesReference constant="true" species="M_URA_c" stoichiometry="1" />
        </listOfProducts>
      </reaction>
      <reaction fast="false" id="R_KVU_R190" name="cytidylate kinase (cmk) / uridylate kinase (pyrH)" reversible="true" fbc:lowerFluxBound="cobra_default_lb" fbc:upperFluxBound="cobra_default_ub">
        <listOfReactants>
          <speciesReference constant="true" species="M_ATP_c" stoichiometry="1" />
          <speciesReference constant="true" species="M_UMP_c" stoichiometry="1" />
        </listOfReactants>
        <listOfProducts>
          <speciesReference constant="true" species="M_ADP_c" stoichiometry="1" />
          <speciesReference constant="true" species="M_UDP_c" stoichiometry="1" />
        </listOfProducts>
      </reaction>
      <reaction fast="false" id="R_KVU_R191" name="thymidylate synthase (FAD)" reversible="false" fbc:lowerFluxBound="cobra_0_bound" fbc:upperFluxBound="cobra_default_ub">
        <listOfReactants>
          <speciesReference constant="true" species="M_DUMP_c" stoichiometry="1" />
          <speciesReference constant="true" species="M_FADH2_c" stoichiometry="1" />
          <speciesReference constant="true" species="M_METTHF_c" stoichiometry="1" />
        </listOfReactants>
        <listOfProducts>
          <speciesReference constant="true" species="M_DTMP_c" stoichiometry="1" />
          <speciesReference constant="true" species="M_FAD_c" stoichiometry="1" />
          <speciesReference constant="true" species="M_THF_c" stoichiometry="1" />
        </listOfProducts>
      </reaction>
      <reaction fast="false" id="R_KVU_R192" name="cytidine deaminase (cdd)" reversible="false" fbc:lowerFluxBound="cobra_0_bound" fbc:upperFluxBound="cobra_default_ub">
        <listOfReactants>
          <speciesReference constant="true" species="M_CYTD_c" stoichiometry="1" />
          <speciesReference constant="true" species="M_H2O_c" stoichiometry="1" />
          <speciesReference constant="true" species="M_H_c" stoichiometry="1" />
        </listOfReactants>
        <listOfProducts>
          <speciesReference constant="true" species="M_NH3_c" stoichiometry="1" />
          <speciesReference constant="true" species="M_URI_c" stoichiometry="1" />
        </listOfProducts>
      </reaction>
      <reaction fast="false" id="R_KVU_R193" name="cytosine deaminase (codA)" reversible="false" fbc:lowerFluxBound="cobra_0_bound" fbc:upperFluxBound="cobra_default_ub">
        <listOfReactants>
          <speciesReference constant="true" species="M_CYTS_c" stoichiometry="1" />
          <speciesReference constant="true" species="M_H2O_c" stoichiometry="1" />
          <speciesReference constant="true" species="M_H_c" stoichiometry="1" />
        </listOfReactants>
        <listOfProducts>
          <speciesReference constant="true" species="M_NH3_c" stoichiometry="1" />
          <speciesReference constant="true" species="M_URA_c" stoichiometry="1" />
        </listOfProducts>
      </reaction>
      <reaction fast="false" id="R_KVU_R194" name="purine-nucleoside phosphorylase (punA)" reversible="true" fbc:lowerFluxBound="cobra_default_lb" fbc:upperFluxBound="cobra_default_ub">
        <listOfReactants>
          <speciesReference constant="true" species="M_DU_c" stoichiometry="1" />
          <speciesReference constant="true" species="M_PI_c" stoichiometry="1" />
        </listOfReactants>
        <listOfProducts>
          <speciesReference constant="true" species="M_DR1P_c" stoichiometry="1" />
          <speciesReference constant="true" species="M_URA_c" stoichiometry="1" />
        </listOfProducts>
      </reaction>
      <reaction fast="false" id="R_KVU_R195" name="nucleoside-diphosphate kinase (ndk)" reversible="true" fbc:lowerFluxBound="cobra_default_lb" fbc:upperFluxBound="cobra_default_ub">
        <listOfReactants>
          <speciesReference constant="true" species="M_ATP_c" stoichiometry="1" />
          <speciesReference constant="true" species="M_UDP_c" stoichiometry="1" />
        </listOfReactants>
        <listOfProducts>
          <speciesReference constant="true" species="M_ADP_c" stoichiometry="1" />
          <speciesReference constant="true" species="M_UTP_c" stoichiometry="1" />
        </listOfProducts>
      </reaction>
      <reaction fast="false" id="R_KVU_R196" name="CTP synthase (pyrG)" reversible="false" fbc:lowerFluxBound="cobra_0_bound" fbc:upperFluxBound="cobra_default_ub">
        <listOfReactants>
          <speciesReference constant="true" species="M_ATP_c" stoichiometry="1" />
          <speciesReference constant="true" species="M_NH3_c" stoichiometry="1" />
          <speciesReference constant="true" species="M_UTP_c" stoichiometry="1" />
        </listOfReactants>
        <listOfProducts>
          <speciesReference constant="true" species="M_ADP_c" stoichiometry="1" />
          <speciesReference constant="true" species="M_CTP_c" stoichiometry="1" />
          <speciesReference constant="true" species="M_H_c" stoichiometry="2" />
          <speciesReference constant="true" species="M_PI_c" stoichiometry="1" />
        </listOfProducts>
      </reaction>
      <reaction fast="false" id="R_KVU_R197" name="CTP synthase (pyrG)" reversible="false" fbc:lowerFluxBound="cobra_0_bound" fbc:upperFluxBound="cobra_default_ub">
        <listOfReactants>
          <speciesReference constant="true" species="M_ATP_c" stoichiometry="1" />
          <speciesReference constant="true" species="M_GLN_c" stoichiometry="1" />
          <speciesReference constant="true" species="M_H2O_c" stoichiometry="1" />
          <speciesReference constant="true" species="M_UTP_c" stoichiometry="1" />
        </listOfReactants>
        <listOfProducts>
          <speciesReference constant="true" species="M_ADP_c" stoichiometry="1" />
          <speciesReference constant="true" species="M_CTP_c" stoichiometry="1" />
          <speciesReference constant="true" species="M_GLU_c" stoichiometry="1" />
          <speciesReference constant="true" species="M_H_c" stoichiometry="2" />
          <speciesReference constant="true" species="M_PI_c" stoichiometry="1" />
        </listOfProducts>
      </reaction>
      <reaction fast="false" id="R_KVU_R198" name="dCTP deaminase (dcd)" reversible="false" fbc:lowerFluxBound="cobra_0_bound" fbc:upperFluxBound="cobra_default_ub">
        <listOfReactants>
          <speciesReference constant="true" species="M_CTP_c" stoichiometry="1" />
          <speciesReference constant="true" species="M_H2O_c" stoichiometry="1" />
          <speciesReference constant="true" species="M_H_c" stoichiometry="1" />
        </listOfReactants>
        <listOfProducts>
          <speciesReference constant="true" species="M_NH3_c" stoichiometry="1" />
          <speciesReference constant="true" species="M_UTP_c" stoichiometry="1" />
        </listOfProducts>
      </reaction>
      <reaction fast="false" id="R_KVU_R199" name="nucleoside-diphosphate kinase (ndk)" reversible="false" fbc:lowerFluxBound="cobra_0_bound" fbc:upperFluxBound="cobra_default_ub">
        <listOfReactants>
          <speciesReference constant="true" species="M_ATP_c" stoichiometry="1" />
          <speciesReference constant="true" species="M_CDP_c" stoichiometry="1" />
        </listOfReactants>
        <listOfProducts>
          <speciesReference constant="true" species="M_ADP_c" stoichiometry="1" />
          <speciesReference constant="true" species="M_CTP_c" stoichiometry="1" />
        </listOfProducts>
      </reaction>
      <reaction fast="false" id="R_KVU_R200" name="cytidylate kinase (cmk)" reversible="true" fbc:lowerFluxBound="cobra_default_lb" fbc:upperFluxBound="cobra_default_ub">
        <listOfReactants>
          <speciesReference constant="true" species="M_ADP_c" stoichiometry="1" />
          <speciesReference constant="true" species="M_CDP_c" stoichiometry="1" />
        </listOfReactants>
        <listOfProducts>
          <speciesReference constant="true" species="M_ATP_c" stoichiometry="1" />
          <speciesReference constant="true" species="M_CMP_c" stoichiometry="1" />
        </listOfProducts>
      </reaction>
      <reaction fast="false" id="R_KVU_R201" name="ribonucleoside-diphosphate reductase" reversible="false" fbc:lowerFluxBound="cobra_0_bound" fbc:upperFluxBound="cobra_default_ub">
        <listOfReactants>
          <speciesReference constant="true" species="M_ADP_c" stoichiometry="1" />
          <speciesReference constant="true" species="M_TRDRD_c" stoichiometry="1" />
        </listOfReactants>
        <listOfProducts>
          <speciesReference constant="true" species="M_DADP_c" stoichiometry="1" />
          <speciesReference constant="true" species="M_H2O_c" stoichiometry="1" />
          <speciesReference constant="true" species="M_TRDOX_c" stoichiometry="1" />
        </listOfProducts>
      </reaction>
      <reaction fast="false" id="R_KVU_R202" name="thioredoxin reductase (NADPH) (trxB)" reversible="false" fbc:lowerFluxBound="cobra_0_bound" fbc:upperFluxBound="cobra_default_ub">
        <listOfReactants>
          <speciesReference constant="true" species="M_H_c" stoichiometry="1" />
          <speciesReference constant="true" species="M_NADPH_c" stoichiometry="1" />
          <speciesReference constant="true" species="M_TRDOX_c" stoichiometry="1" />
        </listOfReactants>
        <listOfProducts>
          <speciesReference constant="true" species="M_NADP_c" stoichiometry="1" />
          <speciesReference constant="true" species="M_TRDRD_c" stoichiometry="1" />
        </listOfProducts>
      </reaction>
      <reaction fast="false" id="R_KVU_R203" name="nucleoside-diphosphate kinase (ndk)" reversible="false" fbc:lowerFluxBound="cobra_0_bound" fbc:upperFluxBound="cobra_default_ub">
        <listOfReactants>
          <speciesReference constant="true" species="M_ATP_c" stoichiometry="1" />
          <speciesReference constant="true" species="M_DCDP_c" stoichiometry="1" />
        </listOfReactants>
        <listOfProducts>
          <speciesReference constant="true" species="M_ADP_c" stoichiometry="1" />
          <speciesReference constant="true" species="M_DCTP_c" stoichiometry="1" />
        </listOfProducts>
      </reaction>
      <reaction fast="false" id="R_KVU_R204" name="cytidylate kinase (cmk)" reversible="true" fbc:lowerFluxBound="cobra_default_lb" fbc:upperFluxBound="cobra_default_ub">
        <listOfReactants>
          <speciesReference constant="true" species="M_ATP_c" stoichiometry="1" />
          <speciesReference constant="true" species="M_DCMP_c" stoichiometry="1" />
        </listOfReactants>
        <listOfProducts>
          <speciesReference constant="true" species="M_ADP_c" stoichiometry="1" />
          <speciesReference constant="true" species="M_DCDP_c" stoichiometry="1" />
        </listOfProducts>
      </reaction>
      <reaction fast="false" id="R_KVU_R205" name="cytidine deaminase (cdd)" reversible="false" fbc:lowerFluxBound="cobra_0_bound" fbc:upperFluxBound="cobra_default_ub">
        <listOfReactants>
          <speciesReference constant="true" species="M_DC_c" stoichiometry="1" />
          <speciesReference constant="true" species="M_H2O_c" stoichiometry="1" />
          <speciesReference constant="true" species="M_H_c" stoichiometry="1" />
        </listOfReactants>
        <listOfProducts>
          <speciesReference constant="true" species="M_DU_c" stoichiometry="1" />
          <speciesReference constant="true" species="M_NH3_c" stoichiometry="1" />
        </listOfProducts>
      </reaction>
      <reaction fast="false" id="R_KVU_R206" name="thymidine kinase (tdk)" reversible="false" fbc:lowerFluxBound="cobra_0_bound" fbc:upperFluxBound="cobra_default_ub">
        <listOfReactants>
          <speciesReference constant="true" species="M_ATP_c" stoichiometry="1" />
          <speciesReference constant="true" species="M_DU_c" stoichiometry="1" />
        </listOfReactants>
        <listOfProducts>
          <speciesReference constant="true" species="M_ADP_c" stoichiometry="1" />
          <speciesReference constant="true" species="M_DUMP_c" stoichiometry="1" />
          <speciesReference constant="true" species="M_H_c" stoichiometry="1" />
        </listOfProducts>
      </reaction>
      <reaction fast="false" id="R_KVU_R207" name="uridylate kinase (dUMP)" reversible="true" fbc:lowerFluxBound="cobra_default_lb" fbc:upperFluxBound="cobra_default_ub">
        <listOfReactants>
          <speciesReference constant="true" species="M_ATP_c" stoichiometry="1" />
          <speciesReference constant="true" species="M_DUMP_c" stoichiometry="1" />
        </listOfReactants>
        <listOfProducts>
          <speciesReference constant="true" species="M_ADP_c" stoichiometry="1" />
          <speciesReference constant="true" species="M_DUDP_c" stoichiometry="1" />
        </listOfProducts>
      </reaction>
      <reaction fast="false" id="R_KVU_R208" name="nucleoside-diphosphate kinase (ndk)" reversible="false" fbc:lowerFluxBound="cobra_0_bound" fbc:upperFluxBound="cobra_default_ub">
        <listOfReactants>
          <speciesReference constant="true" species="M_ATP_c" stoichiometry="1" />
          <speciesReference constant="true" species="M_DUDP_c" stoichiometry="1" />
        </listOfReactants>
        <listOfProducts>
          <speciesReference constant="true" species="M_ADP_c" stoichiometry="1" />
          <speciesReference constant="true" species="M_DUTP_c" stoichiometry="1" />
        </listOfProducts>
      </reaction>
      <reaction fast="false" id="R_KVU_R209" name="ribonucleoside-diphosphate reductase" reversible="false" fbc:lowerFluxBound="cobra_0_bound" fbc:upperFluxBound="cobra_default_ub">
        <listOfReactants>
          <speciesReference constant="true" species="M_TRDRD_c" stoichiometry="1" />
          <speciesReference constant="true" species="M_UDP_c" stoichiometry="1" />
        </listOfReactants>
        <listOfProducts>
          <speciesReference constant="true" species="M_DUDP_c" stoichiometry="1" />
          <speciesReference constant="true" species="M_H2O_c" stoichiometry="1" />
          <speciesReference constant="true" species="M_TRDOX_c" stoichiometry="1" />
        </listOfProducts>
      </reaction>
      <reaction fast="false" id="R_KVU_R210" name="thymidylate kinase (tmk)" reversible="true" fbc:lowerFluxBound="cobra_default_lb" fbc:upperFluxBound="cobra_default_ub">
        <listOfReactants>
          <speciesReference constant="true" species="M_ATP_c" stoichiometry="1" />
          <speciesReference constant="true" species="M_DTMP_c" stoichiometry="1" />
        </listOfReactants>
        <listOfProducts>
          <speciesReference constant="true" species="M_ADP_c" stoichiometry="1" />
          <speciesReference constant="true" species="M_DTDP_c" stoichiometry="1" />
        </listOfProducts>
      </reaction>
      <reaction fast="false" id="R_KVU_R211" name="thymidine kinase (tdk)" reversible="false" fbc:lowerFluxBound="cobra_0_bound" fbc:upperFluxBound="cobra_default_ub">
        <listOfReactants>
          <speciesReference constant="true" species="M_ATP_c" stoichiometry="1" />
          <speciesReference constant="true" species="M_DT_c" stoichiometry="1" />
        </listOfReactants>
        <listOfProducts>
          <speciesReference constant="true" species="M_ADP_c" stoichiometry="1" />
          <speciesReference constant="true" species="M_DTMP_c" stoichiometry="1" />
          <speciesReference constant="true" species="M_H_c" stoichiometry="1" />
        </listOfProducts>
      </reaction>
      <reaction fast="false" id="R_KVU_R212" name="nucleoside-diphosphate kinase (ndk)" reversible="false" fbc:lowerFluxBound="cobra_0_bound" fbc:upperFluxBound="cobra_default_ub">
        <listOfReactants>
          <speciesReference constant="true" species="M_ATP_c" stoichiometry="1" />
          <speciesReference constant="true" species="M_DTDP_c" stoichiometry="1" />
        </listOfReactants>
        <listOfProducts>
          <speciesReference constant="true" species="M_ADP_c" stoichiometry="1" />
          <speciesReference constant="true" species="M_DTTP_c" stoichiometry="1" />
        </listOfProducts>
      </reaction>
      <reaction fast="false" id="R_KVU_R213" name="thymidine phosphorylase" reversible="true" fbc:lowerFluxBound="cobra_default_lb" fbc:upperFluxBound="cobra_default_ub">
        <listOfReactants>
          <speciesReference constant="true" species="M_DR1P_c" stoichiometry="1" />
          <speciesReference constant="true" species="M_THY_c" stoichiometry="1" />
        </listOfReactants>
        <listOfProducts>
          <speciesReference constant="true" species="M_DT_c" stoichiometry="1" />
          <speciesReference constant="true" species="M_PI_c" stoichiometry="1" />
        </listOfProducts>
      </reaction>
      <reaction fast="false" id="R_KVU_R214" name="5'-nucleotidase (XMP)" reversible="false" fbc:lowerFluxBound="cobra_0_bound" fbc:upperFluxBound="cobra_default_ub">
        <listOfReactants>
          <speciesReference constant="true" species="M_H2O_c" stoichiometry="1" />
          <speciesReference constant="true" species="M_XMP_c" stoichiometry="1" />
        </listOfReactants>
        <listOfProducts>
          <speciesReference constant="true" species="M_PI_c" stoichiometry="1" />
          <speciesReference constant="true" species="M_XTSINE_c" stoichiometry="1" />
        </listOfProducts>
      </reaction>
      <reaction fast="false" id="R_KVU_R215" name="5'-nucleotidase (GMP)" reversible="false" fbc:lowerFluxBound="cobra_0_bound" fbc:upperFluxBound="cobra_default_ub">
        <listOfReactants>
          <speciesReference constant="true" species="M_GMP_c" stoichiometry="1" />
          <speciesReference constant="true" species="M_H2O_c" stoichiometry="1" />
        </listOfReactants>
        <listOfProducts>
          <speciesReference constant="true" species="M_GSN_c" stoichiometry="1" />
          <speciesReference constant="true" species="M_PI_c" stoichiometry="1" />
        </listOfProducts>
      </reaction>
      <reaction fast="false" id="R_KVU_R216" name="5'-nucleotidase (dGMP)" reversible="false" fbc:lowerFluxBound="cobra_0_bound" fbc:upperFluxBound="cobra_default_ub">
        <listOfReactants>
          <speciesReference constant="true" species="M_DGMP_c" stoichiometry="1" />
          <speciesReference constant="true" species="M_H2O_c" stoichiometry="1" />
        </listOfReactants>
        <listOfProducts>
          <speciesReference constant="true" species="M_DG_c" stoichiometry="1" />
          <speciesReference constant="true" species="M_PI_c" stoichiometry="1" />
        </listOfProducts>
      </reaction>
      <reaction fast="false" id="R_KVU_R217" name="5'-nucleotidase (AMP)" reversible="false" fbc:lowerFluxBound="cobra_0_bound" fbc:upperFluxBound="cobra_default_ub">
        <listOfReactants>
          <speciesReference constant="true" species="M_AMP_c" stoichiometry="1" />
          <speciesReference constant="true" species="M_H2O_c" stoichiometry="1" />
        </listOfReactants>
        <listOfProducts>
          <speciesReference constant="true" species="M_ADN_c" stoichiometry="1" />
          <speciesReference constant="true" species="M_PI_c" stoichiometry="1" />
        </listOfProducts>
      </reaction>
      <reaction fast="false" id="R_KVU_R218" name="5'-nucleotidase (dAMP)" reversible="false" fbc:lowerFluxBound="cobra_0_bound" fbc:upperFluxBound="cobra_default_ub">
        <listOfReactants>
          <speciesReference constant="true" species="M_DAMP_c" stoichiometry="1" />
          <speciesReference constant="true" species="M_H2O_c" stoichiometry="1" />
        </listOfReactants>
        <listOfProducts>
          <speciesReference constant="true" species="M_DA_c" stoichiometry="1" />
          <speciesReference constant="true" species="M_PI_c" stoichiometry="1" />
        </listOfProducts>
      </reaction>
      <reaction fast="false" id="R_KVU_R219" name="5'-nucleotidase (dTMP)" reversible="false" fbc:lowerFluxBound="cobra_0_bound" fbc:upperFluxBound="cobra_default_ub">
        <listOfReactants>
          <speciesReference constant="true" species="M_DTMP_c" stoichiometry="1" />
          <speciesReference constant="true" species="M_H2O_c" stoichiometry="1" />
        </listOfReactants>
        <listOfProducts>
          <speciesReference constant="true" species="M_DT_c" stoichiometry="1" />
          <speciesReference constant="true" species="M_PI_c" stoichiometry="1" />
        </listOfProducts>
      </reaction>
      <reaction fast="false" id="R_KVU_R220" name="5'-nucleotidase (CMP)" reversible="false" fbc:lowerFluxBound="cobra_0_bound" fbc:upperFluxBound="cobra_default_ub">
        <listOfReactants>
          <speciesReference constant="true" species="M_CMP_c" stoichiometry="1" />
          <speciesReference constant="true" species="M_H2O_c" stoichiometry="1" />
        </listOfReactants>
        <listOfProducts>
          <speciesReference constant="true" species="M_CYTD_c" stoichiometry="1" />
          <speciesReference constant="true" species="M_PI_c" stoichiometry="1" />
        </listOfProducts>
      </reaction>
      <reaction fast="false" id="R_KVU_R221" name="5'-nucleotidase (dIMP)" reversible="false" fbc:lowerFluxBound="cobra_0_bound" fbc:upperFluxBound="cobra_default_ub">
        <listOfReactants>
          <speciesReference constant="true" species="M_DIMP_c" stoichiometry="1" />
          <speciesReference constant="true" species="M_H2O_c" stoichiometry="1" />
        </listOfReactants>
        <listOfProducts>
          <speciesReference constant="true" species="M_DIN_c" stoichiometry="1" />
          <speciesReference constant="true" species="M_PI_c" stoichiometry="1" />
        </listOfProducts>
      </reaction>
      <reaction fast="false" id="R_KVU_R222" name="ribonucleoside-diphosphate reductase" reversible="false" fbc:lowerFluxBound="cobra_0_bound" fbc:upperFluxBound="cobra_default_ub">
        <listOfReactants>
          <speciesReference constant="true" species="M_CDP_c" stoichiometry="1" />
          <speciesReference constant="true" species="M_TRDRD_c" stoichiometry="1" />
        </listOfReactants>
        <listOfProducts>
          <speciesReference constant="true" species="M_DCDP_c" stoichiometry="1" />
          <speciesReference constant="true" species="M_H2O_c" stoichiometry="1" />
          <speciesReference constant="true" species="M_TRDOX_c" stoichiometry="1" />
        </listOfProducts>
      </reaction>
      <reaction fast="false" id="R_KVU_R223" name="5'-nucleotidase (dUMP)" reversible="false" fbc:lowerFluxBound="cobra_0_bound" fbc:upperFluxBound="cobra_default_ub">
        <listOfReactants>
          <speciesReference constant="true" species="M_DUMP_c" stoichiometry="1" />
          <speciesReference constant="true" species="M_H2O_c" stoichiometry="1" />
        </listOfReactants>
        <listOfProducts>
          <speciesReference constant="true" species="M_DU_c" stoichiometry="1" />
          <speciesReference constant="true" species="M_PI_c" stoichiometry="1" />
        </listOfProducts>
      </reaction>
      <reaction fast="false" id="R_KVU_R224" name="uridine 5'-monophosphate phosphohydrolase" reversible="false" fbc:lowerFluxBound="cobra_0_bound" fbc:upperFluxBound="cobra_default_ub">
        <listOfReactants>
          <speciesReference constant="true" species="M_H2O_c" stoichiometry="1" />
          <speciesReference constant="true" species="M_UMP_c" stoichiometry="1" />
        </listOfReactants>
        <listOfProducts>
          <speciesReference constant="true" species="M_PI_c" stoichiometry="1" />
          <speciesReference constant="true" species="M_URI_c" stoichiometry="1" />
        </listOfProducts>
      </reaction>
      <reaction fast="false" id="R_KVU_R225" name="5'-nucleotidase (dCMP)" reversible="false" fbc:lowerFluxBound="cobra_0_bound" fbc:upperFluxBound="cobra_default_ub">
        <listOfReactants>
          <speciesReference constant="true" species="M_DCMP_c" stoichiometry="1" />
          <speciesReference constant="true" species="M_H2O_c" stoichiometry="1" />
        </listOfReactants>
        <listOfProducts>
          <speciesReference constant="true" species="M_DC_c" stoichiometry="1" />
          <speciesReference constant="true" species="M_PI_c" stoichiometry="1" />
        </listOfProducts>
      </reaction>
      <reaction fast="false" id="R_KVU_R226" name="nucleoside-triphosphate pyrophosphatase (mazG)" reversible="false" fbc:lowerFluxBound="cobra_0_bound" fbc:upperFluxBound="cobra_default_ub">
        <listOfReactants>
          <speciesReference constant="true" species="M_DUTP_c" stoichiometry="1" />
          <speciesReference constant="true" species="M_H2O_c" stoichiometry="1" />
        </listOfReactants>
        <listOfProducts>
          <speciesReference constant="true" species="M_DUMP_c" stoichiometry="1" />
          <speciesReference constant="true" species="M_H_c" stoichiometry="1" />
          <speciesReference constant="true" species="M_PPI_c" stoichiometry="1" />
        </listOfProducts>
      </reaction>
      <reaction fast="false" id="R_KVU_R227" name="purine nucleosidase (iunH)" reversible="false" fbc:lowerFluxBound="cobra_0_bound" fbc:upperFluxBound="cobra_default_ub">
        <listOfReactants>
          <speciesReference constant="true" species="M_GSN_c" stoichiometry="1" />
          <speciesReference constant="true" species="M_H2O_c" stoichiometry="1" />
        </listOfReactants>
        <listOfProducts>
          <speciesReference constant="true" species="M_GN_c" stoichiometry="1" />
          <speciesReference constant="true" species="M_RIB_c" stoichiometry="1" />
        </listOfProducts>
      </reaction>
      <reaction fast="false" id="R_KVU_R228" name="5'-nucleotidase (IMP)" reversible="false" fbc:lowerFluxBound="cobra_0_bound" fbc:upperFluxBound="cobra_default_ub">
        <listOfReactants>
          <speciesReference constant="true" species="M_H2O_c" stoichiometry="1" />
          <speciesReference constant="true" species="M_IMP_c" stoichiometry="1" />
        </listOfReactants>
        <listOfProducts>
          <speciesReference constant="true" species="M_INS_c" stoichiometry="1" />
          <speciesReference constant="true" species="M_PI_c" stoichiometry="1" />
        </listOfProducts>
      </reaction>
      <reaction fast="false" id="R_KVU_R229" name="dCTP deaminase (dcd)" reversible="false" fbc:lowerFluxBound="cobra_0_bound" fbc:upperFluxBound="cobra_default_ub">
        <listOfReactants>
          <speciesReference constant="true" species="M_DCTP_c" stoichiometry="1" />
          <speciesReference constant="true" species="M_H2O_c" stoichiometry="1" />
          <speciesReference constant="true" species="M_H_c" stoichiometry="1" />
        </listOfReactants>
        <listOfProducts>
          <speciesReference constant="true" species="M_DUTP_c" stoichiometry="1" />
          <speciesReference constant="true" species="M_NH3_c" stoichiometry="1" />
        </listOfProducts>
      </reaction>
      <reaction fast="false" id="R_KVU_R230" name="nucleoside-triphosphate pyrophosphatase" reversible="false" fbc:lowerFluxBound="cobra_0_bound" fbc:upperFluxBound="cobra_default_ub">
        <listOfReactants>
          <speciesReference constant="true" species="M_CTP_c" stoichiometry="1" />
          <speciesReference constant="true" species="M_H2O_c" stoichiometry="1" />
        </listOfReactants>
        <listOfProducts>
          <speciesReference constant="true" species="M_CMP_c" stoichiometry="1" />
          <speciesReference constant="true" species="M_H_c" stoichiometry="1" />
          <speciesReference constant="true" species="M_PPI_c" stoichiometry="1" />
        </listOfProducts>
      </reaction>
      <reaction fast="false" id="R_KVU_R231" name="NAD kinase (dTTP)" reversible="true" fbc:lowerFluxBound="cobra_default_lb" fbc:upperFluxBound="cobra_default_ub">
        <listOfReactants>
          <speciesReference constant="true" species="M_DTTP_c" stoichiometry="1" />
          <speciesReference constant="true" species="M_NAD_c" stoichiometry="1" />
        </listOfReactants>
        <listOfProducts>
          <speciesReference constant="true" species="M_DTDP_c" stoichiometry="1" />
          <speciesReference constant="true" species="M_H_c" stoichiometry="1" />
          <speciesReference constant="true" species="M_NADP_c" stoichiometry="1" />
        </listOfProducts>
      </reaction>
      <reaction fast="false" id="R_KVU_R232" name="aspartate ammonia-lyase (aspA)" reversible="false" fbc:lowerFluxBound="cobra_0_bound" fbc:upperFluxBound="cobra_default_ub">
        <listOfReactants>
          <speciesReference constant="true" species="M_ASP_c" stoichiometry="1" />
        </listOfReactants>
        <listOfProducts>
          <speciesReference constant="true" species="M_FUM_c" stoichiometry="1" />
          <speciesReference constant="true" species="M_NH3_c" stoichiometry="1" />
        </listOfProducts>
      </reaction>
      <reaction fast="false" id="R_KVU_R233" name="L-asparaginase (ansA, ansB)" reversible="false" fbc:lowerFluxBound="cobra_0_bound" fbc:upperFluxBound="cobra_default_ub">
        <listOfReactants>
          <speciesReference constant="true" species="M_ASN_c" stoichiometry="1" />
          <speciesReference constant="true" species="M_H2O_c" stoichiometry="1" />
        </listOfReactants>
        <listOfProducts>
          <speciesReference constant="true" species="M_ASP_c" stoichiometry="1" />
          <speciesReference constant="true" species="M_NH3_c" stoichiometry="1" />
        </listOfProducts>
      </reaction>
      <reaction fast="false" id="R_KVU_R234" name="aspartate aminotransferase (aspB)" reversible="true" fbc:lowerFluxBound="cobra_default_lb" fbc:upperFluxBound="cobra_default_ub">
        <listOfReactants>
          <speciesReference constant="true" species="M_AKG_c" stoichiometry="1" />
          <speciesReference constant="true" species="M_ASP_c" stoichiometry="1" />
        </listOfReactants>
        <listOfProducts>
          <speciesReference constant="true" species="M_GLU_c" stoichiometry="1" />
          <speciesReference constant="true" species="M_OA_c" stoichiometry="1" />
        </listOfProducts>
      </reaction>
      <reaction fast="false" id="R_KVU_R235" name="glutamate synthase" reversible="false" fbc:lowerFluxBound="cobra_0_bound" fbc:upperFluxBound="cobra_default_ub">
        <listOfReactants>
          <speciesReference constant="true" species="M_AKG_c" stoichiometry="1" />
          <speciesReference constant="true" species="M_GLN_c" stoichiometry="1" />
          <speciesReference constant="true" species="M_H_c" stoichiometry="1" />
          <speciesReference constant="true" species="M_NADPH_c" stoichiometry="1" />
        </listOfReactants>
        <listOfProducts>
          <speciesReference constant="true" species="M_GLU_c" stoichiometry="2" />
          <speciesReference constant="true" species="M_NADP_c" stoichiometry="1" />
        </listOfProducts>
      </reaction>
      <reaction fast="false" id="R_KVU_R236" name="glutamine synthetase (glnA)" reversible="false" fbc:lowerFluxBound="cobra_0_bound" fbc:upperFluxBound="cobra_default_ub">
        <listOfReactants>
          <speciesReference constant="true" species="M_ATP_c" stoichiometry="1" />
          <speciesReference constant="true" species="M_GLU_c" stoichiometry="1" />
          <speciesReference constant="true" species="M_NH3_c" stoichiometry="1" />
        </listOfReactants>
        <listOfProducts>
          <speciesReference constant="true" species="M_ADP_c" stoichiometry="1" />
          <speciesReference constant="true" species="M_GLN_c" stoichiometry="1" />
          <speciesReference constant="true" species="M_H_c" stoichiometry="1" />
          <speciesReference constant="true" species="M_PI_c" stoichiometry="1" />
        </listOfProducts>
      </reaction>
      <reaction fast="false" id="R_KVU_R237" name="glutamate-cysteine ligase" reversible="true" fbc:lowerFluxBound="cobra_default_lb" fbc:upperFluxBound="cobra_default_ub">
        <listOfReactants>
          <speciesReference constant="true" species="M_ATP_c" stoichiometry="1" />
          <speciesReference constant="true" species="M_CYS_c" stoichiometry="1" />
          <speciesReference constant="true" species="M_GLU_c" stoichiometry="1" />
        </listOfReactants>
        <listOfProducts>
          <speciesReference constant="true" species="M_ADP_c" stoichiometry="1" />
          <speciesReference constant="true" species="M_GC_c" stoichiometry="1" />
          <speciesReference constant="true" species="M_H_c" stoichiometry="1" />
          <speciesReference constant="true" species="M_PI_c" stoichiometry="1" />
        </listOfProducts>
      </reaction>
      <reaction fast="false" id="R_KVU_R238" name="aspartate kinase (lysC)" reversible="false" fbc:lowerFluxBound="cobra_0_bound" fbc:upperFluxBound="cobra_default_ub">
        <listOfReactants>
          <speciesReference constant="true" species="M_ASP_c" stoichiometry="1" />
          <speciesReference constant="true" species="M_ATP_c" stoichiometry="1" />
        </listOfReactants>
        <listOfProducts>
          <speciesReference constant="true" species="M_ADP_c" stoichiometry="1" />
          <speciesReference constant="true" species="M_BASP_c" stoichiometry="1" />
        </listOfProducts>
      </reaction>
      <reaction fast="false" id="R_KVU_R239" name="aspartate-semialdehyde dehydrogenase (asd)" reversible="false" fbc:lowerFluxBound="cobra_0_bound" fbc:upperFluxBound="cobra_default_ub">
        <listOfReactants>
          <speciesReference constant="true" species="M_BASP_c" stoichiometry="1" />
          <speciesReference constant="true" species="M_H_c" stoichiometry="1" />
          <speciesReference constant="true" species="M_NADPH_c" stoichiometry="1" />
        </listOfReactants>
        <listOfProducts>
          <speciesReference constant="true" species="M_ASPSA_c" stoichiometry="1" />
          <speciesReference constant="true" species="M_NADP_c" stoichiometry="1" />
          <speciesReference constant="true" species="M_PI_c" stoichiometry="1" />
        </listOfProducts>
      </reaction>
      <reaction fast="false" id="R_KVU_R240" name="homoserine dehydrogenase" reversible="false" fbc:lowerFluxBound="cobra_0_bound" fbc:upperFluxBound="cobra_default_ub">
        <listOfReactants>
          <speciesReference constant="true" species="M_ASPSA_c" stoichiometry="1" />
          <speciesReference constant="true" species="M_H_c" stoichiometry="1" />
          <speciesReference constant="true" species="M_NADPH_c" stoichiometry="1" />
        </listOfReactants>
        <listOfProducts>
          <speciesReference constant="true" species="M_HSER_c" stoichiometry="1" />
          <speciesReference constant="true" species="M_NADP_c" stoichiometry="1" />
        </listOfProducts>
      </reaction>
      <reaction fast="false" id="R_KVU_R241" name="threonine dehydratase ( ilvA, tdcB)" reversible="false" fbc:lowerFluxBound="cobra_0_bound" fbc:upperFluxBound="cobra_default_ub">
        <listOfReactants>
          <speciesReference constant="true" species="M_THR_c" stoichiometry="1" />
        </listOfReactants>
        <listOfProducts>
          <speciesReference constant="true" species="M_NH3_c" stoichiometry="1" />
          <speciesReference constant="true" species="M_OBUT_c" stoichiometry="1" />
        </listOfProducts>
      </reaction>
      <reaction fast="false" id="R_KVU_R242" name="D-3-phosphoglycerate dehydrogenase (serA)" reversible="false" fbc:lowerFluxBound="cobra_0_bound" fbc:upperFluxBound="cobra_default_ub">
        <listOfReactants>
          <speciesReference constant="true" species="M_3PG_c" stoichiometry="1" />
          <speciesReference constant="true" species="M_NAD_c" stoichiometry="1" />
        </listOfReactants>
        <listOfProducts>
          <speciesReference constant="true" species="M_H_c" stoichiometry="1" />
          <speciesReference constant="true" species="M_NADH_c" stoichiometry="1" />
          <speciesReference constant="true" species="M_PHP_c" stoichiometry="1" />
        </listOfProducts>
      </reaction>
      <reaction fast="false" id="R_KVU_R243" name="phosphoserine transaminase (serC)" reversible="true" fbc:lowerFluxBound="cobra_default_lb" fbc:upperFluxBound="cobra_default_ub">
        <listOfReactants>
          <speciesReference constant="true" species="M_GLU_c" stoichiometry="1" />
          <speciesReference constant="true" species="M_PHP_c" stoichiometry="1" />
        </listOfReactants>
        <listOfProducts>
          <speciesReference constant="true" species="M_3PSER_c" stoichiometry="1" />
          <speciesReference constant="true" species="M_AKG_c" stoichiometry="1" />
        </listOfProducts>
      </reaction>
      <reaction fast="false" id="R_KVU_R244" name="phosphoserine phosphatase (serB)" reversible="false" fbc:lowerFluxBound="cobra_0_bound" fbc:upperFluxBound="cobra_default_ub">
        <listOfReactants>
          <speciesReference constant="true" species="M_3PSER_c" stoichiometry="1" />
          <speciesReference constant="true" species="M_H2O_c" stoichiometry="1" />
        </listOfReactants>
        <listOfProducts>
          <speciesReference constant="true" species="M_PI_c" stoichiometry="1" />
          <speciesReference constant="true" species="M_SER_c" stoichiometry="1" />
        </listOfProducts>
      </reaction>
      <reaction fast="false" id="R_KVU_R245" name="L-serine dehydratase (sdaA) or threonine dehydratase (ilvA, tdcB)" reversible="false" fbc:lowerFluxBound="cobra_0_bound" fbc:upperFluxBound="cobra_default_ub">
        <listOfReactants>
          <speciesReference constant="true" species="M_SER_c" stoichiometry="1" />
        </listOfReactants>
        <listOfProducts>
          <speciesReference constant="true" species="M_NH3_c" stoichiometry="1" />
          <speciesReference constant="true" species="M_PYR_c" stoichiometry="1" />
        </listOfProducts>
      </reaction>
      <reaction fast="false" id="R_KVU_R246" name="serine-glyoxylate transaminase" reversible="true" fbc:lowerFluxBound="cobra_default_lb" fbc:upperFluxBound="cobra_default_ub">
        <listOfReactants>
          <speciesReference constant="true" species="M_GLX_c" stoichiometry="1" />
          <speciesReference constant="true" species="M_SER_c" stoichiometry="1" />
        </listOfReactants>
        <listOfProducts>
          <speciesReference constant="true" species="M_GLY_c" stoichiometry="1" />
          <speciesReference constant="true" species="M_HPYR_c" stoichiometry="1" />
        </listOfProducts>
      </reaction>
      <reaction fast="false" id="R_KVU_R247" name="5-aminolevulinate synthase" reversible="false" fbc:lowerFluxBound="cobra_0_bound" fbc:upperFluxBound="cobra_default_ub">
        <listOfReactants>
          <speciesReference constant="true" species="M_GLY_c" stoichiometry="1" />
          <speciesReference constant="true" species="M_H_c" stoichiometry="1" />
          <speciesReference constant="true" species="M_SUCCOA_c" stoichiometry="1" />
        </listOfReactants>
        <listOfProducts>
          <speciesReference constant="true" species="M_AMIEVUL_c" stoichiometry="1" />
          <speciesReference constant="true" species="M_CO2_c" stoichiometry="1" />
          <speciesReference constant="true" species="M_COA_c" stoichiometry="1" />
        </listOfProducts>
      </reaction>
      <reaction fast="false" id="R_KVU_R248" name="homoserine dehydrogenase" reversible="false" fbc:lowerFluxBound="cobra_0_bound" fbc:upperFluxBound="cobra_default_ub">
        <listOfReactants>
          <speciesReference constant="true" species="M_ASPSA_c" stoichiometry="1" />
          <speciesReference constant="true" species="M_H_c" stoichiometry="1" />
          <speciesReference constant="true" species="M_NADH_c" stoichiometry="1" />
        </listOfReactants>
        <listOfProducts>
          <speciesReference constant="true" species="M_HSER_c" stoichiometry="1" />
          <speciesReference constant="true" species="M_NAD_c" stoichiometry="1" />
        </listOfProducts>
      </reaction>
      <reaction fast="false" id="R_KVU_R249" name="threonine aldolase(low-specificity)" reversible="true" fbc:lowerFluxBound="cobra_default_lb" fbc:upperFluxBound="cobra_default_ub">
        <listOfReactants>
          <speciesReference constant="true" species="M_THR_c" stoichiometry="1" />
        </listOfReactants>
        <listOfProducts>
          <speciesReference constant="true" species="M_ACAL_c" stoichiometry="1" />
          <speciesReference constant="true" species="M_GLY_c" stoichiometry="1" />
        </listOfProducts>
      </reaction>
      <reaction fast="false" id="R_KVU_R250" name="glycine dehydrogenase (gcvP)" reversible="false" fbc:lowerFluxBound="cobra_0_bound" fbc:upperFluxBound="cobra_default_ub">
        <listOfReactants>
          <speciesReference constant="true" species="M_GLY_c" stoichiometry="1" />
          <speciesReference constant="true" species="M_LIPOYLPROTEIN_c" stoichiometry="1" />
        </listOfReactants>
        <listOfProducts>
          <speciesReference constant="true" species="M_CO2_c" stoichiometry="1" />
          <speciesReference constant="true" species="M_SAP_c" stoichiometry="1" />
        </listOfProducts>
      </reaction>
      <reaction fast="false" id="R_KVU_R251" name="aminomethyltransferase (gcvT)" reversible="false" fbc:lowerFluxBound="cobra_0_bound" fbc:upperFluxBound="cobra_default_ub">
        <listOfReactants>
          <speciesReference constant="true" species="M_H_c" stoichiometry="1" />
          <speciesReference constant="true" species="M_SAP_c" stoichiometry="1" />
          <speciesReference constant="true" species="M_THF_c" stoichiometry="1" />
        </listOfReactants>
        <listOfProducts>
          <speciesReference constant="true" species="M_DIHYDROLIPOYLPROTEIN_c" stoichiometry="1" />
          <speciesReference constant="true" species="M_METTHF_c" stoichiometry="1" />
          <speciesReference constant="true" species="M_NH3_c" stoichiometry="1" />
        </listOfProducts>
      </reaction>
      <reaction fast="false" id="R_KVU_R252" name="dihydrolipoamide dehydrogenase (pdhD)" reversible="false" fbc:lowerFluxBound="cobra_0_bound" fbc:upperFluxBound="cobra_default_ub">
        <listOfReactants>
          <speciesReference constant="true" species="M_DIHYDROLIPOYLPROTEIN_c" stoichiometry="1" />
          <speciesReference constant="true" species="M_NAD_c" stoichiometry="1" />
        </listOfReactants>
        <listOfProducts>
          <speciesReference constant="true" species="M_H_c" stoichiometry="1" />
          <speciesReference constant="true" species="M_LIPOYLPROTEIN_c" stoichiometry="1" />
          <speciesReference constant="true" species="M_NADH_c" stoichiometry="1" />
        </listOfProducts>
      </reaction>
      <reaction fast="false" id="R_KVU_R253" name="sarcosine oxidase" reversible="false" fbc:lowerFluxBound="cobra_0_bound" fbc:upperFluxBound="cobra_default_ub">
        <listOfReactants>
          <speciesReference constant="true" species="M_H2O_c" stoichiometry="1" />
          <speciesReference constant="true" species="M_O2_c" stoichiometry="1" />
          <speciesReference constant="true" species="M_SARC_c" stoichiometry="1" />
        </listOfReactants>
        <listOfProducts>
          <speciesReference constant="true" species="M_FALD_c" stoichiometry="1" />
          <speciesReference constant="true" species="M_GLY_c" stoichiometry="1" />
          <speciesReference constant="true" species="M_H2O2_c" stoichiometry="1" />
        </listOfProducts>
      </reaction>
      <reaction fast="false" id="R_KVU_R254" name="alanine-glyoxylate transaminase" reversible="true" fbc:lowerFluxBound="cobra_default_lb" fbc:upperFluxBound="cobra_default_ub">
        <listOfReactants>
          <speciesReference constant="true" species="M_AKG_c" stoichiometry="1" />
          <speciesReference constant="true" species="M_GLY_c" stoichiometry="1" />
        </listOfReactants>
        <listOfProducts>
          <speciesReference constant="true" species="M_GLU_c" stoichiometry="1" />
          <speciesReference constant="true" species="M_GLX_c" stoichiometry="1" />
        </listOfProducts>
      </reaction>
      <reaction fast="false" id="R_KVU_R255" name="serine-pyruvate transaminase" reversible="true" fbc:lowerFluxBound="cobra_default_lb" fbc:upperFluxBound="cobra_default_ub">
        <listOfReactants>
          <speciesReference constant="true" species="M_PYR_c" stoichiometry="1" />
          <speciesReference constant="true" species="M_SER_c" stoichiometry="1" />
        </listOfReactants>
        <listOfProducts>
          <speciesReference constant="true" species="M_ALA_c" stoichiometry="1" />
          <speciesReference constant="true" species="M_HPYR_c" stoichiometry="1" />
        </listOfProducts>
      </reaction>
      <reaction fast="false" id="R_KVU_R256" name="serine O-acetyltransferase (cysE)" reversible="true" fbc:lowerFluxBound="cobra_default_lb" fbc:upperFluxBound="cobra_default_ub">
        <listOfReactants>
          <speciesReference constant="true" species="M_ACCOA_c" stoichiometry="1" />
          <speciesReference constant="true" species="M_SER_c" stoichiometry="1" />
        </listOfReactants>
        <listOfProducts>
          <speciesReference constant="true" species="M_ASER_c" stoichiometry="1" />
          <speciesReference constant="true" species="M_COA_c" stoichiometry="1" />
        </listOfProducts>
      </reaction>
      <reaction fast="false" id="R_KVU_R257" name="cysteine synthase A (cysK)" reversible="false" fbc:lowerFluxBound="cobra_0_bound" fbc:upperFluxBound="cobra_default_ub">
        <listOfReactants>
          <speciesReference constant="true" species="M_ASER_c" stoichiometry="1" />
          <speciesReference constant="true" species="M_H2S_c" stoichiometry="1" />
        </listOfReactants>
        <listOfProducts>
          <speciesReference constant="true" species="M_AC_c" stoichiometry="1" />
          <speciesReference constant="true" species="M_CYS_c" stoichiometry="1" />
          <speciesReference constant="true" species="M_H_c" stoichiometry="1" />
        </listOfProducts>
      </reaction>
      <reaction fast="false" id="R_KVU_R258" name="aspartate aminotransferase (aspB)" reversible="true" fbc:lowerFluxBound="cobra_default_lb" fbc:upperFluxBound="cobra_default_ub">
        <listOfReactants>
          <speciesReference constant="true" species="M_AKG_c" stoichiometry="1" />
          <speciesReference constant="true" species="M_CYS_c" stoichiometry="1" />
        </listOfReactants>
        <listOfProducts>
          <speciesReference constant="true" species="M_GLU_c" stoichiometry="1" />
          <speciesReference constant="true" species="M_MPYR_c" stoichiometry="1" />
        </listOfProducts>
      </reaction>
      <reaction fast="false" id="R_KVU_R259" name="thiosulfate/3-mercaptopyruvate sulfurtransferase" reversible="false" fbc:lowerFluxBound="cobra_0_bound" fbc:upperFluxBound="cobra_default_ub">
        <listOfReactants>
          <speciesReference constant="true" species="M_H2SO3_c" stoichiometry="1" />
          <speciesReference constant="true" species="M_MPYR_c" stoichiometry="1" />
        </listOfReactants>
        <listOfProducts>
          <speciesReference constant="true" species="M_PYR_c" stoichiometry="1" />
          <speciesReference constant="true" species="M_THJ_c" stoichiometry="1" />
        </listOfProducts>
      </reaction>
      <reaction fast="false" id="R_KVU_R260" name="homoserine O-succinyltransferase (metA)" reversible="false" fbc:lowerFluxBound="cobra_0_bound" fbc:upperFluxBound="cobra_default_ub">
        <listOfReactants>
          <speciesReference constant="true" species="M_HSER_c" stoichiometry="1" />
          <speciesReference constant="true" species="M_SUCCOA_c" stoichiometry="1" />
        </listOfReactants>
        <listOfProducts>
          <speciesReference constant="true" species="M_COA_c" stoichiometry="1" />
          <speciesReference constant="true" species="M_OSLHSER_c" stoichiometry="1" />
        </listOfProducts>
      </reaction>
      <reaction fast="false" id="R_KVU_R261" name="cystathionine beta-lyase (metC)" reversible="false" fbc:lowerFluxBound="cobra_0_bound" fbc:upperFluxBound="cobra_default_ub">
        <listOfReactants>
          <speciesReference constant="true" species="M_H2O_c" stoichiometry="1" />
          <speciesReference constant="true" species="M_LLCT_c" stoichiometry="1" />
        </listOfReactants>
        <listOfProducts>
          <speciesReference constant="true" species="M_HCYS_c" stoichiometry="1" />
          <speciesReference constant="true" species="M_NH3_c" stoichiometry="1" />
          <speciesReference constant="true" species="M_PYR_c" stoichiometry="1" />
        </listOfProducts>
      </reaction>
      <reaction fast="false" id="R_KVU_R262" name="5-methyltetrahydrofolate--homocysteine methyltransferase(metH)" reversible="false" fbc:lowerFluxBound="cobra_0_bound" fbc:upperFluxBound="cobra_default_ub">
        <listOfReactants>
          <speciesReference constant="true" species="M_HCYS_c" stoichiometry="1" />
          <speciesReference constant="true" species="M_MTHF_c" stoichiometry="1" />
        </listOfReactants>
        <listOfProducts>
          <speciesReference constant="true" species="M_MET_c" stoichiometry="1" />
          <speciesReference constant="true" species="M_THF_c" stoichiometry="1" />
        </listOfProducts>
      </reaction>
      <reaction fast="false" id="R_KVU_R263" name="5-methyltetrahydropteroyltriglutamate--homocysteine methyltransferase(metE)" reversible="false" fbc:lowerFluxBound="cobra_0_bound" fbc:upperFluxBound="cobra_default_ub">
        <listOfReactants>
          <speciesReference constant="true" species="M_HCYS_c" stoichiometry="1" />
          <speciesReference constant="true" species="M_MTHPTGLU_c" stoichiometry="1" />
        </listOfReactants>
        <listOfProducts>
          <speciesReference constant="true" species="M_MET_c" stoichiometry="1" />
          <speciesReference constant="true" species="M_THPTGLU_c" stoichiometry="1" />
        </listOfProducts>
      </reaction>
      <reaction fast="false" id="R_KVU_R264" name="adenosylhomocysteinase" reversible="false" fbc:lowerFluxBound="cobra_0_bound" fbc:upperFluxBound="cobra_default_ub">
        <listOfReactants>
          <speciesReference constant="true" species="M_H2O_c" stoichiometry="1" />
          <speciesReference constant="true" species="M_SAH_c" stoichiometry="1" />
        </listOfReactants>
        <listOfProducts>
          <speciesReference constant="true" species="M_ADN_c" stoichiometry="1" />
          <speciesReference constant="true" species="M_HCYS_c" stoichiometry="1" />
        </listOfProducts>
      </reaction>
      <reaction fast="false" id="R_KVU_R265" name="O-succinylhomoserine sulfhydrylase(metZ)" reversible="false" fbc:lowerFluxBound="cobra_0_bound" fbc:upperFluxBound="cobra_default_ub">
        <listOfReactants>
          <speciesReference constant="true" species="M_H2S_c" stoichiometry="1" />
          <speciesReference constant="true" species="M_OSLHSER_c" stoichiometry="1" />
        </listOfReactants>
        <listOfProducts>
          <speciesReference constant="true" species="M_HCYS_c" stoichiometry="1" />
          <speciesReference constant="true" species="M_H_c" stoichiometry="1" />
          <speciesReference constant="true" species="M_SUCC_c" stoichiometry="1" />
        </listOfProducts>
      </reaction>
      <reaction fast="false" id="R_KVU_R266" name="methionine racemase" reversible="true" fbc:lowerFluxBound="cobra_default_lb" fbc:upperFluxBound="cobra_default_ub">
        <listOfReactants>
          <speciesReference constant="true" species="M_DMET_c" stoichiometry="1" />
        </listOfReactants>
        <listOfProducts>
          <speciesReference constant="true" species="M_MET_c" stoichiometry="1" />
        </listOfProducts>
      </reaction>
      <reaction fast="false" id="R_KVU_R267" name="S-adenosylmethionine synthetase (metK)" reversible="false" fbc:lowerFluxBound="cobra_0_bound" fbc:upperFluxBound="cobra_default_ub">
        <listOfReactants>
          <speciesReference constant="true" species="M_ATP_c" stoichiometry="1" />
          <speciesReference constant="true" species="M_H2O_c" stoichiometry="1" />
          <speciesReference constant="true" species="M_MET_c" stoichiometry="1" />
        </listOfReactants>
        <listOfProducts>
          <speciesReference constant="true" species="M_PI_c" stoichiometry="1" />
          <speciesReference constant="true" species="M_PPI_c" stoichiometry="1" />
          <speciesReference constant="true" species="M_SAM_c" stoichiometry="1" />
        </listOfProducts>
      </reaction>
      <reaction fast="false" id="R_KVU_R268" name="L-methionine R-oxide reductase (trdrd)" reversible="true" fbc:lowerFluxBound="cobra_default_lb" fbc:upperFluxBound="cobra_default_ub">
        <listOfReactants>
          <speciesReference constant="true" species="M_H2O_c" stoichiometry="1" />
          <speciesReference constant="true" species="M_MET_c" stoichiometry="1" />
          <speciesReference constant="true" species="M_TRDOX_c" stoichiometry="1" />
        </listOfReactants>
        <listOfProducts>
          <speciesReference constant="true" species="M_METOX_c" stoichiometry="1" />
          <speciesReference constant="true" species="M_TRDRD_c" stoichiometry="1" />
        </listOfProducts>
      </reaction>
      <reaction fast="false" id="R_KVU_R269" name="acetolactate synthase" reversible="false" fbc:lowerFluxBound="cobra_0_bound" fbc:upperFluxBound="cobra_default_ub">
        <listOfReactants>
          <speciesReference constant="true" species="M_H_c" stoichiometry="1" />
          <speciesReference constant="true" species="M_OBUT_c" stoichiometry="1" />
          <speciesReference constant="true" species="M_PYR_c" stoichiometry="1" />
        </listOfReactants>
        <listOfProducts>
          <speciesReference constant="true" species="M_ABUT_c" stoichiometry="1" />
          <speciesReference constant="true" species="M_CO2_c" stoichiometry="1" />
        </listOfProducts>
      </reaction>
      <reaction fast="false" id="R_KVU_R270" name="ketol-acid reductoisomerase (ilvC)" reversible="true" fbc:lowerFluxBound="cobra_default_lb" fbc:upperFluxBound="cobra_default_ub">
        <listOfReactants>
          <speciesReference constant="true" species="M_ABUT_c" stoichiometry="1" />
        </listOfReactants>
        <listOfProducts>
          <speciesReference constant="true" species="M_HMOP_c" stoichiometry="1" />
        </listOfProducts>
      </reaction>
      <reaction fast="false" id="R_KVU_R271" name="ketol-acid reductoisomerase (ilvC)" reversible="true" fbc:lowerFluxBound="cobra_default_lb" fbc:upperFluxBound="cobra_default_ub">
        <listOfReactants>
          <speciesReference constant="true" species="M_ACLAC_c" stoichiometry="1" />
        </listOfReactants>
        <listOfProducts>
          <speciesReference constant="true" species="M_33HMEOXOBUT_c" stoichiometry="1" />
        </listOfProducts>
      </reaction>
      <reaction fast="false" id="R_KVU_R272" name="ketol-acid reductoisomerase (ilvC)" reversible="true" fbc:lowerFluxBound="cobra_default_lb" fbc:upperFluxBound="cobra_default_ub">
        <listOfReactants>
          <speciesReference constant="true" species="M_HMOP_c" stoichiometry="1" />
          <speciesReference constant="true" species="M_H_c" stoichiometry="1" />
          <speciesReference constant="true" species="M_NADPH_c" stoichiometry="1" />
        </listOfReactants>
        <listOfProducts>
          <speciesReference constant="true" species="M_DHMP_c" stoichiometry="1" />
          <speciesReference constant="true" species="M_NADP_c" stoichiometry="1" />
        </listOfProducts>
      </reaction>
      <reaction fast="false" id="R_KVU_R273" name="ketol-acid reductoisomerase (ilvC)" reversible="true" fbc:lowerFluxBound="cobra_default_lb" fbc:upperFluxBound="cobra_default_ub">
        <listOfReactants>
          <speciesReference constant="true" species="M_33HMEOXOBUT_c" stoichiometry="1" />
          <speciesReference constant="true" species="M_H_c" stoichiometry="1" />
          <speciesReference constant="true" species="M_NADPH_c" stoichiometry="1" />
        </listOfReactants>
        <listOfProducts>
          <speciesReference constant="true" species="M_DH3MVA_c" stoichiometry="1" />
          <speciesReference constant="true" species="M_NADP_c" stoichiometry="1" />
        </listOfProducts>
      </reaction>
      <reaction fast="false" id="R_KVU_R274" name="dihydroxy-acid dehydratase (ilvD)" reversible="false" fbc:lowerFluxBound="cobra_0_bound" fbc:upperFluxBound="cobra_default_ub">
        <listOfReactants>
          <speciesReference constant="true" species="M_DH3MVA_c" stoichiometry="1" />
        </listOfReactants>
        <listOfProducts>
          <speciesReference constant="true" species="M_H2O_c" stoichiometry="1" />
          <speciesReference constant="true" species="M_OMVAL_c" stoichiometry="1" />
        </listOfProducts>
      </reaction>
      <reaction fast="false" id="R_KVU_R275" name="dihydroxy-acid dehydratase (ilvD)" reversible="false" fbc:lowerFluxBound="cobra_0_bound" fbc:upperFluxBound="cobra_default_ub">
        <listOfReactants>
          <speciesReference constant="true" species="M_DHMP_c" stoichiometry="1" />
        </listOfReactants>
        <listOfProducts>
          <speciesReference constant="true" species="M_3MOP_c" stoichiometry="1" />
          <speciesReference constant="true" species="M_H2O_c" stoichiometry="1" />
        </listOfProducts>
      </reaction>
      <reaction fast="false" id="R_KVU_R276" name="branched-chain amino acid aminotransferase (ilvE)" reversible="true" fbc:lowerFluxBound="cobra_default_lb" fbc:upperFluxBound="cobra_default_ub">
        <listOfReactants>
          <speciesReference constant="true" species="M_3MOP_c" stoichiometry="1" />
          <speciesReference constant="true" species="M_GLU_c" stoichiometry="1" />
        </listOfReactants>
        <listOfProducts>
          <speciesReference constant="true" species="M_AKG_c" stoichiometry="1" />
          <speciesReference constant="true" species="M_ILE_c" stoichiometry="1" />
        </listOfProducts>
      </reaction>
      <reaction fast="false" id="R_KVU_R277" name="branched-chain amino acid aminotransferase (ilvE)" reversible="true" fbc:lowerFluxBound="cobra_default_lb" fbc:upperFluxBound="cobra_default_ub">
        <listOfReactants>
          <speciesReference constant="true" species="M_GLU_c" stoichiometry="1" />
          <speciesReference constant="true" species="M_OMVAL_c" stoichiometry="1" />
        </listOfReactants>
        <listOfProducts>
          <speciesReference constant="true" species="M_AKG_c" stoichiometry="1" />
          <speciesReference constant="true" species="M_VAL_c" stoichiometry="1" />
        </listOfProducts>
      </reaction>
      <reaction fast="false" id="R_KVU_R278" name="2-isopropylmalate synthase (leuA)" reversible="false" fbc:lowerFluxBound="cobra_0_bound" fbc:upperFluxBound="cobra_default_ub">
        <listOfReactants>
          <speciesReference constant="true" species="M_ACCOA_c" stoichiometry="1" />
          <speciesReference constant="true" species="M_H2O_c" stoichiometry="1" />
          <speciesReference constant="true" species="M_OMVAL_c" stoichiometry="1" />
        </listOfReactants>
        <listOfProducts>
          <speciesReference constant="true" species="M_COA_c" stoichiometry="1" />
          <speciesReference constant="true" species="M_H_c" stoichiometry="1" />
          <speciesReference constant="true" species="M_IPPMAL_c" stoichiometry="1" />
        </listOfProducts>
      </reaction>
      <reaction fast="false" id="R_KVU_R279" name="3-isopropylmalate/(R)-2-methylmalate dehydratase (leuC and leuD)" reversible="true" fbc:lowerFluxBound="cobra_default_lb" fbc:upperFluxBound="cobra_default_ub">
        <listOfReactants>
          <speciesReference constant="true" species="M_IPPMAL_c" stoichiometry="1" />
        </listOfReactants>
        <listOfProducts>
          <speciesReference constant="true" species="M_H2O_c" stoichiometry="1" />
          <speciesReference constant="true" species="M_PPMAL_c" stoichiometry="1" />
        </listOfProducts>
      </reaction>
      <reaction fast="false" id="R_KVU_R280" name="3-isopropylmalate dehydratase " reversible="true" fbc:lowerFluxBound="cobra_default_lb" fbc:upperFluxBound="cobra_default_ub">
        <listOfReactants>
          <speciesReference constant="true" species="M_H2O_c" stoichiometry="1" />
          <speciesReference constant="true" species="M_PPMAL_c" stoichiometry="1" />
        </listOfReactants>
        <listOfProducts>
          <speciesReference constant="true" species="M_CBHCAP_c" stoichiometry="1" />
        </listOfProducts>
      </reaction>
      <reaction fast="false" id="R_KVU_R281" name="3-isopropylmalate dehydrogenase (leuB)" reversible="false" fbc:lowerFluxBound="cobra_0_bound" fbc:upperFluxBound="cobra_default_ub">
        <listOfReactants>
          <speciesReference constant="true" species="M_CBHCAP_c" stoichiometry="1" />
          <speciesReference constant="true" species="M_NAD_c" stoichiometry="1" />
        </listOfReactants>
        <listOfProducts>
          <speciesReference constant="true" species="M_H_c" stoichiometry="1" />
          <speciesReference constant="true" species="M_NADH_c" stoichiometry="1" />
          <speciesReference constant="true" species="M_OICAP_c" stoichiometry="1" />
        </listOfProducts>
      </reaction>
      <reaction fast="false" id="R_KVU_R282" name="spontaneous" reversible="false" fbc:lowerFluxBound="cobra_0_bound" fbc:upperFluxBound="cobra_default_ub">
        <listOfReactants>
          <speciesReference constant="true" species="M_H_c" stoichiometry="1" />
          <speciesReference constant="true" species="M_OICAP_c" stoichiometry="1" />
        </listOfReactants>
        <listOfProducts>
          <speciesReference constant="true" species="M_4MOP_c" stoichiometry="1" />
          <speciesReference constant="true" species="M_CO2_c" stoichiometry="1" />
        </listOfProducts>
      </reaction>
      <reaction fast="false" id="R_KVU_R283" name="branched-chain amino acid aminotransferase (ilvE)" reversible="true" fbc:lowerFluxBound="cobra_default_lb" fbc:upperFluxBound="cobra_default_ub">
        <listOfReactants>
          <speciesReference constant="true" species="M_4MOP_c" stoichiometry="1" />
          <speciesReference constant="true" species="M_GLU_c" stoichiometry="1" />
        </listOfReactants>
        <listOfProducts>
          <speciesReference constant="true" species="M_AKG_c" stoichiometry="1" />
          <speciesReference constant="true" species="M_LEU_c" stoichiometry="1" />
        </listOfProducts>
      </reaction>
      <reaction fast="false" id="R_KVU_R284" name="dihydrodipicolinate synthase (dapA)" reversible="false" fbc:lowerFluxBound="cobra_0_bound" fbc:upperFluxBound="cobra_default_ub">
        <listOfReactants>
          <speciesReference constant="true" species="M_ASPSA_c" stoichiometry="1" />
          <speciesReference constant="true" species="M_PYR_c" stoichiometry="1" />
        </listOfReactants>
        <listOfProducts>
          <speciesReference constant="true" species="M_DHDP_c" stoichiometry="1" />
          <speciesReference constant="true" species="M_H2O_c" stoichiometry="2" />
          <speciesReference constant="true" species="M_H_c" stoichiometry="1" />
        </listOfProducts>
      </reaction>
      <reaction fast="false" id="R_KVU_R285" name="dihydrodipicolinate reductase (dapB)" reversible="false" fbc:lowerFluxBound="cobra_0_bound" fbc:upperFluxBound="cobra_default_ub">
        <listOfReactants>
          <speciesReference constant="true" species="M_DHDP_c" stoichiometry="1" />
          <speciesReference constant="true" species="M_H_c" stoichiometry="1" />
          <speciesReference constant="true" species="M_NADPH_c" stoichiometry="1" />
        </listOfReactants>
        <listOfProducts>
          <speciesReference constant="true" species="M_NADP_c" stoichiometry="1" />
          <speciesReference constant="true" species="M_TDHDP_c" stoichiometry="1" />
        </listOfProducts>
      </reaction>
      <reaction fast="false" id="R_KVU_R286" name="2,3,4,5-tetrahydropyridine-2-carboxylate N-succinyltransferase (dapD)" reversible="false" fbc:lowerFluxBound="cobra_0_bound" fbc:upperFluxBound="cobra_default_ub">
        <listOfReactants>
          <speciesReference constant="true" species="M_H2O_c" stoichiometry="1" />
          <speciesReference constant="true" species="M_SUCCOA_c" stoichiometry="1" />
          <speciesReference constant="true" species="M_TDHDP_c" stoichiometry="1" />
        </listOfReactants>
        <listOfProducts>
          <speciesReference constant="true" species="M_COA_c" stoichiometry="1" />
          <speciesReference constant="true" species="M_SAOPIM_c" stoichiometry="1" />
        </listOfProducts>
      </reaction>
      <reaction fast="false" id="R_KVU_R287" name="acetylornithine/N-succinyldiaminopimelate aminotransferase (argD)" reversible="false" fbc:lowerFluxBound="cobra_0_bound" fbc:upperFluxBound="cobra_default_ub">
        <listOfReactants>
          <speciesReference constant="true" species="M_GLU_c" stoichiometry="1" />
          <speciesReference constant="true" species="M_SAOPIM_c" stoichiometry="1" />
        </listOfReactants>
        <listOfProducts>
          <speciesReference constant="true" species="M_AKG_c" stoichiometry="1" />
          <speciesReference constant="true" species="M_SDAPIM_c" stoichiometry="1" />
        </listOfProducts>
      </reaction>
      <reaction fast="false" id="R_KVU_R288" name="N-Succinyl-LL-2,6-diaminoheptanedioate amidohydrolase (dapE)" reversible="false" fbc:lowerFluxBound="cobra_0_bound" fbc:upperFluxBound="cobra_default_ub">
        <listOfReactants>
          <speciesReference constant="true" species="M_H2O_c" stoichiometry="1" />
          <speciesReference constant="true" species="M_SDAPIM_c" stoichiometry="1" />
        </listOfReactants>
        <listOfProducts>
          <speciesReference constant="true" species="M_DAPIM_c" stoichiometry="1" />
          <speciesReference constant="true" species="M_SUCC_c" stoichiometry="1" />
        </listOfProducts>
      </reaction>
      <reaction fast="false" id="R_KVU_R289" name="diaminopimelate epimerase (dapF)" reversible="true" fbc:lowerFluxBound="cobra_default_lb" fbc:upperFluxBound="cobra_default_ub">
        <listOfReactants>
          <speciesReference constant="true" species="M_DAPIM_c" stoichiometry="1" />
        </listOfReactants>
        <listOfProducts>
          <speciesReference constant="true" species="M_MDAPIM_c" stoichiometry="1" />
        </listOfProducts>
      </reaction>
      <reaction fast="false" id="R_KVU_R290" name="diaminopimelate decarboxylase (lysA)" reversible="false" fbc:lowerFluxBound="cobra_0_bound" fbc:upperFluxBound="cobra_default_ub">
        <listOfReactants>
          <speciesReference constant="true" species="M_H_c" stoichiometry="1" />
          <speciesReference constant="true" species="M_MDAPIM_c" stoichiometry="1" />
        </listOfReactants>
        <listOfProducts>
          <speciesReference constant="true" species="M_CO2_c" stoichiometry="1" />
          <speciesReference constant="true" species="M_LYS_c" stoichiometry="1" />
        </listOfProducts>
      </reaction>
      <reaction fast="false" id="R_KVU_R291" name="amino-acid N-acetyltransferase (argJ)" reversible="false" fbc:lowerFluxBound="cobra_0_bound" fbc:upperFluxBound="cobra_default_ub">
        <listOfReactants>
          <speciesReference constant="true" species="M_ACCOA_c" stoichiometry="1" />
          <speciesReference constant="true" species="M_GLU_c" stoichiometry="1" />
        </listOfReactants>
        <listOfProducts>
          <speciesReference constant="true" species="M_COA_c" stoichiometry="1" />
          <speciesReference constant="true" species="M_H_c" stoichiometry="1" />
          <speciesReference constant="true" species="M_NAGLU_c" stoichiometry="1" />
        </listOfProducts>
      </reaction>
      <reaction fast="false" id="R_KVU_R292" name="acetylglutamate kinase (argB)" reversible="false" fbc:lowerFluxBound="cobra_0_bound" fbc:upperFluxBound="cobra_default_ub">
        <listOfReactants>
          <speciesReference constant="true" species="M_ATP_c" stoichiometry="1" />
          <speciesReference constant="true" species="M_NAGLU_c" stoichiometry="1" />
        </listOfReactants>
        <listOfProducts>
          <speciesReference constant="true" species="M_ADP_c" stoichiometry="1" />
          <speciesReference constant="true" species="M_NAGLUP_c" stoichiometry="1" />
        </listOfProducts>
      </reaction>
      <reaction fast="false" id="R_KVU_R293" name="N-acetyl-gamma-glutamyl-phosphate reductase (argC)" reversible="false" fbc:lowerFluxBound="cobra_0_bound" fbc:upperFluxBound="cobra_default_ub">
        <listOfReactants>
          <speciesReference constant="true" species="M_H_c" stoichiometry="1" />
          <speciesReference constant="true" species="M_NADPH_c" stoichiometry="1" />
          <speciesReference constant="true" species="M_NAGLUP_c" stoichiometry="1" />
        </listOfReactants>
        <listOfProducts>
          <speciesReference constant="true" species="M_NADP_c" stoichiometry="1" />
          <speciesReference constant="true" species="M_NAGLUS_c" stoichiometry="1" />
          <speciesReference constant="true" species="M_PI_c" stoichiometry="1" />
        </listOfProducts>
      </reaction>
      <reaction fast="false" id="R_KVU_R294" name="acetylornithine aminotransferase (argD)" reversible="true" fbc:lowerFluxBound="cobra_default_lb" fbc:upperFluxBound="cobra_default_ub">
        <listOfReactants>
          <speciesReference constant="true" species="M_GLU_c" stoichiometry="1" />
          <speciesReference constant="true" species="M_NAGLUS_c" stoichiometry="1" />
        </listOfReactants>
        <listOfProducts>
          <speciesReference constant="true" species="M_AKG_c" stoichiometry="1" />
          <speciesReference constant="true" species="M_NAORN_c" stoichiometry="1" />
        </listOfProducts>
      </reaction>
      <reaction fast="false" id="R_KVU_R295" name="glutamate N-acetyltransferase (argJ)" reversible="true" fbc:lowerFluxBound="cobra_default_lb" fbc:upperFluxBound="cobra_default_ub">
        <listOfReactants>
          <speciesReference constant="true" species="M_GLU_c" stoichiometry="1" />
          <speciesReference constant="true" species="M_NAORN_c" stoichiometry="1" />
        </listOfReactants>
        <listOfProducts>
          <speciesReference constant="true" species="M_NAGLU_c" stoichiometry="1" />
          <speciesReference constant="true" species="M_ORN_c" stoichiometry="1" />
        </listOfProducts>
      </reaction>
      <reaction fast="false" id="R_KVU_R296" name="ornithine carbamoyltransferase (argF, argI)" reversible="true" fbc:lowerFluxBound="cobra_default_lb" fbc:upperFluxBound="cobra_default_ub">
        <listOfReactants>
          <speciesReference constant="true" species="M_CAP_c" stoichiometry="1" />
          <speciesReference constant="true" species="M_ORN_c" stoichiometry="1" />
        </listOfReactants>
        <listOfProducts>
          <speciesReference constant="true" species="M_CITR_c" stoichiometry="1" />
          <speciesReference constant="true" species="M_H_c" stoichiometry="1" />
          <speciesReference constant="true" species="M_PI_c" stoichiometry="1" />
        </listOfProducts>
      </reaction>
      <reaction fast="false" id="R_KVU_R297" name="argininosuccinate synthase (argG)" reversible="false" fbc:lowerFluxBound="cobra_0_bound" fbc:upperFluxBound="cobra_default_ub">
        <listOfReactants>
          <speciesReference constant="true" species="M_ASP_c" stoichiometry="1" />
          <speciesReference constant="true" species="M_ATP_c" stoichiometry="1" />
          <speciesReference constant="true" species="M_CITR_c" stoichiometry="1" />
        </listOfReactants>
        <listOfProducts>
          <speciesReference constant="true" species="M_AMP_c" stoichiometry="1" />
          <speciesReference constant="true" species="M_ARGSUCC_c" stoichiometry="1" />
          <speciesReference constant="true" species="M_H_c" stoichiometry="1" />
          <speciesReference constant="true" species="M_PPI_c" stoichiometry="1" />
        </listOfProducts>
      </reaction>
      <reaction fast="false" id="R_KVU_R298" name="argininosuccinate lyase (argH)" reversible="true" fbc:lowerFluxBound="cobra_default_lb" fbc:upperFluxBound="cobra_default_ub">
        <listOfReactants>
          <speciesReference constant="true" species="M_ARGSUCC_c" stoichiometry="1" />
        </listOfReactants>
        <listOfProducts>
          <speciesReference constant="true" species="M_ARG_c" stoichiometry="1" />
          <speciesReference constant="true" species="M_FUM_c" stoichiometry="1" />
        </listOfProducts>
      </reaction>
      <reaction fast="false" id="R_KVU_R299" name="glutamate 5-kinase (ProB)" reversible="false" fbc:lowerFluxBound="cobra_0_bound" fbc:upperFluxBound="cobra_default_ub">
        <listOfReactants>
          <speciesReference constant="true" species="M_ATP_c" stoichiometry="1" />
          <speciesReference constant="true" species="M_GLU_c" stoichiometry="1" />
        </listOfReactants>
        <listOfProducts>
          <speciesReference constant="true" species="M_ADP_c" stoichiometry="1" />
          <speciesReference constant="true" species="M_GLU5P_c" stoichiometry="1" />
        </listOfProducts>
      </reaction>
      <reaction fast="false" id="R_KVU_R300" name="glutamate-5-semialdehyde dehydrogenase (proA)" reversible="false" fbc:lowerFluxBound="cobra_0_bound" fbc:upperFluxBound="cobra_default_ub">
        <listOfReactants>
          <speciesReference constant="true" species="M_GLU5P_c" stoichiometry="1" />
          <speciesReference constant="true" species="M_H_c" stoichiometry="1" />
          <speciesReference constant="true" species="M_NADPH_c" stoichiometry="1" />
        </listOfReactants>
        <listOfProducts>
          <speciesReference constant="true" species="M_GLUGSAL_c" stoichiometry="1" />
          <speciesReference constant="true" species="M_NADP_c" stoichiometry="1" />
          <speciesReference constant="true" species="M_PI_c" stoichiometry="1" />
        </listOfProducts>
      </reaction>
      <reaction fast="false" id="R_KVU_R301" name="spontaneous" reversible="true" fbc:lowerFluxBound="cobra_default_lb" fbc:upperFluxBound="cobra_default_ub">
        <listOfReactants>
          <speciesReference constant="true" species="M_GLUGSAL_c" stoichiometry="1" />
        </listOfReactants>
        <listOfProducts>
          <speciesReference constant="true" species="M_H2O_c" stoichiometry="1" />
          <speciesReference constant="true" species="M_H_c" stoichiometry="1" />
          <speciesReference constant="true" species="M_P5C_c" stoichiometry="1" />
        </listOfProducts>
      </reaction>
      <reaction fast="false" id="R_KVU_R302" name="1-pyrroline-5-carboxylate dehydrogenase (putA)" reversible="false" fbc:lowerFluxBound="cobra_0_bound" fbc:upperFluxBound="cobra_default_ub">
        <listOfReactants>
          <speciesReference constant="true" species="M_H2O_c" stoichiometry="2" />
          <speciesReference constant="true" species="M_NAD_c" stoichiometry="1" />
          <speciesReference constant="true" species="M_P5C_c" stoichiometry="1" />
        </listOfReactants>
        <listOfProducts>
          <speciesReference constant="true" species="M_GLU_c" stoichiometry="1" />
          <speciesReference constant="true" species="M_H_c" stoichiometry="1" />
          <speciesReference constant="true" species="M_NADH_c" stoichiometry="1" />
        </listOfProducts>
      </reaction>
      <reaction fast="false" id="R_KVU_R303" name="proline dehydrogenase" reversible="false" fbc:lowerFluxBound="cobra_0_bound" fbc:upperFluxBound="cobra_default_ub">
        <listOfReactants>
          <speciesReference constant="true" species="M_FAD_c" stoichiometry="1" />
          <speciesReference constant="true" species="M_PRO_c" stoichiometry="1" />
        </listOfReactants>
        <listOfProducts>
          <speciesReference constant="true" species="M_FADH2_c" stoichiometry="1" />
          <speciesReference constant="true" species="M_H_c" stoichiometry="1" />
          <speciesReference constant="true" species="M_P5C_c" stoichiometry="1" />
        </listOfProducts>
      </reaction>
      <reaction fast="false" id="R_KVU_R304" name="pyrroline-5-carboxylate reductase (proC)" reversible="false" fbc:lowerFluxBound="cobra_0_bound" fbc:upperFluxBound="cobra_default_ub">
        <listOfReactants>
          <speciesReference constant="true" species="M_H_c" stoichiometry="2" />
          <speciesReference constant="true" species="M_NADPH_c" stoichiometry="1" />
          <speciesReference constant="true" species="M_P5C_c" stoichiometry="1" />
        </listOfReactants>
        <listOfProducts>
          <speciesReference constant="true" species="M_NADP_c" stoichiometry="1" />
          <speciesReference constant="true" species="M_PRO_c" stoichiometry="1" />
        </listOfProducts>
      </reaction>
      <reaction fast="false" id="R_KVU_R305" name="pyrroline-6-carboxylate reductase (proC)" reversible="false" fbc:lowerFluxBound="cobra_0_bound" fbc:upperFluxBound="cobra_default_ub">
        <listOfReactants>
          <speciesReference constant="true" species="M_H_c" stoichiometry="2" />
          <speciesReference constant="true" species="M_NADH_c" stoichiometry="1" />
          <speciesReference constant="true" species="M_P5C_c" stoichiometry="1" />
        </listOfReactants>
        <listOfProducts>
          <speciesReference constant="true" species="M_NAD_c" stoichiometry="1" />
          <speciesReference constant="true" species="M_PRO_c" stoichiometry="1" />
        </listOfProducts>
      </reaction>
      <reaction fast="false" id="R_KVU_R306" name="delta 1-pyrroline-5-carboxylate dehydrogenase" reversible="false" fbc:lowerFluxBound="cobra_0_bound" fbc:upperFluxBound="cobra_default_ub">
        <listOfReactants>
          <speciesReference constant="true" species="M_H2O_c" stoichiometry="2" />
          <speciesReference constant="true" species="M_NAD_c" stoichiometry="1" />
          <speciesReference constant="true" species="M_PHC_c" stoichiometry="1" />
        </listOfReactants>
        <listOfProducts>
          <speciesReference constant="true" species="M_E4HGLU_c" stoichiometry="1" />
          <speciesReference constant="true" species="M_H_c" stoichiometry="1" />
          <speciesReference constant="true" species="M_NADH_c" stoichiometry="1" />
        </listOfProducts>
      </reaction>
      <reaction fast="false" id="R_KVU_R307" name="aldehyde dehydrogenase (NAD+)" reversible="true" fbc:lowerFluxBound="cobra_default_lb" fbc:upperFluxBound="cobra_default_ub">
        <listOfReactants>
          <speciesReference constant="true" species="M_ABAL_c" stoichiometry="1" />
          <speciesReference constant="true" species="M_H2O_c" stoichiometry="1" />
          <speciesReference constant="true" species="M_NAD_c" stoichiometry="1" />
        </listOfReactants>
        <listOfProducts>
          <speciesReference constant="true" species="M_GABA_c" stoichiometry="1" />
          <speciesReference constant="true" species="M_H_c" stoichiometry="2" />
          <speciesReference constant="true" species="M_NADH_c" stoichiometry="1" />
        </listOfProducts>
      </reaction>
      <reaction fast="false" id="R_KVU_R308" name="pyrroline-5-carboxylate reductase (proC)" reversible="false" fbc:lowerFluxBound="cobra_0_bound" fbc:upperFluxBound="cobra_default_ub">
        <listOfReactants>
          <speciesReference constant="true" species="M_H_c" stoichiometry="2" />
          <speciesReference constant="true" species="M_NADH_c" stoichiometry="1" />
          <speciesReference constant="true" species="M_PHC_c" stoichiometry="1" />
        </listOfReactants>
        <listOfProducts>
          <speciesReference constant="true" species="M_HPRO_c" stoichiometry="1" />
          <speciesReference constant="true" species="M_NAD_c" stoichiometry="1" />
        </listOfProducts>
      </reaction>
      <reaction fast="false" id="R_KVU_R309" name="delta 1-pyrroline-5-carboxylate dehydrogenase" reversible="false" fbc:lowerFluxBound="cobra_0_bound" fbc:upperFluxBound="cobra_default_ub">
        <listOfReactants>
          <speciesReference constant="true" species="M_H2O_c" stoichiometry="2" />
          <speciesReference constant="true" species="M_NADP_c" stoichiometry="1" />
          <speciesReference constant="true" species="M_P5C_c" stoichiometry="1" />
        </listOfReactants>
        <listOfProducts>
          <speciesReference constant="true" species="M_GLU_c" stoichiometry="1" />
          <speciesReference constant="true" species="M_H_c" stoichiometry="1" />
          <speciesReference constant="true" species="M_NADPH_c" stoichiometry="1" />
        </listOfProducts>
      </reaction>
      <reaction fast="false" id="R_KVU_R310" name="delta 1-pyrroline-5-carboxylate dehydrogenase" reversible="false" fbc:lowerFluxBound="cobra_0_bound" fbc:upperFluxBound="cobra_default_ub">
        <listOfReactants>
          <speciesReference constant="true" species="M_4HGLUSA_c" stoichiometry="1" />
          <speciesReference constant="true" species="M_H2O_c" stoichiometry="1" />
          <speciesReference constant="true" species="M_NAD_c" stoichiometry="1" />
        </listOfReactants>
        <listOfProducts>
          <speciesReference constant="true" species="M_E4HGLU_c" stoichiometry="1" />
          <speciesReference constant="true" species="M_H_c" stoichiometry="2" />
          <speciesReference constant="true" species="M_NADH_c" stoichiometry="1" />
        </listOfProducts>
      </reaction>
      <reaction fast="false" id="R_KVU_R311" name="spontaneous" reversible="true" fbc:lowerFluxBound="cobra_default_lb" fbc:upperFluxBound="cobra_default_ub">
        <listOfReactants>
          <speciesReference constant="true" species="M_H2O_c" stoichiometry="1" />
          <speciesReference constant="true" species="M_H_c" stoichiometry="1" />
          <speciesReference constant="true" species="M_PHC_c" stoichiometry="1" />
        </listOfReactants>
        <listOfProducts>
          <speciesReference constant="true" species="M_4HGLUSA_c" stoichiometry="1" />
        </listOfProducts>
      </reaction>
      <reaction fast="false" id="R_KVU_R312" name="aspartate aminotransferase (aspB)" reversible="false" fbc:lowerFluxBound="cobra_0_bound" fbc:upperFluxBound="cobra_default_ub">
        <listOfReactants>
          <speciesReference constant="true" species="M_AKG_c" stoichiometry="1" />
          <speciesReference constant="true" species="M_E4HGLU_c" stoichiometry="1" />
        </listOfReactants>
        <listOfProducts>
          <speciesReference constant="true" species="M_GLU_c" stoichiometry="1" />
          <speciesReference constant="true" species="M_HYDROXYAKG_c" stoichiometry="1" />
        </listOfProducts>
      </reaction>
      <reaction fast="false" id="R_KVU_R313" name="2-dehydro-3-deoxyphosphogluconate aldolase / 4-hydroxy-2-oxoglutarate aldolase (eda)" reversible="false" fbc:lowerFluxBound="cobra_0_bound" fbc:upperFluxBound="cobra_default_ub">
        <listOfReactants>
          <speciesReference constant="true" species="M_HYDROXYAKG_c" stoichiometry="1" />
        </listOfReactants>
        <listOfProducts>
          <speciesReference constant="true" species="M_GLX_c" stoichiometry="1" />
          <speciesReference constant="true" species="M_PYR_c" stoichiometry="1" />
        </listOfProducts>
      </reaction>
      <reaction fast="false" id="R_KVU_R314" name="agmatinase (speB)" reversible="true" fbc:lowerFluxBound="cobra_default_lb" fbc:upperFluxBound="cobra_default_ub">
        <listOfReactants>
          <speciesReference constant="true" species="M_PTRSC_c" stoichiometry="1" />
          <speciesReference constant="true" species="M_UREA_c" stoichiometry="1" />
        </listOfReactants>
        <listOfProducts>
          <speciesReference constant="true" species="M_AGMT_c" stoichiometry="1" />
          <speciesReference constant="true" species="M_H2O_c" stoichiometry="1" />
        </listOfProducts>
      </reaction>
      <reaction fast="false" id="R_KVU_R315" name="aminopeptidase (pro-gly)" reversible="false" fbc:lowerFluxBound="cobra_0_bound" fbc:upperFluxBound="cobra_default_ub">
        <listOfReactants>
          <speciesReference constant="true" species="M_H2O_c" stoichiometry="1" />
          <speciesReference constant="true" species="M_PROGLY_c" stoichiometry="1" />
        </listOfReactants>
        <listOfProducts>
          <speciesReference constant="true" species="M_GLY_c" stoichiometry="1" />
          <speciesReference constant="true" species="M_PRO_c" stoichiometry="1" />
        </listOfProducts>
      </reaction>
      <reaction fast="false" id="R_KVU_R316" name="pyrroline-6-carboxylate reductase( proC)" reversible="false" fbc:lowerFluxBound="cobra_0_bound" fbc:upperFluxBound="cobra_default_ub">
        <listOfReactants>
          <speciesReference constant="true" species="M_H_c" stoichiometry="2" />
          <speciesReference constant="true" species="M_NADPH_c" stoichiometry="1" />
          <speciesReference constant="true" species="M_PHC_c" stoichiometry="1" />
        </listOfReactants>
        <listOfProducts>
          <speciesReference constant="true" species="M_HPRO_c" stoichiometry="1" />
          <speciesReference constant="true" species="M_NADP_c" stoichiometry="1" />
        </listOfProducts>
      </reaction>
      <reaction fast="false" id="R_KVU_R317" name="proline racemase" reversible="true" fbc:lowerFluxBound="cobra_default_lb" fbc:upperFluxBound="cobra_default_ub">
        <listOfReactants>
          <speciesReference constant="true" species="M_PRO_c" stoichiometry="1" />
        </listOfReactants>
        <listOfProducts>
          <speciesReference constant="true" species="M_DPRO_c" stoichiometry="1" />
        </listOfProducts>
      </reaction>
      <reaction fast="false" id="R_KVU_R318" name="delta 1-pyrroline-5-carboxylate dehydrogenase" reversible="false" fbc:lowerFluxBound="cobra_0_bound" fbc:upperFluxBound="cobra_default_ub">
        <listOfReactants>
          <speciesReference constant="true" species="M_H2O_c" stoichiometry="2" />
          <speciesReference constant="true" species="M_NADP_c" stoichiometry="1" />
          <speciesReference constant="true" species="M_PHC_c" stoichiometry="1" />
        </listOfReactants>
        <listOfProducts>
          <speciesReference constant="true" species="M_E4HGLU_c" stoichiometry="1" />
          <speciesReference constant="true" species="M_H_c" stoichiometry="1" />
          <speciesReference constant="true" species="M_NADPH_c" stoichiometry="1" />
        </listOfProducts>
      </reaction>
      <reaction fast="false" id="R_KVU_R319" name="creatinine amidohydrolase" reversible="true" fbc:lowerFluxBound="cobra_default_lb" fbc:upperFluxBound="cobra_default_ub">
        <listOfReactants>
          <speciesReference constant="true" species="M_CRTNN_c" stoichiometry="1" />
          <speciesReference constant="true" species="M_H2O_c" stoichiometry="1" />
        </listOfReactants>
        <listOfProducts>
          <speciesReference constant="true" species="M_CRTN_c" stoichiometry="1" />
        </listOfProducts>
      </reaction>
      <reaction fast="false" id="R_KVU_R320" name="cytosine deaminase(codA)" reversible="true" fbc:lowerFluxBound="cobra_default_lb" fbc:upperFluxBound="cobra_default_ub">
        <listOfReactants>
          <speciesReference constant="true" species="M_CRTNN_c" stoichiometry="1" />
          <speciesReference constant="true" species="M_H2O_c" stoichiometry="1" />
          <speciesReference constant="true" species="M_H_c" stoichiometry="1" />
        </listOfReactants>
        <listOfProducts>
          <speciesReference constant="true" species="M_METHYLHYDANTOIN_c" stoichiometry="1" />
          <speciesReference constant="true" species="M_NH3_c" stoichiometry="1" />
        </listOfProducts>
      </reaction>
      <reaction fast="false" id="R_KVU_R321" name="N-methylhydantoinase" reversible="false" fbc:lowerFluxBound="cobra_0_bound" fbc:upperFluxBound="cobra_default_ub">
        <listOfReactants>
          <speciesReference constant="true" species="M_ATP_c" stoichiometry="1" />
          <speciesReference constant="true" species="M_H2O_c" stoichiometry="2" />
          <speciesReference constant="true" species="M_METHYLHYDANTOIN_c" stoichiometry="1" />
        </listOfReactants>
        <listOfProducts>
          <speciesReference constant="true" species="M_ADP_c" stoichiometry="1" />
          <speciesReference constant="true" species="M_CMS_c" stoichiometry="1" />
          <speciesReference constant="true" species="M_H_c" stoichiometry="2" />
          <speciesReference constant="true" species="M_PI_c" stoichiometry="1" />
        </listOfProducts>
      </reaction>
      <reaction fast="false" id="R_KVU_R322" name="carbamoylsarcosine amidase" reversible="false" fbc:lowerFluxBound="cobra_0_bound" fbc:upperFluxBound="cobra_default_ub">
        <listOfReactants>
          <speciesReference constant="true" species="M_CMS_c" stoichiometry="1" />
          <speciesReference constant="true" species="M_H2O_c" stoichiometry="1" />
          <speciesReference constant="true" species="M_H_c" stoichiometry="2" />
        </listOfReactants>
        <listOfProducts>
          <speciesReference constant="true" species="M_CO2_c" stoichiometry="1" />
          <speciesReference constant="true" species="M_NH3_c" stoichiometry="1" />
          <speciesReference constant="true" species="M_SARC_c" stoichiometry="1" />
        </listOfProducts>
      </reaction>
      <reaction fast="false" id="R_KVU_R323" name="creatine amidinohydrolase" reversible="false" fbc:lowerFluxBound="cobra_0_bound" fbc:upperFluxBound="cobra_default_ub">
        <listOfReactants>
          <speciesReference constant="true" species="M_CRTN_c" stoichiometry="1" />
          <speciesReference constant="true" species="M_H2O_c" stoichiometry="1" />
        </listOfReactants>
        <listOfProducts>
          <speciesReference constant="true" species="M_SARC_c" stoichiometry="1" />
          <speciesReference constant="true" species="M_UREA_c" stoichiometry="1" />
        </listOfProducts>
      </reaction>
      <reaction fast="false" id="R_KVU_R324" name="ornithine decarboxylase" reversible="false" fbc:lowerFluxBound="cobra_0_bound" fbc:upperFluxBound="cobra_default_ub">
        <listOfReactants>
          <speciesReference constant="true" species="M_H_c" stoichiometry="1" />
          <speciesReference constant="true" species="M_ORN_c" stoichiometry="1" />
        </listOfReactants>
        <listOfProducts>
          <speciesReference constant="true" species="M_CO2_c" stoichiometry="1" />
          <speciesReference constant="true" species="M_PTRSC_c" stoichiometry="1" />
        </listOfProducts>
      </reaction>
      <reaction fast="false" id="R_KVU_R325" name="ATP phosphoribosyltransferase (hisG)" reversible="true" fbc:lowerFluxBound="cobra_default_lb" fbc:upperFluxBound="cobra_default_ub">
        <listOfReactants>
          <speciesReference constant="true" species="M_PPI_c" stoichiometry="1" />
          <speciesReference constant="true" species="M_PRBATP_c" stoichiometry="1" />
        </listOfReactants>
        <listOfProducts>
          <speciesReference constant="true" species="M_ATP_c" stoichiometry="1" />
          <speciesReference constant="true" species="M_PRPP_c" stoichiometry="1" />
        </listOfProducts>
      </reaction>
      <reaction fast="false" id="R_KVU_R326" name="phosphoribosyl-ATP pyrophosphohydrolase (hisIE)" reversible="false" fbc:lowerFluxBound="cobra_0_bound" fbc:upperFluxBound="cobra_default_ub">
        <listOfReactants>
          <speciesReference constant="true" species="M_H2O_c" stoichiometry="1" />
          <speciesReference constant="true" species="M_PRBATP_c" stoichiometry="1" />
        </listOfReactants>
        <listOfProducts>
          <speciesReference constant="true" species="M_H_c" stoichiometry="1" />
          <speciesReference constant="true" species="M_PPI_c" stoichiometry="1" />
          <speciesReference constant="true" species="M_PRBAMP_c" stoichiometry="1" />
        </listOfProducts>
      </reaction>
      <reaction fast="false" id="R_KVU_R327" name="phosphoribosyl-AMP cyclohydrolase (hisIE)" reversible="false" fbc:lowerFluxBound="cobra_0_bound" fbc:upperFluxBound="cobra_default_ub">
        <listOfReactants>
          <speciesReference constant="true" species="M_H2O_c" stoichiometry="1" />
          <speciesReference constant="true" species="M_PRBAMP_c" stoichiometry="1" />
        </listOfReactants>
        <listOfProducts>
          <speciesReference constant="true" species="M_PRFP_c" stoichiometry="1" />
        </listOfProducts>
      </reaction>
      <reaction fast="false" id="R_KVU_R328" name="phosphoribosylformimino-5-aminoimidazole carboxamide ribotide isomerase (hisA)" reversible="false" fbc:lowerFluxBound="cobra_0_bound" fbc:upperFluxBound="cobra_default_ub">
        <listOfReactants>
          <speciesReference constant="true" species="M_PRFP_c" stoichiometry="1" />
        </listOfReactants>
        <listOfProducts>
          <speciesReference constant="true" species="M_PRLP_c" stoichiometry="1" />
        </listOfProducts>
      </reaction>
      <reaction fast="false" id="R_KVU_R329" name="glutamine amidotransferase (hisH) and cyclase (hisF)" reversible="false" fbc:lowerFluxBound="cobra_0_bound" fbc:upperFluxBound="cobra_default_ub">
        <listOfReactants>
          <speciesReference constant="true" species="M_GLN_c" stoichiometry="1" />
          <speciesReference constant="true" species="M_PRLP_c" stoichiometry="1" />
        </listOfReactants>
        <listOfProducts>
          <speciesReference constant="true" species="M_AICAR_c" stoichiometry="1" />
          <speciesReference constant="true" species="M_DIMGP_c" stoichiometry="1" />
          <speciesReference constant="true" species="M_GLU_c" stoichiometry="1" />
          <speciesReference constant="true" species="M_H_c" stoichiometry="1" />
        </listOfProducts>
      </reaction>
      <reaction fast="false" id="R_KVU_R330" name="imidazoleglycerol-phosphate dehydratase (hisB)" reversible="false" fbc:lowerFluxBound="cobra_0_bound" fbc:upperFluxBound="cobra_default_ub">
        <listOfReactants>
          <speciesReference constant="true" species="M_DIMGP_c" stoichiometry="1" />
        </listOfReactants>
        <listOfProducts>
          <speciesReference constant="true" species="M_H2O_c" stoichiometry="1" />
          <speciesReference constant="true" species="M_IMACP_c" stoichiometry="1" />
        </listOfProducts>
      </reaction>
      <reaction fast="false" id="R_KVU_R331" name="histidinol-phosphate aminotransferase (hisC)" reversible="true" fbc:lowerFluxBound="cobra_default_lb" fbc:upperFluxBound="cobra_default_ub">
        <listOfReactants>
          <speciesReference constant="true" species="M_GLU_c" stoichiometry="1" />
          <speciesReference constant="true" species="M_IMACP_c" stoichiometry="1" />
        </listOfReactants>
        <listOfProducts>
          <speciesReference constant="true" species="M_AKG_c" stoichiometry="1" />
          <speciesReference constant="true" species="M_HISOLP_c" stoichiometry="1" />
        </listOfProducts>
      </reaction>
      <reaction fast="false" id="R_KVU_R332" name="histidinol-phosphatase" reversible="false" fbc:lowerFluxBound="cobra_0_bound" fbc:upperFluxBound="cobra_default_ub">
        <listOfReactants>
          <speciesReference constant="true" species="M_H2O_c" stoichiometry="1" />
          <speciesReference constant="true" species="M_HISOLP_c" stoichiometry="1" />
        </listOfReactants>
        <listOfProducts>
          <speciesReference constant="true" species="M_HISOL_c" stoichiometry="1" />
          <speciesReference constant="true" species="M_PI_c" stoichiometry="1" />
        </listOfProducts>
      </reaction>
      <reaction fast="false" id="R_KVU_R333" name="histidinol dehydrogenase (hisD)" reversible="false" fbc:lowerFluxBound="cobra_0_bound" fbc:upperFluxBound="cobra_default_ub">
        <listOfReactants>
          <speciesReference constant="true" species="M_HISOL_c" stoichiometry="1" />
          <speciesReference constant="true" species="M_NAD_c" stoichiometry="1" />
        </listOfReactants>
        <listOfProducts>
          <speciesReference constant="true" species="M_HISTIDINAL_c" stoichiometry="1" />
          <speciesReference constant="true" species="M_H_c" stoichiometry="1" />
          <speciesReference constant="true" species="M_NADH_c" stoichiometry="1" />
        </listOfProducts>
      </reaction>
      <reaction fast="false" id="R_KVU_R334" name="histidinol dehydrogenase (hisD)" reversible="false" fbc:lowerFluxBound="cobra_0_bound" fbc:upperFluxBound="cobra_default_ub">
        <listOfReactants>
          <speciesReference constant="true" species="M_H2O_c" stoichiometry="1" />
          <speciesReference constant="true" species="M_HISTIDINAL_c" stoichiometry="1" />
          <speciesReference constant="true" species="M_NAD_c" stoichiometry="1" />
        </listOfReactants>
        <listOfProducts>
          <speciesReference constant="true" species="M_HIS_c" stoichiometry="1" />
          <speciesReference constant="true" species="M_H_c" stoichiometry="2" />
          <speciesReference constant="true" species="M_NADH_c" stoichiometry="1" />
        </listOfProducts>
      </reaction>
      <reaction fast="false" id="R_KVU_R335" name="3-deoxy-7-phosphoheptulonate synthase (aroA)" reversible="false" fbc:lowerFluxBound="cobra_0_bound" fbc:upperFluxBound="cobra_default_ub">
        <listOfReactants>
          <speciesReference constant="true" species="M_E4P_c" stoichiometry="1" />
          <speciesReference constant="true" species="M_H2O_c" stoichiometry="1" />
          <speciesReference constant="true" species="M_PEP_c" stoichiometry="1" />
        </listOfReactants>
        <listOfProducts>
          <speciesReference constant="true" species="M_3DDAH7P_c" stoichiometry="1" />
          <speciesReference constant="true" species="M_PI_c" stoichiometry="1" />
        </listOfProducts>
      </reaction>
      <reaction fast="false" id="R_KVU_R336" name="3-dehydroquinate synthase (aroC)" reversible="false" fbc:lowerFluxBound="cobra_0_bound" fbc:upperFluxBound="cobra_default_ub">
        <listOfReactants>
          <speciesReference constant="true" species="M_3DDAH7P_c" stoichiometry="1" />
        </listOfReactants>
        <listOfProducts>
          <speciesReference constant="true" species="M_DQT_c" stoichiometry="1" />
          <speciesReference constant="true" species="M_PI_c" stoichiometry="1" />
        </listOfProducts>
      </reaction>
      <reaction fast="false" id="R_KVU_R337" name="3-dehydroquinate dehydratase II " reversible="true" fbc:lowerFluxBound="cobra_default_lb" fbc:upperFluxBound="cobra_default_ub">
        <listOfReactants>
          <speciesReference constant="true" species="M_DQT_c" stoichiometry="1" />
        </listOfReactants>
        <listOfProducts>
          <speciesReference constant="true" species="M_DHSK_c" stoichiometry="1" />
          <speciesReference constant="true" species="M_H2O_c" stoichiometry="1" />
        </listOfProducts>
      </reaction>
      <reaction fast="false" id="R_KVU_R338" name="shikimate 5-dehydrogenase" reversible="true" fbc:lowerFluxBound="cobra_default_lb" fbc:upperFluxBound="cobra_default_ub">
        <listOfReactants>
          <speciesReference constant="true" species="M_DHSK_c" stoichiometry="1" />
          <speciesReference constant="true" species="M_H_c" stoichiometry="1" />
          <speciesReference constant="true" species="M_NADPH_c" stoichiometry="1" />
        </listOfReactants>
        <listOfProducts>
          <speciesReference constant="true" species="M_NADP_c" stoichiometry="1" />
          <speciesReference constant="true" species="M_SME_c" stoichiometry="1" />
        </listOfProducts>
      </reaction>
      <reaction fast="false" id="R_KVU_R339" name="shikimate kinase (aroK, aroL)" reversible="false" fbc:lowerFluxBound="cobra_0_bound" fbc:upperFluxBound="cobra_default_ub">
        <listOfReactants>
          <speciesReference constant="true" species="M_ATP_c" stoichiometry="1" />
          <speciesReference constant="true" species="M_SME_c" stoichiometry="1" />
        </listOfReactants>
        <listOfProducts>
          <speciesReference constant="true" species="M_ADP_c" stoichiometry="1" />
          <speciesReference constant="true" species="M_H_c" stoichiometry="1" />
          <speciesReference constant="true" species="M_SME3P_c" stoichiometry="1" />
        </listOfProducts>
      </reaction>
      <reaction fast="false" id="R_KVU_R340" name="3-phosphoshikimate 1-carboxyvinyltransferase (aroA)" reversible="true" fbc:lowerFluxBound="cobra_default_lb" fbc:upperFluxBound="cobra_default_ub">
        <listOfReactants>
          <speciesReference constant="true" species="M_PEP_c" stoichiometry="1" />
          <speciesReference constant="true" species="M_SME3P_c" stoichiometry="1" />
        </listOfReactants>
        <listOfProducts>
          <speciesReference constant="true" species="M_3PSME_c" stoichiometry="1" />
          <speciesReference constant="true" species="M_PI_c" stoichiometry="1" />
        </listOfProducts>
      </reaction>
      <reaction fast="false" id="R_KVU_R341" name="chorismate synthase (aroC)" reversible="false" fbc:lowerFluxBound="cobra_0_bound" fbc:upperFluxBound="cobra_default_ub">
        <listOfReactants>
          <speciesReference constant="true" species="M_3PSME_c" stoichiometry="1" />
        </listOfReactants>
        <listOfProducts>
          <speciesReference constant="true" species="M_CHOR_c" stoichiometry="1" />
          <speciesReference constant="true" species="M_PI_c" stoichiometry="1" />
        </listOfProducts>
      </reaction>
      <reaction fast="false" id="R_KVU_R342" name="anthranilate synthase (trpE)" reversible="false" fbc:lowerFluxBound="cobra_0_bound" fbc:upperFluxBound="cobra_default_ub">
        <listOfReactants>
          <speciesReference constant="true" species="M_CHOR_c" stoichiometry="1" />
          <speciesReference constant="true" species="M_GLN_c" stoichiometry="1" />
        </listOfReactants>
        <listOfProducts>
          <speciesReference constant="true" species="M_AN_c" stoichiometry="1" />
          <speciesReference constant="true" species="M_GLU_c" stoichiometry="1" />
          <speciesReference constant="true" species="M_H_c" stoichiometry="1" />
          <speciesReference constant="true" species="M_PYR_c" stoichiometry="1" />
        </listOfProducts>
      </reaction>
      <reaction fast="false" id="R_KVU_R343" name="anthranilate phosphoribosyltransferase (trpD)" reversible="false" fbc:lowerFluxBound="cobra_0_bound" fbc:upperFluxBound="cobra_default_ub">
        <listOfReactants>
          <speciesReference constant="true" species="M_AN_c" stoichiometry="1" />
          <speciesReference constant="true" species="M_PRPP_c" stoichiometry="1" />
        </listOfReactants>
        <listOfProducts>
          <speciesReference constant="true" species="M_NPRAN_c" stoichiometry="1" />
          <speciesReference constant="true" species="M_PPI_c" stoichiometry="1" />
        </listOfProducts>
      </reaction>
      <reaction fast="false" id="R_KVU_R344" name="phosphoribosylanthranilate isomerase (trpF)" reversible="false" fbc:lowerFluxBound="cobra_0_bound" fbc:upperFluxBound="cobra_default_ub">
        <listOfReactants>
          <speciesReference constant="true" species="M_NPRAN_c" stoichiometry="1" />
        </listOfReactants>
        <listOfProducts>
          <speciesReference constant="true" species="M_CPAD5P_c" stoichiometry="1" />
        </listOfProducts>
      </reaction>
      <reaction fast="false" id="R_KVU_R345" name="indole-3-glycerol-phosphate synthase (trpC)" reversible="false" fbc:lowerFluxBound="cobra_0_bound" fbc:upperFluxBound="cobra_default_ub">
        <listOfReactants>
          <speciesReference constant="true" species="M_CPAD5P_c" stoichiometry="1" />
          <speciesReference constant="true" species="M_H_c" stoichiometry="1" />
        </listOfReactants>
        <listOfProducts>
          <speciesReference constant="true" species="M_CO2_c" stoichiometry="1" />
          <speciesReference constant="true" species="M_H2O_c" stoichiometry="1" />
          <speciesReference constant="true" species="M_IGP_c" stoichiometry="1" />
        </listOfProducts>
      </reaction>
      <reaction fast="false" id="R_KVU_R346" name="tryptophan synthase (trpB)" reversible="false" fbc:lowerFluxBound="cobra_0_bound" fbc:upperFluxBound="cobra_default_ub">
        <listOfReactants>
          <speciesReference constant="true" species="M_IGP_c" stoichiometry="1" />
          <speciesReference constant="true" species="M_SER_c" stoichiometry="1" />
        </listOfReactants>
        <listOfProducts>
          <speciesReference constant="true" species="M_H2O_c" stoichiometry="1" />
          <speciesReference constant="true" species="M_T3P1_c" stoichiometry="1" />
          <speciesReference constant="true" species="M_TRP_c" stoichiometry="1" />
        </listOfProducts>
      </reaction>
      <reaction fast="false" id="R_KVU_R347" name="tryptophan synthase (trpB)" reversible="true" fbc:lowerFluxBound="cobra_default_lb" fbc:upperFluxBound="cobra_default_ub">
        <listOfReactants>
          <speciesReference constant="true" species="M_IGP_c" stoichiometry="1" />
        </listOfReactants>
        <listOfProducts>
          <speciesReference constant="true" species="M_IND_c" stoichiometry="1" />
          <speciesReference constant="true" species="M_T3P1_c" stoichiometry="1" />
        </listOfProducts>
      </reaction>
      <reaction fast="false" id="R_KVU_R348" name="tryptophan synthase (trpB)" reversible="true" fbc:lowerFluxBound="cobra_default_lb" fbc:upperFluxBound="cobra_default_ub">
        <listOfReactants>
          <speciesReference constant="true" species="M_IND_c" stoichiometry="1" />
          <speciesReference constant="true" species="M_SER_c" stoichiometry="1" />
        </listOfReactants>
        <listOfProducts>
          <speciesReference constant="true" species="M_H2O_c" stoichiometry="1" />
          <speciesReference constant="true" species="M_TRP_c" stoichiometry="1" />
        </listOfProducts>
      </reaction>
      <reaction fast="false" id="R_KVU_R349" name="chorismate mutase (pheB)" reversible="false" fbc:lowerFluxBound="cobra_0_bound" fbc:upperFluxBound="cobra_default_ub">
        <listOfReactants>
          <speciesReference constant="true" species="M_CHOR_c" stoichiometry="1" />
        </listOfReactants>
        <listOfProducts>
          <speciesReference constant="true" species="M_PHEN_c" stoichiometry="1" />
        </listOfProducts>
      </reaction>
      <reaction fast="false" id="R_KVU_R350" name="prephenate dehydratase (pheA2)" reversible="false" fbc:lowerFluxBound="cobra_0_bound" fbc:upperFluxBound="cobra_default_ub">
        <listOfReactants>
          <speciesReference constant="true" species="M_H_c" stoichiometry="1" />
          <speciesReference constant="true" species="M_PHEN_c" stoichiometry="1" />
        </listOfReactants>
        <listOfProducts>
          <speciesReference constant="true" species="M_CO2_c" stoichiometry="1" />
          <speciesReference constant="true" species="M_H2O_c" stoichiometry="1" />
          <speciesReference constant="true" species="M_PHPYR_c" stoichiometry="1" />
        </listOfProducts>
      </reaction>
      <reaction fast="false" id="R_KVU_R351" name="histidinol-phosphate aminotransferase (hisC) / aspartate aminotransferase (aspB)" reversible="true" fbc:lowerFluxBound="cobra_default_lb" fbc:upperFluxBound="cobra_default_ub">
        <listOfReactants>
          <speciesReference constant="true" species="M_GLU_c" stoichiometry="1" />
          <speciesReference constant="true" species="M_PHPYR_c" stoichiometry="1" />
        </listOfReactants>
        <listOfProducts>
          <speciesReference constant="true" species="M_AKG_c" stoichiometry="1" />
          <speciesReference constant="true" species="M_PHE_c" stoichiometry="1" />
        </listOfProducts>
      </reaction>
      <reaction fast="false" id="R_KVU_R352" name="prephenate dehydrogenase (tyrA2)" reversible="false" fbc:lowerFluxBound="cobra_0_bound" fbc:upperFluxBound="cobra_default_ub">
        <listOfReactants>
          <speciesReference constant="true" species="M_NAD_c" stoichiometry="1" />
          <speciesReference constant="true" species="M_PHEN_c" stoichiometry="1" />
        </listOfReactants>
        <listOfProducts>
          <speciesReference constant="true" species="M_4HPP_c" stoichiometry="1" />
          <speciesReference constant="true" species="M_CO2_c" stoichiometry="1" />
          <speciesReference constant="true" species="M_NADH_c" stoichiometry="1" />
        </listOfProducts>
      </reaction>
      <reaction fast="false" id="R_KVU_R353" name="histidinol-phosphate aminotransferase (hisC)/aspartate aminotransferase (aspB)" reversible="true" fbc:lowerFluxBound="cobra_default_lb" fbc:upperFluxBound="cobra_default_ub">
        <listOfReactants>
          <speciesReference constant="true" species="M_4HPP_c" stoichiometry="1" />
          <speciesReference constant="true" species="M_GLU_c" stoichiometry="1" />
        </listOfReactants>
        <listOfProducts>
          <speciesReference constant="true" species="M_AKG_c" stoichiometry="1" />
          <speciesReference constant="true" species="M_TYR_c" stoichiometry="1" />
        </listOfProducts>
      </reaction>
      <reaction fast="false" id="R_KVU_R354" name="cyclohexadieny/prephenate dehydrogenase" reversible="false" fbc:lowerFluxBound="cobra_0_bound" fbc:upperFluxBound="cobra_default_ub">
        <listOfReactants>
          <speciesReference constant="true" species="M_AG_c" stoichiometry="1" />
          <speciesReference constant="true" species="M_NAD_c" stoichiometry="1" />
        </listOfReactants>
        <listOfProducts>
          <speciesReference constant="true" species="M_CO2_c" stoichiometry="1" />
          <speciesReference constant="true" species="M_NADH_c" stoichiometry="1" />
          <speciesReference constant="true" species="M_TYR_c" stoichiometry="1" />
        </listOfProducts>
      </reaction>
      <reaction fast="false" id="R_KVU_R355" name="prephenate dehydratase (pheA2)" reversible="false" fbc:lowerFluxBound="cobra_0_bound" fbc:upperFluxBound="cobra_default_ub">
        <listOfReactants>
          <speciesReference constant="true" species="M_AG_c" stoichiometry="1" />
          <speciesReference constant="true" species="M_H_c" stoichiometry="1" />
        </listOfReactants>
        <listOfProducts>
          <speciesReference constant="true" species="M_CO2_c" stoichiometry="1" />
          <speciesReference constant="true" species="M_H2O_c" stoichiometry="1" />
          <speciesReference constant="true" species="M_PHE_c" stoichiometry="1" />
        </listOfProducts>
      </reaction>
      <reaction fast="false" id="R_KVU_R356" name="aromatic-amino-acid transaminase" reversible="false" fbc:lowerFluxBound="cobra_0_bound" fbc:upperFluxBound="cobra_default_ub">
        <listOfReactants>
          <speciesReference constant="true" species="M_ASP_c" stoichiometry="1" />
          <speciesReference constant="true" species="M_PHEN_c" stoichiometry="1" />
        </listOfReactants>
        <listOfProducts>
          <speciesReference constant="true" species="M_AG_c" stoichiometry="1" />
          <speciesReference constant="true" species="M_OA_c" stoichiometry="1" />
        </listOfProducts>
      </reaction>
      <reaction fast="false" id="R_KVU_R357" name="alanine racemase" reversible="true" fbc:lowerFluxBound="cobra_default_lb" fbc:upperFluxBound="cobra_default_ub">
        <listOfReactants>
          <speciesReference constant="true" species="M_ALA_c" stoichiometry="1" />
        </listOfReactants>
        <listOfProducts>
          <speciesReference constant="true" species="M_DALA_c" stoichiometry="1" />
        </listOfProducts>
      </reaction>
      <reaction fast="false" id="R_KVU_R358" name="D-alanine transaminase" reversible="true" fbc:lowerFluxBound="cobra_default_lb" fbc:upperFluxBound="cobra_default_ub">
        <listOfReactants>
          <speciesReference constant="true" species="M_AKG_c" stoichiometry="1" />
          <speciesReference constant="true" species="M_DALA_c" stoichiometry="1" />
        </listOfReactants>
        <listOfProducts>
          <speciesReference constant="true" species="M_DGLU_c" stoichiometry="1" />
          <speciesReference constant="true" species="M_PYR_c" stoichiometry="1" />
        </listOfProducts>
      </reaction>
      <reaction fast="false" id="R_KVU_R359" name="D-amino acid dehydrogenase" reversible="true" fbc:lowerFluxBound="cobra_default_lb" fbc:upperFluxBound="cobra_default_ub">
        <listOfReactants>
          <speciesReference constant="true" species="M_DALA_c" stoichiometry="1" />
          <speciesReference constant="true" species="M_FAD_c" stoichiometry="1" />
          <speciesReference constant="true" species="M_H2O_c" stoichiometry="1" />
        </listOfReactants>
        <listOfProducts>
          <speciesReference constant="true" species="M_FADH2_c" stoichiometry="1" />
          <speciesReference constant="true" species="M_NH3_c" stoichiometry="1" />
          <speciesReference constant="true" species="M_PYR_c" stoichiometry="1" />
        </listOfProducts>
      </reaction>
      <reaction fast="false" id="R_KVU_R360" name="glutamate racemase" reversible="true" fbc:lowerFluxBound="cobra_default_lb" fbc:upperFluxBound="cobra_default_ub">
        <listOfReactants>
          <speciesReference constant="true" species="M_GLU_c" stoichiometry="1" />
        </listOfReactants>
        <listOfProducts>
          <speciesReference constant="true" species="M_DGLU_c" stoichiometry="1" />
        </listOfProducts>
      </reaction>
      <reaction fast="false" id="R_KVU_R361" name="gamma-glutamyltranspeptidase" reversible="false" fbc:lowerFluxBound="cobra_0_bound" fbc:upperFluxBound="cobra_default_ub">
        <listOfReactants>
          <speciesReference constant="true" species="M_H2O_c" stoichiometry="1" />
          <speciesReference constant="true" species="M_RGT_c" stoichiometry="1" />
        </listOfReactants>
        <listOfProducts>
          <speciesReference constant="true" species="M_CGLY_c" stoichiometry="1" />
          <speciesReference constant="true" species="M_GLU_c" stoichiometry="1" />
        </listOfProducts>
      </reaction>
      <reaction fast="false" id="R_KVU_R362" name="L-cysteinylglycine dipeptidase" reversible="false" fbc:lowerFluxBound="cobra_0_bound" fbc:upperFluxBound="cobra_default_ub">
        <listOfReactants>
          <speciesReference constant="true" species="M_CGLY_c" stoichiometry="1" />
          <speciesReference constant="true" species="M_H2O_c" stoichiometry="1" />
        </listOfReactants>
        <listOfProducts>
          <speciesReference constant="true" species="M_CYS_c" stoichiometry="1" />
          <speciesReference constant="true" species="M_GLY_c" stoichiometry="1" />
        </listOfProducts>
      </reaction>
      <reaction fast="false" id="R_KVU_R363" name="glutathione reductase (NADPH)" reversible="true" fbc:lowerFluxBound="cobra_default_lb" fbc:upperFluxBound="cobra_default_ub">
        <listOfReactants>
          <speciesReference constant="true" species="M_NADP_c" stoichiometry="1" />
          <speciesReference constant="true" species="M_RGT_c" stoichiometry="2" />
        </listOfReactants>
        <listOfProducts>
          <speciesReference constant="true" species="M_H_c" stoichiometry="1" />
          <speciesReference constant="true" species="M_NADPH_c" stoichiometry="1" />
          <speciesReference constant="true" species="M_OGT_c" stoichiometry="1" />
        </listOfProducts>
      </reaction>
      <reaction fast="false" id="R_KVU_R364" name="glutathione synthetase" reversible="false" fbc:lowerFluxBound="cobra_0_bound" fbc:upperFluxBound="cobra_default_ub">
        <listOfReactants>
          <speciesReference constant="true" species="M_ATP_c" stoichiometry="1" />
          <speciesReference constant="true" species="M_GC_c" stoichiometry="1" />
          <speciesReference constant="true" species="M_GLY_c" stoichiometry="1" />
        </listOfReactants>
        <listOfProducts>
          <speciesReference constant="true" species="M_ADP_c" stoichiometry="1" />
          <speciesReference constant="true" species="M_H_c" stoichiometry="1" />
          <speciesReference constant="true" species="M_PI_c" stoichiometry="1" />
          <speciesReference constant="true" species="M_RGT_c" stoichiometry="1" />
        </listOfProducts>
      </reaction>
      <reaction fast="false" id="R_KVU_R365" name="5-oxoprolinase (ATP-hydrolysing) " reversible="false" fbc:lowerFluxBound="cobra_0_bound" fbc:upperFluxBound="cobra_default_ub">
        <listOfReactants>
          <speciesReference constant="true" species="M_5OPRO_c" stoichiometry="1" />
          <speciesReference constant="true" species="M_ATP_c" stoichiometry="1" />
          <speciesReference constant="true" species="M_H2O_c" stoichiometry="2" />
        </listOfReactants>
        <listOfProducts>
          <speciesReference constant="true" species="M_ADP_c" stoichiometry="1" />
          <speciesReference constant="true" species="M_GLU_c" stoichiometry="1" />
          <speciesReference constant="true" species="M_H_c" stoichiometry="1" />
          <speciesReference constant="true" species="M_PI_c" stoichiometry="1" />
        </listOfProducts>
      </reaction>
      <reaction fast="false" id="R_KVU_R366" name="aminopeptidase (ala-gln)" reversible="true" fbc:lowerFluxBound="cobra_default_lb" fbc:upperFluxBound="cobra_default_ub">
        <listOfReactants>
          <speciesReference constant="true" species="M_ALAGLN_c" stoichiometry="1" />
          <speciesReference constant="true" species="M_H2O_c" stoichiometry="1" />
        </listOfReactants>
        <listOfProducts>
          <speciesReference constant="true" species="M_ALA_c" stoichiometry="1" />
          <speciesReference constant="true" species="M_GLN_c" stoichiometry="1" />
        </listOfProducts>
      </reaction>
      <reaction fast="false" id="R_KVU_R367" name="aminopeptidase (ala-his)" reversible="true" fbc:lowerFluxBound="cobra_default_lb" fbc:upperFluxBound="cobra_default_ub">
        <listOfReactants>
          <speciesReference constant="true" species="M_ALAHIS_c" stoichiometry="1" />
          <speciesReference constant="true" species="M_H2O_c" stoichiometry="1" />
        </listOfReactants>
        <listOfProducts>
          <speciesReference constant="true" species="M_ALA_c" stoichiometry="1" />
          <speciesReference constant="true" species="M_HIS_c" stoichiometry="1" />
        </listOfProducts>
      </reaction>
      <reaction fast="false" id="R_KVU_R368" name="aminopeptidase (ala-asp)" reversible="true" fbc:lowerFluxBound="cobra_default_lb" fbc:upperFluxBound="cobra_default_ub">
        <listOfReactants>
          <speciesReference constant="true" species="M_ALAASP_c" stoichiometry="1" />
          <speciesReference constant="true" species="M_H2O_c" stoichiometry="1" />
        </listOfReactants>
        <listOfProducts>
          <speciesReference constant="true" species="M_ALA_c" stoichiometry="1" />
          <speciesReference constant="true" species="M_ASP_c" stoichiometry="1" />
        </listOfProducts>
      </reaction>
      <reaction fast="false" id="R_KVU_R369" name="aminopeptidase (ala-glu)" reversible="true" fbc:lowerFluxBound="cobra_default_lb" fbc:upperFluxBound="cobra_default_ub">
        <listOfReactants>
          <speciesReference constant="true" species="M_ALAGLU_c" stoichiometry="1" />
          <speciesReference constant="true" species="M_H2O_c" stoichiometry="1" />
        </listOfReactants>
        <listOfProducts>
          <speciesReference constant="true" species="M_ALA_c" stoichiometry="1" />
          <speciesReference constant="true" species="M_GLU_c" stoichiometry="1" />
        </listOfProducts>
      </reaction>
      <reaction fast="false" id="R_KVU_R370" name="aminopeptidase (ala-thr)" reversible="true" fbc:lowerFluxBound="cobra_default_lb" fbc:upperFluxBound="cobra_default_ub">
        <listOfReactants>
          <speciesReference constant="true" species="M_ALATHR_c" stoichiometry="1" />
          <speciesReference constant="true" species="M_H2O_c" stoichiometry="1" />
        </listOfReactants>
        <listOfProducts>
          <speciesReference constant="true" species="M_ALA_c" stoichiometry="1" />
          <speciesReference constant="true" species="M_THR_c" stoichiometry="1" />
        </listOfProducts>
      </reaction>
      <reaction fast="false" id="R_KVU_R371" name="aminopeptidase (ala-gly)" reversible="true" fbc:lowerFluxBound="cobra_default_lb" fbc:upperFluxBound="cobra_default_ub">
        <listOfReactants>
          <speciesReference constant="true" species="M_ALAGLY_c" stoichiometry="1" />
          <speciesReference constant="true" species="M_H2O_c" stoichiometry="1" />
        </listOfReactants>
        <listOfProducts>
          <speciesReference constant="true" species="M_ALA_c" stoichiometry="1" />
          <speciesReference constant="true" species="M_GLY_c" stoichiometry="1" />
        </listOfProducts>
      </reaction>
      <reaction fast="false" id="R_KVU_R372" name="aminopeptidase (ala-leu)" reversible="true" fbc:lowerFluxBound="cobra_default_lb" fbc:upperFluxBound="cobra_default_ub">
        <listOfReactants>
          <speciesReference constant="true" species="M_ALALEU_c" stoichiometry="1" />
          <speciesReference constant="true" species="M_H2O_c" stoichiometry="1" />
        </listOfReactants>
        <listOfProducts>
          <speciesReference constant="true" species="M_ALA_c" stoichiometry="1" />
          <speciesReference constant="true" species="M_LEU_c" stoichiometry="1" />
        </listOfProducts>
      </reaction>
      <reaction fast="false" id="R_KVU_R373" name="aminopeptidase (gly-asn)" reversible="true" fbc:lowerFluxBound="cobra_default_lb" fbc:upperFluxBound="cobra_default_ub">
        <listOfReactants>
          <speciesReference constant="true" species="M_GLYASN_c" stoichiometry="1" />
          <speciesReference constant="true" species="M_H2O_c" stoichiometry="1" />
        </listOfReactants>
        <listOfProducts>
          <speciesReference constant="true" species="M_ASN_c" stoichiometry="1" />
          <speciesReference constant="true" species="M_GLY_c" stoichiometry="1" />
        </listOfProducts>
      </reaction>
      <reaction fast="false" id="R_KVU_R374" name="aminopeptidase (gly-asp)" reversible="true" fbc:lowerFluxBound="cobra_default_lb" fbc:upperFluxBound="cobra_default_ub">
        <listOfReactants>
          <speciesReference constant="true" species="M_GLYASP_c" stoichiometry="1" />
          <speciesReference constant="true" species="M_H2O_c" stoichiometry="1" />
        </listOfReactants>
        <listOfProducts>
          <speciesReference constant="true" species="M_ASP_c" stoichiometry="1" />
          <speciesReference constant="true" species="M_GLY_c" stoichiometry="1" />
        </listOfProducts>
      </reaction>
      <reaction fast="false" id="R_KVU_R375" name="aminopeptidase (gly-gln)" reversible="true" fbc:lowerFluxBound="cobra_default_lb" fbc:upperFluxBound="cobra_default_ub">
        <listOfReactants>
          <speciesReference constant="true" species="M_GLYGLN_c" stoichiometry="1" />
          <speciesReference constant="true" species="M_H2O_c" stoichiometry="1" />
        </listOfReactants>
        <listOfProducts>
          <speciesReference constant="true" species="M_GLN_c" stoichiometry="1" />
          <speciesReference constant="true" species="M_GLY_c" stoichiometry="1" />
        </listOfProducts>
      </reaction>
      <reaction fast="false" id="R_KVU_R376" name="aminopeptidase (gly-glu)" reversible="true" fbc:lowerFluxBound="cobra_default_lb" fbc:upperFluxBound="cobra_default_ub">
        <listOfReactants>
          <speciesReference constant="true" species="M_GLYGLU_c" stoichiometry="1" />
          <speciesReference constant="true" species="M_H2O_c" stoichiometry="1" />
        </listOfReactants>
        <listOfProducts>
          <speciesReference constant="true" species="M_GLU_c" stoichiometry="1" />
          <speciesReference constant="true" species="M_GLY_c" stoichiometry="1" />
        </listOfProducts>
      </reaction>
      <reaction fast="false" id="R_KVU_R377" name="aminopeptidase (gly-leu)" reversible="true" fbc:lowerFluxBound="cobra_default_lb" fbc:upperFluxBound="cobra_default_ub">
        <listOfReactants>
          <speciesReference constant="true" species="M_GLYLEU_c" stoichiometry="1" />
          <speciesReference constant="true" species="M_H2O_c" stoichiometry="1" />
        </listOfReactants>
        <listOfProducts>
          <speciesReference constant="true" species="M_GLY_c" stoichiometry="1" />
          <speciesReference constant="true" species="M_LEU_c" stoichiometry="1" />
        </listOfProducts>
      </reaction>
      <reaction fast="false" id="R_KVU_R378" name="aminopeptidase (gly-met)" reversible="true" fbc:lowerFluxBound="cobra_default_lb" fbc:upperFluxBound="cobra_default_ub">
        <listOfReactants>
          <speciesReference constant="true" species="M_GLYMET_c" stoichiometry="1" />
          <speciesReference constant="true" species="M_H2O_c" stoichiometry="1" />
        </listOfReactants>
        <listOfProducts>
          <speciesReference constant="true" species="M_GLY_c" stoichiometry="1" />
          <speciesReference constant="true" species="M_MET_c" stoichiometry="1" />
        </listOfProducts>
      </reaction>
      <reaction fast="false" id="R_KVU_R379" name="aminopeptidase (gly-phe)" reversible="true" fbc:lowerFluxBound="cobra_default_lb" fbc:upperFluxBound="cobra_default_ub">
        <listOfReactants>
          <speciesReference constant="true" species="M_GLYPHE_c" stoichiometry="1" />
          <speciesReference constant="true" species="M_H2O_c" stoichiometry="1" />
        </listOfReactants>
        <listOfProducts>
          <speciesReference constant="true" species="M_GLY_c" stoichiometry="1" />
          <speciesReference constant="true" species="M_PHE_c" stoichiometry="1" />
        </listOfProducts>
      </reaction>
      <reaction fast="false" id="R_KVU_R380" name="aminopeptidase (met-ala)" reversible="true" fbc:lowerFluxBound="cobra_default_lb" fbc:upperFluxBound="cobra_default_ub">
        <listOfReactants>
          <speciesReference constant="true" species="M_H2O_c" stoichiometry="1" />
          <speciesReference constant="true" species="M_METALA_c" stoichiometry="1" />
        </listOfReactants>
        <listOfProducts>
          <speciesReference constant="true" species="M_ALA_c" stoichiometry="1" />
          <speciesReference constant="true" species="M_MET_c" stoichiometry="1" />
        </listOfProducts>
      </reaction>
      <reaction fast="false" id="R_KVU_R381" name="aminopeptidase (gly-cys)" reversible="true" fbc:lowerFluxBound="cobra_default_lb" fbc:upperFluxBound="cobra_default_ub">
        <listOfReactants>
          <speciesReference constant="true" species="M_GLYCYS_c" stoichiometry="1" />
          <speciesReference constant="true" species="M_H2O_c" stoichiometry="1" />
        </listOfReactants>
        <listOfProducts>
          <speciesReference constant="true" species="M_CYS_c" stoichiometry="1" />
          <speciesReference constant="true" species="M_GLY_c" stoichiometry="1" />
        </listOfProducts>
      </reaction>
      <reaction fast="false" id="R_KVU_R382" name="aminopeptidase (gly-tyr)" reversible="true" fbc:lowerFluxBound="cobra_default_lb" fbc:upperFluxBound="cobra_default_ub">
        <listOfReactants>
          <speciesReference constant="true" species="M_GLYTYR_c" stoichiometry="1" />
          <speciesReference constant="true" species="M_H2O_c" stoichiometry="1" />
        </listOfReactants>
        <listOfProducts>
          <speciesReference constant="true" species="M_GLY_c" stoichiometry="1" />
          <speciesReference constant="true" species="M_TYR_c" stoichiometry="1" />
        </listOfProducts>
      </reaction>
      <reaction fast="false" id="R_KVU_R383" name="aminopeptidase (gly-pro)" reversible="true" fbc:lowerFluxBound="cobra_default_lb" fbc:upperFluxBound="cobra_default_ub">
        <listOfReactants>
          <speciesReference constant="true" species="M_GLYPRO_c" stoichiometry="1" />
          <speciesReference constant="true" species="M_H2O_c" stoichiometry="1" />
        </listOfReactants>
        <listOfProducts>
          <speciesReference constant="true" species="M_GLY_c" stoichiometry="1" />
          <speciesReference constant="true" species="M_PRO_c" stoichiometry="1" />
        </listOfProducts>
      </reaction>
      <reaction fast="false" id="R_KVU_R384" name="UDP-N-acetylglucosamine 1-carboxyvinyltransferase (murA)" reversible="false" fbc:lowerFluxBound="cobra_0_bound" fbc:upperFluxBound="cobra_default_ub">
        <listOfReactants>
          <speciesReference constant="true" species="M_PEP_c" stoichiometry="1" />
          <speciesReference constant="true" species="M_UDPNAG_c" stoichiometry="1" />
        </listOfReactants>
        <listOfProducts>
          <speciesReference constant="true" species="M_PI_c" stoichiometry="1" />
          <speciesReference constant="true" species="M_UACCG_c" stoichiometry="1" />
        </listOfProducts>
      </reaction>
      <reaction fast="false" id="R_KVU_R385" name="UDP-N-acetylmuramate dehydrogenase (murB)" reversible="false" fbc:lowerFluxBound="cobra_0_bound" fbc:upperFluxBound="cobra_default_ub">
        <listOfReactants>
          <speciesReference constant="true" species="M_H_c" stoichiometry="1" />
          <speciesReference constant="true" species="M_NADPH_c" stoichiometry="1" />
          <speciesReference constant="true" species="M_UACCG_c" stoichiometry="1" />
        </listOfReactants>
        <listOfProducts>
          <speciesReference constant="true" species="M_NADP_c" stoichiometry="1" />
          <speciesReference constant="true" species="M_UDPNAM_c" stoichiometry="1" />
        </listOfProducts>
      </reaction>
      <reaction fast="false" id="R_KVU_R386" name="UDP-N-acetylmuramate-alanine ligase (murC)" reversible="false" fbc:lowerFluxBound="cobra_0_bound" fbc:upperFluxBound="cobra_default_ub">
        <listOfReactants>
          <speciesReference constant="true" species="M_ALA_c" stoichiometry="1" />
          <speciesReference constant="true" species="M_ATP_c" stoichiometry="1" />
          <speciesReference constant="true" species="M_UDPNAM_c" stoichiometry="1" />
        </listOfReactants>
        <listOfProducts>
          <speciesReference constant="true" species="M_ADP_c" stoichiometry="1" />
          <speciesReference constant="true" species="M_H_c" stoichiometry="1" />
          <speciesReference constant="true" species="M_PI_c" stoichiometry="1" />
          <speciesReference constant="true" species="M_UDPNAMA_c" stoichiometry="1" />
        </listOfProducts>
      </reaction>
      <reaction fast="false" id="R_KVU_R387" name="UDP-N-acetylmuramoyl-L-alanyl-D-glutamate synthetase (murD)" reversible="false" fbc:lowerFluxBound="cobra_0_bound" fbc:upperFluxBound="cobra_default_ub">
        <listOfReactants>
          <speciesReference constant="true" species="M_ATP_c" stoichiometry="1" />
          <speciesReference constant="true" species="M_DGLU_c" stoichiometry="1" />
          <speciesReference constant="true" species="M_UDPNAMA_c" stoichiometry="1" />
        </listOfReactants>
        <listOfProducts>
          <speciesReference constant="true" species="M_ADP_c" stoichiometry="1" />
          <speciesReference constant="true" species="M_H_c" stoichiometry="1" />
          <speciesReference constant="true" species="M_PI_c" stoichiometry="1" />
          <speciesReference constant="true" species="M_UDPNAMAG_c" stoichiometry="1" />
        </listOfProducts>
      </reaction>
      <reaction fast="false" id="R_KVU_R388" name="UDP-N-acetylmuramoyl-L-alanyl-D-glutamyl-meso-2,6-diaminopimelate synthetase (murE)" reversible="false" fbc:lowerFluxBound="cobra_0_bound" fbc:upperFluxBound="cobra_default_ub">
        <listOfReactants>
          <speciesReference constant="true" species="M_ATP_c" stoichiometry="1" />
          <speciesReference constant="true" species="M_MDAPIM_c" stoichiometry="1" />
          <speciesReference constant="true" species="M_UDPNAMAG_c" stoichiometry="1" />
        </listOfReactants>
        <listOfProducts>
          <speciesReference constant="true" species="M_ADP_c" stoichiometry="1" />
          <speciesReference constant="true" species="M_H_c" stoichiometry="1" />
          <speciesReference constant="true" species="M_PI_c" stoichiometry="1" />
          <speciesReference constant="true" species="M_UGMD_c" stoichiometry="1" />
        </listOfProducts>
      </reaction>
      <reaction fast="false" id="R_KVU_R389" name="D-AlanineD-Alanine ligase" reversible="false" fbc:lowerFluxBound="cobra_0_bound" fbc:upperFluxBound="cobra_default_ub">
        <listOfReactants>
          <speciesReference constant="true" species="M_ATP_c" stoichiometry="1" />
          <speciesReference constant="true" species="M_DALA_c" stoichiometry="2" />
        </listOfReactants>
        <listOfProducts>
          <speciesReference constant="true" species="M_ADP_c" stoichiometry="1" />
          <speciesReference constant="true" species="M_ALAALA_c" stoichiometry="1" />
          <speciesReference constant="true" species="M_H_c" stoichiometry="1" />
          <speciesReference constant="true" species="M_PI_c" stoichiometry="1" />
        </listOfProducts>
      </reaction>
      <reaction fast="false" id="R_KVU_R390" name="UDP-N-acetylmuramoyl-L-alanyl-D-glutamyl-meso-2,6-diaminopimeloyl-D-alanyl-D-alanine synthetase (murF)" reversible="false" fbc:lowerFluxBound="cobra_0_bound" fbc:upperFluxBound="cobra_default_ub">
        <listOfReactants>
          <speciesReference constant="true" species="M_ALAALA_c" stoichiometry="1" />
          <speciesReference constant="true" species="M_ATP_c" stoichiometry="1" />
          <speciesReference constant="true" species="M_UGMD_c" stoichiometry="1" />
        </listOfReactants>
        <listOfProducts>
          <speciesReference constant="true" species="M_ADP_c" stoichiometry="1" />
          <speciesReference constant="true" species="M_H_c" stoichiometry="1" />
          <speciesReference constant="true" species="M_PI_c" stoichiometry="1" />
          <speciesReference constant="true" species="M_UGMDA_c" stoichiometry="1" />
        </listOfProducts>
      </reaction>
      <reaction fast="false" id="R_KVU_R391" name="phospho-N-acetylmuramoyl-pentapeptide-transferase (mraY)" reversible="false" fbc:lowerFluxBound="cobra_0_bound" fbc:upperFluxBound="cobra_default_ub">
        <listOfReactants>
          <speciesReference constant="true" species="M_UDCPP_c" stoichiometry="1" />
          <speciesReference constant="true" species="M_UGMDA_c" stoichiometry="1" />
        </listOfReactants>
        <listOfProducts>
          <speciesReference constant="true" species="M_UAGMDA_c" stoichiometry="1" />
          <speciesReference constant="true" species="M_UMP_c" stoichiometry="1" />
        </listOfProducts>
      </reaction>
      <reaction fast="false" id="R_KVU_R392" name="UDP-N-acetylglucosamine-N-acetylmuramyl-(pentapeptide) pyrophosphoryl-undecaprenol N-acetylglucosamine transferase (murG)" reversible="false" fbc:lowerFluxBound="cobra_0_bound" fbc:upperFluxBound="cobra_default_ub">
        <listOfReactants>
          <speciesReference constant="true" species="M_UAGMDA_c" stoichiometry="1" />
          <speciesReference constant="true" species="M_UDPNAG_c" stoichiometry="1" />
        </listOfReactants>
        <listOfProducts>
          <speciesReference constant="true" species="M_H_c" stoichiometry="1" />
          <speciesReference constant="true" species="M_UAAGMDA_c" stoichiometry="1" />
          <speciesReference constant="true" species="M_UDP_c" stoichiometry="1" />
        </listOfProducts>
      </reaction>
      <reaction fast="false" id="R_KVU_R393" name="peptidoglycan subunit synthesis," reversible="false" fbc:lowerFluxBound="cobra_0_bound" fbc:upperFluxBound="cobra_default_ub">
        <listOfReactants>
          <speciesReference constant="true" species="M_UAAGMDA_c" stoichiometry="1" />
        </listOfReactants>
        <listOfProducts>
          <speciesReference constant="true" species="M_H_e" stoichiometry="1" />
          <speciesReference constant="true" species="M_PEPTIDO_eco_e" stoichiometry="1" />
          <speciesReference constant="true" species="M_UDCPDP_c" stoichiometry="1" />
        </listOfProducts>
      </reaction>
      <reaction fast="false" id="R_KVU_R394" name="peptidoglyan subunit crosslinking reaction" reversible="false" fbc:lowerFluxBound="cobra_0_bound" fbc:upperFluxBound="cobra_default_ub">
        <listOfReactants>
          <speciesReference constant="true" species="M_PEPTIDO_eco_e" stoichiometry="1" />
        </listOfReactants>
        <listOfProducts>
          <speciesReference constant="true" species="M_DALA_e" stoichiometry="1" />
          <speciesReference constant="true" species="M_PEPTX_c" stoichiometry="1" />
        </listOfProducts>
      </reaction>
      <reaction fast="false" id="R_KVU_R395" name="undecaprenyl-diphosphatase (bacA)" reversible="false" fbc:lowerFluxBound="cobra_0_bound" fbc:upperFluxBound="cobra_default_ub">
        <listOfReactants>
          <speciesReference constant="true" species="M_H2O_c" stoichiometry="1" />
          <speciesReference constant="true" species="M_UDCPDP_c" stoichiometry="1" />
        </listOfReactants>
        <listOfProducts>
          <speciesReference constant="true" species="M_H_c" stoichiometry="1" />
          <speciesReference constant="true" species="M_PI_c" stoichiometry="1" />
          <speciesReference constant="true" species="M_UDCPP_c" stoichiometry="1" />
        </listOfProducts>
      </reaction>
      <reaction fast="false" id="R_KVU_R396" name="undecaprenyl diphosphate synthase" reversible="true" fbc:lowerFluxBound="cobra_default_lb" fbc:upperFluxBound="cobra_default_ub">
        <listOfReactants>
          <speciesReference constant="true" species="M_FRDP_c" stoichiometry="1" />
          <speciesReference constant="true" species="M_IPP_c" stoichiometry="8" />
        </listOfReactants>
        <listOfProducts>
          <speciesReference constant="true" species="M_PPI_c" stoichiometry="8" />
          <speciesReference constant="true" species="M_UDCPDP_c" stoichiometry="1" />
        </listOfProducts>
      </reaction>
      <reaction fast="false" id="R_KVU_R397" name="UDP-N-acetylglucosamine acyltransferase" reversible="false" fbc:lowerFluxBound="cobra_0_bound" fbc:upperFluxBound="cobra_default_ub">
        <listOfReactants>
          <speciesReference constant="true" species="M_C14HACP_c" stoichiometry="1" />
          <speciesReference constant="true" species="M_UDPNAG_c" stoichiometry="1" />
        </listOfReactants>
        <listOfProducts>
          <speciesReference constant="true" species="M_ACP_c" stoichiometry="1" />
          <speciesReference constant="true" species="M_UDPG2AA_c" stoichiometry="1" />
        </listOfProducts>
      </reaction>
      <reaction fast="false" id="R_KVU_R398" name="UDP-3-O-[3-hydroxymyristoyl] N?acetylglucosamine deacetylase" reversible="false" fbc:lowerFluxBound="cobra_0_bound" fbc:upperFluxBound="cobra_default_ub">
        <listOfReactants>
          <speciesReference constant="true" species="M_H2O_c" stoichiometry="1" />
          <speciesReference constant="true" species="M_UDPG2AA_c" stoichiometry="1" />
        </listOfReactants>
        <listOfProducts>
          <speciesReference constant="true" species="M_AC_c" stoichiometry="1" />
          <speciesReference constant="true" species="M_UDPG2A_c" stoichiometry="1" />
        </listOfProducts>
      </reaction>
      <reaction fast="false" id="R_KVU_R399" name="UDP-2,3-diacylglucosamine hydrolase" reversible="false" fbc:lowerFluxBound="cobra_0_bound" fbc:upperFluxBound="cobra_default_ub">
        <listOfReactants>
          <speciesReference constant="true" species="M_H2O_c" stoichiometry="1" />
          <speciesReference constant="true" species="M_UDPG23A_c" stoichiometry="1" />
        </listOfReactants>
        <listOfProducts>
          <speciesReference constant="true" species="M_H_c" stoichiometry="2" />
          <speciesReference constant="true" species="M_LIPIDX_c" stoichiometry="1" />
          <speciesReference constant="true" species="M_UMP_c" stoichiometry="1" />
        </listOfProducts>
      </reaction>
      <reaction fast="false" id="R_KVU_R400" name="UDP-3-O-[3-hydroxymyristoyl] glucosamine N-acyltransferase" reversible="false" fbc:lowerFluxBound="cobra_0_bound" fbc:upperFluxBound="cobra_default_ub">
        <listOfReactants>
          <speciesReference constant="true" species="M_C14HACP_c" stoichiometry="1" />
          <speciesReference constant="true" species="M_UDPG2A_c" stoichiometry="1" />
        </listOfReactants>
        <listOfProducts>
          <speciesReference constant="true" species="M_ACP_c" stoichiometry="1" />
          <speciesReference constant="true" species="M_H_c" stoichiometry="1" />
          <speciesReference constant="true" species="M_UDPG23A_c" stoichiometry="1" />
        </listOfProducts>
      </reaction>
      <reaction fast="false" id="R_KVU_R401" name="lipid-A-disaccharide synthase" reversible="true" fbc:lowerFluxBound="cobra_default_lb" fbc:upperFluxBound="cobra_default_ub">
        <listOfReactants>
          <speciesReference constant="true" species="M_LIPIDX_c" stoichiometry="1" />
          <speciesReference constant="true" species="M_UDPG23A_c" stoichiometry="1" />
        </listOfReactants>
        <listOfProducts>
          <speciesReference constant="true" species="M_DISAC1P_c" stoichiometry="1" />
          <speciesReference constant="true" species="M_H_c" stoichiometry="1" />
          <speciesReference constant="true" species="M_UDP_c" stoichiometry="1" />
        </listOfProducts>
      </reaction>
      <reaction fast="false" id="R_KVU_R402" name="Tetraacyldisaccharide 4'kinase" reversible="false" fbc:lowerFluxBound="cobra_0_bound" fbc:upperFluxBound="cobra_default_ub">
        <listOfReactants>
          <speciesReference constant="true" species="M_ATP_c" stoichiometry="1" />
          <speciesReference constant="true" species="M_DISAC1P_c" stoichiometry="1" />
        </listOfReactants>
        <listOfProducts>
          <speciesReference constant="true" species="M_ADP_c" stoichiometry="1" />
          <speciesReference constant="true" species="M_H_c" stoichiometry="1" />
          <speciesReference constant="true" species="M_LIPIDA_c" stoichiometry="1" />
        </listOfProducts>
      </reaction>
      <reaction fast="false" id="R_KVU_R403" name="3-deoxy-D-manno-octulosonic-acid transferase2" reversible="false" fbc:lowerFluxBound="cobra_0_bound" fbc:upperFluxBound="cobra_default_ub">
        <listOfReactants>
          <speciesReference constant="true" species="M_CMPKDO_c" stoichiometry="1" />
          <speciesReference constant="true" species="M_LIPIDA_c" stoichiometry="1" />
        </listOfReactants>
        <listOfProducts>
          <speciesReference constant="true" species="M_CMP_c" stoichiometry="1" />
          <speciesReference constant="true" species="M_H_c" stoichiometry="1" />
          <speciesReference constant="true" species="M_KDOLIPID4_c" stoichiometry="1" />
        </listOfProducts>
      </reaction>
      <reaction fast="false" id="R_KVU_R404" name="3-deoxy-D-manno-octulosonic-acid transferase" reversible="false" fbc:lowerFluxBound="cobra_0_bound" fbc:upperFluxBound="cobra_default_ub">
        <listOfReactants>
          <speciesReference constant="true" species="M_CMPKDO_c" stoichiometry="1" />
          <speciesReference constant="true" species="M_KDOLIPID4_c" stoichiometry="1" />
        </listOfReactants>
        <listOfProducts>
          <speciesReference constant="true" species="M_CMP_c" stoichiometry="1" />
          <speciesReference constant="true" species="M_H_c" stoichiometry="1" />
          <speciesReference constant="true" species="M_K2LIPIV_c" stoichiometry="1" />
        </listOfProducts>
      </reaction>
      <reaction fast="false" id="R_KVU_R405" name="lipid A biosynthesis lauroyl acyltransferase" reversible="false" fbc:lowerFluxBound="cobra_0_bound" fbc:upperFluxBound="cobra_default_ub">
        <listOfReactants>
          <speciesReference constant="true" species="M_C120ACP_c" stoichiometry="1" />
          <speciesReference constant="true" species="M_K2LIPIV_c" stoichiometry="1" />
        </listOfReactants>
        <listOfProducts>
          <speciesReference constant="true" species="M_ACP_c" stoichiometry="1" />
          <speciesReference constant="true" species="M_LK2LIPIV_c" stoichiometry="1" />
        </listOfProducts>
      </reaction>
      <reaction fast="false" id="R_KVU_R406" name="lipid A biosynthesis (KDO)2-(lauroyl)-lipid iva acyltransferase" reversible="false" fbc:lowerFluxBound="cobra_0_bound" fbc:upperFluxBound="cobra_default_ub">
        <listOfReactants>
          <speciesReference constant="true" species="M_C140ACP_c" stoichiometry="1" />
          <speciesReference constant="true" species="M_LK2LIPIV_c" stoichiometry="1" />
        </listOfReactants>
        <listOfProducts>
          <speciesReference constant="true" species="M_ACP_c" stoichiometry="1" />
          <speciesReference constant="true" species="M_K2LIPA_c" stoichiometry="1" />
        </listOfProducts>
      </reaction>
      <reaction fast="false" id="R_KVU_R407" name="2-dehydro-3-deoxyphosphooctonate aldolase (KDO 8-P synthase)" reversible="false" fbc:lowerFluxBound="cobra_0_bound" fbc:upperFluxBound="cobra_default_ub">
        <listOfReactants>
          <speciesReference constant="true" species="M_A5P_c" stoichiometry="1" />
          <speciesReference constant="true" species="M_H2O_c" stoichiometry="1" />
          <speciesReference constant="true" species="M_PEP_c" stoichiometry="1" />
        </listOfReactants>
        <listOfProducts>
          <speciesReference constant="true" species="M_KDO8P_c" stoichiometry="1" />
          <speciesReference constant="true" species="M_PI_c" stoichiometry="1" />
        </listOfProducts>
      </reaction>
      <reaction fast="false" id="R_KVU_R408" name="3-deoxy-D-manno-octulosonate 8-phosphate phosphatase" reversible="false" fbc:lowerFluxBound="cobra_0_bound" fbc:upperFluxBound="cobra_default_ub">
        <listOfReactants>
          <speciesReference constant="true" species="M_H2O_c" stoichiometry="1" />
          <speciesReference constant="true" species="M_KDO8P_c" stoichiometry="1" />
        </listOfReactants>
        <listOfProducts>
          <speciesReference constant="true" species="M_KDO_c" stoichiometry="1" />
          <speciesReference constant="true" species="M_PI_c" stoichiometry="1" />
        </listOfProducts>
      </reaction>
      <reaction fast="false" id="R_KVU_R409" name="3-deoxy-manno-octulosonate cytidylyltransferase" reversible="false" fbc:lowerFluxBound="cobra_0_bound" fbc:upperFluxBound="cobra_default_ub">
        <listOfReactants>
          <speciesReference constant="true" species="M_CTP_c" stoichiometry="1" />
          <speciesReference constant="true" species="M_KDO_c" stoichiometry="1" />
        </listOfReactants>
        <listOfProducts>
          <speciesReference constant="true" species="M_CMPKDO_c" stoichiometry="1" />
          <speciesReference constant="true" species="M_PPI_c" stoichiometry="1" />
        </listOfProducts>
      </reaction>
      <reaction fast="false" id="R_KVU_R410" name="sedoheptulose 7-phosphate isomerase" reversible="false" fbc:lowerFluxBound="cobra_0_bound" fbc:upperFluxBound="cobra_default_ub">
        <listOfReactants>
          <speciesReference constant="true" species="M_S7P_c" stoichiometry="1" />
        </listOfReactants>
        <listOfProducts>
          <speciesReference constant="true" species="M_DGDMH7P_c" stoichiometry="1" />
        </listOfProducts>
      </reaction>
      <reaction fast="false" id="R_KVU_R411" name="D-beta-D-heptose 7-phosphate kinase / D-beta-D-heptose 1-phosphate adenosyltransferase" reversible="false" fbc:lowerFluxBound="cobra_0_bound" fbc:upperFluxBound="cobra_default_ub">
        <listOfReactants>
          <speciesReference constant="true" species="M_ATP_c" stoichiometry="1" />
          <speciesReference constant="true" species="M_DGDMH7P_c" stoichiometry="1" />
        </listOfReactants>
        <listOfProducts>
          <speciesReference constant="true" species="M_ADP_c" stoichiometry="1" />
          <speciesReference constant="true" species="M_DGDMH17BP_c" stoichiometry="1" />
          <speciesReference constant="true" species="M_H_c" stoichiometry="1" />
        </listOfProducts>
      </reaction>
      <reaction fast="false" id="R_KVU_R412" name="D-glycero-D-manno-heptose 1,7-bisphosphate phosphatase," reversible="false" fbc:lowerFluxBound="cobra_0_bound" fbc:upperFluxBound="cobra_default_ub">
        <listOfReactants>
          <speciesReference constant="true" species="M_DGDMH17BP_c" stoichiometry="1" />
          <speciesReference constant="true" species="M_H2O_c" stoichiometry="1" />
        </listOfReactants>
        <listOfProducts>
          <speciesReference constant="true" species="M_DGDMH1P_c" stoichiometry="1" />
          <speciesReference constant="true" species="M_PI_c" stoichiometry="1" />
        </listOfProducts>
      </reaction>
      <reaction fast="false" id="R_KVU_R413" name="D-beta-D-heptose 7-phosphate kinase / D-beta-D-heptose 1-phosphate adenosyltransferase" reversible="false" fbc:lowerFluxBound="cobra_0_bound" fbc:upperFluxBound="cobra_default_ub">
        <listOfReactants>
          <speciesReference constant="true" species="M_ATP_c" stoichiometry="1" />
          <speciesReference constant="true" species="M_DGDMH1P_c" stoichiometry="1" />
          <speciesReference constant="true" species="M_H_c" stoichiometry="1" />
        </listOfReactants>
        <listOfProducts>
          <speciesReference constant="true" species="M_ADPDGDMHEP_c" stoichiometry="1" />
          <speciesReference constant="true" species="M_PPI_c" stoichiometry="1" />
        </listOfProducts>
      </reaction>
      <reaction fast="false" id="R_KVU_R414" name="ADP-L-glycero-D-manno-heptose 6-epimerase" reversible="false" fbc:lowerFluxBound="cobra_0_bound" fbc:upperFluxBound="cobra_default_ub">
        <listOfReactants>
          <speciesReference constant="true" species="M_ADPDGDMHEP_c" stoichiometry="1" />
        </listOfReactants>
        <listOfProducts>
          <speciesReference constant="true" species="M_ADPHEP_c" stoichiometry="1" />
        </listOfProducts>
      </reaction>
      <reaction fast="false" id="R_KVU_R415" name="lipopolysaccharide biosynthesis" reversible="false" fbc:lowerFluxBound="cobra_0_bound" fbc:upperFluxBound="cobra_default_ub">
        <listOfReactants>
          <speciesReference constant="true" species="M_ADPHEP_c" stoichiometry="3" />
          <speciesReference constant="true" species="M_CDPETN_c" stoichiometry="2" />
          <speciesReference constant="true" species="M_CMPKDO_c" stoichiometry="3" />
          <speciesReference constant="true" species="M_K2LIPA_c" stoichiometry="1" />
          <speciesReference constant="true" species="M_UDPG_c" stoichiometry="2" />
        </listOfReactants>
        <listOfProducts>
          <speciesReference constant="true" species="M_ADP_c" stoichiometry="3" />
          <speciesReference constant="true" species="M_CDP_c" stoichiometry="2" />
          <speciesReference constant="true" species="M_CMP_c" stoichiometry="3" />
          <speciesReference constant="true" species="M_H_c" stoichiometry="10" />
          <speciesReference constant="true" species="M_LPS_eco[c]" stoichiometry="1" />
          <speciesReference constant="true" species="M_UDP_c" stoichiometry="2" />
        </listOfProducts>
      </reaction>
      <reaction fast="false" id="R_KVU_R416" name="thiamine diphosphokinase" reversible="false" fbc:lowerFluxBound="cobra_0_bound" fbc:upperFluxBound="cobra_default_ub">
        <listOfReactants>
          <speciesReference constant="true" species="M_ATP_c" stoichiometry="1" />
          <speciesReference constant="true" species="M_THME_c" stoichiometry="1" />
        </listOfReactants>
        <listOfProducts>
          <speciesReference constant="true" species="M_ADP_c" stoichiometry="1" />
          <speciesReference constant="true" species="M_H_c" stoichiometry="1" />
          <speciesReference constant="true" species="M_THMP_c" stoichiometry="1" />
        </listOfProducts>
      </reaction>
      <reaction fast="false" id="R_KVU_R417" name="nucleoside-triphosphatase THEP" reversible="false" fbc:lowerFluxBound="cobra_0_bound" fbc:upperFluxBound="cobra_default_ub">
        <listOfReactants>
          <speciesReference constant="true" species="M_H2O_c" stoichiometry="1" />
          <speciesReference constant="true" species="M_THDP_c" stoichiometry="1" />
        </listOfReactants>
        <listOfProducts>
          <speciesReference constant="true" species="M_H_c" stoichiometry="1" />
          <speciesReference constant="true" species="M_PI_c" stoichiometry="1" />
          <speciesReference constant="true" species="M_THMP_c" stoichiometry="1" />
        </listOfProducts>
      </reaction>
      <reaction fast="false" id="R_KVU_R418" name="Riboflavin biosynthesis protein ribBA" reversible="false" fbc:lowerFluxBound="cobra_0_bound" fbc:upperFluxBound="cobra_default_ub">
        <listOfReactants>
          <speciesReference constant="true" species="M_GTP_c" stoichiometry="1" />
          <speciesReference constant="true" species="M_H2O_c" stoichiometry="3" />
        </listOfReactants>
        <listOfProducts>
          <speciesReference constant="true" species="M_D6RP5P_c" stoichiometry="1" />
          <speciesReference constant="true" species="M_FOR_c" stoichiometry="1" />
          <speciesReference constant="true" species="M_H_c" stoichiometry="2" />
          <speciesReference constant="true" species="M_PPI_c" stoichiometry="1" />
        </listOfProducts>
      </reaction>
      <reaction fast="false" id="R_KVU_R419" name="diaminohydroxyphosphoribosylaminopyrimidine deaminase (ribD)" reversible="false" fbc:lowerFluxBound="cobra_0_bound" fbc:upperFluxBound="cobra_default_ub">
        <listOfReactants>
          <speciesReference constant="true" species="M_D6RP5P_c" stoichiometry="1" />
          <speciesReference constant="true" species="M_H2O_c" stoichiometry="1" />
          <speciesReference constant="true" species="M_H_c" stoichiometry="1" />
        </listOfReactants>
        <listOfProducts>
          <speciesReference constant="true" species="M_A6RP5P_c" stoichiometry="1" />
          <speciesReference constant="true" species="M_NH3_c" stoichiometry="1" />
        </listOfProducts>
      </reaction>
      <reaction fast="false" id="R_KVU_R420" name="5-amino-6-(5-phosphoribosylamino)uracil reductase (ribD)" reversible="false" fbc:lowerFluxBound="cobra_0_bound" fbc:upperFluxBound="cobra_default_ub">
        <listOfReactants>
          <speciesReference constant="true" species="M_A6RP5P_c" stoichiometry="1" />
          <speciesReference constant="true" species="M_H_c" stoichiometry="1" />
          <speciesReference constant="true" species="M_NADPH_c" stoichiometry="1" />
        </listOfReactants>
        <listOfProducts>
          <speciesReference constant="true" species="M_A6RP5P2_c" stoichiometry="1" />
          <speciesReference constant="true" species="M_NADP_c" stoichiometry="1" />
        </listOfProducts>
      </reaction>
      <reaction fast="false" id="R_KVU_R421" name="5-amino-6-(5-phosphoribitylamino)uracil phosphatase" reversible="false" fbc:lowerFluxBound="cobra_0_bound" fbc:upperFluxBound="cobra_default_ub">
        <listOfReactants>
          <speciesReference constant="true" species="M_A6RP5P2_c" stoichiometry="1" />
          <speciesReference constant="true" species="M_H2O_c" stoichiometry="1" />
        </listOfReactants>
        <listOfProducts>
          <speciesReference constant="true" species="M_4R5AU_c" stoichiometry="1" />
          <speciesReference constant="true" species="M_PI_c" stoichiometry="1" />
        </listOfProducts>
      </reaction>
      <reaction fast="false" id="R_KVU_R422" name="3,4-dihydroxy 2-butanone 4-phosphate synthase (ribBA)" reversible="false" fbc:lowerFluxBound="cobra_0_bound" fbc:upperFluxBound="cobra_default_ub">
        <listOfReactants>
          <speciesReference constant="true" species="M_RL5P_c" stoichiometry="1" />
        </listOfReactants>
        <listOfProducts>
          <speciesReference constant="true" species="M_DB4P_c" stoichiometry="1" />
          <speciesReference constant="true" species="M_FOR_c" stoichiometry="1" />
          <speciesReference constant="true" species="M_H_c" stoichiometry="1" />
        </listOfProducts>
      </reaction>
      <reaction fast="false" id="R_KVU_R423" name="6,7-dimethyl-8-ribityllumazine synthase (ribH)" reversible="false" fbc:lowerFluxBound="cobra_0_bound" fbc:upperFluxBound="cobra_default_ub">
        <listOfReactants>
          <speciesReference constant="true" species="M_4R5AU_c" stoichiometry="1" />
          <speciesReference constant="true" species="M_DB4P_c" stoichiometry="1" />
        </listOfReactants>
        <listOfProducts>
          <speciesReference constant="true" species="M_D8RL_c" stoichiometry="1" />
          <speciesReference constant="true" species="M_H2O_c" stoichiometry="2" />
          <speciesReference constant="true" species="M_H_c" stoichiometry="1" />
          <speciesReference constant="true" species="M_PI_c" stoichiometry="1" />
        </listOfProducts>
      </reaction>
      <reaction fast="false" id="R_KVU_R424" name="riboflavin synthase (ribE)" reversible="false" fbc:lowerFluxBound="cobra_0_bound" fbc:upperFluxBound="cobra_default_ub">
        <listOfReactants>
          <speciesReference constant="true" species="M_D8RL_c" stoichiometry="2" />
          <speciesReference constant="true" species="M_H_c" stoichiometry="2" />
        </listOfReactants>
        <listOfProducts>
          <speciesReference constant="true" species="M_4R5AU_c" stoichiometry="1" />
          <speciesReference constant="true" species="M_RIBFLAV_c" stoichiometry="1" />
        </listOfProducts>
      </reaction>
      <reaction fast="false" id="R_KVU_R425" name="riboflavin kinase / FMN adenylyltransferase (ribF)" reversible="false" fbc:lowerFluxBound="cobra_0_bound" fbc:upperFluxBound="cobra_default_ub">
        <listOfReactants>
          <speciesReference constant="true" species="M_ATP_c" stoichiometry="1" />
          <speciesReference constant="true" species="M_RIBFLAV_c" stoichiometry="1" />
        </listOfReactants>
        <listOfProducts>
          <speciesReference constant="true" species="M_ADP_c" stoichiometry="1" />
          <speciesReference constant="true" species="M_FMN_c" stoichiometry="1" />
          <speciesReference constant="true" species="M_H_c" stoichiometry="1" />
        </listOfProducts>
      </reaction>
      <reaction fast="false" id="R_KVU_R426" name="riboflavin kinase / FMN adenylyltransferase (ribF)" reversible="false" fbc:lowerFluxBound="cobra_0_bound" fbc:upperFluxBound="cobra_default_ub">
        <listOfReactants>
          <speciesReference constant="true" species="M_ATP_c" stoichiometry="1" />
          <speciesReference constant="true" species="M_FMN_c" stoichiometry="1" />
          <speciesReference constant="true" species="M_H_c" stoichiometry="1" />
        </listOfReactants>
        <listOfProducts>
          <speciesReference constant="true" species="M_FAD_c" stoichiometry="1" />
          <speciesReference constant="true" species="M_PPI_c" stoichiometry="1" />
        </listOfProducts>
      </reaction>
      <reaction fast="false" id="R_KVU_R427" name="erythrose-4-phosphate dehydrogenase" reversible="false" fbc:lowerFluxBound="cobra_0_bound" fbc:upperFluxBound="cobra_default_ub">
        <listOfReactants>
          <speciesReference constant="true" species="M_E4P_c" stoichiometry="1" />
          <speciesReference constant="true" species="M_H2O_c" stoichiometry="1" />
          <speciesReference constant="true" species="M_NAD_c" stoichiometry="1" />
        </listOfReactants>
        <listOfProducts>
          <speciesReference constant="true" species="M_DEZ_c" stoichiometry="1" />
          <speciesReference constant="true" species="M_H_c" stoichiometry="2" />
          <speciesReference constant="true" species="M_NADH_c" stoichiometry="1" />
        </listOfProducts>
      </reaction>
      <reaction fast="false" id="R_KVU_R428" name="4-phosphoerythronate dehydrogenase " reversible="false" fbc:lowerFluxBound="cobra_0_bound" fbc:upperFluxBound="cobra_default_ub">
        <listOfReactants>
          <speciesReference constant="true" species="M_DEZ_c" stoichiometry="1" />
          <speciesReference constant="true" species="M_NAD_c" stoichiometry="1" />
        </listOfReactants>
        <listOfProducts>
          <speciesReference constant="true" species="M_H_c" stoichiometry="1" />
          <speciesReference constant="true" species="M_NADH_c" stoichiometry="1" />
          <speciesReference constant="true" species="M_OHPB_c" stoichiometry="1" />
        </listOfProducts>
      </reaction>
      <reaction fast="false" id="R_KVU_R429" name="phosphoserine aminotransferase" reversible="true" fbc:lowerFluxBound="cobra_default_lb" fbc:upperFluxBound="cobra_default_ub">
        <listOfReactants>
          <speciesReference constant="true" species="M_GLU_c" stoichiometry="1" />
          <speciesReference constant="true" species="M_OHPB_c" stoichiometry="1" />
        </listOfReactants>
        <listOfProducts>
          <speciesReference constant="true" species="M_AKG_c" stoichiometry="1" />
          <speciesReference constant="true" species="M_PHT_c" stoichiometry="1" />
        </listOfProducts>
      </reaction>
      <reaction fast="false" id="R_KVU_R430" name="threonine synthase" reversible="true" fbc:lowerFluxBound="cobra_default_lb" fbc:upperFluxBound="cobra_default_ub">
        <listOfReactants>
          <speciesReference constant="true" species="M_H2O_c" stoichiometry="1" />
          <speciesReference constant="true" species="M_PHT_c" stoichiometry="1" />
        </listOfReactants>
        <listOfProducts>
          <speciesReference constant="true" species="M_4HLT_c" stoichiometry="1" />
          <speciesReference constant="true" species="M_PI_c" stoichiometry="1" />
        </listOfProducts>
      </reaction>
      <reaction fast="false" id="R_KVU_R431" name="4-hydroxythreonine-4-phosphate dehydrogenase" reversible="false" fbc:lowerFluxBound="cobra_0_bound" fbc:upperFluxBound="cobra_default_ub">
        <listOfReactants>
          <speciesReference constant="true" species="M_NAD_c" stoichiometry="1" />
          <speciesReference constant="true" species="M_PHT_c" stoichiometry="1" />
        </listOfReactants>
        <listOfProducts>
          <speciesReference constant="true" species="M_3A2OP_c" stoichiometry="1" />
          <speciesReference constant="true" species="M_CO2_c" stoichiometry="1" />
          <speciesReference constant="true" species="M_NADH_c" stoichiometry="1" />
        </listOfProducts>
      </reaction>
      <reaction fast="false" id="R_KVU_R432" name="4-hydroxythreonine-4-phosphate dehydrogenase" reversible="false" fbc:lowerFluxBound="cobra_0_bound" fbc:upperFluxBound="cobra_default_ub">
        <listOfReactants>
          <speciesReference constant="true" species="M_NAD_c" stoichiometry="1" />
          <speciesReference constant="true" species="M_PHT_c" stoichiometry="1" />
        </listOfReactants>
        <listOfProducts>
          <speciesReference constant="true" species="M_AOPBUT_c" stoichiometry="1" />
          <speciesReference constant="true" species="M_H_c" stoichiometry="1" />
          <speciesReference constant="true" species="M_NADH_c" stoichiometry="1" />
        </listOfProducts>
      </reaction>
      <reaction fast="false" id="R_KVU_R433" name="spontaneous" reversible="true" fbc:lowerFluxBound="cobra_default_lb" fbc:upperFluxBound="cobra_default_ub">
        <listOfReactants>
          <speciesReference constant="true" species="M_AOPBUT_c" stoichiometry="1" />
          <speciesReference constant="true" species="M_H_c" stoichiometry="1" />
        </listOfReactants>
        <listOfProducts>
          <speciesReference constant="true" species="M_3A2OP_c" stoichiometry="1" />
          <speciesReference constant="true" species="M_CO2_c" stoichiometry="1" />
        </listOfProducts>
      </reaction>
      <reaction fast="false" id="R_KVU_R434" name="pyridoxine 5-phosphate synthase" reversible="false" fbc:lowerFluxBound="cobra_0_bound" fbc:upperFluxBound="cobra_default_ub">
        <listOfReactants>
          <speciesReference constant="true" species="M_3A2OP_c" stoichiometry="1" />
          <speciesReference constant="true" species="M_DX5P_c" stoichiometry="1" />
        </listOfReactants>
        <listOfProducts>
          <speciesReference constant="true" species="M_H2O_c" stoichiometry="2" />
          <speciesReference constant="true" species="M_H_c" stoichiometry="1" />
          <speciesReference constant="true" species="M_P5P_c" stoichiometry="1" />
          <speciesReference constant="true" species="M_PI_c" stoichiometry="1" />
        </listOfProducts>
      </reaction>
      <reaction fast="false" id="R_KVU_R435" name="pyridoxamine 5'-phosphate oxidase" reversible="false" fbc:lowerFluxBound="cobra_0_bound" fbc:upperFluxBound="cobra_default_ub">
        <listOfReactants>
          <speciesReference constant="true" species="M_O2_c" stoichiometry="1" />
          <speciesReference constant="true" species="M_P5P_c" stoichiometry="1" />
        </listOfReactants>
        <listOfProducts>
          <speciesReference constant="true" species="M_H2O2_c" stoichiometry="1" />
          <speciesReference constant="true" species="M_PDXL5PI_c" stoichiometry="1" />
        </listOfProducts>
      </reaction>
      <reaction fast="false" id="R_KVU_R436" name="pyridoxamine 5'-phosphate oxidase" reversible="false" fbc:lowerFluxBound="cobra_0_bound" fbc:upperFluxBound="cobra_default_ub">
        <listOfReactants>
          <speciesReference constant="true" species="M_H2O_c" stoichiometry="1" />
          <speciesReference constant="true" species="M_O2_c" stoichiometry="1" />
          <speciesReference constant="true" species="M_PDXAM5PI_c" stoichiometry="1" />
        </listOfReactants>
        <listOfProducts>
          <speciesReference constant="true" species="M_H2O2_c" stoichiometry="1" />
          <speciesReference constant="true" species="M_NH3_c" stoichiometry="1" />
          <speciesReference constant="true" species="M_PDXL5PI_c" stoichiometry="1" />
        </listOfProducts>
      </reaction>
      <reaction fast="false" id="R_KVU_R437" name="pyridoxamine 5'-phosphate oxidase" reversible="true" fbc:lowerFluxBound="cobra_default_lb" fbc:upperFluxBound="cobra_default_ub">
        <listOfReactants>
          <speciesReference constant="true" species="M_O2_c" stoichiometry="1" />
          <speciesReference constant="true" species="M_PDXI_c" stoichiometry="1" />
        </listOfReactants>
        <listOfProducts>
          <speciesReference constant="true" species="M_H2O2_c" stoichiometry="1" />
          <speciesReference constant="true" species="M_PDXAL_c" stoichiometry="1" />
        </listOfProducts>
      </reaction>
      <reaction fast="false" id="R_KVU_R438" name="pyridoxamine 5'-phosphate oxidase" reversible="true" fbc:lowerFluxBound="cobra_default_lb" fbc:upperFluxBound="cobra_default_ub">
        <listOfReactants>
          <speciesReference constant="true" species="M_H2O2_c" stoichiometry="1" />
          <speciesReference constant="true" species="M_NH3_c" stoichiometry="1" />
          <speciesReference constant="true" species="M_PDXAL_c" stoichiometry="1" />
        </listOfReactants>
        <listOfProducts>
          <speciesReference constant="true" species="M_H2O_c" stoichiometry="1" />
          <speciesReference constant="true" species="M_O2_c" stoichiometry="1" />
          <speciesReference constant="true" species="M_PDXAM_c" stoichiometry="1" />
        </listOfProducts>
      </reaction>
      <reaction fast="false" id="R_KVU_R439" name="nicotinate-nucleotide adenylyltransferase (nadD)" reversible="false" fbc:lowerFluxBound="cobra_0_bound" fbc:upperFluxBound="cobra_default_ub">
        <listOfReactants>
          <speciesReference constant="true" species="M_ATP_c" stoichiometry="1" />
          <speciesReference constant="true" species="M_H_c" stoichiometry="1" />
[truncated: 287,605 more chars]
