# Supplementary material for: Investigating metabolic interactions in a microbial co-culture through integrated modelling and experiments
Source: Comput Struct Biotechnol J. 2020 Mar 30;18:1249–58. doi: 10.1016/j.csbj.2020.03.019 (PMC7286961; doi:10.1016/j.csbj.2020.03.019)
Supplement: Supplementary file 8 [file mmc8.zip › SupplementaryDatafiles/Case1/seed_mets_V4.txt]

GLC_e
keto 23CAMP_c
keto 23CGMP_c
keto AD_c
keto AD_e
keto ADN_c
keto ADN_e
keto ADP_c
keto AMP_c
keto ATP_c
keto BT_c
keto BT_e
keto CA_c
keto CA_e
keto CO2_c
keto CO2_e
keto COA_c
keto COA_c
keto COA_e
keto CTP_c
keto DADP_c
keto DAMP_c
keto DATP_c
keto DCDP_c
keto DCMP_c
keto DCTP_c
keto DGDP_c
keto DGMP_c
keto DGTP_c
keto DITP_c
keto DTDP_c
keto DUDP_c
keto DUMP_c
keto DUTP_c
keto FAD_c
keto FADH2_c
keto FMN_c
keto FMN_e
keto FMNH2_c
keto GDP_c
keto GTP_c
keto H_c
keto H_c
keto H_e
keto H2O_c
keto H2O_c
keto H2O_e
keto IMP_c
keto INS_c
keto INS_e
keto NAD_c
keto NAD_c
keto NADH_c
keto NADP_c
keto NADP_c
keto NADPH_c
keto NH3_c
keto NH3_e
keto O2_c
keto O2_c
keto O2_e
keto PI_c
keto PI_c
keto PI_e
keto PPI_c
keto PPI_c
keto PPI_e
keto PPPI_c
keto PPPI_c
keto S_c
keto S_c
keto SLF_c
keto SLF_e
keto THF_c
keto THF_c
keto THF_e
bmeg 23CAMP_c
bmeg 23CGMP_c
bmeg AD_c
bmeg AD_e
bmeg ADN_c
bmeg ADN_e
bmeg ADP_c
bmeg AMP_c
bmeg ATP_c
bmeg BT_c
bmeg BT_e
bmeg CA_c
bmeg CA_e
bmeg CO2_c
bmeg CO2_e
bmeg COA_c
bmeg COA_c
bmeg COA_e
bmeg CTP_c
bmeg DADP_c
bmeg DAMP_c
bmeg DATP_c
bmeg DCDP_c
bmeg DCMP_c
bmeg DCTP_c
bmeg DGDP_c
bmeg DGMP_c
bmeg DGTP_c
bmeg DITP_c
bmeg DTDP_c
bmeg DUDP_c
bmeg DUMP_c
bmeg DUTP_c
bmeg FAD_c
bmeg FADH2_c
bmeg FMN_c
bmeg FMN_e
bmeg FMNH2_c
bmeg GDP_c
bmeg GTP_c
bmeg H_c
bmeg H_c
bmeg H_e
bmeg H2O_c
bmeg H2O_c
bmeg H2O_e
bmeg IMP_c
bmeg INS_c
bmeg INS_e
bmeg NAD_c
bmeg NAD_c
bmeg NADH_c
bmeg NADP_c
bmeg NADP_c
bmeg NADPH_c
bmeg NH3_c
bmeg NH3_e
bmeg O2_c
bmeg O2_c
bmeg O2_e
bmeg PI_c
bmeg PI_c
bmeg PI_e
bmeg PPI_c
bmeg PPI_c
bmeg PPI_e
bmeg PPPI_c
bmeg PPPI_c
bmeg S_c
bmeg S_c
bmeg SLF_c
bmeg SLF_e
bmeg THF_c
bmeg THF_c
bmeg THF_e
