# Supplementary material for: Investigating metabolic interactions in a microbial co-culture through integrated modelling and experiments
Source: Comput Struct Biotechnol J. 2020 Mar 30;18:1249–58. doi: 10.1016/j.csbj.2020.03.019 (PMC7286961; doi:10.1016/j.csbj.2020.03.019)
Supplement: Supplementary file 8 [file mmc8.zip › SupplementaryDatafiles/Case2/seed_mets_V4.txt]

caceto cpd00002_c
caceto cpd00001_c
caceto cpd00001_c
caceto cpd00001_e
caceto cpd00001_e
caceto cpd00002_c
caceto cpd00003_c
caceto cpd00003_c
caceto cpd00004_c
caceto cpd00004_c
caceto cpd00005_c
caceto cpd00005_c
caceto cpd00006_c
caceto cpd00006_c
caceto cpd00007_c
caceto cpd00007_c
caceto cpd00007_e
caceto cpd00008_c
caceto cpd00008_c
caceto cpd00009_c
caceto cpd00009_c
caceto cpd00009_e
caceto cpd00009_e
caceto cpd00010_c
caceto cpd00010_c
caceto cpd00011_c
caceto cpd00011_c
caceto cpd00011_e
caceto cpd00011_e
caceto cpd00012_c
caceto cpd00012_c
caceto cpd00013_c
caceto cpd00013_c
caceto cpd00013_e
caceto cpd00013_e
caceto cpd00014_c
caceto cpd00014_c
caceto cpd00015_c
caceto cpd00015_c
caceto cpd00016_c
caceto cpd00016_c
caceto cpd00017_c
caceto cpd00017_c
caceto cpd00018_c
caceto cpd00018_c
caceto cpd00019_c
caceto cpd00019_c
caceto cpd00021_c
caceto cpd00021_e
caceto cpd00027_c
caceto cpd00031_c
caceto cpd00046_c
caceto cpd00050_c
caceto cpd00052_c
caceto cpd00038_c
caceto cpd00043_c
caceto cpd00062_c
caceto cpd00063_c
caceto cpd00063_e
caceto cpd00067_c
caceto cpd00067_e
caceto cpd00062_c
caceto cpd00063_c
caceto cpd00063_e
caceto cpd00067_c
caceto cpd00067_e
caceto cpd00091_c
caceto cpd00096_c
caceto cpd00099_c
caceto cpd00099_e
caceto cpd00104_c
caceto cpd00104_e
caceto cpd00114_c
caceto cpd00114_c
caceto cpd00115_c
caceto cpd00126_c
caceto cpd00149_c
caceto cpd00149_c
caceto cpd00149_e
caceto cpd00149_e
caceto cpd00177_c
caceto cpd00177_c
caceto cpd00205_e
caceto cpd00205_e
caceto cpd00206_c
caceto cpd00206_c
caceto cpd00241_c
caceto cpd00241_c
caceto cpd00294_c
caceto cpd00294_c
caceto cpd00295_c
caceto cpd00295_c
caceto cpd00296_c
caceto cpd00296_c
caceto cpd00297_c
caceto cpd00297_c
caceto cpd00298_c
caceto cpd00298_c
caceto cpd00299_c
caceto cpd00299_c
caceto cpd00305_c
caceto cpd00305_c
caceto cpd00305_e
caceto cpd00356_c
caceto cpd00356_c
caceto cpd00357_c
caceto cpd00357_c
caceto cpd00358_c
caceto cpd00358_c
caceto cpd00359_c
caceto cpd00359_c
caceto cpd00971_c
caceto cpd00971_c
caceto cpd00971_e
caceto cpd00971_e
caceto cpd11746_c
ccel cpd00002_c
ccel cpd00001_c
ccel cpd00001_c
ccel cpd00001_e
ccel cpd00001_e
ccel cpd00002_c
ccel cpd00003_c
ccel cpd00003_c
ccel cpd00004_c
ccel cpd00004_c
ccel cpd00005_c
ccel cpd00005_c
ccel cpd00006_c
ccel cpd00006_c
ccel cpd00007_c
ccel cpd00007_c
ccel cpd00007_e
ccel cpd00008_c
ccel cpd00008_c
ccel cpd00009_c
ccel cpd00009_c
ccel cpd00009_e
ccel cpd00009_e
ccel cpd00010_c
ccel cpd00010_c
ccel cpd00011_c
ccel cpd00011_c
ccel cpd00011_e
ccel cpd00011_e
ccel cpd00012_c
ccel cpd00012_c
ccel cpd00013_c
ccel cpd00013_c
ccel cpd00013_e
ccel cpd00013_e
ccel cpd00014_c
ccel cpd00014_c
ccel cpd00015_c
ccel cpd00015_c
ccel cpd00016_c
ccel cpd00016_c
ccel cpd00017_c
ccel cpd00017_c
ccel cpd00018_c
ccel cpd00018_c
ccel cpd00019_c
ccel cpd00019_c
ccel cpd00021_c
ccel cpd00021_e
ccel cpd00027_c
ccel cpd00031_c
ccel cpd00046_c
ccel cpd00050_c
ccel cpd00052_c
ccel cpd00038_c
ccel cpd00043_c
ccel cpd00062_c
ccel cpd00063_c
ccel cpd00063_e
ccel cpd00067_c
ccel cpd00067_e
ccel cpd00062_c
ccel cpd00063_c
ccel cpd00063_e
ccel cpd00067_c
ccel cpd00067_e
ccel cpd00091_c
ccel cpd00096_c
ccel cpd00099_c
ccel cpd00099_e
ccel cpd00104_c
ccel cpd00104_e
ccel cpd00114_c
ccel cpd00114_c
ccel cpd00115_c
ccel cpd00126_c
ccel cpd00149_c
ccel cpd00149_c
ccel cpd00149_e
ccel cpd00149_e
ccel cpd00177_c
ccel cpd00177_c
ccel cpd00205_e
ccel cpd00205_e
ccel cpd00206_c
ccel cpd00206_c
ccel cpd00241_c
ccel cpd00241_c
ccel cpd00294_c
ccel cpd00294_c
ccel cpd00295_c
ccel cpd00295_c
ccel cpd00296_c
ccel cpd00296_c
ccel cpd00297_c
ccel cpd00297_c
ccel cpd00298_c
ccel cpd00298_c
ccel cpd00299_c
ccel cpd00299_c
ccel cpd00305_c
ccel cpd00305_c
ccel cpd00305_e
ccel cpd00356_c
ccel cpd00356_c
ccel cpd00357_c
ccel cpd00357_c
ccel cpd00358_c
ccel cpd00358_c
ccel cpd00359_c
ccel cpd00359_c
ccel cpd00971_c
ccel cpd00971_c
ccel cpd00971_e
ccel cpd00971_e
ccel cpd11746_c
