# Supplementary material for: Investigating metabolic interactions in a microbial co-culture through integrated modelling and experiments
Source: Comput Struct Biotechnol J. 2020 Mar 30;18:1249–58. doi: 10.1016/j.csbj.2020.03.019 (PMC7286961; doi:10.1016/j.csbj.2020.03.019)
Supplement: Supplementary file 8 [file mmc8.zip › SupplementaryDatafiles/Case4/BMID000000140367_V4.xml]

<?xml version='1.0' encoding='UTF-8' standalone='no'?>

<!-- This model was downloaded from BioModels Database -->
<!-- http://www.ebi.ac.uk/biomodels-static/                   -->
<!-- Wed Sep 12 12:07:46 BST 2018                      -->

<sbml xmlns="http://www.sbml.org/sbml/level2/version4" level="2" metaid="_0ae72c80_aaab_4726_9d28_4bd421a9019d" version="4">
  <model id="BMID000000140367" name="Whole Genome Metabolism - Cellulomonas fimi (strain ATCC 484 / DSM 20113 / JCM 1341 / NBRC 15513 / NCIMB 8980 / NCTC 7547)" metaid="_1a9bf45b_4ecd_4180_8c37_b6e758799451">
    <notes>
      <body xmlns="http://www.w3.org/1999/xhtml">
        <div class="dc:title">Whole Genome Metabolism of "Cellulomonas fimi (strain ATCC 484 / DSM 20113 / JCM 1341 / NBRC 15513 / NCIMB 8980 / NCTC 7547)"</div>
            <div class="dc:description">This is a whole genome metabolism model of Cellulomonas fimi (strain ATCC 484 / DSM 20113 / JCM 1341 / NBRC 15513 / NCIMB 8980 / NCTC 7547).</div>
            <div class="dc:provenance">This model has been automatically generated by the      <a href="http://identifiers.org/pubmed/22095399" title="Access publication about: SuBliMinaL Toolbox">SuBliMinaL Toolbox</a>
          and libAnnotationSBML using information coming from from KEGG (release 66, April 2013, accessed via the resource's web services interface) and, where relevant, augmented with metabolic pathway information extracted from MetaCyc (version 17.0, March 2013).      </div>
            <div class="dc:publisher">This model has been produced by the      <a href="http://code.google.com/p/path2models/" title="Access to the path2models' website">path2models</a>
          project and is currently hosted on      <a href="http://identifiers.org/pubmed/20587024" title="Access publication about: BioModels Database">BioModels Database</a>
          and identified by:      <a href="http://identifiers.org/biomodels.db/BMID000000140367" title="Access to this model via BioModels Database">BMID000000140367</a>
          .      </div>
            <div class="dc:license">To the extent possible under law, all copyright and related or neighbouring rights to this encoded model have been dedicated to the public domain worldwide. Please refer to      <a href="http://creativecommons.org/publicdomain/zero/1.0/" title="Creative Commons CC0">CC0 Public Domain Dedication</a>
          for more information.      </div>
            </body>
      
    </notes>
    <annotation>
      <rdf:RDF xmlns:rdf="http://www.w3.org/1999/02/22-rdf-syntax-ns#" xmlns:bqmodel="http://biomodels.net/model-qualifiers/" xmlns:vCard="http://www.w3.org/2001/vcard-rdf/3.0#" xmlns:dcterms="http://purl.org/dc/terms/" xmlns:dc="http://purl.org/dc/elements/1.1/" xmlns:bqbiol="http://biomodels.net/biology-qualifiers/">
        <rdf:Description rdf:about="#_1a9bf45b_4ecd_4180_8c37_b6e758799451">
          <dc:creator>
            <rdf:Bag>
              <rdf:li rdf:parseType="Resource">
                <vCard:N rdf:parseType="Resource">
                  <vCard:Family>project</vCard:Family>
                  <vCard:Given>path2models</vCard:Given>
                </vCard:N>
                <vCard:EMAIL>path2models@googlegroups.com</vCard:EMAIL>
                <vCard:ORG rdf:parseType="Resource">
                  <vCard:Orgname>http://code.google.com/p/path2models/</vCard:Orgname>
                </vCard:ORG>
              </rdf:li>
            </rdf:Bag>
          </dc:creator>
          <dcterms:created rdf:parseType="Resource">
            <dcterms:W3CDTF>2012-05-16T12:47:17Z</dcterms:W3CDTF>
          </dcterms:created>
          <dcterms:modified rdf:parseType="Resource">
            <dcterms:W3CDTF>2012-05-16T12:47:17Z</dcterms:W3CDTF>
          </dcterms:modified>
          <dcterms:modified rdf:parseType="Resource">
            <dcterms:W3CDTF>2012-05-19T15:11:57Z</dcterms:W3CDTF>
          </dcterms:modified>
          <dcterms:modified rdf:parseType="Resource">
            <dcterms:W3CDTF>2012-08-08T21:38:07Z</dcterms:W3CDTF>
          </dcterms:modified>
          <dcterms:modified rdf:parseType="Resource">
            <dcterms:W3CDTF>2013-05-12T06:52:07Z</dcterms:W3CDTF>
          </dcterms:modified>
          <bqbiol:occursIn>
            <rdf:Bag>
              <rdf:li rdf:resource="urn:miriam:taxonomy:590998"/>
            </rdf:Bag>
          </bqbiol:occursIn>
          <bqmodel:isDerivedFrom>
            <rdf:Bag>
              <rdf:li rdf:resource="urn:miriam:kegg.genome:cfi"/>
            </rdf:Bag>
          </bqmodel:isDerivedFrom>
          <bqmodel:is>
            <rdf:Bag>
              <rdf:li rdf:resource="urn:miriam:biomodels.db:BMID000000140367"/>
            </rdf:Bag>
          </bqmodel:is>
        </rdf:Description>
      </rdf:RDF>
    </annotation>
      <listOfUnitDefinitions>
      <unitDefinition id="FLUX_UNIT">
        <listOfUnits>
          <unit kind="mole"/>
          <unit exponent="-1" kind="second"/>
        </listOfUnits>
      </unitDefinition>
    </listOfUnitDefinitions>
    <listOfCompartments>
      <compartment id="i" name="intracellular" metaid="_3cd5fa94_6069_431c_bc20_e399c69873aa" sboTerm="SBO:0000290" size="1">
        <annotation>
          <rdf:RDF xmlns:rdf="http://www.w3.org/1999/02/22-rdf-syntax-ns#" xmlns:bqmodel="http://biomodels.net/model-qualifiers/" xmlns:bqbiol="http://biomodels.net/biology-qualifiers/">
            <rdf:Description rdf:about="#_3cd5fa94_6069_431c_bc20_e399c69873aa">
              <bqbiol:is>
                <rdf:Bag>
                  <rdf:li rdf:resource="urn:miriam:go:GO%3A0005622"/>
                </rdf:Bag>
              </bqbiol:is>
            </rdf:Description>
          </rdf:RDF>
        </annotation>
            </compartment>
      <compartment id="e" name="extracellular" metaid="_84b0baa0_c935_4405_a224_9593018f33b2" sboTerm="SBO:0000290" size="1">
        <annotation>
          <rdf:RDF xmlns:rdf="http://www.w3.org/1999/02/22-rdf-syntax-ns#" xmlns:bqmodel="http://biomodels.net/model-qualifiers/" xmlns:bqbiol="http://biomodels.net/biology-qualifiers/">
            <rdf:Description rdf:about="#_84b0baa0_c935_4405_a224_9593018f33b2">
              <bqbiol:is>
                <rdf:Bag>
                  <rdf:li rdf:resource="urn:miriam:go:GO%3A0005615"/>
                </rdf:Bag>
              </bqbiol:is>
            </rdf:Description>
          </rdf:RDF>
        </annotation>
            </compartment>
      <compartment id="bm" name="bm" sboTerm="SBO:0000290" size="1"/>
    </listOfCompartments>
    <listOfSpecies>
      <species id="bigg_fdp_i" initialConcentration="1" charge="-4" name="D-fructofuranose 1,6-bisphosphate(4-)" metaid="_44e26086_fa76_4385_b226_be2c7fab7f5d" sboTerm="SBO:0000247" compartment="i">
        <notes>
          <body xmlns="http://www.w3.org/1999/xhtml">
                <p>BIGG: fdp</p>
                    <p>BIOPATH: beta-D-Fructose_1,6-bisphosphate</p>
                    <p>BRENDA: BG22767</p>
                    <p>CHARGE: -4</p>
                    <p>CHEBI: 28013, 41014, 10374, 22767, 42553, 32966, 32968, 37736, 40595, 40591, 32967, 49299</p>
                    <p>FORMULA: C6H10O12P2</p>
                    <p>INCHI: InChI=1S/C6H14O12P2/c7-4-3(1-16-19(10,11)12)18-6(9,5(4)8)2-17-20(13,14)15/h3-5,7-9H,1-2H2,(H2,10,11,12)(H2,13,14,15)/p-4/t3-,4-,5+,6?/m1/s1</p>
                    <p>KEGG: C00354, C05378</p>
                    <p>METACYC: FRUCTOSE-16-DIPHOSPHATE</p>
                    <p>MXNREF: MNXM417</p>
                    <p>SEED: cpd00290</p>
                    <p>SMILES: O[C@H]1[C@H](O)C(O)(COP([O-])([O-])=O)O[C@@H]1COP([O-])([O-])=O</p>
                    <p>UPA: UPC00354</p>
                    </body>
          
        </notes>
        <annotation>
          <rdf:RDF xmlns:rdf="http://www.w3.org/1999/02/22-rdf-syntax-ns#" xmlns:bqmodel="http://biomodels.net/model-qualifiers/" xmlns:bqbiol="http://biomodels.net/biology-qualifiers/">
            <rdf:Description rdf:about="#_44e26086_fa76_4385_b226_be2c7fab7f5d">
              <bqbiol:is>
                <rdf:Bag>
                  <rdf:li rdf:resource="urn:miriam:chebi:CHEBI%3A28013"/>
                  <rdf:li rdf:resource="urn:miriam:chebi:CHEBI%3A32966"/>
                  <rdf:li rdf:resource="urn:miriam:chebi:CHEBI%3A32968"/>
                  <rdf:li rdf:resource="urn:miriam:chebi:CHEBI%3A37736"/>
                  <rdf:li rdf:resource="urn:miriam:chebi:CHEBI%3A40595"/>
                  <rdf:li rdf:resource="urn:miriam:chebi:CHEBI%3A49299"/>
                </rdf:Bag>
              </bqbiol:is>
            </rdf:Description>
          </rdf:RDF>
        </annotation>
            </species>
      <species id="MNXM74_i" initialConcentration="1" charge="-2" name="D-glyceraldehyde 3-phosphate" metaid="_11c67673_1284_4809_9dd1_1606993aaa7f" sboTerm="SBO:0000247" compartment="i">
        <notes>
          <body xmlns="http://www.w3.org/1999/xhtml">
                <p>BIOPATH: D-Glyceraldehyde_3-phosphate</p>
                    <p>BRENDA: BG59</p>
                    <p>CHARGE: -2</p>
                    <p>CHEBI: 29052, 181, 12984, 12983, 21026, 59776</p>
                    <p>FORMULA: C3H5O6P</p>
                    <p>INCHI: InChI=1S/C3H7O6P/c4-1-3(5)2-9-10(6,7)8/h1,3,5H,2H2,(H2,6,7,8)/p-2/t3-/m0/s1</p>
                    <p>KEGG: C00118</p>
                    <p>METACYC: GAP</p>
                    <p>MXNREF: MNXM74</p>
                    <p>REACTOME: 29578</p>
                    <p>SMILES: O[C@H](COP([O-])([O-])=O)C=O</p>
                    </body>
          
        </notes>
        <annotation>
          <rdf:RDF xmlns:rdf="http://www.w3.org/1999/02/22-rdf-syntax-ns#" xmlns:bqmodel="http://biomodels.net/model-qualifiers/" xmlns:bqbiol="http://biomodels.net/biology-qualifiers/">
            <rdf:Description rdf:about="#_11c67673_1284_4809_9dd1_1606993aaa7f">
              <bqbiol:is>
                <rdf:Bag>
                  <rdf:li rdf:resource="urn:miriam:chebi:CHEBI%3A29052"/>
                  <rdf:li rdf:resource="urn:miriam:chebi:CHEBI%3A59776"/>
                </rdf:Bag>
              </bqbiol:is>
            </rdf:Description>
          </rdf:RDF>
        </annotation>
            </species>
      <species id="bigg_dhap_i" initialConcentration="1" charge="-2" name="glycerone phosphate" metaid="_79f508cb_025f_40c7_8f8d_4692967c6001" sboTerm="SBO:0000247" compartment="i">
        <notes>
          <body xmlns="http://www.w3.org/1999/xhtml">
                <p>BIGG: dhap</p>
                    <p>BIOPATH: 2-Glycerone_phosphate</p>
                    <p>BRENDA: BG89172</p>
                    <p>CHARGE: -2</p>
                    <p>CHEBI: 16108, 39571, 24355, 14341, 14342, 5454, 57642</p>
                    <p>FORMULA: C3H5O6P</p>
                    <p>HMDB: HMDB01473, HMDB11735</p>
                    <p>INCHI: InChI=1S/C3H7O6P/c4-1-3(5)2-9-10(6,7)8/h4H,1-2H2,(H2,6,7,8)/p-2</p>
                    <p>KEGG: C00111</p>
                    <p>METACYC: DIHYDROXY-ACETONE-PHOSPHATE</p>
                    <p>MXNREF: MNXM77</p>
                    <p>REACTOME: 75970, 188451, 390404</p>
                    <p>SEED: cpd00095</p>
                    <p>SMILES: OCC(=O)COP([O-])([O-])=O</p>
                    <p>UPA: UPC00111</p>
                    </body>
          
        </notes>
        <annotation>
          <rdf:RDF xmlns:rdf="http://www.w3.org/1999/02/22-rdf-syntax-ns#" xmlns:bqmodel="http://biomodels.net/model-qualifiers/" xmlns:bqbiol="http://biomodels.net/biology-qualifiers/">
            <rdf:Description rdf:about="#_79f508cb_025f_40c7_8f8d_4692967c6001">
              <bqbiol:is>
                <rdf:Bag>
                  <rdf:li rdf:resource="urn:miriam:chebi:CHEBI%3A16108"/>
                  <rdf:li rdf:resource="urn:miriam:chebi:CHEBI%3A57642"/>
                </rdf:Bag>
              </bqbiol:is>
            </rdf:Description>
          </rdf:RDF>
        </annotation>
            </species>
      <species id="Celf_3241_i" initialConcentration="1" name="Fructose-bisphosphate aldolase, class II" metaid="_e1d02acc_ce6e_4434_b105_afee128df7c6" boundaryCondition="true" sboTerm="SBO:0000252" compartment="i">
        <annotation>
          <rdf:RDF xmlns:rdf="http://www.w3.org/1999/02/22-rdf-syntax-ns#" xmlns:bqmodel="http://biomodels.net/model-qualifiers/" xmlns:bqbiol="http://biomodels.net/biology-qualifiers/">
            <rdf:Description rdf:about="#_e1d02acc_ce6e_4434_b105_afee128df7c6">
              <bqbiol:isEncodedBy>
                <rdf:Bag>
                  <rdf:li rdf:resource="urn:miriam:kegg.genes:cfi%3ACelf_3241"/>
                </rdf:Bag>
              </bqbiol:isEncodedBy>
              <bqbiol:is>
                <rdf:Bag>
                  <rdf:li rdf:resource="urn:miriam:uniprot:F4H0I6"/>
                </rdf:Bag>
              </bqbiol:is>
            </rdf:Description>
          </rdf:RDF>
        </annotation>
            </species>
      <species id="bigg_h_i" initialConcentration="1" charge="1" name="H(+)" metaid="_22f93a96_2cc1_4f7e_962f_46a123565830" sboTerm="SBO:0000247" compartment="i">
        <notes>
          <body xmlns="http://www.w3.org/1999/xhtml">
                <p>BIGG: h</p>
                    <p>BIOPATH: Proton</p>
                    <p>BRENDA: BG79440</p>
                    <p>CHARGE: 1</p>
                    <p>CHEBI: 15378, 13357, 10744, 5584, 24636</p>
                    <p>FORMULA: H</p>
                    <p>INCHI: InChI=1S/p+1</p>
                    <p>KEGG: C00080</p>
                    <p>METACYC: PROTON</p>
                    <p>MXNREF: MNXM1</p>
                    <p>REACTOME: 70106, 1614597, 428548, 427899, 372511, 2000349, 156540, 194688, 74722, 425999, 374900, 428040, 351626, 113529, 163953, 425969, 193465, 1470067, 425978</p>
                    <p>SEED: cpd00067</p>
                    <p>SMILES: [H+]</p>
                    <p>UPA: UPC00080</p>
                    </body>
          
        </notes>
        <annotation>
          <rdf:RDF xmlns:rdf="http://www.w3.org/1999/02/22-rdf-syntax-ns#" xmlns:bqmodel="http://biomodels.net/model-qualifiers/" xmlns:bqbiol="http://biomodels.net/biology-qualifiers/">
            <rdf:Description rdf:about="#_22f93a96_2cc1_4f7e_962f_46a123565830">
              <bqbiol:is>
                <rdf:Bag>
                  <rdf:li rdf:resource="urn:miriam:chebi:CHEBI%3A15378"/>
                  <rdf:li rdf:resource="urn:miriam:chebi:CHEBI%3A24636"/>
                </rdf:Bag>
              </bqbiol:is>
            </rdf:Description>
          </rdf:RDF>
        </annotation>
            </species>
      <species id="bigg_nadh_i" initialConcentration="1" charge="-2" name="NADH(2-)" metaid="_bbac8312_296e_49f5_a167_e803f27ccf3e" sboTerm="SBO:0000247" compartment="i">
        <notes>
          <body xmlns="http://www.w3.org/1999/xhtml">
                <p>BIGG: nadh</p>
                    <p>BIOPATH: NADH</p>
                    <p>BRENDA: BG11384</p>
                    <p>CHARGE: -2</p>
                    <p>CHEBI: 16908, 44216, 7423, 21902, 13395, 13396, 57945</p>
                    <p>FORMULA: C21H27N7O14P2</p>
                    <p>HMDB: HMDB01487</p>
                    <p>INCHI: InChI=1S/C21H29N7O14P2/c22-17-12-19(25-7-24-17)28(8-26-12)21-16(32)14(30)11(41-21)6-39-44(36,37)42-43(34,35)38-5-10-13(29)15(31)20(40-10)27-3-1-2-9(4-27)18(23)33/h1,3-4,7-8,10-11,13-16,20-21,29-32H,2,5-6H2,(H2,23,33)(H,34,35)(H,36,37)(H2,22,24,25)/p-2/t10-,11-,13-,14-,15-,16-,20-,21-/m1/s1</p>
                    <p>KEGG: C00004</p>
                    <p>METACYC: NADH</p>
                    <p>MXNREF: MNXM10</p>
                    <p>REACTOME: 73473, 192305, 194697, 29362</p>
                    <p>SEED: cpd00004</p>
                    <p>SMILES: NC(=O)C1=CN(C=CC1)[C@@H]1O[C@H](COP([O-])(=O)OP([O-])(=O)OC[C@H]2O[C@H]([C@H](O)[C@@H]2O)N2C=NC3=C(N)N=CN=C23)[C@@H](O)[C@H]1O</p>
                    <p>UPA: UPC00004</p>
                    </body>
          
        </notes>
        <annotation>
          <rdf:RDF xmlns:rdf="http://www.w3.org/1999/02/22-rdf-syntax-ns#" xmlns:bqmodel="http://biomodels.net/model-qualifiers/" xmlns:bqbiol="http://biomodels.net/biology-qualifiers/">
            <rdf:Description rdf:about="#_bbac8312_296e_49f5_a167_e803f27ccf3e">
              <bqbiol:is>
                <rdf:Bag>
                  <rdf:li rdf:resource="urn:miriam:chebi:CHEBI%3A16908"/>
                  <rdf:li rdf:resource="urn:miriam:chebi:CHEBI%3A57945"/>
                </rdf:Bag>
              </bqbiol:is>
            </rdf:Description>
          </rdf:RDF>
        </annotation>
            </species>
      <species id="bigg_acald_i" initialConcentration="1" charge="0" name="acetaldehyde" metaid="_d6eedbdb_c2c5_4fde_a8c1_c31eebdf7d34" sboTerm="SBO:0000247" compartment="i">
        <notes>
          <body xmlns="http://www.w3.org/1999/xhtml">
                <p>BIGG: acald</p>
                    <p>BIOPATH: Acetaldehyde</p>
                    <p>BRENDA: BG15435, BG89392</p>
                    <p>CHARGE: 0</p>
                    <p>CHEBI: 15343, 22158, 40533, 2383, 13703</p>
                    <p>FORMULA: C2H4O</p>
                    <p>HMDB: HMDB00990</p>
                    <p>INCHI: InChI=1S/C2H4O/c1-2-3/h2H,1H3</p>
                    <p>KEGG: C00084</p>
                    <p>METACYC: ACETALD</p>
                    <p>MXNREF: MNXM75</p>
                    <p>REACTOME: 113532, 29510, 113745, 113681</p>
                    <p>SEED: cpd00071</p>
                    <p>SMILES: CC=O</p>
                    <p>UPA: UPC00084</p>
                    </body>
          
        </notes>
        <annotation>
          <rdf:RDF xmlns:rdf="http://www.w3.org/1999/02/22-rdf-syntax-ns#" xmlns:bqmodel="http://biomodels.net/model-qualifiers/" xmlns:bqbiol="http://biomodels.net/biology-qualifiers/">
            <rdf:Description rdf:about="#_d6eedbdb_c2c5_4fde_a8c1_c31eebdf7d34">
              <bqbiol:is>
                <rdf:Bag>
                  <rdf:li rdf:resource="urn:miriam:chebi:CHEBI%3A15343"/>
                </rdf:Bag>
              </bqbiol:is>
            </rdf:Description>
          </rdf:RDF>
        </annotation>
            </species>
      <species id="bigg_etoh_i" initialConcentration="1" charge="0" name="ethanol" metaid="_87571f08_9dbe_4457_84ce_e99065a4be0f" sboTerm="SBO:0000247" compartment="i">
        <notes>
          <body xmlns="http://www.w3.org/1999/xhtml">
                <p>BIGG: etoh</p>
                    <p>BIOPATH: Ethanol</p>
                    <p>BRENDA: BG15529</p>
                    <p>CHARGE: 0</p>
                    <p>CHEBI: 16236, 14222, 30880, 42377, 44594, 23978, 30878, 4879, 52092, 52096</p>
                    <p>FORMULA: C2H6O</p>
                    <p>HMDB: HMDB00108</p>
                    <p>INCHI: InChI=1S/C2H6O/c1-2-3/h3H,2H2,1H3</p>
                    <p>KEGG: C00469, D04855, D02798, D00068, D06542</p>
                    <p>METACYC: ETOH</p>
                    <p>MXNREF: MNXM303</p>
                    <p>REACTOME: 113748, 30203</p>
                    <p>SEED: cpd00363</p>
                    <p>SMILES: CCO</p>
                    <p>UPA: UPC00469</p>
                    </body>
          
        </notes>
        <annotation>
          <rdf:RDF xmlns:rdf="http://www.w3.org/1999/02/22-rdf-syntax-ns#" xmlns:bqmodel="http://biomodels.net/model-qualifiers/" xmlns:bqbiol="http://biomodels.net/biology-qualifiers/">
            <rdf:Description rdf:about="#_87571f08_9dbe_4457_84ce_e99065a4be0f">
              <bqbiol:is>
                <rdf:Bag>
                  <rdf:li rdf:resource="urn:miriam:chebi:CHEBI%3A16236"/>
                  <rdf:li rdf:resource="urn:miriam:chebi:CHEBI%3A52092"/>
                  <rdf:li rdf:resource="urn:miriam:chebi:CHEBI%3A52096"/>
                </rdf:Bag>
              </bqbiol:is>
            </rdf:Description>
          </rdf:RDF>
        </annotation>
            </species>
      <species id="bigg_nad_i" initialConcentration="1" charge="-1" name="NAD(+)" metaid="_90ac3814_386f_47e7_9bbd_c3fcbe2cdf6b" sboTerm="SBO:0000247" compartment="i">
        <notes>
          <body xmlns="http://www.w3.org/1999/xhtml">
                <p>BIGG: nad</p>
                    <p>BIOPATH: NAD</p>
                    <p>BRENDA: BG11259</p>
                    <p>CHARGE: -1</p>
                    <p>CHEBI: 13389, 15846, 7422, 21901, 13394, 44215, 44281, 44214, 13393, 57540</p>
                    <p>FORMULA: C21H26N7O14P2</p>
                    <p>HMDB: HMDB00902</p>
                    <p>INCHI: InChI=1S/C21H27N7O14P2/c22-17-12-19(25-7-24-17)28(8-26-12)21-16(32)14(30)11(41-21)6-39-44(36,37)42-43(34,35)38-5-10-13(29)15(31)20(40-10)27-3-1-2-9(4-27)18(23)33/h1-4,7-8,10-11,13-16,20-21,29-32H,5-6H2,(H5-,22,23,24,25,33,34,35,36,37)/p-1/t10-,11-,13-,14-,15-,16-,20-,21-/m1/s1</p>
                    <p>KEGG: C00003, D00002</p>
                    <p>METACYC: NAD</p>
                    <p>MXNREF: MNXM8</p>
                    <p>REACTOME: 29360, 192307, 113526, 194653, 427523</p>
                    <p>SEED: cpd00003</p>
                    <p>SMILES: NC(=O)C1=CC=C[N+](=C1)[C@@H]1O[C@H](COP([O-])(=O)OP([O-])(=O)OC[C@H]2O[C@H]([C@H](O)[C@@H]2O)N2C=NC3=C(N)N=CN=C23)[C@@H](O)[C@H]1O</p>
                    <p>UPA: UPC00003</p>
                    </body>
          
        </notes>
        <annotation>
          <rdf:RDF xmlns:rdf="http://www.w3.org/1999/02/22-rdf-syntax-ns#" xmlns:bqmodel="http://biomodels.net/model-qualifiers/" xmlns:bqbiol="http://biomodels.net/biology-qualifiers/">
            <rdf:Description rdf:about="#_90ac3814_386f_47e7_9bbd_c3fcbe2cdf6b">
              <bqbiol:is>
                <rdf:Bag>
                  <rdf:li rdf:resource="urn:miriam:chebi:CHEBI%3A13389"/>
                  <rdf:li rdf:resource="urn:miriam:chebi:CHEBI%3A15846"/>
                  <rdf:li rdf:resource="urn:miriam:chebi:CHEBI%3A44215"/>
                  <rdf:li rdf:resource="urn:miriam:chebi:CHEBI%3A57540"/>
                </rdf:Bag>
              </bqbiol:is>
            </rdf:Description>
          </rdf:RDF>
        </annotation>
            </species>
      <species id="Celf_2832_i" initialConcentration="1" name="Iron-containing alcohol dehydrogenase" metaid="_67758376_387e_4532_ab9d_e2c649a456de" boundaryCondition="true" sboTerm="SBO:0000252" compartment="i">
        <annotation>
          <rdf:RDF xmlns:rdf="http://www.w3.org/1999/02/22-rdf-syntax-ns#" xmlns:bqmodel="http://biomodels.net/model-qualifiers/" xmlns:bqbiol="http://biomodels.net/biology-qualifiers/">
            <rdf:Description rdf:about="#_67758376_387e_4532_ab9d_e2c649a456de">
              <bqbiol:isEncodedBy>
                <rdf:Bag>
                  <rdf:li rdf:resource="urn:miriam:kegg.genes:cfi%3ACelf_2832"/>
                </rdf:Bag>
              </bqbiol:isEncodedBy>
              <bqbiol:is>
                <rdf:Bag>
                  <rdf:li rdf:resource="urn:miriam:uniprot:F4H7Z3"/>
                </rdf:Bag>
              </bqbiol:is>
            </rdf:Description>
          </rdf:RDF>
        </annotation>
            </species>
      <species id="bigg_pyr_i" initialConcentration="1" charge="-1" name="pyruvate" metaid="_874d016d_e3ad_4d29_930c_c7bb70ca7087" sboTerm="SBO:0000247" compartment="i">
        <notes>
          <body xmlns="http://www.w3.org/1999/xhtml">
                <p>BIGG: pyr</p>
                    <p>BIOPATH: Pyruvate</p>
                    <p>BRENDA: BG17694</p>
                    <p>CHARGE: -1</p>
                    <p>CHEBI: 15361, 26462, 14987, 32816, 26466, 8685, 45253</p>
                    <p>FORMULA: C3H3O3</p>
                    <p>HMDB: HMDB00243</p>
                    <p>INCHI: InChI=1S/C3H4O3/c1-2(4)3(5)6/h1H3,(H,5,6)/p-1</p>
                    <p>KEGG: C00022</p>
                    <p>LIPIDMAPS: LMFA01060077</p>
                    <p>METACYC: PYRUVATE</p>
                    <p>MXNREF: MNXM23</p>
                    <p>REACTOME: 29398, 389680, 113557</p>
                    <p>SEED: cpd00020</p>
                    <p>SMILES: CC(=O)C([O-])=O</p>
                    <p>UPA: UPC00022</p>
                    </body>
          
        </notes>
        <annotation>
          <rdf:RDF xmlns:rdf="http://www.w3.org/1999/02/22-rdf-syntax-ns#" xmlns:bqmodel="http://biomodels.net/model-qualifiers/" xmlns:bqbiol="http://biomodels.net/biology-qualifiers/">
            <rdf:Description rdf:about="#_874d016d_e3ad_4d29_930c_c7bb70ca7087">
              <bqbiol:is>
                <rdf:Bag>
                  <rdf:li rdf:resource="urn:miriam:chebi:CHEBI%3A15361"/>
                  <rdf:li rdf:resource="urn:miriam:chebi:CHEBI%3A32816"/>
                </rdf:Bag>
              </bqbiol:is>
            </rdf:Description>
          </rdf:RDF>
        </annotation>
            </species>
      <species id="bigg_thmpp_i" initialConcentration="1" charge="-2" name="Thiamine diphosphate" metaid="_d5d0e51e_1ee3_4b27_9d72_0ba0792c595e" sboTerm="SBO:0000247" compartment="i">
        <notes>
          <body xmlns="http://www.w3.org/1999/xhtml">
                <p>BIGG: thmpp</p>
                    <p>BIOPATH: Thiamine_diphosphate</p>
                    <p>BRENDA: BG3706</p>
                    <p>CHARGE: -2</p>
                    <p>CHEBI: 45931, 45930, 15229, 49939, 58937, 9532</p>
                    <p>FORMULA: C12H16N4O7P2S</p>
                    <p>HMDB: HMDB01372</p>
                    <p>INCHI:</p>
                    <p>KEGG: C00068</p>
                    <p>METACYC: THIAMINE-PYROPHOSPHATE</p>
                    <p>MXNREF: MNXM89911</p>
                    <p>REACTOME: 29480</p>
                    <p>SEED: cpd00056</p>
                    <p>SMILES:</p>
                    <p>UPA: UPC00068</p>
                    </body>
          
        </notes>
        <annotation>
          <rdf:RDF xmlns:rdf="http://www.w3.org/1999/02/22-rdf-syntax-ns#" xmlns:bqmodel="http://biomodels.net/model-qualifiers/" xmlns:bqbiol="http://biomodels.net/biology-qualifiers/">
            <rdf:Description rdf:about="#_d5d0e51e_1ee3_4b27_9d72_0ba0792c595e">
              <bqbiol:is>
                <rdf:Bag>
                  <rdf:li rdf:resource="urn:miriam:chebi:CHEBI%3A45931"/>
                  <rdf:li rdf:resource="urn:miriam:chebi:CHEBI%3A58937"/>
                  <rdf:li rdf:resource="urn:miriam:chebi:CHEBI%3A9532"/>
                </rdf:Bag>
              </bqbiol:is>
            </rdf:Description>
          </rdf:RDF>
        </annotation>
            </species>
      <species id="bigg_co2_i" initialConcentration="1" charge="0" name="CO(2)" metaid="_ee9fdf61_4aab_4116_90c7_64b5d98b6e58" sboTerm="SBO:0000247" compartment="i">
        <notes>
          <body xmlns="http://www.w3.org/1999/xhtml">
                <p>BIGG: co2</p>
                    <p>BIOPATH: Carbon_dioxide</p>
                    <p>BRENDA: BG28651</p>
                    <p>CHARGE: 0</p>
                    <p>CHEBI: 16526, 48829, 3283, 13283, 13284, 13285, 13282, 23011</p>
                    <p>FORMULA: CO2</p>
                    <p>HMDB: HMDB01967</p>
                    <p>INCHI: InChI=1S/CO2/c2-1-3</p>
                    <p>KEGG: C00011, D00004</p>
                    <p>METACYC: CARBON-DIOXIDE</p>
                    <p>MXNREF: MNXM13</p>
                    <p>REACTOME: 29376, 1237009, 389536, 113528, 159942, 159751, 189480</p>
                    <p>SEED: cpd00011</p>
                    <p>SMILES: O=C=O</p>
                    <p>UPA: UPC00011</p>
                    </body>
          
        </notes>
        <annotation>
          <rdf:RDF xmlns:rdf="http://www.w3.org/1999/02/22-rdf-syntax-ns#" xmlns:bqmodel="http://biomodels.net/model-qualifiers/" xmlns:bqbiol="http://biomodels.net/biology-qualifiers/">
            <rdf:Description rdf:about="#_ee9fdf61_4aab_4116_90c7_64b5d98b6e58">
              <bqbiol:is>
                <rdf:Bag>
                  <rdf:li rdf:resource="urn:miriam:chebi:CHEBI%3A16526"/>
                </rdf:Bag>
              </bqbiol:is>
            </rdf:Description>
          </rdf:RDF>
        </annotation>
            </species>
      <species id="MNXM90909_i" initialConcentration="1" charge="-1" name="2-Hydroxyethyl-ThPP" metaid="_1ffd434b_d47a_4270_9b44_6888cc224948" sboTerm="SBO:0000247" compartment="i">
        <notes>
          <body xmlns="http://www.w3.org/1999/xhtml">
                <p>BIOPATH: 2-(alpha-Hydroxyethyl-)_ThPP</p>
                    <p>CHARGE: -1</p>
                    <p>CHEBI: 58939, 978</p>
                    <p>FORMULA: C14H21N4O8P2S</p>
                    <p>HMDB: HMDB03904</p>
                    <p>INCHI:</p>
                    <p>KEGG: C05125</p>
                    <p>METACYC: 2-ALPHA-HYDROXYETHYL-THPP</p>
                    <p>MXNREF: MNXM90909</p>
                    <p>SEED: cpd03049</p>
                    <p>SMILES:</p>
                    <p>UPA: UPC05125</p>
                    </body>
          
        </notes>
        <annotation>
          <rdf:RDF xmlns:rdf="http://www.w3.org/1999/02/22-rdf-syntax-ns#" xmlns:bqmodel="http://biomodels.net/model-qualifiers/" xmlns:bqbiol="http://biomodels.net/biology-qualifiers/">
            <rdf:Description rdf:about="#_1ffd434b_d47a_4270_9b44_6888cc224948">
              <bqbiol:is>
                <rdf:Bag>
                  <rdf:li rdf:resource="urn:miriam:chebi:CHEBI%3A58939"/>
                  <rdf:li rdf:resource="urn:miriam:chebi:CHEBI%3A978"/>
                </rdf:Bag>
              </bqbiol:is>
            </rdf:Description>
          </rdf:RDF>
        </annotation>
            </species>
      <species id="Celf_0252_i" initialConcentration="1" name="Pyruvate dehydrogenase" metaid="_95765f13_9e98_40c0_bd1b_8ebdb64c5b51" boundaryCondition="true" sboTerm="SBO:0000252" compartment="i">
        <annotation>
          <rdf:RDF xmlns:rdf="http://www.w3.org/1999/02/22-rdf-syntax-ns#" xmlns:bqmodel="http://biomodels.net/model-qualifiers/" xmlns:bqbiol="http://biomodels.net/biology-qualifiers/">
            <rdf:Description rdf:about="#_95765f13_9e98_40c0_bd1b_8ebdb64c5b51">
              <bqbiol:isEncodedBy>
                <rdf:Bag>
                  <rdf:li rdf:resource="urn:miriam:kegg.genes:cfi%3ACelf_0252"/>
                </rdf:Bag>
              </bqbiol:isEncodedBy>
              <bqbiol:is>
                <rdf:Bag>
                  <rdf:li rdf:resource="urn:miriam:uniprot:F4H685"/>
                </rdf:Bag>
              </bqbiol:is>
            </rdf:Description>
          </rdf:RDF>
        </annotation>
            </species>
      <species id="Celf_0253_i" initialConcentration="1" name="Transketolase central region" metaid="_7a677156_7246_46b2_9f99_0b2687d3df61" boundaryCondition="true" sboTerm="SBO:0000252" compartment="i">
        <annotation>
          <rdf:RDF xmlns:rdf="http://www.w3.org/1999/02/22-rdf-syntax-ns#" xmlns:bqmodel="http://biomodels.net/model-qualifiers/" xmlns:bqbiol="http://biomodels.net/biology-qualifiers/">
            <rdf:Description rdf:about="#_7a677156_7246_46b2_9f99_0b2687d3df61">
              <bqbiol:isEncodedBy>
                <rdf:Bag>
                  <rdf:li rdf:resource="urn:miriam:kegg.genes:cfi%3ACelf_0253"/>
                </rdf:Bag>
              </bqbiol:isEncodedBy>
              <bqbiol:is>
                <rdf:Bag>
                  <rdf:li rdf:resource="urn:miriam:uniprot:F4H686"/>
                </rdf:Bag>
              </bqbiol:is>
            </rdf:Description>
          </rdf:RDF>
        </annotation>
            </species>
      <species id="Celf_2263_i" initialConcentration="1" name="Pyruvate dehydrogenase E1 component" metaid="_e9c2c80f_61de_49a5_9bf8_3ef3739ef300" boundaryCondition="true" sboTerm="SBO:0000252" compartment="i">
        <annotation>
          <rdf:RDF xmlns:rdf="http://www.w3.org/1999/02/22-rdf-syntax-ns#" xmlns:bqmodel="http://biomodels.net/model-qualifiers/" xmlns:bqbiol="http://biomodels.net/biology-qualifiers/">
            <rdf:Description rdf:about="#_e9c2c80f_61de_49a5_9bf8_3ef3739ef300">
              <bqbiol:isEncodedBy>
                <rdf:Bag>
                  <rdf:li rdf:resource="urn:miriam:kegg.genes:cfi%3ACelf_2263"/>
                </rdf:Bag>
              </bqbiol:isEncodedBy>
              <bqbiol:is>
                <rdf:Bag>
                  <rdf:li rdf:resource="urn:miriam:uniprot:F4H293"/>
                </rdf:Bag>
              </bqbiol:is>
            </rdf:Description>
          </rdf:RDF>
        </annotation>
            </species>
      <species id="Celf_2561_i" initialConcentration="1" name="Pyruvate dehydrogenase" metaid="_7359a17a_6e21_424a_b737_58da953da88a" boundaryCondition="true" sboTerm="SBO:0000252" compartment="i">
        <annotation>
          <rdf:RDF xmlns:rdf="http://www.w3.org/1999/02/22-rdf-syntax-ns#" xmlns:bqmodel="http://biomodels.net/model-qualifiers/" xmlns:bqbiol="http://biomodels.net/biology-qualifiers/">
            <rdf:Description rdf:about="#_7359a17a_6e21_424a_b737_58da953da88a">
              <bqbiol:isEncodedBy>
                <rdf:Bag>
                  <rdf:li rdf:resource="urn:miriam:kegg.genes:cfi%3ACelf_2561"/>
                </rdf:Bag>
              </bqbiol:isEncodedBy>
              <bqbiol:is>
                <rdf:Bag>
                  <rdf:li rdf:resource="urn:miriam:uniprot:F4H580"/>
                </rdf:Bag>
              </bqbiol:is>
            </rdf:Description>
          </rdf:RDF>
        </annotation>
            </species>
      <species id="Celf_2562_i" initialConcentration="1" name="Transketolase central region" metaid="_f47c858f_a080_4d74_bbb2_5df42795746c" boundaryCondition="true" sboTerm="SBO:0000252" compartment="i">
        <annotation>
          <rdf:RDF xmlns:rdf="http://www.w3.org/1999/02/22-rdf-syntax-ns#" xmlns:bqmodel="http://biomodels.net/model-qualifiers/" xmlns:bqbiol="http://biomodels.net/biology-qualifiers/">
            <rdf:Description rdf:about="#_f47c858f_a080_4d74_bbb2_5df42795746c">
              <bqbiol:isEncodedBy>
                <rdf:Bag>
                  <rdf:li rdf:resource="urn:miriam:kegg.genes:cfi%3ACelf_2562"/>
                </rdf:Bag>
              </bqbiol:isEncodedBy>
              <bqbiol:is>
                <rdf:Bag>
                  <rdf:li rdf:resource="urn:miriam:uniprot:F4H581"/>
                </rdf:Bag>
              </bqbiol:is>
            </rdf:Description>
          </rdf:RDF>
        </annotation>
            </species>
      <species id="MNXM6145_i" initialConcentration="1" name="[Dihydrolipoyllysine-residue acetyltransferase] S-acetyldihydrolipoyllysine" metaid="_ace1c0d0_5baf_4cb2_8cd5_b82f3405d7cd" sboTerm="SBO:0000247" compartment="i">
        <notes>
          <body xmlns="http://www.w3.org/1999/xhtml">
                <p>FORMULA: C10H18NO2S2R</p>
                    <p>INCHI:</p>
                    <p>KEGG: C16255</p>
                    <p>MXNREF: MNXM6145</p>
                    <p>SMILES: CC(=O)SCCC(S)CCCCC(=O)N[*]</p>
                    </body>
          
        </notes>
      </species>
      <species id="MNXM96063_i" initialConcentration="1" name="Enzyme N6-(lipoyl)lysine" metaid="_436d6da3_ffc5_4e36_8a26_2cb3be663932" sboTerm="SBO:0000247" compartment="i">
        <notes>
          <body xmlns="http://www.w3.org/1999/xhtml">
                <p>FORMULA: C8H14NOS2R</p>
                    <p>INCHI:</p>
                    <p>KEGG: C15972</p>
                    <p>MXNREF: MNXM96063</p>
                    <p>SMILES: [*]NC(=O)CCCCC1CCSS1</p>
                    <p>UPA: UPC15972</p>
                    </body>
          
        </notes>
      </species>
      <species id="bigg_dhlpro_i" initialConcentration="1" name="dihydrolipoylprotein" metaid="_ee3bd77e_7aff_40c6_94e1_e43d96201242" sboTerm="SBO:0000247" compartment="i">
        <notes>
          <body xmlns="http://www.w3.org/1999/xhtml">
                <p>BIGG: dhlpro</p>
                    <p>BRENDA: BG94846</p>
                    <p>CHEBI: 16194, 14155, 4570</p>
                    <p>FORMULA:</p>
                    <p>INCHI:</p>
                    <p>KEGG: C02972, C15973</p>
                    <p>MXNREF: MNXM1663</p>
                    <p>SEED: cpd12225</p>
                    <p>SMILES:</p>
                    <p>UPA: UPC15973</p>
                    </body>
          
        </notes>
        <annotation>
          <rdf:RDF xmlns:rdf="http://www.w3.org/1999/02/22-rdf-syntax-ns#" xmlns:bqmodel="http://biomodels.net/model-qualifiers/" xmlns:bqbiol="http://biomodels.net/biology-qualifiers/">
            <rdf:Description rdf:about="#_ee3bd77e_7aff_40c6_94e1_e43d96201242">
              <bqbiol:is>
                <rdf:Bag>
                  <rdf:li rdf:resource="urn:miriam:chebi:CHEBI%3A16194"/>
                </rdf:Bag>
              </bqbiol:is>
            </rdf:Description>
          </rdf:RDF>
        </annotation>
            </species>
      <species id="bigg_accoa_i" initialConcentration="1" charge="-4" name="acetyl-CoA(4-)" metaid="_a05ce1ee_e2d1_420f_b43e_c1175abab130" sboTerm="SBO:0000247" compartment="i">
        <notes>
          <body xmlns="http://www.w3.org/1999/xhtml">
                <p>BIGG: accoa</p>
                    <p>BIOPATH: Acetyl-CoA</p>
                    <p>BRENDA: BG36329</p>
                    <p>CHARGE: -4</p>
                    <p>CHEBI: 15351, 40470, 22192, 13712, 2408, 57288</p>
                    <p>FORMULA: C23H34N7O17P3S</p>
                    <p>HMDB: HMDB01206</p>
                    <p>INCHI: InChI=1S/C23H38N7O17P3S/c1-12(31)51-7-6-25-14(32)4-5-26-21(35)18(34)23(2,3)9-44-50(41,42)47-49(39,40)43-8-13-17(46-48(36,37)38)16(33)22(45-13)30-11-29-15-19(24)27-10-28-20(15)30/h10-11,13,16-18,22,33-34H,4-9H2,1-3H3,(H,25,32)(H,26,35)(H,39,40)(H,41,42)(H2,24,27,28)(H2,36,37,38)/p-4/t13-,16-,17-,18+,22-/m1/s1</p>
                    <p>KEGG: C00024</p>
                    <p>LIPIDMAPS: LMFA07050000, LMFA07050029</p>
                    <p>METACYC: ACETYL-COA</p>
                    <p>MXNREF: MNXM21</p>
                    <p>REACTOME: 76183, 113559, 727753, 353123, 113560</p>
                    <p>SEED: cpd00022</p>
                    <p>SMILES: CC(=O)SCCNC(=O)CCNC(=O)[C@H](O)C(C)(C)COP([O-])(=O)OP([O-])(=O)OC[C@H]1O[C@H]([C@H](O)[C@@H]1OP([O-])([O-])=O)N1C=NC2=C(N)N=CN=C12</p>
                    <p>UPA: UPC00024</p>
                    </body>
          
        </notes>
        <annotation>
          <rdf:RDF xmlns:rdf="http://www.w3.org/1999/02/22-rdf-syntax-ns#" xmlns:bqmodel="http://biomodels.net/model-qualifiers/" xmlns:bqbiol="http://biomodels.net/biology-qualifiers/">
            <rdf:Description rdf:about="#_a05ce1ee_e2d1_420f_b43e_c1175abab130">
              <bqbiol:is>
                <rdf:Bag>
                  <rdf:li rdf:resource="urn:miriam:chebi:CHEBI%3A15351"/>
                  <rdf:li rdf:resource="urn:miriam:chebi:CHEBI%3A57288"/>
                </rdf:Bag>
              </bqbiol:is>
            </rdf:Description>
          </rdf:RDF>
        </annotation>
            </species>
      <species id="bigg_coa_i" initialConcentration="1" charge="-4" name="CoA" metaid="_ff977760_5ff2_4bfb_be83_aec55ca0d3a9" sboTerm="SBO:0000247" compartment="i">
        <notes>
          <body xmlns="http://www.w3.org/1999/xhtml">
                <p>BIGG: coa</p>
                    <p>BIOPATH: CoA-SH</p>
                    <p>BRENDA: BG11741</p>
                    <p>CHARGE: -4</p>
                    <p>CHEBI: 15346, 41631, 3771, 741566, 23355, 13295, 13294, 41597, 13298, 57287</p>
                    <p>FORMULA: C21H32N7O16P3S</p>
                    <p>HMDB: HMDB01423</p>
                    <p>INCHI: InChI=1S/C21H36N7O16P3S/c1-21(2,16(31)19(32)24-4-3-12(29)23-5-6-48)8-41-47(38,39)44-46(36,37)40-7-11-15(43-45(33,34)35)14(30)20(42-11)28-10-27-13-17(22)25-9-26-18(13)28/h9-11,14-16,20,30-31,48H,3-8H2,1-2H3,(H,23,29)(H,24,32)(H,36,37)(H,38,39)(H2,22,25,26)(H2,33,34,35)/p-4/t11-,14-,15-,16+,20-/m1/s1</p>
                    <p>KEGG: C00010</p>
                    <p>METACYC: CO-A</p>
                    <p>MXNREF: MNXM12</p>
                    <p>REACTOME: 76194, 193514, 29374, 162743, 2485002</p>
                    <p>SEED: cpd00010</p>
                    <p>SMILES: CC(C)(COP([O-])(=O)OP([O-])(=O)OC[C@H]1O[C@H]([C@H](O)[C@@H]1OP([O-])([O-])=O)N1C=NC2=C(N)N=CN=C12)[C@@H](O)C(=O)NCCC(=O)NCCS</p>
                    <p>UPA: UPC00010</p>
                    </body>
          
        </notes>
        <annotation>
          <rdf:RDF xmlns:rdf="http://www.w3.org/1999/02/22-rdf-syntax-ns#" xmlns:bqmodel="http://biomodels.net/model-qualifiers/" xmlns:bqbiol="http://biomodels.net/biology-qualifiers/">
            <rdf:Description rdf:about="#_ff977760_5ff2_4bfb_be83_aec55ca0d3a9">
              <bqbiol:is>
                <rdf:Bag>
                  <rdf:li rdf:resource="urn:miriam:chebi:CHEBI%3A15346"/>
                  <rdf:li rdf:resource="urn:miriam:chebi:CHEBI%3A57287"/>
                </rdf:Bag>
              </bqbiol:is>
            </rdf:Description>
          </rdf:RDF>
        </annotation>
            </species>
      <species id="Celf_0254_i" initialConcentration="1" name="Dihydrolipoyllysine-residue acetyltransferase" metaid="_f56f7e43_eb90_4528_82b2_8e75b5405976" boundaryCondition="true" sboTerm="SBO:0000252" compartment="i">
        <annotation>
          <rdf:RDF xmlns:rdf="http://www.w3.org/1999/02/22-rdf-syntax-ns#" xmlns:bqmodel="http://biomodels.net/model-qualifiers/" xmlns:bqbiol="http://biomodels.net/biology-qualifiers/">
            <rdf:Description rdf:about="#_f56f7e43_eb90_4528_82b2_8e75b5405976">
              <bqbiol:isEncodedBy>
                <rdf:Bag>
                  <rdf:li rdf:resource="urn:miriam:kegg.genes:cfi%3ACelf_0254"/>
                </rdf:Bag>
              </bqbiol:isEncodedBy>
              <bqbiol:is>
                <rdf:Bag>
                  <rdf:li rdf:resource="urn:miriam:uniprot:F4H687"/>
                </rdf:Bag>
              </bqbiol:is>
            </rdf:Description>
          </rdf:RDF>
        </annotation>
            </species>
      <species id="Celf_2563_i" initialConcentration="1" name="Catalytic domain-containing protein of components of various dehydrogenase complexes" metaid="_75df7ef7_56df_47ed_8098_1237a60c79cf" boundaryCondition="true" sboTerm="SBO:0000252" compartment="i">
        <annotation>
          <rdf:RDF xmlns:rdf="http://www.w3.org/1999/02/22-rdf-syntax-ns#" xmlns:bqmodel="http://biomodels.net/model-qualifiers/" xmlns:bqbiol="http://biomodels.net/biology-qualifiers/">
            <rdf:Description rdf:about="#_75df7ef7_56df_47ed_8098_1237a60c79cf">
              <bqbiol:isEncodedBy>
                <rdf:Bag>
                  <rdf:li rdf:resource="urn:miriam:kegg.genes:cfi%3ACelf_2563"/>
                </rdf:Bag>
              </bqbiol:isEncodedBy>
              <bqbiol:is>
                <rdf:Bag>
                  <rdf:li rdf:resource="urn:miriam:uniprot:F4H582"/>
                </rdf:Bag>
              </bqbiol:is>
            </rdf:Description>
          </rdf:RDF>
        </annotation>
            </species>
      <species id="bigg_lac_L_i" initialConcentration="1" charge="-1" name="(S)-lactate" metaid="_080fea0e_a316_451a_870f_2afb9f18d0e4" sboTerm="SBO:0000247" compartment="i">
        <notes>
          <body xmlns="http://www.w3.org/1999/xhtml">
                <p>BIGG: lac-L</p>
                    <p>BIOPATH: L-Lactate</p>
                    <p>BRENDA: BG82779</p>
                    <p>CHARGE: -1</p>
                    <p>CHEBI: 16651, 18783, 11065, 12411, 422</p>
                    <p>FORMULA: C3H5O3</p>
                    <p>HMDB: HMDB00190, HMDB03328</p>
                    <p>INCHI: InChI=1S/C3H6O3/c1-2(4)3(5)6/h2,4H,1H3,(H,5,6)/p-1/t2-/m0/s1</p>
                    <p>KEGG: C00186</p>
                    <p>METACYC: L-LACTATE</p>
                    <p>MXNREF: MNXM179</p>
                    <p>REACTOME: 29708, 373863</p>
                    <p>SEED: cpd00159</p>
                    <p>SMILES: C[C@H](O)C([O-])=O</p>
                    <p>UPA: UPC00186</p>
                    </body>
          
        </notes>
        <annotation>
          <rdf:RDF xmlns:rdf="http://www.w3.org/1999/02/22-rdf-syntax-ns#" xmlns:bqmodel="http://biomodels.net/model-qualifiers/" xmlns:bqbiol="http://biomodels.net/biology-qualifiers/">
            <rdf:Description rdf:about="#_080fea0e_a316_451a_870f_2afb9f18d0e4">
              <bqbiol:is>
                <rdf:Bag>
                  <rdf:li rdf:resource="urn:miriam:chebi:CHEBI%3A16651"/>
                  <rdf:li rdf:resource="urn:miriam:chebi:CHEBI%3A422"/>
                </rdf:Bag>
              </bqbiol:is>
            </rdf:Description>
          </rdf:RDF>
        </annotation>
            </species>
      <species id="Celf_1585_i" initialConcentration="1" name="L-lactate dehydrogenase" metaid="_77e35337_7336_4609_a97e_b993ccbedfbd" boundaryCondition="true" sboTerm="SBO:0000252" compartment="i">
        <annotation>
          <rdf:RDF xmlns:rdf="http://www.w3.org/1999/02/22-rdf-syntax-ns#" xmlns:bqmodel="http://biomodels.net/model-qualifiers/" xmlns:bqbiol="http://biomodels.net/biology-qualifiers/">
            <rdf:Description rdf:about="#_77e35337_7336_4609_a97e_b993ccbedfbd">
              <bqbiol:isEncodedBy>
                <rdf:Bag>
                  <rdf:li rdf:resource="urn:miriam:kegg.genes:cfi%3ACelf_1585"/>
                </rdf:Bag>
              </bqbiol:isEncodedBy>
              <bqbiol:is>
                <rdf:Bag>
                  <rdf:li rdf:resource="urn:miriam:uniprot:F4H785"/>
                </rdf:Bag>
              </bqbiol:is>
            </rdf:Description>
          </rdf:RDF>
        </annotation>
            </species>
      <species id="bigg_atp_i" initialConcentration="1" charge="-4" name="ATP" metaid="_80d881c7_be83_4411_ae9d_b4e30e50416b" sboTerm="SBO:0000247" compartment="i">
        <notes>
          <body xmlns="http://www.w3.org/1999/xhtml">
                <p>BIGG: atp</p>
                    <p>BIOPATH: Adenosine-5-prime-triphosphate</p>
                    <p>BRENDA: BG1395</p>
                    <p>CHARGE: -4</p>
                    <p>CHEBI: 15422, 40938, 2359, 13236, 10789, 10841, 22249, 30616, 57299</p>
                    <p>FORMULA: C10H12N5O13P3</p>
                    <p>HMDB: HMDB00538</p>
                    <p>INCHI: InChI=1S/C10H16N5O13P3/c11-8-5-9(13-2-12-8)15(3-14-5)10-7(17)6(16)4(26-10)1-25-30(21,22)28-31(23,24)27-29(18,19)20/h2-4,6-7,10,16-17H,1H2,(H,21,22)(H,23,24)(H2,11,12,13)(H2,18,19,20)/p-4/t4-,6-,7-,10-/m1/s1</p>
                    <p>KEGG: C00002, D08646</p>
                    <p>METACYC: ATP</p>
                    <p>MXNREF: MNXM3</p>
                    <p>REACTOME: 113592, 29358, 389573, 114570, 211579, 190078, 139836, 113593</p>
                    <p>SEED: cpd00002</p>
                    <p>SMILES: NC1=C2N=CN([C@@H]3O[C@H](COP([O-])(=O)OP([O-])(=O)OP([O-])([O-])=O)[C@@H](O)[C@H]3O)C2=NC=N1</p>
                    <p>UPA: UPC00002</p>
                    </body>
          
        </notes>
        <annotation>
          <rdf:RDF xmlns:rdf="http://www.w3.org/1999/02/22-rdf-syntax-ns#" xmlns:bqmodel="http://biomodels.net/model-qualifiers/" xmlns:bqbiol="http://biomodels.net/biology-qualifiers/">
            <rdf:Description rdf:about="#_80d881c7_be83_4411_ae9d_b4e30e50416b">
              <bqbiol:is>
                <rdf:Bag>
                  <rdf:li rdf:resource="urn:miriam:chebi:CHEBI%3A15422"/>
                  <rdf:li rdf:resource="urn:miriam:chebi:CHEBI%3A30616"/>
                  <rdf:li rdf:resource="urn:miriam:chebi:CHEBI%3A57299"/>
                </rdf:Bag>
              </bqbiol:is>
            </rdf:Description>
          </rdf:RDF>
        </annotation>
            </species>
      <species id="bigg_adp_i" initialConcentration="1" charge="-3" name="ADP" metaid="_ecad8fac_b8d3_447e_9cdb_6eea341e689f" sboTerm="SBO:0000247" compartment="i">
        <notes>
          <body xmlns="http://www.w3.org/1999/xhtml">
                <p>BIGG: adp</p>
                    <p>BIOPATH: Adenosine-5-prime-diphosphate</p>
                    <p>BRENDA: BG1228</p>
                    <p>CHARGE: -3</p>
                    <p>CHEBI: 16761, 22244, 40553, 13222, 2342, 456216</p>
                    <p>FORMULA: C10H12N5O10P2</p>
                    <p>HMDB: HMDB01341</p>
                    <p>INCHI: InChI=1S/C10H15N5O10P2/c11-8-5-9(13-2-12-8)15(3-14-5)10-7(17)6(16)4(24-10)1-23-27(21,22)25-26(18,19)20/h2-4,6-7,10,16-17H,1H2,(H,21,22)(H2,11,12,13)(H2,18,19,20)/p-3/t4-,6-,7-,10-/m1/s1</p>
                    <p>KEGG: C00008, G11113</p>
                    <p>METACYC: ADP, ADP-GROUP</p>
                    <p>MXNREF: MNXM7</p>
                    <p>REACTOME: 29370, 114565, 190072, 114564, 196180, 113582, 113581, 211606, 429153, 429160, 481002</p>
                    <p>SEED: cpd00008</p>
                    <p>SMILES: NC1=C2N=CN([C@@H]3O[C@H](COP([O-])(=O)OP([O-])([O-])=O)[C@@H](O)[C@H]3O)C2=NC=N1</p>
                    <p>UPA: UPC00008</p>
                    </body>
          
        </notes>
        <annotation>
          <rdf:RDF xmlns:rdf="http://www.w3.org/1999/02/22-rdf-syntax-ns#" xmlns:bqmodel="http://biomodels.net/model-qualifiers/" xmlns:bqbiol="http://biomodels.net/biology-qualifiers/">
            <rdf:Description rdf:about="#_ecad8fac_b8d3_447e_9cdb_6eea341e689f">
              <bqbiol:is>
                <rdf:Bag>
                  <rdf:li rdf:resource="urn:miriam:chebi:CHEBI%3A16761"/>
                  <rdf:li rdf:resource="urn:miriam:chebi:CHEBI%3A456216"/>
                </rdf:Bag>
              </bqbiol:is>
            </rdf:Description>
          </rdf:RDF>
        </annotation>
            </species>
      <species id="bigg_pep_i" initialConcentration="1" charge="-3" name="phosphoenolpyruvate" metaid="_f775c789_0ad3_42b1_a5dd_ea41d1d06b15" sboTerm="SBO:0000247" compartment="i">
        <notes>
          <body xmlns="http://www.w3.org/1999/xhtml">
                <p>BIGG: pep</p>
                    <p>BIOPATH: Phosphoenolpyruvate</p>
                    <p>BRENDA: BG17779</p>
                    <p>CHARGE: -3</p>
                    <p>CHEBI: 18021, 8147, 26054, 14812, 44897, 26055, 44894, 58702</p>
                    <p>FORMULA: C3H2O6P</p>
                    <p>HMDB: HMDB00263</p>
                    <p>INCHI: InChI=1S/C3H5O6P/c1-2(3(4)5)9-10(6,7)8/h1H2,(H,4,5)(H2,6,7,8)/p-3</p>
                    <p>KEGG: C00074</p>
                    <p>METACYC: PHOSPHO-ENOL-PYRUVATE</p>
                    <p>MXNREF: MNXM73</p>
                    <p>REACTOME: 29492, 372364</p>
                    <p>SEED: cpd00061</p>
                    <p>SMILES: [O-]C(=O)C(=C)OP([O-])([O-])=O</p>
                    <p>UPA: UPC00074</p>
                    </body>
          
        </notes>
        <annotation>
          <rdf:RDF xmlns:rdf="http://www.w3.org/1999/02/22-rdf-syntax-ns#" xmlns:bqmodel="http://biomodels.net/model-qualifiers/" xmlns:bqbiol="http://biomodels.net/biology-qualifiers/">
            <rdf:Description rdf:about="#_f775c789_0ad3_42b1_a5dd_ea41d1d06b15">
              <bqbiol:is>
                <rdf:Bag>
                  <rdf:li rdf:resource="urn:miriam:chebi:CHEBI%3A18021"/>
                  <rdf:li rdf:resource="urn:miriam:chebi:CHEBI%3A44897"/>
                  <rdf:li rdf:resource="urn:miriam:chebi:CHEBI%3A58702"/>
                </rdf:Bag>
              </bqbiol:is>
            </rdf:Description>
          </rdf:RDF>
        </annotation>
            </species>
      <species id="Celf_1813_i" initialConcentration="1" name="Pyruvate kinase" metaid="_1ea3aff7_77a2_4719_9f85_d2cabaaedfb7" boundaryCondition="true" sboTerm="SBO:0000252" compartment="i">
        <annotation>
          <rdf:RDF xmlns:rdf="http://www.w3.org/1999/02/22-rdf-syntax-ns#" xmlns:bqmodel="http://biomodels.net/model-qualifiers/" xmlns:bqbiol="http://biomodels.net/biology-qualifiers/">
            <rdf:Description rdf:about="#_1ea3aff7_77a2_4719_9f85_d2cabaaedfb7">
              <bqbiol:isEncodedBy>
                <rdf:Bag>
                  <rdf:li rdf:resource="urn:miriam:kegg.genes:cfi%3ACelf_1813"/>
                </rdf:Bag>
              </bqbiol:isEncodedBy>
              <bqbiol:is>
                <rdf:Bag>
                  <rdf:li rdf:resource="urn:miriam:uniprot:F4GYF4"/>
                </rdf:Bag>
              </bqbiol:is>
            </rdf:Description>
          </rdf:RDF>
        </annotation>
            </species>
      <species id="bigg_h2o_i" initialConcentration="1" charge="0" name="H2O" metaid="_41e61f53_2799_4e13_9280_5842cf4d1707" sboTerm="SBO:0000247" compartment="i">
        <notes>
          <body xmlns="http://www.w3.org/1999/xhtml">
                <p>BIGG: h2o, oh1</p>
                    <p>BIOPATH: OH-, Oxygen_atom, Water</p>
                    <p>BRENDA: BG89181, BG92002, BG92081, BG92137</p>
                    <p>CHARGE: 0</p>
                    <p>CHEBI: 15377, 44292, 5585, 13352, 44819, 44701, 42043, 42857, 27313, 43228, 10743, 16234, 13365, 13419, 44641, 5594, 29356, 29374, 29375, 29412, 33811, 33813, 35511, 36385, 41981, 41979, 29373, 53442</p>
                    <p>FORMULA: H2O</p>
                    <p>HMDB: HMDB01039, HMDB02111</p>
                    <p>INCHI: InChI=1S/H2O/h1H2</p>
                    <p>KEGG: C00001, D00001, C01328, C18712, C18714, D03703, D06322</p>
                    <p>METACYC: OH, OXONIUM, WATER</p>
                    <p>MXNREF: MNXM2</p>
                    <p>REACTOME: 29356, 1605715, 141343, 351603, 2022884, 113518, 189422, 947593, 109276, 113521, 113519</p>
                    <p>SEED: cpd00001, cpd15275</p>
                    <p>SMILES: O</p>
                    <p>UPA: UPC00001, UPC01328</p>
                    </body>
          
        </notes>
        <annotation>
          <rdf:RDF xmlns:rdf="http://www.w3.org/1999/02/22-rdf-syntax-ns#" xmlns:bqmodel="http://biomodels.net/model-qualifiers/" xmlns:bqbiol="http://biomodels.net/biology-qualifiers/">
            <rdf:Description rdf:about="#_41e61f53_2799_4e13_9280_5842cf4d1707">
              <bqbiol:is>
                <rdf:Bag>
                  <rdf:li rdf:resource="urn:miriam:chebi:CHEBI%3A15377"/>
                  <rdf:li rdf:resource="urn:miriam:chebi:CHEBI%3A16234"/>
                  <rdf:li rdf:resource="urn:miriam:chebi:CHEBI%3A29356"/>
                  <rdf:li rdf:resource="urn:miriam:chebi:CHEBI%3A29374"/>
                  <rdf:li rdf:resource="urn:miriam:chebi:CHEBI%3A29375"/>
                  <rdf:li rdf:resource="urn:miriam:chebi:CHEBI%3A29412"/>
                  <rdf:li rdf:resource="urn:miriam:chebi:CHEBI%3A33811"/>
                  <rdf:li rdf:resource="urn:miriam:chebi:CHEBI%3A33813"/>
                  <rdf:li rdf:resource="urn:miriam:chebi:CHEBI%3A35511"/>
                  <rdf:li rdf:resource="urn:miriam:chebi:CHEBI%3A36385"/>
                  <rdf:li rdf:resource="urn:miriam:chebi:CHEBI%3A41981"/>
                  <rdf:li rdf:resource="urn:miriam:chebi:CHEBI%3A53442"/>
                </rdf:Bag>
              </bqbiol:is>
            </rdf:Description>
          </rdf:RDF>
        </annotation>
            </species>
      <species id="bigg_2pg_i" initialConcentration="1" charge="-3" name="2-phospho-D-glycerate" metaid="_5f40b8b5_d2b3_4061_a65c_c03f9766e430" sboTerm="SBO:0000247" compartment="i">
        <notes>
          <body xmlns="http://www.w3.org/1999/xhtml">
                <p>BIGG: 2pg</p>
                    <p>BIOPATH: 2-Phospho-D-glycerate</p>
                    <p>BRENDA: BG17975, BG17976</p>
                    <p>CHARGE: -3</p>
                    <p>CHEBI: 17835, 39868, 11651, 12986, 1267, 21028, 24344, 58289</p>
                    <p>FORMULA: C3H4O7P</p>
                    <p>HMDB: HMDB00362, HMDB03391</p>
                    <p>INCHI: InChI=1S/C3H7O7P/c4-1-2(3(5)6)10-11(7,8)9/h2,4H,1H2,(H,5,6)(H2,7,8,9)/p-3/t2-/m1/s1</p>
                    <p>KEGG: C00631</p>
                    <p>METACYC: 2-PG</p>
                    <p>MXNREF: MNXM275</p>
                    <p>REACTOME: 30485</p>
                    <p>SEED: cpd00482</p>
                    <p>SMILES: OC[C@@H](OP([O-])([O-])=O)C([O-])=O</p>
                    <p>UPA: UPC00631</p>
                    </body>
          
        </notes>
        <annotation>
          <rdf:RDF xmlns:rdf="http://www.w3.org/1999/02/22-rdf-syntax-ns#" xmlns:bqmodel="http://biomodels.net/model-qualifiers/" xmlns:bqbiol="http://biomodels.net/biology-qualifiers/">
            <rdf:Description rdf:about="#_5f40b8b5_d2b3_4061_a65c_c03f9766e430">
              <bqbiol:is>
                <rdf:Bag>
                  <rdf:li rdf:resource="urn:miriam:chebi:CHEBI%3A17835"/>
                  <rdf:li rdf:resource="urn:miriam:chebi:CHEBI%3A24344"/>
                  <rdf:li rdf:resource="urn:miriam:chebi:CHEBI%3A58289"/>
                </rdf:Bag>
              </bqbiol:is>
            </rdf:Description>
          </rdf:RDF>
        </annotation>
            </species>
      <species id="Celf_3025_i" initialConcentration="1" name="Enolase" metaid="_97a75bba_2640_45fb_bff1_07af5e8e3a77" boundaryCondition="true" sboTerm="SBO:0000252" compartment="i">
        <annotation>
          <rdf:RDF xmlns:rdf="http://www.w3.org/1999/02/22-rdf-syntax-ns#" xmlns:bqmodel="http://biomodels.net/model-qualifiers/" xmlns:bqbiol="http://biomodels.net/biology-qualifiers/">
            <rdf:Description rdf:about="#_97a75bba_2640_45fb_bff1_07af5e8e3a77">
              <bqbiol:isEncodedBy>
                <rdf:Bag>
                  <rdf:li rdf:resource="urn:miriam:kegg.genes:cfi%3ACelf_3025"/>
                </rdf:Bag>
              </bqbiol:isEncodedBy>
              <bqbiol:is>
                <rdf:Bag>
                  <rdf:li rdf:resource="urn:miriam:uniprot:F4GYM5"/>
                </rdf:Bag>
              </bqbiol:is>
            </rdf:Description>
          </rdf:RDF>
        </annotation>
            </species>
      <species id="bigg_3pg_i" initialConcentration="1" charge="-3" name="3-phospho-D-glycerate" metaid="_89293793_e70a_43ae_889f_553f5684275c" sboTerm="SBO:0000247" compartment="i">
        <notes>
          <body xmlns="http://www.w3.org/1999/xhtml">
                <p>BIGG: 3pg</p>
                    <p>BIOPATH: 3-Phospho-D-glycerate</p>
                    <p>BRENDA: BG17979, BG17981</p>
                    <p>CHARGE: -3</p>
                    <p>CHEBI: 17050, 11882, 40016, 24345, 1659, 17794, 12987, 11880, 11879, 1657, 21029, 57998, 58272</p>
                    <p>FORMULA: C3H4O7P</p>
                    <p>HMDB: HMDB00807</p>
                    <p>INCHI: InChI=1S/C3H7O7P/c4-2(3(5)6)1-10-11(7,8)9/h2,4H,1H2,(H,5,6)(H2,7,8,9)/p-3/t2-/m1/s1</p>
                    <p>KEGG: C00197, C00597</p>
                    <p>METACYC: G3P</p>
                    <p>MXNREF: MNXM126</p>
                    <p>REACTOME: 29728</p>
                    <p>SEED: cpd00169</p>
                    <p>SMILES: O[C@H](COP([O-])([O-])=O)C([O-])=O</p>
                    <p>UPA: UPC00197, UPC00597</p>
                    </body>
          
        </notes>
        <annotation>
          <rdf:RDF xmlns:rdf="http://www.w3.org/1999/02/22-rdf-syntax-ns#" xmlns:bqmodel="http://biomodels.net/model-qualifiers/" xmlns:bqbiol="http://biomodels.net/biology-qualifiers/">
            <rdf:Description rdf:about="#_89293793_e70a_43ae_889f_553f5684275c">
              <bqbiol:is>
                <rdf:Bag>
                  <rdf:li rdf:resource="urn:miriam:chebi:CHEBI%3A17050"/>
                  <rdf:li rdf:resource="urn:miriam:chebi:CHEBI%3A17794"/>
                  <rdf:li rdf:resource="urn:miriam:chebi:CHEBI%3A57998"/>
                  <rdf:li rdf:resource="urn:miriam:chebi:CHEBI%3A58272"/>
                </rdf:Bag>
              </bqbiol:is>
            </rdf:Description>
          </rdf:RDF>
        </annotation>
            </species>
      <species id="Celf_0412_i" initialConcentration="1" name="Phosphoglycerate mutase" metaid="_7f3430e8_d7d1_402f_bcd6_b8ae6c461efc" boundaryCondition="true" sboTerm="SBO:0000252" compartment="i">
        <annotation>
          <rdf:RDF xmlns:rdf="http://www.w3.org/1999/02/22-rdf-syntax-ns#" xmlns:bqmodel="http://biomodels.net/model-qualifiers/" xmlns:bqbiol="http://biomodels.net/biology-qualifiers/">
            <rdf:Description rdf:about="#_7f3430e8_d7d1_402f_bcd6_b8ae6c461efc">
              <bqbiol:isEncodedBy>
                <rdf:Bag>
                  <rdf:li rdf:resource="urn:miriam:kegg.genes:cfi%3ACelf_0412"/>
                </rdf:Bag>
              </bqbiol:isEncodedBy>
              <bqbiol:is>
                <rdf:Bag>
                  <rdf:li rdf:resource="urn:miriam:uniprot:F4H7J8"/>
                </rdf:Bag>
              </bqbiol:is>
            </rdf:Description>
          </rdf:RDF>
        </annotation>
            </species>
      <species id="Celf_0585_i" initialConcentration="1" name="2,3-bisphosphoglycerate-dependent phosphoglycerate mutase" metaid="_d0411235_2ad1_42cc_9af5_a027ef0ce6c6" boundaryCondition="true" sboTerm="SBO:0000252" compartment="i">
        <annotation>
          <rdf:RDF xmlns:rdf="http://www.w3.org/1999/02/22-rdf-syntax-ns#" xmlns:bqmodel="http://biomodels.net/model-qualifiers/" xmlns:bqbiol="http://biomodels.net/biology-qualifiers/">
            <rdf:Description rdf:about="#_d0411235_2ad1_42cc_9af5_a027ef0ce6c6">
              <bqbiol:isEncodedBy>
                <rdf:Bag>
                  <rdf:li rdf:resource="urn:miriam:kegg.genes:cfi%3ACelf_0585"/>
                </rdf:Bag>
              </bqbiol:isEncodedBy>
              <bqbiol:is>
                <rdf:Bag>
                  <rdf:li rdf:resource="urn:miriam:uniprot:F4GY57"/>
                </rdf:Bag>
              </bqbiol:is>
            </rdf:Description>
          </rdf:RDF>
        </annotation>
            </species>
      <species id="Celf_2257_i" initialConcentration="1" name="Phosphoglycerate mutase" metaid="_175ae946_53dd_4075_8326_b97f095c6051" boundaryCondition="true" sboTerm="SBO:0000252" compartment="i">
        <annotation>
          <rdf:RDF xmlns:rdf="http://www.w3.org/1999/02/22-rdf-syntax-ns#" xmlns:bqmodel="http://biomodels.net/model-qualifiers/" xmlns:bqbiol="http://biomodels.net/biology-qualifiers/">
            <rdf:Description rdf:about="#_175ae946_53dd_4075_8326_b97f095c6051">
              <bqbiol:isEncodedBy>
                <rdf:Bag>
                  <rdf:li rdf:resource="urn:miriam:kegg.genes:cfi%3ACelf_2257"/>
                </rdf:Bag>
              </bqbiol:isEncodedBy>
              <bqbiol:is>
                <rdf:Bag>
                  <rdf:li rdf:resource="urn:miriam:uniprot:F4H287"/>
                </rdf:Bag>
              </bqbiol:is>
            </rdf:Description>
          </rdf:RDF>
        </annotation>
            </species>
      <species id="Celf_2408_i" initialConcentration="1" name="Phosphoglycerate mutase" metaid="_0ceb67d1_9e02_4dc0_b61b_b2089eec8e5e" boundaryCondition="true" sboTerm="SBO:0000252" compartment="i">
        <annotation>
          <rdf:RDF xmlns:rdf="http://www.w3.org/1999/02/22-rdf-syntax-ns#" xmlns:bqmodel="http://biomodels.net/model-qualifiers/" xmlns:bqbiol="http://biomodels.net/biology-qualifiers/">
            <rdf:Description rdf:about="#_0ceb67d1_9e02_4dc0_b61b_b2089eec8e5e">
              <bqbiol:isEncodedBy>
                <rdf:Bag>
                  <rdf:li rdf:resource="urn:miriam:kegg.genes:cfi%3ACelf_2408"/>
                </rdf:Bag>
              </bqbiol:isEncodedBy>
              <bqbiol:is>
                <rdf:Bag>
                  <rdf:li rdf:resource="urn:miriam:uniprot:F4H3J0"/>
                </rdf:Bag>
              </bqbiol:is>
            </rdf:Description>
          </rdf:RDF>
        </annotation>
            </species>
      <species id="Celf_3537_i" initialConcentration="1" name="Phosphoglycerate mutase" metaid="_be6202a3_1f67_4cd6_869d_c2cb71f495ae" boundaryCondition="true" sboTerm="SBO:0000252" compartment="i">
        <annotation>
          <rdf:RDF xmlns:rdf="http://www.w3.org/1999/02/22-rdf-syntax-ns#" xmlns:bqmodel="http://biomodels.net/model-qualifiers/" xmlns:bqbiol="http://biomodels.net/biology-qualifiers/">
            <rdf:Description rdf:about="#_be6202a3_1f67_4cd6_869d_c2cb71f495ae">
              <bqbiol:isEncodedBy>
                <rdf:Bag>
                  <rdf:li rdf:resource="urn:miriam:kegg.genes:cfi%3ACelf_3537"/>
                </rdf:Bag>
              </bqbiol:isEncodedBy>
              <bqbiol:is>
                <rdf:Bag>
                  <rdf:li rdf:resource="urn:miriam:uniprot:F4H330"/>
                </rdf:Bag>
              </bqbiol:is>
            </rdf:Description>
          </rdf:RDF>
        </annotation>
            </species>
      <species id="bigg_13dpg_i" initialConcentration="1" charge="-4" name="3-phosphonato-D-glyceroyl phosphate(4-)" metaid="_be0af48a_b0e8_44fb_9250_e3192c8345b5" sboTerm="SBO:0000247" compartment="i">
        <notes>
          <body xmlns="http://www.w3.org/1999/xhtml">
                <p>BIGG: 13dpg</p>
                    <p>BIOPATH: 1,3-Diphospho-D-glycerate</p>
                    <p>BRENDA: BG18032, BG87317</p>
                    <p>CHARGE: -4</p>
                    <p>CHEBI: 16001, 20189, 11881, 1658, 57604</p>
                    <p>FORMULA: C3H4O10P2</p>
                    <p>HMDB: HMDB01270</p>
                    <p>INCHI: InChI=1S/C3H8O10P2/c4-2(1-12-14(6,7)8)3(5)13-15(9,10)11/h2,4H,1H2,(H2,6,7,8)(H2,9,10,11)/p-4/t2-/m1/s1</p>
                    <p>KEGG: C00236</p>
                    <p>METACYC: DPG</p>
                    <p>MXNREF: MNXM261</p>
                    <p>REACTOME: 29800</p>
                    <p>SEED: cpd00203</p>
                    <p>SMILES: O[C@H](COP([O-])([O-])=O)C(=O)OP([O-])([O-])=O</p>
                    <p>UPA: UPC00236</p>
                    </body>
          
        </notes>
        <annotation>
          <rdf:RDF xmlns:rdf="http://www.w3.org/1999/02/22-rdf-syntax-ns#" xmlns:bqmodel="http://biomodels.net/model-qualifiers/" xmlns:bqbiol="http://biomodels.net/biology-qualifiers/">
            <rdf:Description rdf:about="#_be0af48a_b0e8_44fb_9250_e3192c8345b5">
              <bqbiol:is>
                <rdf:Bag>
                  <rdf:li rdf:resource="urn:miriam:chebi:CHEBI%3A16001"/>
                  <rdf:li rdf:resource="urn:miriam:chebi:CHEBI%3A57604"/>
                </rdf:Bag>
              </bqbiol:is>
            </rdf:Description>
          </rdf:RDF>
        </annotation>
            </species>
      <species id="bigg_pi_i" initialConcentration="1" charge="-2" name="phosphate" metaid="_f5a259a9_40db_4ed6_9342_b1e15a9d6c2e" sboTerm="SBO:0000247" compartment="i">
        <notes>
          <body xmlns="http://www.w3.org/1999/xhtml">
                <p>BIGG: pi</p>
                    <p>BIOPATH: Phosphate, Phosphate_(protonated)</p>
                    <p>BRENDA: BG92038</p>
                    <p>CHARGE: -2</p>
                    <p>CHEBI: 18367, 7793, 45024, 14791, 24838, 26020, 26078, 32596, 34683, 35433, 34855, 32597, 37583, 37585, 39745, 39739, 29137, 43474, 43470, 29139, 4496, 63036, 63051, 9679</p>
                    <p>FORMULA: HO4P</p>
                    <p>HMDB: HMDB02142</p>
                    <p>INCHI: InChI=1S/H3O4P/c1-5(2,3)4/h(H3,1,2,3,4)/p-2</p>
                    <p>KEGG: C00009, D05467, C13556, C13558</p>
                    <p>METACYC: CPD0-1421, PHOSPHATE-GROUP, Pi</p>
                    <p>MXNREF: MNXM9</p>
                    <p>REACTOME: 113548, 2255331, 113550, 29372, 113551, 947590, 109277</p>
                    <p>SEED: cpd00009, cpd09463, cpd09464</p>
                    <p>SMILES: OP([O-])([O-])=O</p>
                    <p>UPA: UPC00009</p>
                    </body>
          
        </notes>
        <annotation>
          <rdf:RDF xmlns:rdf="http://www.w3.org/1999/02/22-rdf-syntax-ns#" xmlns:bqmodel="http://biomodels.net/model-qualifiers/" xmlns:bqbiol="http://biomodels.net/biology-qualifiers/">
            <rdf:Description rdf:about="#_f5a259a9_40db_4ed6_9342_b1e15a9d6c2e">
              <bqbiol:is>
                <rdf:Bag>
                  <rdf:li rdf:resource="urn:miriam:chebi:CHEBI%3A18367"/>
                  <rdf:li rdf:resource="urn:miriam:chebi:CHEBI%3A24838"/>
                  <rdf:li rdf:resource="urn:miriam:chebi:CHEBI%3A26020"/>
                  <rdf:li rdf:resource="urn:miriam:chebi:CHEBI%3A26078"/>
                  <rdf:li rdf:resource="urn:miriam:chebi:CHEBI%3A32596"/>
                  <rdf:li rdf:resource="urn:miriam:chebi:CHEBI%3A34683"/>
                  <rdf:li rdf:resource="urn:miriam:chebi:CHEBI%3A35433"/>
                  <rdf:li rdf:resource="urn:miriam:chebi:CHEBI%3A37583"/>
                  <rdf:li rdf:resource="urn:miriam:chebi:CHEBI%3A37585"/>
                  <rdf:li rdf:resource="urn:miriam:chebi:CHEBI%3A39745"/>
                  <rdf:li rdf:resource="urn:miriam:chebi:CHEBI%3A43474"/>
                  <rdf:li rdf:resource="urn:miriam:chebi:CHEBI%3A4496"/>
                  <rdf:li rdf:resource="urn:miriam:chebi:CHEBI%3A63036"/>
                  <rdf:li rdf:resource="urn:miriam:chebi:CHEBI%3A63051"/>
                  <rdf:li rdf:resource="urn:miriam:chebi:CHEBI%3A9679"/>
                </rdf:Bag>
              </bqbiol:is>
            </rdf:Description>
          </rdf:RDF>
        </annotation>
            </species>
      <species id="Celf_1864_i" initialConcentration="1" name="Glyceraldehyde-3-phosphate dehydrogenase, type I" metaid="_6c14a0f3_df07_4340_b61b_0c66bdf0e45f" boundaryCondition="true" sboTerm="SBO:0000252" compartment="i">
        <annotation>
          <rdf:RDF xmlns:rdf="http://www.w3.org/1999/02/22-rdf-syntax-ns#" xmlns:bqmodel="http://biomodels.net/model-qualifiers/" xmlns:bqbiol="http://biomodels.net/biology-qualifiers/">
            <rdf:Description rdf:about="#_6c14a0f3_df07_4340_b61b_0c66bdf0e45f">
              <bqbiol:isEncodedBy>
                <rdf:Bag>
                  <rdf:li rdf:resource="urn:miriam:kegg.genes:cfi%3ACelf_1864"/>
                </rdf:Bag>
              </bqbiol:isEncodedBy>
              <bqbiol:is>
                <rdf:Bag>
                  <rdf:li rdf:resource="urn:miriam:uniprot:F4GZ04"/>
                </rdf:Bag>
              </bqbiol:is>
            </rdf:Description>
          </rdf:RDF>
        </annotation>
            </species>
      <species id="Celf_1866_i" initialConcentration="1" name="Triosephosphate isomerase" metaid="_a9663325_da0e_43b5_8f46_6388117d85ce" boundaryCondition="true" sboTerm="SBO:0000252" compartment="i">
        <annotation>
          <rdf:RDF xmlns:rdf="http://www.w3.org/1999/02/22-rdf-syntax-ns#" xmlns:bqmodel="http://biomodels.net/model-qualifiers/" xmlns:bqbiol="http://biomodels.net/biology-qualifiers/">
            <rdf:Description rdf:about="#_a9663325_da0e_43b5_8f46_6388117d85ce">
              <bqbiol:isEncodedBy>
                <rdf:Bag>
                  <rdf:li rdf:resource="urn:miriam:kegg.genes:cfi%3ACelf_1866"/>
                </rdf:Bag>
              </bqbiol:isEncodedBy>
              <bqbiol:is>
                <rdf:Bag>
                  <rdf:li rdf:resource="urn:miriam:uniprot:F4GZ06"/>
                </rdf:Bag>
              </bqbiol:is>
            </rdf:Description>
          </rdf:RDF>
        </annotation>
            </species>
      <species id="bigg_f6p_i" initialConcentration="1" charge="-2" name="beta-D-fructofuranose 6-phosphate(2-)" metaid="_d5df78da_31e8_4986_a4cc_e6060bcdd6ab" sboTerm="SBO:0000247" compartment="i">
        <notes>
          <body xmlns="http://www.w3.org/1999/xhtml">
                <p>BIGG: f6p, f6p-B</p>
                    <p>BIOPATH: beta-D-Fructose_6-phosphate</p>
                    <p>BRENDA: BG22637, BG56501</p>
                    <p>CHARGE: -2</p>
                    <p>CHEBI: 16084, 10375, 42378, 22768, 12352, 45804, 57634, 61527, 61553</p>
                    <p>FORMULA: C6H11O9P</p>
                    <p>HMDB: HMDB03971</p>
                    <p>INCHI: InChI=1S/C6H13O9P/c7-2-6(10)5(9)4(8)3(15-6)1-14-16(11,12)13/h3-5,7-10H,1-2H2,(H2,11,12,13)/p-2/t3-,4-,5+,6-/m1/s1</p>
                    <p>KEGG: C00085, C05345</p>
                    <p>METACYC: FRUCTOSE-6P</p>
                    <p>MXNREF: MNXM89621</p>
                    <p>SEED: cpd00072</p>
                    <p>SMILES: OC[C@@]1(O)O[C@H](COP([O-])([O-])=O)[C@@H](O)[C@@H]1O</p>
                    <p>UPA: UPC00085, UPC05345</p>
                    </body>
          
        </notes>
        <annotation>
          <rdf:RDF xmlns:rdf="http://www.w3.org/1999/02/22-rdf-syntax-ns#" xmlns:bqmodel="http://biomodels.net/model-qualifiers/" xmlns:bqbiol="http://biomodels.net/biology-qualifiers/">
            <rdf:Description rdf:about="#_d5df78da_31e8_4986_a4cc_e6060bcdd6ab">
              <bqbiol:is>
                <rdf:Bag>
                  <rdf:li rdf:resource="urn:miriam:chebi:CHEBI%3A16084"/>
                  <rdf:li rdf:resource="urn:miriam:chebi:CHEBI%3A45804"/>
                  <rdf:li rdf:resource="urn:miriam:chebi:CHEBI%3A57634"/>
                  <rdf:li rdf:resource="urn:miriam:chebi:CHEBI%3A61527"/>
                  <rdf:li rdf:resource="urn:miriam:chebi:CHEBI%3A61553"/>
                </rdf:Bag>
              </bqbiol:is>
            </rdf:Description>
          </rdf:RDF>
        </annotation>
            </species>
      <species id="Celf_1847_i" initialConcentration="1" name="6-phosphofructokinase" metaid="_26c11770_80d3_4b48_9711_13d237279737" boundaryCondition="true" sboTerm="SBO:0000252" compartment="i">
        <annotation>
          <rdf:RDF xmlns:rdf="http://www.w3.org/1999/02/22-rdf-syntax-ns#" xmlns:bqmodel="http://biomodels.net/model-qualifiers/" xmlns:bqbiol="http://biomodels.net/biology-qualifiers/">
            <rdf:Description rdf:about="#_26c11770_80d3_4b48_9711_13d237279737">
              <bqbiol:isEncodedBy>
                <rdf:Bag>
                  <rdf:li rdf:resource="urn:miriam:kegg.genes:cfi%3ACelf_1847"/>
                </rdf:Bag>
              </bqbiol:isEncodedBy>
              <bqbiol:is>
                <rdf:Bag>
                  <rdf:li rdf:resource="urn:miriam:uniprot:F4GYY7"/>
                </rdf:Bag>
              </bqbiol:is>
            </rdf:Description>
          </rdf:RDF>
        </annotation>
            </species>
      <species id="Celf_3566_i" initialConcentration="1" name="6-phosphofructokinase" metaid="_11ef056c_931c_41a6_8a65_f6f8d1d8eac5" boundaryCondition="true" sboTerm="SBO:0000252" compartment="i">
        <annotation>
          <rdf:RDF xmlns:rdf="http://www.w3.org/1999/02/22-rdf-syntax-ns#" xmlns:bqmodel="http://biomodels.net/model-qualifiers/" xmlns:bqbiol="http://biomodels.net/biology-qualifiers/">
            <rdf:Description rdf:about="#_11ef056c_931c_41a6_8a65_f6f8d1d8eac5">
              <bqbiol:isEncodedBy>
                <rdf:Bag>
                  <rdf:li rdf:resource="urn:miriam:kegg.genes:cfi%3ACelf_3566"/>
                </rdf:Bag>
              </bqbiol:isEncodedBy>
              <bqbiol:is>
                <rdf:Bag>
                  <rdf:li rdf:resource="urn:miriam:uniprot:F4H3K9"/>
                </rdf:Bag>
              </bqbiol:is>
            </rdf:Description>
          </rdf:RDF>
        </annotation>
            </species>
      <species id="MNXM215_i" initialConcentration="1" charge="-2" name="alpha-D-glucose 6-phosphate(2-)" metaid="_1387b0b8_8c7f_49b5_8343_aedbbd9e5da0" sboTerm="SBO:0000247" compartment="i">
        <notes>
          <body xmlns="http://www.w3.org/1999/xhtml">
                <p>BRENDA: BG22645</p>
                    <p>CHARGE: -2</p>
                    <p>CHEBI: 17665, 42748, 12321, 10245, 22389, 58225</p>
                    <p>FORMULA: C6H11O9P</p>
                    <p>INCHI: InChI=1S/C6H13O9P/c7-3-2(1-14-16(11,12)13)15-6(10)5(9)4(3)8/h2-10H,1H2,(H2,11,12,13)/p-2/t2-,3-,4+,5-,6+/m1/s1</p>
                    <p>KEGG: C00668</p>
                    <p>METACYC: ALPHA-GLC-6-P</p>
                    <p>MXNREF: MNXM215</p>
                    <p>REACTOME: 30537, 113782</p>
                    <p>SMILES: O[C@H]1O[C@H](COP([O-])([O-])=O)[C@@H](O)[C@H](O)[C@H]1O</p>
                    </body>
          
        </notes>
        <annotation>
          <rdf:RDF xmlns:rdf="http://www.w3.org/1999/02/22-rdf-syntax-ns#" xmlns:bqmodel="http://biomodels.net/model-qualifiers/" xmlns:bqbiol="http://biomodels.net/biology-qualifiers/">
            <rdf:Description rdf:about="#_1387b0b8_8c7f_49b5_8343_aedbbd9e5da0">
              <bqbiol:is>
                <rdf:Bag>
                  <rdf:li rdf:resource="urn:miriam:chebi:CHEBI%3A17665"/>
                  <rdf:li rdf:resource="urn:miriam:chebi:CHEBI%3A58225"/>
                </rdf:Bag>
              </bqbiol:is>
            </rdf:Description>
          </rdf:RDF>
        </annotation>
            </species>
      <species id="MNXM619_i" initialConcentration="1" name="Protein histidine" metaid="_c5ef2d31_624f_4a33_a0f1_99be25f976f6" sboTerm="SBO:0000247" compartment="i">
        <notes>
          <body xmlns="http://www.w3.org/1999/xhtml">
                <p>BRENDA: BG93297</p>
                    <p>FORMULA: C7H8N4O2R2</p>
                    <p>INCHI:</p>
                    <p>KEGG: C00615</p>
                    <p>MXNREF: MNXM619</p>
                    <p>SEED: cpd11712</p>
                    <p>SMILES: [*]NC(=O)[C@H](CC1=CNC=N1)NC([*])=O</p>
                    <p>UPA: UPC00615</p>
                    </body>
          
        </notes>
      </species>
      <species id="bigg_glc_D_i" initialConcentration="1" charge="0" name="D-glucopyranose" metaid="_9b352c60_6bce_434f_8eb8_dc14241c39a7" sboTerm="SBO:0000247" compartment="i">
        <notes>
          <body xmlns="http://www.w3.org/1999/xhtml">
                <p>BIGG: glc-D</p>
                    <p>BIOPATH: beta-D-Glucopyranose</p>
                    <p>BRENDA: BG22345</p>
                    <p>CHARGE: 0</p>
                    <p>CHEBI: 17634, 12965, 20999, 4167</p>
                    <p>FORMULA: C6H12O6</p>
                    <p>HMDB: HMDB00122, HMDB06564</p>
                    <p>INCHI: InChI=1S/C6H12O6/c7-1-2-3(8)4(9)5(10)6(11)12-2/h2-11H,1H2/t2-,3-,4+,5-,6?/m1/s1</p>
                    <p>KEGG: C00031, D00009</p>
                    <p>METACYC: D-Glucose</p>
                    <p>MXNREF: MNXM41</p>
                    <p>SEED: cpd00027</p>
                    <p>SMILES: OC[C@H]1OC(O)[C@H](O)[C@@H](O)[C@@H]1O</p>
                    <p>UPA: UPC00031</p>
                    </body>
          
        </notes>
        <annotation>
          <rdf:RDF xmlns:rdf="http://www.w3.org/1999/02/22-rdf-syntax-ns#" xmlns:bqmodel="http://biomodels.net/model-qualifiers/" xmlns:bqbiol="http://biomodels.net/biology-qualifiers/">
            <rdf:Description rdf:about="#_9b352c60_6bce_434f_8eb8_dc14241c39a7">
              <bqbiol:is>
                <rdf:Bag>
                  <rdf:li rdf:resource="urn:miriam:chebi:CHEBI%3A17634"/>
                  <rdf:li rdf:resource="urn:miriam:chebi:CHEBI%3A4167"/>
                </rdf:Bag>
              </bqbiol:is>
            </rdf:Description>
          </rdf:RDF>
        </annotation>
            </species>
      <species id="MNXM673_i" initialConcentration="1" name="Protein N(pi)-phospho-L-histidine" metaid="_8123bc5e_5346_4f92_9fdc_e320cc816a87" sboTerm="SBO:0000247" compartment="i">
        <notes>
          <body xmlns="http://www.w3.org/1999/xhtml">
                <p>BRENDA: BG93979</p>
                    <p>FORMULA: C7H9N4O5PR2</p>
                    <p>INCHI:</p>
                    <p>KEGG: C04261</p>
                    <p>MXNREF: MNXM673</p>
                    <p>SEED: cpd12508</p>
                    <p>SMILES: [O-]P([O-])(=O)N1C=NC=C1C[C@H](NC([*])=O)C(=O)N[*]</p>
                    <p>UPA: UPC04261</p>
                    </body>
          
        </notes>
      </species>
      <species id="Celf_1410_i" initialConcentration="1" name="PTS system, glucose subfamily, IIA subunit" metaid="_b4c82dbc_e174_400b_924c_c2723829d9f6" boundaryCondition="true" sboTerm="SBO:0000252" compartment="i">
        <annotation>
          <rdf:RDF xmlns:rdf="http://www.w3.org/1999/02/22-rdf-syntax-ns#" xmlns:bqmodel="http://biomodels.net/model-qualifiers/" xmlns:bqbiol="http://biomodels.net/biology-qualifiers/">
            <rdf:Description rdf:about="#_b4c82dbc_e174_400b_924c_c2723829d9f6">
              <bqbiol:isEncodedBy>
                <rdf:Bag>
                  <rdf:li rdf:resource="urn:miriam:kegg.genes:cfi%3ACelf_1410"/>
                </rdf:Bag>
              </bqbiol:isEncodedBy>
              <bqbiol:is>
                <rdf:Bag>
                  <rdf:li rdf:resource="urn:miriam:uniprot:F4H5U5"/>
                </rdf:Bag>
              </bqbiol:is>
            </rdf:Description>
          </rdf:RDF>
        </annotation>
            </species>
      <species id="Celf_1341_i" initialConcentration="1" name="Glucose-6-phosphate isomerase" metaid="_2c0c915b_eb23_4740_970f_f6777d7d8be2" boundaryCondition="true" sboTerm="SBO:0000252" compartment="i">
        <annotation>
          <rdf:RDF xmlns:rdf="http://www.w3.org/1999/02/22-rdf-syntax-ns#" xmlns:bqmodel="http://biomodels.net/model-qualifiers/" xmlns:bqbiol="http://biomodels.net/biology-qualifiers/">
            <rdf:Description rdf:about="#_2c0c915b_eb23_4740_970f_f6777d7d8be2">
              <bqbiol:isEncodedBy>
                <rdf:Bag>
                  <rdf:li rdf:resource="urn:miriam:kegg.genes:cfi%3ACelf_1341"/>
                </rdf:Bag>
              </bqbiol:isEncodedBy>
              <bqbiol:is>
                <rdf:Bag>
                  <rdf:li rdf:resource="urn:miriam:uniprot:F4H4Z6"/>
                </rdf:Bag>
              </bqbiol:is>
            </rdf:Description>
          </rdf:RDF>
        </annotation>
            </species>
      <species id="bigg_g1p_i" initialConcentration="1" charge="-2" name="alpha-D-glucose 1-phosphate(2-)" metaid="_561be3d9_36ed_4528_9bda_21fee489bc37" sboTerm="SBO:0000247" compartment="i">
        <notes>
          <body xmlns="http://www.w3.org/1999/xhtml">
                <p>BIGG: g1p</p>
                    <p>BRENDA: BG22605</p>
                    <p>CHARGE: -2</p>
                    <p>CHEBI: 29042, 12320, 42623, 21004, 10246, 12970, 58601</p>
                    <p>FORMULA: C6H11O9P</p>
                    <p>INCHI: InChI=1S/C6H13O9P/c7-1-2-3(8)4(9)5(10)6(14-2)15-16(11,12)13/h2-10H,1H2,(H2,11,12,13)/p-2/t2-,3-,4+,5-,6-/m1/s1</p>
                    <p>KEGG: C00103</p>
                    <p>METACYC: GLC-1-P</p>
                    <p>MXNREF: MNXM89588</p>
                    <p>SEED: cpd00089</p>
                    <p>SMILES: OC[C@H]1O[C@H](OP([O-])([O-])=O)[C@H](O)[C@@H](O)[C@@H]1O</p>
                    <p>UPA: UPC00103</p>
                    </body>
          
        </notes>
        <annotation>
          <rdf:RDF xmlns:rdf="http://www.w3.org/1999/02/22-rdf-syntax-ns#" xmlns:bqmodel="http://biomodels.net/model-qualifiers/" xmlns:bqbiol="http://biomodels.net/biology-qualifiers/">
            <rdf:Description rdf:about="#_561be3d9_36ed_4528_9bda_21fee489bc37">
              <bqbiol:is>
                <rdf:Bag>
                  <rdf:li rdf:resource="urn:miriam:chebi:CHEBI%3A29042"/>
                  <rdf:li rdf:resource="urn:miriam:chebi:CHEBI%3A58601"/>
                </rdf:Bag>
              </bqbiol:is>
            </rdf:Description>
          </rdf:RDF>
        </annotation>
            </species>
      <species id="Celf_3610_i" initialConcentration="1" name="Phosphoglucomutase, alpha-D-glucose phosphate-specific" metaid="_50461265_1823_43c7_a9f7_73afc0b5782b" boundaryCondition="true" sboTerm="SBO:0000252" compartment="i">
        <annotation>
          <rdf:RDF xmlns:rdf="http://www.w3.org/1999/02/22-rdf-syntax-ns#" xmlns:bqmodel="http://biomodels.net/model-qualifiers/" xmlns:bqbiol="http://biomodels.net/biology-qualifiers/">
            <rdf:Description rdf:about="#_50461265_1823_43c7_a9f7_73afc0b5782b">
              <bqbiol:isEncodedBy>
                <rdf:Bag>
                  <rdf:li rdf:resource="urn:miriam:kegg.genes:cfi%3ACelf_3610"/>
                </rdf:Bag>
              </bqbiol:isEncodedBy>
              <bqbiol:is>
                <rdf:Bag>
                  <rdf:li rdf:resource="urn:miriam:uniprot:F4H3Q2"/>
                </rdf:Bag>
              </bqbiol:is>
            </rdf:Description>
          </rdf:RDF>
        </annotation>
            </species>
      <species id="bigg_g6p_i" initialConcentration="1" charge="-2" name="beta-D-glucose 6-phosphate(2-)" metaid="_c35584c3_d18b_469c_8c60_81a0c2f8f1f6" sboTerm="SBO:0000247" compartment="i">
        <notes>
          <body xmlns="http://www.w3.org/1999/xhtml">
                <p>BIGG: g6p</p>
                    <p>BRENDA: BG22626, BG22646</p>
                    <p>CHARGE: -2</p>
                    <p>CHEBI: 17719, 41041, 12375, 10399, 22797, 4170, 58247, 61548</p>
                    <p>FORMULA: C6H11O9P</p>
                    <p>HMDB: HMDB01401, HMDB01549, HMDB06793, HMDB03498</p>
                    <p>INCHI: InChI=1S/C6H13O9P/c7-3-2(1-14-16(11,12)13)15-6(10)5(9)4(3)8/h2-10H,1H2,(H2,11,12,13)/p-2/t2-,3-,4+,5-,6-/m1/s1</p>
                    <p>KEGG: C00092, C01172</p>
                    <p>METACYC: D-glucose-6-phosphate, GLC-6-P</p>
                    <p>MXNREF: MNXM508</p>
                    <p>REACTOME: 1629756</p>
                    <p>SEED: cpd00079</p>
                    <p>SMILES: O[C@@H]1O[C@H](COP([O-])([O-])=O)[C@@H](O)[C@H](O)[C@H]1O</p>
                    <p>UPA: UPC00092</p>
                    </body>
          
        </notes>
        <annotation>
          <rdf:RDF xmlns:rdf="http://www.w3.org/1999/02/22-rdf-syntax-ns#" xmlns:bqmodel="http://biomodels.net/model-qualifiers/" xmlns:bqbiol="http://biomodels.net/biology-qualifiers/">
            <rdf:Description rdf:about="#_c35584c3_d18b_469c_8c60_81a0c2f8f1f6">
              <bqbiol:is>
                <rdf:Bag>
                  <rdf:li rdf:resource="urn:miriam:chebi:CHEBI%3A17719"/>
                  <rdf:li rdf:resource="urn:miriam:chebi:CHEBI%3A4170"/>
                  <rdf:li rdf:resource="urn:miriam:chebi:CHEBI%3A58247"/>
                  <rdf:li rdf:resource="urn:miriam:chebi:CHEBI%3A61548"/>
                </rdf:Bag>
              </bqbiol:is>
            </rdf:Description>
          </rdf:RDF>
        </annotation>
            </species>
      <species id="MNXM105_i" initialConcentration="1" charge="0" name="beta-D-glucose" metaid="_e7f51f1c_dcd8_4f59_84f9_c645d1cd5eb6" sboTerm="SBO:0000247" compartment="i">
        <notes>
          <body xmlns="http://www.w3.org/1999/xhtml">
                <p>BRENDA: BG22343</p>
                    <p>CHARGE: 0</p>
                    <p>CHEBI: 15903, 12373, 41140, 22795, 10397</p>
                    <p>FORMULA: C6H12O6</p>
                    <p>HMDB: HMDB00516, HMDB03340</p>
                    <p>INCHI: InChI=1S/C6H12O6/c7-1-2-3(8)4(9)5(10)6(11)12-2/h2-11H,1H2/t2-,3-,4+,5-,6-/m1/s1</p>
                    <p>KEGG: C00221</p>
                    <p>METACYC: GLC</p>
                    <p>MXNREF: MNXM105</p>
                    <p>SEED: cpd00190</p>
                    <p>SMILES: OC[C@H]1O[C@@H](O)[C@H](O)[C@@H](O)[C@@H]1O</p>
                    <p>UPA: UPC00221</p>
                    </body>
          
        </notes>
        <annotation>
          <rdf:RDF xmlns:rdf="http://www.w3.org/1999/02/22-rdf-syntax-ns#" xmlns:bqmodel="http://biomodels.net/model-qualifiers/" xmlns:bqbiol="http://biomodels.net/biology-qualifiers/">
            <rdf:Description rdf:about="#_e7f51f1c_dcd8_4f59_84f9_c645d1cd5eb6">
              <bqbiol:is>
                <rdf:Bag>
                  <rdf:li rdf:resource="urn:miriam:chebi:CHEBI%3A15903"/>
                </rdf:Bag>
              </bqbiol:is>
            </rdf:Description>
          </rdf:RDF>
        </annotation>
            </species>
      <species id="Celf_2174_i" initialConcentration="1" name="Glucokinase, ROK family" metaid="_74582a57_ec14_4106_8be2_66a6fc3254a2" boundaryCondition="true" sboTerm="SBO:0000252" compartment="i">
        <annotation>
          <rdf:RDF xmlns:rdf="http://www.w3.org/1999/02/22-rdf-syntax-ns#" xmlns:bqmodel="http://biomodels.net/model-qualifiers/" xmlns:bqbiol="http://biomodels.net/biology-qualifiers/">
            <rdf:Description rdf:about="#_74582a57_ec14_4106_8be2_66a6fc3254a2">
              <bqbiol:isEncodedBy>
                <rdf:Bag>
                  <rdf:li rdf:resource="urn:miriam:kegg.genes:cfi%3ACelf_2174"/>
                </rdf:Bag>
              </bqbiol:isEncodedBy>
              <bqbiol:is>
                <rdf:Bag>
                  <rdf:li rdf:resource="urn:miriam:uniprot:F4H1K3"/>
                </rdf:Bag>
              </bqbiol:is>
            </rdf:Description>
          </rdf:RDF>
        </annotation>
            </species>
      <species id="MNXM99_i" initialConcentration="1" charge="0" name="alpha-D-glucose" metaid="_cae69c9a_7eac_4236_9fc9_40764688529a" sboTerm="SBO:0000247" compartment="i">
        <notes>
          <body xmlns="http://www.w3.org/1999/xhtml">
                <p>BRENDA: BG36534</p>
                    <p>CHARGE: 0</p>
                    <p>CHEBI: 15444, 18503, 138, 10809, 17925, 40557, 42802, 10242, 22386, 12318</p>
                    <p>FORMULA: C6H12O6</p>
                    <p>HMDB: HMDB03345</p>
                    <p>INCHI: InChI=1S/C6H12O6/c7-1-2-3(8)4(9)5(10)6(11)12-2/h2-11H,1H2/t2-,3-,4+,5-,6+/m1/s1</p>
                    <p>KEGG: C00267, D02325</p>
                    <p>METACYC: 1-4-alpha-D-Glucan, ALPHA-GLUCOSE</p>
                    <p>MXNREF: MNXM99</p>
                    <p>REACTOME: 70115, 70113, 113780, 964746, 1605745, 868632, 868686</p>
                    <p>SMILES: OC[C@H]1O[C@H](O)[C@H](O)[C@@H](O)[C@@H]1O</p>
                    </body>
          
        </notes>
        <annotation>
          <rdf:RDF xmlns:rdf="http://www.w3.org/1999/02/22-rdf-syntax-ns#" xmlns:bqmodel="http://biomodels.net/model-qualifiers/" xmlns:bqbiol="http://biomodels.net/biology-qualifiers/">
            <rdf:Description rdf:about="#_cae69c9a_7eac_4236_9fc9_40764688529a">
              <bqbiol:is>
                <rdf:Bag>
                  <rdf:li rdf:resource="urn:miriam:chebi:CHEBI%3A15444"/>
                  <rdf:li rdf:resource="urn:miriam:chebi:CHEBI%3A17925"/>
                </rdf:Bag>
              </bqbiol:is>
            </rdf:Description>
          </rdf:RDF>
        </annotation>
            </species>
      <species id="Celf_1371_i" initialConcentration="1" name="Pyridine nucleotide-disulfide oxidoreductase dimerization region" metaid="_5924f88b_3e48_45c0_96a3_bf798fbed7e1" boundaryCondition="true" sboTerm="SBO:0000252" compartment="i">
        <annotation>
          <rdf:RDF xmlns:rdf="http://www.w3.org/1999/02/22-rdf-syntax-ns#" xmlns:bqmodel="http://biomodels.net/model-qualifiers/" xmlns:bqbiol="http://biomodels.net/biology-qualifiers/">
            <rdf:Description rdf:about="#_5924f88b_3e48_45c0_96a3_bf798fbed7e1">
              <bqbiol:isEncodedBy>
                <rdf:Bag>
                  <rdf:li rdf:resource="urn:miriam:kegg.genes:cfi%3ACelf_1371"/>
                </rdf:Bag>
              </bqbiol:isEncodedBy>
              <bqbiol:is>
                <rdf:Bag>
                  <rdf:li rdf:resource="urn:miriam:uniprot:F4H5Q6"/>
                </rdf:Bag>
              </bqbiol:is>
            </rdf:Description>
          </rdf:RDF>
        </annotation>
            </species>
      <species id="Celf_2210_i" initialConcentration="1" name="Dihydrolipoyl dehydrogenase" metaid="_36e0d5fb_7b5e_4b51_aea0_52216d1aa5f6" boundaryCondition="true" sboTerm="SBO:0000252" compartment="i">
        <annotation>
          <rdf:RDF xmlns:rdf="http://www.w3.org/1999/02/22-rdf-syntax-ns#" xmlns:bqmodel="http://biomodels.net/model-qualifiers/" xmlns:bqbiol="http://biomodels.net/biology-qualifiers/">
            <rdf:Description rdf:about="#_36e0d5fb_7b5e_4b51_aea0_52216d1aa5f6">
              <bqbiol:isEncodedBy>
                <rdf:Bag>
                  <rdf:li rdf:resource="urn:miriam:kegg.genes:cfi%3ACelf_2210"/>
                </rdf:Bag>
              </bqbiol:isEncodedBy>
              <bqbiol:is>
                <rdf:Bag>
                  <rdf:li rdf:resource="urn:miriam:uniprot:F4H241"/>
                </rdf:Bag>
              </bqbiol:is>
            </rdf:Description>
          </rdf:RDF>
        </annotation>
            </species>
      <species id="Celf_2852_i" initialConcentration="1" name="FAD-dependent pyridine nucleotide-disulfide oxidoreductase" metaid="_eb97428f_a65b_4c1e_96ad_991d5e893f61" boundaryCondition="true" sboTerm="SBO:0000252" compartment="i">
        <annotation>
          <rdf:RDF xmlns:rdf="http://www.w3.org/1999/02/22-rdf-syntax-ns#" xmlns:bqmodel="http://biomodels.net/model-qualifiers/" xmlns:bqbiol="http://biomodels.net/biology-qualifiers/">
            <rdf:Description rdf:about="#_eb97428f_a65b_4c1e_96ad_991d5e893f61">
              <bqbiol:isEncodedBy>
                <rdf:Bag>
                  <rdf:li rdf:resource="urn:miriam:kegg.genes:cfi%3ACelf_2852"/>
                </rdf:Bag>
              </bqbiol:isEncodedBy>
              <bqbiol:is>
                <rdf:Bag>
                  <rdf:li rdf:resource="urn:miriam:uniprot:F4H813"/>
                </rdf:Bag>
              </bqbiol:is>
            </rdf:Description>
          </rdf:RDF>
        </annotation>
            </species>
      <species id="Celf_1865_i" initialConcentration="1" name="Phosphoglycerate kinase" metaid="_054148f3_52a2_4f51_9b91_e6dcad4902c6" boundaryCondition="true" sboTerm="SBO:0000252" compartment="i">
        <annotation>
          <rdf:RDF xmlns:rdf="http://www.w3.org/1999/02/22-rdf-syntax-ns#" xmlns:bqmodel="http://biomodels.net/model-qualifiers/" xmlns:bqbiol="http://biomodels.net/biology-qualifiers/">
            <rdf:Description rdf:about="#_054148f3_52a2_4f51_9b91_e6dcad4902c6">
              <bqbiol:isEncodedBy>
                <rdf:Bag>
                  <rdf:li rdf:resource="urn:miriam:kegg.genes:cfi%3ACelf_1865"/>
                </rdf:Bag>
              </bqbiol:isEncodedBy>
              <bqbiol:is>
                <rdf:Bag>
                  <rdf:li rdf:resource="urn:miriam:uniprot:F4GZ05"/>
                </rdf:Bag>
              </bqbiol:is>
            </rdf:Description>
          </rdf:RDF>
        </annotation>
            </species>
      <species id="MNXM1682_i" initialConcentration="1" name="an oligophosphate" metaid="_9905b69e_de50_40e0_a311_25ac0987b5d6" sboTerm="SBO:0000247" compartment="i">
        <notes>
          <body xmlns="http://www.w3.org/1999/xhtml">
                <p>FORMULA:</p>
                    <p>INCHI:</p>
                    <p>KEGG: C00404, C02174</p>
                    <p>METACYC: OLIGOPHOSPHATE</p>
                    <p>MXNREF: MNXM1682</p>
                    <p>SMILES: OP([O-])(=O)OP([O-])([*])=O</p>
                    </body>
          
        </notes>
      </species>
      <species id="Celf_1033_i" initialConcentration="1" name="ROK family protein" metaid="_d678add1_069a_4e8e_b30f_be69a39c6d04" boundaryCondition="true" sboTerm="SBO:0000252" compartment="i">
        <annotation>
          <rdf:RDF xmlns:rdf="http://www.w3.org/1999/02/22-rdf-syntax-ns#" xmlns:bqmodel="http://biomodels.net/model-qualifiers/" xmlns:bqbiol="http://biomodels.net/biology-qualifiers/">
            <rdf:Description rdf:about="#_d678add1_069a_4e8e_b30f_be69a39c6d04">
              <bqbiol:isEncodedBy>
                <rdf:Bag>
                  <rdf:li rdf:resource="urn:miriam:kegg.genes:cfi%3ACelf_1033"/>
                </rdf:Bag>
              </bqbiol:isEncodedBy>
              <bqbiol:is>
                <rdf:Bag>
                  <rdf:li rdf:resource="urn:miriam:uniprot:F4H200"/>
                </rdf:Bag>
              </bqbiol:is>
            </rdf:Description>
          </rdf:RDF>
        </annotation>
            </species>
      <species id="Celf_2244_i" initialConcentration="1" name="ROK family protein" metaid="_b0afd3c3_ac04_4b6d_ac2d_3a1190ce7081" boundaryCondition="true" sboTerm="SBO:0000252" compartment="i">
        <annotation>
          <rdf:RDF xmlns:rdf="http://www.w3.org/1999/02/22-rdf-syntax-ns#" xmlns:bqmodel="http://biomodels.net/model-qualifiers/" xmlns:bqbiol="http://biomodels.net/biology-qualifiers/">
            <rdf:Description rdf:about="#_b0afd3c3_ac04_4b6d_ac2d_3a1190ce7081">
              <bqbiol:isEncodedBy>
                <rdf:Bag>
                  <rdf:li rdf:resource="urn:miriam:kegg.genes:cfi%3ACelf_2244"/>
                </rdf:Bag>
              </bqbiol:isEncodedBy>
              <bqbiol:is>
                <rdf:Bag>
                  <rdf:li rdf:resource="urn:miriam:uniprot:F4H275"/>
                </rdf:Bag>
              </bqbiol:is>
            </rdf:Description>
          </rdf:RDF>
        </annotation>
            </species>
      <species id="bigg_arbt6p_i" initialConcentration="1" charge="-2" name="arbutin 6-phosphate" metaid="_76610650_c53a_4ba4_9923_55e9379b0bdb" sboTerm="SBO:0000247" compartment="i">
        <notes>
          <body xmlns="http://www.w3.org/1999/xhtml">
                <p>BIGG: arbt6p</p>
                    <p>CHARGE: -2</p>
                    <p>CHEBI: 2807, 60929</p>
                    <p>FORMULA: C12H15O10P</p>
                    <p>INCHI: InChI=1S/C12H17O10P/c13-6-1-3-7(4-2-6)21-12-11(16)10(15)9(14)8(22-12)5-20-23(17,18)19/h1-4,8-16H,5H2,(H2,17,18,19)/p-2/t8-,9-,10+,11-,12-/m1/s1</p>
                    <p>KEGG: C06187</p>
                    <p>METACYC: CPD-1162</p>
                    <p>MXNREF: MNXM2806</p>
                    <p>SEED: cpd03697</p>
                    <p>SMILES: O[C@H]1[C@H](O)[C@@H](COP([O-])([O-])=O)O[C@@H](OC2=CC=C(O)C=C2)[C@@H]1O</p>
                    </body>
          
        </notes>
        <annotation>
          <rdf:RDF xmlns:rdf="http://www.w3.org/1999/02/22-rdf-syntax-ns#" xmlns:bqmodel="http://biomodels.net/model-qualifiers/" xmlns:bqbiol="http://biomodels.net/biology-qualifiers/">
            <rdf:Description rdf:about="#_76610650_c53a_4ba4_9923_55e9379b0bdb">
              <bqbiol:is>
                <rdf:Bag>
                  <rdf:li rdf:resource="urn:miriam:chebi:CHEBI%3A2807"/>
                  <rdf:li rdf:resource="urn:miriam:chebi:CHEBI%3A60929"/>
                </rdf:Bag>
              </bqbiol:is>
            </rdf:Description>
          </rdf:RDF>
        </annotation>
            </species>
      <species id="MNXM2683_i" initialConcentration="1" charge="0" name="hydroquinone O-beta-D-glucopyranoside" metaid="_dca91df3_f67d_4c13_bcc9_c58d576af426" sboTerm="SBO:0000247" compartment="i">
        <notes>
          <body xmlns="http://www.w3.org/1999/xhtml">
                <p>BRENDA: BG3613</p>
                    <p>CHARGE: 0</p>
                    <p>CHEBI: 18305, 14417, 2806</p>
                    <p>FORMULA: C12H16O7</p>
                    <p>INCHI: InChI=1S/C12H16O7/c13-5-8-9(15)10(16)11(17)12(19-8)18-7-3-1-6(14)2-4-7/h1-4,8-17H,5H2/t8-,9-,10+,11-,12-/m1/s1</p>
                    <p>KEGG: C06186, C12079</p>
                    <p>METACYC: HYDROQUINONE-O-BETA-D-GLUCOPYRANOSIDE</p>
                    <p>MXNREF: MNXM2683</p>
                    <p>SEED: cpd03696, cpd08865</p>
                    <p>SMILES: OC[C@H]1O[C@@H](OC2=CC=C(O)C=C2)[C@H](O)[C@@H](O)[C@@H]1O</p>
                    </body>
          
        </notes>
        <annotation>
          <rdf:RDF xmlns:rdf="http://www.w3.org/1999/02/22-rdf-syntax-ns#" xmlns:bqmodel="http://biomodels.net/model-qualifiers/" xmlns:bqbiol="http://biomodels.net/biology-qualifiers/">
            <rdf:Description rdf:about="#_dca91df3_f67d_4c13_bcc9_c58d576af426">
              <bqbiol:is>
                <rdf:Bag>
                  <rdf:li rdf:resource="urn:miriam:chebi:CHEBI%3A18305"/>
                </rdf:Bag>
              </bqbiol:is>
            </rdf:Description>
          </rdf:RDF>
        </annotation>
            </species>
      <species id="bigg_salc6p_i" initialConcentration="1" charge="-2" name="salicin-6-phosphate" metaid="_a266fc89_9696_4228_9a2b_9b1cb02b5f65" sboTerm="SBO:0000247" compartment="i">
        <notes>
          <body xmlns="http://www.w3.org/1999/xhtml">
                <p>BIGG: salc6p</p>
                    <p>CHARGE: -2</p>
                    <p>CHEBI: 64794, 9003</p>
                    <p>FORMULA: C13H17O10P</p>
                    <p>INCHI: InChI=1S/C13H19O10P/c14-5-7-3-1-2-4-8(7)22-13-12(17)11(16)10(15)9(23-13)6-21-24(18,19)20/h1-4,9-17H,5-6H2,(H2,18,19,20)/p-2/t9-,10-,11+,12-,13-/m1/s1</p>
                    <p>KEGG: C06188</p>
                    <p>METACYC: CPD-1181</p>
                    <p>MXNREF: MNXM3356</p>
                    <p>SEED: cpd03698</p>
                    <p>SMILES: OCC1=C(O[C@@H]2O[C@H](COP([O-])([O-])=O)[C@@H](O)[C@H](O)[C@H]2O)C=CC=C1</p>
                    </body>
          
        </notes>
        <annotation>
          <rdf:RDF xmlns:rdf="http://www.w3.org/1999/02/22-rdf-syntax-ns#" xmlns:bqmodel="http://biomodels.net/model-qualifiers/" xmlns:bqbiol="http://biomodels.net/biology-qualifiers/">
            <rdf:Description rdf:about="#_a266fc89_9696_4228_9a2b_9b1cb02b5f65">
              <bqbiol:is>
                <rdf:Bag>
                  <rdf:li rdf:resource="urn:miriam:chebi:CHEBI%3A64794"/>
                  <rdf:li rdf:resource="urn:miriam:chebi:CHEBI%3A9003"/>
                </rdf:Bag>
              </bqbiol:is>
            </rdf:Description>
          </rdf:RDF>
        </annotation>
            </species>
      <species id="bigg_salcn_i" initialConcentration="1" charge="0" name="salicin" metaid="_503eab68_e65a_44a9_8b6f_6e8196f7e332" sboTerm="SBO:0000247" compartment="i">
        <notes>
          <body xmlns="http://www.w3.org/1999/xhtml">
                <p>BIGG: salcn</p>
                    <p>BRENDA: BG4687</p>
                    <p>CHARGE: 0</p>
                    <p>CHEBI: 17814, 26591, 9002, 15058</p>
                    <p>FORMULA: C13H18O7</p>
                    <p>HMDB: HMDB03546</p>
                    <p>INCHI: InChI=1S/C13H18O7/c14-5-7-3-1-2-4-8(7)19-13-12(18)11(17)10(16)9(6-15)20-13/h1-4,9-18H,5-6H2/t9-,10-,11+,12-,13-/m1/s1</p>
                    <p>KEGG: C01451</p>
                    <p>METACYC: CPD-1142</p>
                    <p>MXNREF: MNXM2561</p>
                    <p>SEED: cpd01030</p>
                    <p>SMILES: OC[C@H]1O[C@@H](OC2=C(CO)C=CC=C2)[C@H](O)[C@@H](O)[C@@H]1O</p>
                    </body>
          
        </notes>
        <annotation>
          <rdf:RDF xmlns:rdf="http://www.w3.org/1999/02/22-rdf-syntax-ns#" xmlns:bqmodel="http://biomodels.net/model-qualifiers/" xmlns:bqbiol="http://biomodels.net/biology-qualifiers/">
            <rdf:Description rdf:about="#_503eab68_e65a_44a9_8b6f_6e8196f7e332">
              <bqbiol:is>
                <rdf:Bag>
                  <rdf:li rdf:resource="urn:miriam:chebi:CHEBI%3A17814"/>
                </rdf:Bag>
              </bqbiol:is>
            </rdf:Description>
          </rdf:RDF>
        </annotation>
            </species>
      <species id="bigg_oaa_i" initialConcentration="1" charge="-2" name="oxaloacetate" metaid="_b9c64c0d_c14d_4de3_978b_cef7389aabf6" sboTerm="SBO:0000247" compartment="i">
        <notes>
          <body xmlns="http://www.w3.org/1999/xhtml">
                <p>BIGG: oaa</p>
                    <p>BIOPATH: Oxaloacetate</p>
                    <p>BRENDA: BG19269, BG19271</p>
                    <p>CHARGE: -2</p>
                    <p>CHEBI: 16452, 24958, 12820, 14703, 25731, 17479, 23910, 12810, 28394, 10547, 23911, 19638, 1158, 30744, 25734, 7812, 24959</p>
                    <p>FORMULA: C4H2O5</p>
                    <p>HMDB: HMDB00223</p>
                    <p>INCHI: InChI=1S/C4H4O5/c5-2(4(8)9)1-3(6)7/h1H2,(H,6,7)(H,8,9)/p-2</p>
                    <p>KEGG: C00036, C03981</p>
                    <p>LIPIDMAPS: LMFA01170061, LMFA01170120</p>
                    <p>METACYC: ENOL-OXALOACETATE, OXALACETIC_ACID</p>
                    <p>MXNREF: MNXM46</p>
                    <p>REACTOME: 76213, 113587</p>
                    <p>SEED: cpd00032</p>
                    <p>SMILES: [O-]C(=O)CC(=O)C([O-])=O</p>
                    <p>UPA: UPC00036</p>
                    </body>
          
        </notes>
        <annotation>
          <rdf:RDF xmlns:rdf="http://www.w3.org/1999/02/22-rdf-syntax-ns#" xmlns:bqmodel="http://biomodels.net/model-qualifiers/" xmlns:bqbiol="http://biomodels.net/biology-qualifiers/">
            <rdf:Description rdf:about="#_b9c64c0d_c14d_4de3_978b_cef7389aabf6">
              <bqbiol:is>
                <rdf:Bag>
                  <rdf:li rdf:resource="urn:miriam:chebi:CHEBI%3A16452"/>
                  <rdf:li rdf:resource="urn:miriam:chebi:CHEBI%3A17479"/>
                  <rdf:li rdf:resource="urn:miriam:chebi:CHEBI%3A28394"/>
                  <rdf:li rdf:resource="urn:miriam:chebi:CHEBI%3A30744"/>
                </rdf:Bag>
              </bqbiol:is>
            </rdf:Description>
          </rdf:RDF>
        </annotation>
            </species>
      <species id="bigg_gtp_i" initialConcentration="1" charge="-4" name="GTP" metaid="_7494f63f_0471_4499_b5cb_7d80979aa3d7" sboTerm="SBO:0000247" compartment="i">
        <notes>
          <body xmlns="http://www.w3.org/1999/xhtml">
                <p>BIGG: gtp</p>
                    <p>BIOPATH: Guanosine-5-prime-triphosphate</p>
                    <p>BRENDA: BG32483</p>
                    <p>CHARGE: -4</p>
                    <p>CHEBI: 15996, 13342, 5234, 42934, 24451, 37565, 57600</p>
                    <p>FORMULA: C10H12N5O14P3</p>
                    <p>HMDB: HMDB01273</p>
                    <p>INCHI: InChI=1S/C10H16N5O14P3/c11-10-13-7-4(8(18)14-10)12-2-15(7)9-6(17)5(16)3(27-9)1-26-31(22,23)29-32(24,25)28-30(19,20)21/h2-3,5-6,9,16-17H,1H2,(H,22,23)(H,24,25)(H2,19,20,21)(H3,11,13,14,18)/p-4/t3-,5-,6-,9-/m1/s1</p>
                    <p>KEGG: C00044</p>
                    <p>METACYC: GTP</p>
                    <p>MXNREF: MNXM51</p>
                    <p>REACTOME: 29438, 113573, 190071, 1996291, 113571, 113572</p>
                    <p>SEED: cpd00038</p>
                    <p>SMILES: NC1=NC2=C(N=CN2[C@@H]2O[C@H](COP([O-])(=O)OP([O-])(=O)OP([O-])([O-])=O)[C@@H](O)[C@H]2O)C(=O)N1</p>
                    <p>UPA: UPC00044</p>
                    </body>
          
        </notes>
        <annotation>
          <rdf:RDF xmlns:rdf="http://www.w3.org/1999/02/22-rdf-syntax-ns#" xmlns:bqmodel="http://biomodels.net/model-qualifiers/" xmlns:bqbiol="http://biomodels.net/biology-qualifiers/">
            <rdf:Description rdf:about="#_7494f63f_0471_4499_b5cb_7d80979aa3d7">
              <bqbiol:is>
                <rdf:Bag>
                  <rdf:li rdf:resource="urn:miriam:chebi:CHEBI%3A15996"/>
                  <rdf:li rdf:resource="urn:miriam:chebi:CHEBI%3A37565"/>
                  <rdf:li rdf:resource="urn:miriam:chebi:CHEBI%3A57600"/>
                </rdf:Bag>
              </bqbiol:is>
            </rdf:Description>
          </rdf:RDF>
        </annotation>
            </species>
      <species id="bigg_gdp_i" initialConcentration="1" charge="-2" name="GDP(2-)" metaid="_89a62a91_c831_46ef_8a81_6baf98016dbe" sboTerm="SBO:0000247" compartment="i">
        <notes>
          <body xmlns="http://www.w3.org/1999/xhtml">
                <p>BIGG: gdp</p>
                    <p>BIOPATH: Guanosine-5-prime-diphosphate</p>
                    <p>BRENDA: BG36200</p>
                    <p>CHARGE: -2</p>
                    <p>CHEBI: 17552, 42738, 24448, 13327, 5212, 14379, 58189, 65180</p>
                    <p>FORMULA: C10H13N5O11P2</p>
                    <p>HMDB: HMDB01201</p>
                    <p>INCHI: InChI=1S/C10H15N5O11P2/c11-10-13-7-4(8(18)14-10)12-2-15(7)9-6(17)5(16)3(25-9)1-24-28(22,23)26-27(19,20)21/h2-3,5-6,9,16-17H,1H2,(H,22,23)(H2,19,20,21)(H3,11,13,14,18)/p-2/t3-,5-,6-,9-/m1/s1</p>
                    <p>KEGG: C00035, G10620</p>
                    <p>METACYC: GDP</p>
                    <p>MXNREF: MNXM30</p>
                    <p>REACTOME: 113525, 29420, 111349, 114549, 205689, 1996292, 190066, 1467290, 482627, 482803, 500077</p>
                    <p>SEED: cpd00031</p>
                    <p>SMILES: NC1=NC2=C(N=CN2[C@@H]2O[C@H](COP([O-])(=O)OP(O)([O-])=O)[C@@H](O)[C@H]2O)C(=O)N1</p>
                    <p>UPA: UPC00035</p>
                    </body>
          
        </notes>
        <annotation>
          <rdf:RDF xmlns:rdf="http://www.w3.org/1999/02/22-rdf-syntax-ns#" xmlns:bqmodel="http://biomodels.net/model-qualifiers/" xmlns:bqbiol="http://biomodels.net/biology-qualifiers/">
            <rdf:Description rdf:about="#_89a62a91_c831_46ef_8a81_6baf98016dbe">
              <bqbiol:is>
                <rdf:Bag>
                  <rdf:li rdf:resource="urn:miriam:chebi:CHEBI%3A17552"/>
                  <rdf:li rdf:resource="urn:miriam:chebi:CHEBI%3A58189"/>
                  <rdf:li rdf:resource="urn:miriam:chebi:CHEBI%3A65180"/>
                </rdf:Bag>
              </bqbiol:is>
            </rdf:Description>
          </rdf:RDF>
        </annotation>
            </species>
      <species id="Celf_0124_i" initialConcentration="1" name="Phosphoenolpyruvate carboxykinase [GTP]" metaid="_fc6d0a04_8759_4c01_924d_75e087b8dcf1" boundaryCondition="true" sboTerm="SBO:0000252" compartment="i">
        <annotation>
          <rdf:RDF xmlns:rdf="http://www.w3.org/1999/02/22-rdf-syntax-ns#" xmlns:bqmodel="http://biomodels.net/model-qualifiers/" xmlns:bqbiol="http://biomodels.net/biology-qualifiers/">
            <rdf:Description rdf:about="#_fc6d0a04_8759_4c01_924d_75e087b8dcf1">
              <bqbiol:isEncodedBy>
                <rdf:Bag>
                  <rdf:li rdf:resource="urn:miriam:kegg.genes:cfi%3ACelf_0124"/>
                </rdf:Bag>
              </bqbiol:isEncodedBy>
              <bqbiol:is>
                <rdf:Bag>
                  <rdf:li rdf:resource="urn:miriam:uniprot:F4H4S3"/>
                </rdf:Bag>
              </bqbiol:is>
            </rdf:Description>
          </rdf:RDF>
        </annotation>
            </species>
      <species id="bigg_idp_i" initialConcentration="1" charge="-3" name="IDP" metaid="_b08493b9_5256_46b9_84e2_758bb4e2910f" sboTerm="SBO:0000247" compartment="i">
        <notes>
          <body xmlns="http://www.w3.org/1999/xhtml">
                <p>BIGG: idp</p>
                    <p>BRENDA: BG1009</p>
                    <p>CHARGE: -3</p>
                    <p>CHEBI: 17808, 19270, 5848, 43252, 13371, 58280</p>
                    <p>FORMULA: C10H11N4O11P2</p>
                    <p>HMDB: HMDB03335</p>
                    <p>INCHI:</p>
                    <p>KEGG: C00104</p>
                    <p>MXNREF: MNXM90141</p>
                    <p>REACTOME: 2509811</p>
                    <p>SEED: cpd00090</p>
                    <p>SMILES:</p>
                    </body>
          
        </notes>
        <annotation>
          <rdf:RDF xmlns:rdf="http://www.w3.org/1999/02/22-rdf-syntax-ns#" xmlns:bqmodel="http://biomodels.net/model-qualifiers/" xmlns:bqbiol="http://biomodels.net/biology-qualifiers/">
            <rdf:Description rdf:about="#_b08493b9_5256_46b9_84e2_758bb4e2910f">
              <bqbiol:is>
                <rdf:Bag>
                  <rdf:li rdf:resource="urn:miriam:chebi:CHEBI%3A17808"/>
                  <rdf:li rdf:resource="urn:miriam:chebi:CHEBI%3A58280"/>
                </rdf:Bag>
              </bqbiol:is>
            </rdf:Description>
          </rdf:RDF>
        </annotation>
            </species>
      <species id="bigg_itp_i" initialConcentration="1" charge="-3" name="ITP(3-)" metaid="_d680feee_2911_4e63_8f7c_8571b7a3627f" sboTerm="SBO:0000247" compartment="i">
        <notes>
          <body xmlns="http://www.w3.org/1999/xhtml">
                <p>BIGG: itp</p>
                    <p>BRENDA: BG1200</p>
                    <p>CHARGE: -3</p>
                    <p>CHEBI: 16039, 5851, 19272, 13374, 57614, 61402</p>
                    <p>FORMULA: C10H12N4O14P3</p>
                    <p>HMDB: HMDB00189</p>
                    <p>INCHI: InChI=1S/C10H15N4O14P3/c15-6-4(1-25-30(21,22)28-31(23,24)27-29(18,19)20)26-10(7(6)16)14-3-13-5-8(14)11-2-12-9(5)17/h2-4,6-7,10,15-16H,1H2,(H,21,22)(H,23,24)(H,11,12,17)(H2,18,19,20)/p-3/t4-,6-,7-,10-/m1/s1</p>
                    <p>KEGG: C00081</p>
                    <p>METACYC: ITP</p>
                    <p>MXNREF: MNXM423</p>
                    <p>REACTOME: 2509836</p>
                    <p>SEED: cpd00068</p>
                    <p>SMILES: O[C@@H]1[C@@H](COP([O-])(=O)OP([O-])(=O)OP(O)([O-])=O)O[C@H]([C@@H]1O)N1C=NC2=C1N=CNC2=O</p>
                    </body>
          
        </notes>
        <annotation>
          <rdf:RDF xmlns:rdf="http://www.w3.org/1999/02/22-rdf-syntax-ns#" xmlns:bqmodel="http://biomodels.net/model-qualifiers/" xmlns:bqbiol="http://biomodels.net/biology-qualifiers/">
            <rdf:Description rdf:about="#_d680feee_2911_4e63_8f7c_8571b7a3627f">
              <bqbiol:is>
                <rdf:Bag>
                  <rdf:li rdf:resource="urn:miriam:chebi:CHEBI%3A16039"/>
                  <rdf:li rdf:resource="urn:miriam:chebi:CHEBI%3A57614"/>
                  <rdf:li rdf:resource="urn:miriam:chebi:CHEBI%3A61402"/>
                </rdf:Bag>
              </bqbiol:is>
            </rdf:Description>
          </rdf:RDF>
        </annotation>
            </species>
      <species id="MNXM24_i" initialConcentration="1" name="AH2" metaid="_7c0dcb12_4735_427a_afda_bac8ff177389" sboTerm="SBO:0000247" compartment="i">
        <notes>
          <body xmlns="http://www.w3.org/1999/xhtml">
                <p>BIOPATH: ACCEPTOR_(reduced,unspecified)</p>
                    <p>BRENDA: BG94142, BL26772</p>
                    <p>CHEBI: 17499, 8785, 15018, 13233</p>
                    <p>FORMULA: RH2</p>
                    <p>INCHI:</p>
                    <p>KEGG: C00030</p>
                    <p>METACYC: Donor-H2</p>
                    <p>MXNREF: MNXM24</p>
                    <p>SEED: cpd11850</p>
                    <p>SMILES:</p>
                    <p>UPA: UPC00030</p>
                    </body>
          
        </notes>
        <annotation>
          <rdf:RDF xmlns:rdf="http://www.w3.org/1999/02/22-rdf-syntax-ns#" xmlns:bqmodel="http://biomodels.net/model-qualifiers/" xmlns:bqbiol="http://biomodels.net/biology-qualifiers/">
            <rdf:Description rdf:about="#_7c0dcb12_4735_427a_afda_bac8ff177389">
              <bqbiol:is>
                <rdf:Bag>
                  <rdf:li rdf:resource="urn:miriam:chebi:CHEBI%3A17499"/>
                </rdf:Bag>
              </bqbiol:is>
            </rdf:Description>
          </rdf:RDF>
        </annotation>
            </species>
      <species id="bigg_fum_i" initialConcentration="1" charge="-2" name="fumarate(2-)" metaid="_e0d3a33e_e0f8_41b4_a352_a96e0d37dd7a" sboTerm="SBO:0000247" compartment="i">
        <notes>
          <body xmlns="http://www.w3.org/1999/xhtml">
                <p>BIGG: fum</p>
                    <p>BIOPATH: Fumarate</p>
                    <p>BRENDA: BG19266</p>
                    <p>CHARGE: -2</p>
                    <p>CHEBI: 18012, 5190, 24124, 42743, 22958, 29806, 24122, 42511, 14284, 36180, 22957, 22956, 37154, 37155</p>
                    <p>FORMULA: C4H2O4</p>
                    <p>HMDB: HMDB00134</p>
                    <p>INCHI: InChI=1S/C4H4O4/c5-3(6)1-2-4(7)8/h1-2H,(H,5,6)(H,7,8)/p-2/b2-1+</p>
                    <p>KEGG: C00122, D02308</p>
                    <p>METACYC: FUM</p>
                    <p>MXNREF: MNXM93</p>
                    <p>REACTOME: 113588, 29586</p>
                    <p>SEED: cpd00106</p>
                    <p>SMILES: [O-]C(=O)\C=C\C([O-])=O</p>
                    <p>UPA: UPC00122</p>
                    </body>
          
        </notes>
        <annotation>
          <rdf:RDF xmlns:rdf="http://www.w3.org/1999/02/22-rdf-syntax-ns#" xmlns:bqmodel="http://biomodels.net/model-qualifiers/" xmlns:bqbiol="http://biomodels.net/biology-qualifiers/">
            <rdf:Description rdf:about="#_e0d3a33e_e0f8_41b4_a352_a96e0d37dd7a">
              <bqbiol:is>
                <rdf:Bag>
                  <rdf:li rdf:resource="urn:miriam:chebi:CHEBI%3A18012"/>
                  <rdf:li rdf:resource="urn:miriam:chebi:CHEBI%3A22958"/>
                  <rdf:li rdf:resource="urn:miriam:chebi:CHEBI%3A29806"/>
                  <rdf:li rdf:resource="urn:miriam:chebi:CHEBI%3A36180"/>
                  <rdf:li rdf:resource="urn:miriam:chebi:CHEBI%3A37154"/>
                  <rdf:li rdf:resource="urn:miriam:chebi:CHEBI%3A37155"/>
                </rdf:Bag>
              </bqbiol:is>
            </rdf:Description>
          </rdf:RDF>
        </annotation>
            </species>
      <species id="bigg_succ_i" initialConcentration="1" charge="-2" name="succinate(2-)" metaid="_77d771ef_9024_4c74_b55f_58e310174ade" sboTerm="SBO:0000247" compartment="i">
        <notes>
          <body xmlns="http://www.w3.org/1999/xhtml">
                <p>BIGG: succ</p>
                    <p>BIOPATH: Succinate</p>
                    <p>BRENDA: BG19270</p>
                    <p>CHARGE: -2</p>
                    <p>CHEBI: 15741, 22943, 26807, 9304, 45639, 30031, 22941, 15125, 26803, 30779</p>
                    <p>FORMULA: C4H4O4</p>
                    <p>HMDB: HMDB00254</p>
                    <p>INCHI: InChI=1S/C4H6O4/c5-3(6)1-2-4(7)8/h1-2H2,(H,5,6)(H,7,8)/p-2</p>
                    <p>KEGG: C00042</p>
                    <p>LIPIDMAPS: LMFA01170043</p>
                    <p>METACYC: SUC</p>
                    <p>MXNREF: MNXM25</p>
                    <p>REACTOME: 113536, 433123, 29434, 159939, 389583, 1650769</p>
                    <p>SEED: cpd00036</p>
                    <p>SMILES: [O-]C(=O)CCC([O-])=O</p>
                    <p>UPA: UPC00042</p>
                    </body>
          
        </notes>
        <annotation>
          <rdf:RDF xmlns:rdf="http://www.w3.org/1999/02/22-rdf-syntax-ns#" xmlns:bqmodel="http://biomodels.net/model-qualifiers/" xmlns:bqbiol="http://biomodels.net/biology-qualifiers/">
            <rdf:Description rdf:about="#_77d771ef_9024_4c74_b55f_58e310174ade">
              <bqbiol:is>
                <rdf:Bag>
                  <rdf:li rdf:resource="urn:miriam:chebi:CHEBI%3A15741"/>
                  <rdf:li rdf:resource="urn:miriam:chebi:CHEBI%3A30031"/>
                  <rdf:li rdf:resource="urn:miriam:chebi:CHEBI%3A30779"/>
                </rdf:Bag>
              </bqbiol:is>
            </rdf:Description>
          </rdf:RDF>
        </annotation>
            </species>
      <species id="MNXM90227_i" initialConcentration="1" name="an oxidized electron acceptor" metaid="_7ec2bcaa_0ce6_406a_949b_7f308314729d" sboTerm="SBO:0000247" compartment="i">
        <notes>
          <body xmlns="http://www.w3.org/1999/xhtml">
                <p>BIOPATH: ACCEPTOR_(unspecified)</p>
                    <p>BRENDA: BG94222, BL30415</p>
                    <p>FORMULA:</p>
                    <p>INCHI:</p>
                    <p>KEGG: C00028, C19645</p>
                    <p>METACYC: Acceptor</p>
                    <p>MXNREF: MNXM90227</p>
                    <p>SEED: cpd12040</p>
                    <p>SMILES:</p>
                    <p>UPA: UPC00028</p>
                    </body>
          
        </notes>
      </species>
      <species id="Celf_2868_i" initialConcentration="1" name="Succinate dehydrogenase, cytochrome b556 subunit" metaid="_3cb7028a_21d8_4eb4_9855_a768c0ab5dd3" boundaryCondition="true" sboTerm="SBO:0000252" compartment="i">
        <annotation>
          <rdf:RDF xmlns:rdf="http://www.w3.org/1999/02/22-rdf-syntax-ns#" xmlns:bqmodel="http://biomodels.net/model-qualifiers/" xmlns:bqbiol="http://biomodels.net/biology-qualifiers/">
            <rdf:Description rdf:about="#_3cb7028a_21d8_4eb4_9855_a768c0ab5dd3">
              <bqbiol:isEncodedBy>
                <rdf:Bag>
                  <rdf:li rdf:resource="urn:miriam:kegg.genes:cfi%3ACelf_2868"/>
                </rdf:Bag>
              </bqbiol:isEncodedBy>
              <bqbiol:is>
                <rdf:Bag>
                  <rdf:li rdf:resource="urn:miriam:uniprot:F4H829"/>
                </rdf:Bag>
              </bqbiol:is>
            </rdf:Description>
          </rdf:RDF>
        </annotation>
            </species>
      <species id="Celf_2869_i" initialConcentration="1" name="Succinate dehydrogenase hydrophobic anchor subunit-like protein" metaid="_fe3cb42f_1e9c_4518_90ad_36215ca05b95" boundaryCondition="true" sboTerm="SBO:0000252" compartment="i">
        <annotation>
          <rdf:RDF xmlns:rdf="http://www.w3.org/1999/02/22-rdf-syntax-ns#" xmlns:bqmodel="http://biomodels.net/model-qualifiers/" xmlns:bqbiol="http://biomodels.net/biology-qualifiers/">
            <rdf:Description rdf:about="#_fe3cb42f_1e9c_4518_90ad_36215ca05b95">
              <bqbiol:isEncodedBy>
                <rdf:Bag>
                  <rdf:li rdf:resource="urn:miriam:kegg.genes:cfi%3ACelf_2869"/>
                </rdf:Bag>
              </bqbiol:isEncodedBy>
              <bqbiol:is>
                <rdf:Bag>
                  <rdf:li rdf:resource="urn:miriam:uniprot:F4H830"/>
                </rdf:Bag>
              </bqbiol:is>
            </rdf:Description>
          </rdf:RDF>
        </annotation>
            </species>
      <species id="Celf_2870_i" initialConcentration="1" name="Succinate dehydrogenase, flavoprotein subunit" metaid="_051a3d2b_8c40_4f0b_998f_9b7e8c50a426" boundaryCondition="true" sboTerm="SBO:0000252" compartment="i">
        <annotation>
          <rdf:RDF xmlns:rdf="http://www.w3.org/1999/02/22-rdf-syntax-ns#" xmlns:bqmodel="http://biomodels.net/model-qualifiers/" xmlns:bqbiol="http://biomodels.net/biology-qualifiers/">
            <rdf:Description rdf:about="#_051a3d2b_8c40_4f0b_998f_9b7e8c50a426">
              <bqbiol:isEncodedBy>
                <rdf:Bag>
                  <rdf:li rdf:resource="urn:miriam:kegg.genes:cfi%3ACelf_2870"/>
                </rdf:Bag>
              </bqbiol:isEncodedBy>
              <bqbiol:is>
                <rdf:Bag>
                  <rdf:li rdf:resource="urn:miriam:uniprot:F4H831"/>
                </rdf:Bag>
              </bqbiol:is>
            </rdf:Description>
          </rdf:RDF>
        </annotation>
            </species>
      <species id="Celf_2871_i" initialConcentration="1" name="Succinate dehydrogenase and fumarate reductase iron-sulfur protein" metaid="_e7fff6b0_1047_4786_9a9e_7cbd5a229664" boundaryCondition="true" sboTerm="SBO:0000252" compartment="i">
        <annotation>
          <rdf:RDF xmlns:rdf="http://www.w3.org/1999/02/22-rdf-syntax-ns#" xmlns:bqmodel="http://biomodels.net/model-qualifiers/" xmlns:bqbiol="http://biomodels.net/biology-qualifiers/">
            <rdf:Description rdf:about="#_e7fff6b0_1047_4786_9a9e_7cbd5a229664">
              <bqbiol:isEncodedBy>
                <rdf:Bag>
                  <rdf:li rdf:resource="urn:miriam:kegg.genes:cfi%3ACelf_2871"/>
                </rdf:Bag>
              </bqbiol:isEncodedBy>
              <bqbiol:is>
                <rdf:Bag>
                  <rdf:li rdf:resource="urn:miriam:uniprot:F4H832"/>
                </rdf:Bag>
              </bqbiol:is>
            </rdf:Description>
          </rdf:RDF>
        </annotation>
            </species>
      <species id="bigg_akg_i" initialConcentration="1" charge="-2" name="2-oxoglutarate" metaid="_684fe8bf_434a_425c_ab91_0d910bbd7b4f" sboTerm="SBO:0000247" compartment="i">
        <notes>
          <body xmlns="http://www.w3.org/1999/xhtml">
                <p>BIGG: akg</p>
                    <p>BIOPATH: 2-Oxoglutarate</p>
                    <p>BRENDA: BG21003</p>
                    <p>CHARGE: -2</p>
                    <p>CHEBI: 16810, 19748, 11638, 30915, 19749, 40661, 1253, 30916</p>
                    <p>FORMULA: C5H4O5</p>
                    <p>HMDB: HMDB00208, HMDB02812</p>
                    <p>INCHI: InChI=1S/C5H6O5/c6-3(5(9)10)1-2-4(7)8/h1-2H2,(H,7,8)(H,9,10)/p-2</p>
                    <p>KEGG: C00026</p>
                    <p>METACYC: 2-KETOGLUTARATE</p>
                    <p>MXNREF: MNXM20</p>
                    <p>REACTOME: 29406, 561075, 389537, 113594, 113671, 1650779</p>
                    <p>SEED: cpd00024</p>
                    <p>SMILES: [O-]C(=O)CCC(=O)C([O-])=O</p>
                    <p>UPA: UPC00026</p>
                    </body>
          
        </notes>
        <annotation>
          <rdf:RDF xmlns:rdf="http://www.w3.org/1999/02/22-rdf-syntax-ns#" xmlns:bqmodel="http://biomodels.net/model-qualifiers/" xmlns:bqbiol="http://biomodels.net/biology-qualifiers/">
            <rdf:Description rdf:about="#_684fe8bf_434a_425c_ab91_0d910bbd7b4f">
              <bqbiol:is>
                <rdf:Bag>
                  <rdf:li rdf:resource="urn:miriam:chebi:CHEBI%3A16810"/>
                  <rdf:li rdf:resource="urn:miriam:chebi:CHEBI%3A30915"/>
                  <rdf:li rdf:resource="urn:miriam:chebi:CHEBI%3A30916"/>
                </rdf:Bag>
              </bqbiol:is>
            </rdf:Description>
          </rdf:RDF>
        </annotation>
            </species>
      <species id="MNXM91942_i" initialConcentration="1" charge="-2" name="3-Carboxy-1-hydroxypropyl-ThPP" metaid="_6e4dfe33_22a7_4b83_a805_4e53e408059c" sboTerm="SBO:0000247" compartment="i">
        <notes>
          <body xmlns="http://www.w3.org/1999/xhtml">
                <p>CHARGE: -2</p>
                    <p>CHEBI: 1463</p>
                    <p>FORMULA: C16H22N4O10P2S</p>
                    <p>HMDB: HMDB06744</p>
                    <p>INCHI:</p>
                    <p>KEGG: C05381</p>
                    <p>MXNREF: MNXM91942</p>
                    <p>SEED: cpd03189</p>
                    <p>SMILES:</p>
                    <p>UPA: UPC05381</p>
                    </body>
          
        </notes>
        <annotation>
          <rdf:RDF xmlns:rdf="http://www.w3.org/1999/02/22-rdf-syntax-ns#" xmlns:bqmodel="http://biomodels.net/model-qualifiers/" xmlns:bqbiol="http://biomodels.net/biology-qualifiers/">
            <rdf:Description rdf:about="#_6e4dfe33_22a7_4b83_a805_4e53e408059c">
              <bqbiol:is>
                <rdf:Bag>
                  <rdf:li rdf:resource="urn:miriam:chebi:CHEBI%3A1463"/>
                </rdf:Bag>
              </bqbiol:is>
            </rdf:Description>
          </rdf:RDF>
        </annotation>
            </species>
      <species id="Celf_2655_i" initialConcentration="1" name="2-oxoglutarate dehydrogenase, E1 subunit" metaid="_893ba634_212c_4c90_bfbf_c8648643290a" boundaryCondition="true" sboTerm="SBO:0000252" compartment="i">
        <annotation>
          <rdf:RDF xmlns:rdf="http://www.w3.org/1999/02/22-rdf-syntax-ns#" xmlns:bqmodel="http://biomodels.net/model-qualifiers/" xmlns:bqbiol="http://biomodels.net/biology-qualifiers/">
            <rdf:Description rdf:about="#_893ba634_212c_4c90_bfbf_c8648643290a">
              <bqbiol:isEncodedBy>
                <rdf:Bag>
                  <rdf:li rdf:resource="urn:miriam:kegg.genes:cfi%3ACelf_2655"/>
                </rdf:Bag>
              </bqbiol:isEncodedBy>
              <bqbiol:is>
                <rdf:Bag>
                  <rdf:li rdf:resource="urn:miriam:uniprot:F4H649"/>
                </rdf:Bag>
              </bqbiol:is>
            </rdf:Description>
          </rdf:RDF>
        </annotation>
            </species>
      <species id="MNXM5590_i" initialConcentration="1" name="[Dihydrolipoyllysine-residue succinyltransferase] S-succinyldihydrolipoyllysine" metaid="_2b41746e_062b_4284_a013_3fb940afeaed" sboTerm="SBO:0000247" compartment="i">
        <notes>
          <body xmlns="http://www.w3.org/1999/xhtml">
                <p>FORMULA: C12H20NO4S2R</p>
                    <p>INCHI:</p>
                    <p>KEGG: C16254</p>
                    <p>MXNREF: MNXM5590</p>
                    <p>SMILES: [O-]C(=O)CCC(=O)SCCC(S)CCCCC(=O)N[*]</p>
                    </body>
          
        </notes>
      </species>
      <species id="bigg_succoa_i" initialConcentration="1" charge="-5" name="succinyl-CoA(5-)" metaid="_3a6e8f96_2d9a_44a4_bc7c_cda0bdcb56d1" sboTerm="SBO:0000247" compartment="i">
        <notes>
          <body xmlns="http://www.w3.org/1999/xhtml">
                <p>BIGG: succoa</p>
                    <p>BIOPATH: Succinyl-CoA</p>
                    <p>BRENDA: BG55439</p>
                    <p>CHARGE: -5</p>
                    <p>CHEBI: 15380, 15127, 26811, 9310, 45541, 10746, 57292</p>
                    <p>FORMULA: C25H35N7O19P3S</p>
                    <p>HMDB: HMDB01022</p>
                    <p>INCHI: InChI=1S/C25H40N7O19P3S/c1-25(2,20(38)23(39)28-6-5-14(33)27-7-8-55-16(36)4-3-15(34)35)10-48-54(45,46)51-53(43,44)47-9-13-19(50-52(40,41)42)18(37)24(49-13)32-12-31-17-21(26)29-11-30-22(17)32/h11-13,18-20,24,37-38H,3-10H2,1-2H3,(H,27,33)(H,28,39)(H,34,35)(H,43,44)(H,45,46)(H2,26,29,30)(H2,40,41,42)/p-5/t13-,18-,19-,20+,24-/m1/s1</p>
                    <p>KEGG: C00091</p>
                    <p>MXNREF: MNXM92</p>
                    <p>REACTOME: 70958</p>
                    <p>SEED: cpd00078</p>
                    <p>SMILES: CC(C)(COP([O-])(=O)OP([O-])(=O)OC[C@H]1O[C@H]([C@H](O)[C@@H]1OP([O-])([O-])=O)N1C=NC2=C(N)N=CN=C12)[C@@H](O)C(=O)NCCC(=O)NCCSC(=O)CCC([O-])=O</p>
                    <p>UPA: UPC00091</p>
                    </body>
          
        </notes>
        <annotation>
          <rdf:RDF xmlns:rdf="http://www.w3.org/1999/02/22-rdf-syntax-ns#" xmlns:bqmodel="http://biomodels.net/model-qualifiers/" xmlns:bqbiol="http://biomodels.net/biology-qualifiers/">
            <rdf:Description rdf:about="#_3a6e8f96_2d9a_44a4_bc7c_cda0bdcb56d1">
              <bqbiol:is>
                <rdf:Bag>
                  <rdf:li rdf:resource="urn:miriam:chebi:CHEBI%3A15380"/>
                  <rdf:li rdf:resource="urn:miriam:chebi:CHEBI%3A57292"/>
                </rdf:Bag>
              </bqbiol:is>
            </rdf:Description>
          </rdf:RDF>
        </annotation>
            </species>
      <species id="Celf_2211_i" initialConcentration="1" name="2-oxoglutarate dehydrogenase, E2 component, dihydrolipoamide succinyltransferase" metaid="_b25bab2c_410f_46d5_8f82_3ba0b6ff259f" boundaryCondition="true" sboTerm="SBO:0000252" compartment="i">
        <annotation>
          <rdf:RDF xmlns:rdf="http://www.w3.org/1999/02/22-rdf-syntax-ns#" xmlns:bqmodel="http://biomodels.net/model-qualifiers/" xmlns:bqbiol="http://biomodels.net/biology-qualifiers/">
            <rdf:Description rdf:about="#_b25bab2c_410f_46d5_8f82_3ba0b6ff259f">
              <bqbiol:isEncodedBy>
                <rdf:Bag>
                  <rdf:li rdf:resource="urn:miriam:kegg.genes:cfi%3ACelf_2211"/>
                </rdf:Bag>
              </bqbiol:isEncodedBy>
              <bqbiol:is>
                <rdf:Bag>
                  <rdf:li rdf:resource="urn:miriam:uniprot:F4H242"/>
                </rdf:Bag>
              </bqbiol:is>
            </rdf:Description>
          </rdf:RDF>
        </annotation>
            </species>
      <species id="Celf_1113_i" initialConcentration="1" name="Succinyl-CoA ligase [ADP-forming] subunit beta" metaid="_04132159_4944_4cad_a88e_1150f16a5ad4" boundaryCondition="true" sboTerm="SBO:0000252" compartment="i">
        <annotation>
          <rdf:RDF xmlns:rdf="http://www.w3.org/1999/02/22-rdf-syntax-ns#" xmlns:bqmodel="http://biomodels.net/model-qualifiers/" xmlns:bqbiol="http://biomodels.net/biology-qualifiers/">
            <rdf:Description rdf:about="#_04132159_4944_4cad_a88e_1150f16a5ad4">
              <bqbiol:isEncodedBy>
                <rdf:Bag>
                  <rdf:li rdf:resource="urn:miriam:kegg.genes:cfi%3ACelf_1113"/>
                </rdf:Bag>
              </bqbiol:isEncodedBy>
              <bqbiol:is>
                <rdf:Bag>
                  <rdf:li rdf:resource="urn:miriam:uniprot:F4H2M2"/>
                </rdf:Bag>
              </bqbiol:is>
            </rdf:Description>
          </rdf:RDF>
        </annotation>
            </species>
      <species id="Celf_1114_i" initialConcentration="1" name="Succinyl-CoA ligase [ADP-forming] subunit alpha" metaid="_24dcb4fb_5c26_49e3_956c_65604d1a05ea" boundaryCondition="true" sboTerm="SBO:0000252" compartment="i">
        <annotation>
          <rdf:RDF xmlns:rdf="http://www.w3.org/1999/02/22-rdf-syntax-ns#" xmlns:bqmodel="http://biomodels.net/model-qualifiers/" xmlns:bqbiol="http://biomodels.net/biology-qualifiers/">
            <rdf:Description rdf:about="#_24dcb4fb_5c26_49e3_956c_65604d1a05ea">
              <bqbiol:isEncodedBy>
                <rdf:Bag>
                  <rdf:li rdf:resource="urn:miriam:kegg.genes:cfi%3ACelf_1114"/>
                </rdf:Bag>
              </bqbiol:isEncodedBy>
              <bqbiol:is>
                <rdf:Bag>
                  <rdf:li rdf:resource="urn:miriam:uniprot:F4H2M3"/>
                </rdf:Bag>
              </bqbiol:is>
            </rdf:Description>
          </rdf:RDF>
        </annotation>
            </species>
      <species id="MNXM1289_i" initialConcentration="1" charge="-3" name="oxalatosuccinate(3-)" metaid="_4e29f87a_69f6_459d_bfcd_4ece974171f1" sboTerm="SBO:0000247" compartment="i">
        <notes>
          <body xmlns="http://www.w3.org/1999/xhtml">
                <p>BIOPATH: Oxalosuccinate</p>
                    <p>BRENDA: BG23417</p>
                    <p>CHARGE: -3</p>
                    <p>CHEBI: 44712, 58931, 7815</p>
                    <p>FORMULA: C6H3O7</p>
                    <p>HMDB: HMDB03974</p>
                    <p>INCHI: InChI=1S/C6H6O7/c7-3(8)1-2(5(10)11)4(9)6(12)13/h2H,1H2,(H,7,8)(H,10,11)(H,12,13)/p-3</p>
                    <p>KEGG: C05379</p>
                    <p>METACYC: OXALO-SUCCINATE</p>
                    <p>MXNREF: MNXM1289</p>
                    <p>SEED: cpd03187</p>
                    <p>SMILES: [O-]C(=O)CC(C([O-])=O)C(=O)C([O-])=O</p>
                    </body>
          
        </notes>
        <annotation>
          <rdf:RDF xmlns:rdf="http://www.w3.org/1999/02/22-rdf-syntax-ns#" xmlns:bqmodel="http://biomodels.net/model-qualifiers/" xmlns:bqbiol="http://biomodels.net/biology-qualifiers/">
            <rdf:Description rdf:about="#_4e29f87a_69f6_459d_bfcd_4ece974171f1">
              <bqbiol:is>
                <rdf:Bag>
                  <rdf:li rdf:resource="urn:miriam:chebi:CHEBI%3A44712"/>
                  <rdf:li rdf:resource="urn:miriam:chebi:CHEBI%3A58931"/>
                  <rdf:li rdf:resource="urn:miriam:chebi:CHEBI%3A7815"/>
                </rdf:Bag>
              </bqbiol:is>
            </rdf:Description>
          </rdf:RDF>
        </annotation>
            </species>
      <species id="Celf_1122_i" initialConcentration="1" name="Isocitrate dehydrogenase [NADP]" metaid="_6e2456f0_9dd5_460f_982e_486f3736a12a" boundaryCondition="true" sboTerm="SBO:0000252" compartment="i">
        <annotation>
          <rdf:RDF xmlns:rdf="http://www.w3.org/1999/02/22-rdf-syntax-ns#" xmlns:bqmodel="http://biomodels.net/model-qualifiers/" xmlns:bqbiol="http://biomodels.net/biology-qualifiers/">
            <rdf:Description rdf:about="#_6e2456f0_9dd5_460f_982e_486f3736a12a">
              <bqbiol:isEncodedBy>
                <rdf:Bag>
                  <rdf:li rdf:resource="urn:miriam:kegg.genes:cfi%3ACelf_1122"/>
                </rdf:Bag>
              </bqbiol:isEncodedBy>
              <bqbiol:is>
                <rdf:Bag>
                  <rdf:li rdf:resource="urn:miriam:uniprot:F4H2N1"/>
                </rdf:Bag>
              </bqbiol:is>
            </rdf:Description>
          </rdf:RDF>
        </annotation>
            </species>
      <species id="bigg_nadph_i" initialConcentration="1" charge="-4" name="NADPH" metaid="_9ffd18ce_b063_4998_b8bf_3db70aaa0763" sboTerm="SBO:0000247" compartment="i">
        <notes>
          <body xmlns="http://www.w3.org/1999/xhtml">
                <p>BIGG: nadph</p>
                    <p>BIOPATH: NADPH</p>
                    <p>BRENDA: BG48213</p>
                    <p>CHARGE: -4</p>
                    <p>CHEBI: 13392, 16474, 7425, 13400, 21904, 44286, 13399, 57783</p>
                    <p>FORMULA: C21H26N7O17P3</p>
                    <p>HMDB: HMDB00221, HMDB06341, HMDB00799</p>
                    <p>INCHI: InChI=1S/C21H30N7O17P3/c22-17-12-19(25-7-24-17)28(8-26-12)21-16(44-46(33,34)35)14(30)11(43-21)6-41-48(38,39)45-47(36,37)40-5-10-13(29)15(31)20(42-10)27-3-1-2-9(4-27)18(23)32/h1,3-4,7-8,10-11,13-16,20-21,29-31H,2,5-6H2,(H2,23,32)(H,36,37)(H,38,39)(H2,22,24,25)(H2,33,34,35)/p-4/t10-,11-,13-,14-,15-,16-,20-,21-/m1/s1</p>
                    <p>KEGG: C00005</p>
                    <p>METACYC: NADH-P-OR-NOP, NADPH</p>
                    <p>MXNREF: MNXM6</p>
                    <p>REACTOME: 29364, 194725, 2000347, 351627, 113600, 113602, 113601, 428206, 517496</p>
                    <p>SEED: cpd00005</p>
                    <p>SMILES: NC(=O)C1=CN(C=CC1)[C@@H]1O[C@H](COP([O-])(=O)OP([O-])(=O)OC[C@H]2O[C@H]([C@H](OP([O-])([O-])=O)[C@@H]2O)N2C=NC3=C(N)N=CN=C23)[C@@H](O)[C@H]1O</p>
                    <p>UPA: UPC00005</p>
                    </body>
          
        </notes>
        <annotation>
          <rdf:RDF xmlns:rdf="http://www.w3.org/1999/02/22-rdf-syntax-ns#" xmlns:bqmodel="http://biomodels.net/model-qualifiers/" xmlns:bqbiol="http://biomodels.net/biology-qualifiers/">
            <rdf:Description rdf:about="#_9ffd18ce_b063_4998_b8bf_3db70aaa0763">
              <bqbiol:is>
                <rdf:Bag>
                  <rdf:li rdf:resource="urn:miriam:chebi:CHEBI%3A13392"/>
                  <rdf:li rdf:resource="urn:miriam:chebi:CHEBI%3A16474"/>
                  <rdf:li rdf:resource="urn:miriam:chebi:CHEBI%3A57783"/>
                </rdf:Bag>
              </bqbiol:is>
            </rdf:Description>
          </rdf:RDF>
        </annotation>
            </species>
      <species id="bigg_nadp_i" initialConcentration="1" charge="-3" name="NADP(+)" metaid="_aef426b9_284b_44dc_9e36_8150194ac21d" sboTerm="SBO:0000247" compartment="i">
        <notes>
          <body xmlns="http://www.w3.org/1999/xhtml">
                <p>BIGG: nadp</p>
                    <p>BIOPATH: NADP</p>
                    <p>BRENDA: BG48210</p>
                    <p>CHARGE: -3</p>
                    <p>CHEBI: 13390, 18009, 7424, 21903, 13398, 25523, 25524, 44409, 44405, 13397, 58349</p>
                    <p>FORMULA: C21H25N7O17P3</p>
                    <p>HMDB: HMDB00217</p>
                    <p>INCHI: InChI=1S/C21H28N7O17P3/c22-17-12-19(25-7-24-17)28(8-26-12)21-16(44-46(33,34)35)14(30)11(43-21)6-41-48(38,39)45-47(36,37)40-5-10-13(29)15(31)20(42-10)27-3-1-2-9(4-27)18(23)32/h1-4,7-8,10-11,13-16,20-21,29-31H,5-6H2,(H7-,22,23,24,25,32,33,34,35,36,37,38,39)/p-3/t10-,11-,13-,14-,15-,16-,20-,21-/m1/s1</p>
                    <p>KEGG: C00006</p>
                    <p>METACYC: NAD-P-OR-NOP, NADP</p>
                    <p>MXNREF: MNXM5</p>
                    <p>REACTOME: 29366, 113564, 389556, 113563, 351628, 2000348, 194668, 428218, 517495</p>
                    <p>SEED: cpd00006</p>
                    <p>SMILES: NC(=O)C1=CC=C[N+](=C1)[C@@H]1O[C@H](COP([O-])(=O)OP([O-])(=O)OC[C@H]2O[C@H]([C@H](OP([O-])([O-])=O)[C@@H]2O)N2C=NC3=C(N)N=CN=C23)[C@@H](O)[C@H]1O</p>
                    <p>UPA: UPC00006</p>
                    </body>
          
        </notes>
        <annotation>
          <rdf:RDF xmlns:rdf="http://www.w3.org/1999/02/22-rdf-syntax-ns#" xmlns:bqmodel="http://biomodels.net/model-qualifiers/" xmlns:bqbiol="http://biomodels.net/biology-qualifiers/">
            <rdf:Description rdf:about="#_aef426b9_284b_44dc_9e36_8150194ac21d">
              <bqbiol:is>
                <rdf:Bag>
                  <rdf:li rdf:resource="urn:miriam:chebi:CHEBI%3A13390"/>
                  <rdf:li rdf:resource="urn:miriam:chebi:CHEBI%3A18009"/>
                  <rdf:li rdf:resource="urn:miriam:chebi:CHEBI%3A25523"/>
                  <rdf:li rdf:resource="urn:miriam:chebi:CHEBI%3A25524"/>
                  <rdf:li rdf:resource="urn:miriam:chebi:CHEBI%3A44409"/>
                  <rdf:li rdf:resource="urn:miriam:chebi:CHEBI%3A58349"/>
                </rdf:Bag>
              </bqbiol:is>
            </rdf:Description>
          </rdf:RDF>
        </annotation>
            </species>
      <species id="bigg_icit_i" initialConcentration="1" charge="-3" name="isocitrate(3-)" metaid="_c0e6bc3e_f8ea_4e04_b1ad_82c1493b1d2c" sboTerm="SBO:0000247" compartment="i">
        <notes>
          <body xmlns="http://www.w3.org/1999/xhtml">
                <p>BIGG: icit</p>
                    <p>BRENDA: BG23698</p>
                    <p>CHARGE: -3</p>
                    <p>CHEBI: 16087, 14465, 24884, 30887, 24886, 5998, 36453, 36454</p>
                    <p>FORMULA: C6H5O7</p>
                    <p>HMDB: HMDB00193</p>
                    <p>INCHI: InChI=1S/C6H8O7/c7-3(8)1-2(5(10)11)4(9)6(12)13/h2,4,9H,1H2,(H,7,8)(H,10,11)(H,12,13)/p-3</p>
                    <p>KEGG: C00311</p>
                    <p>MXNREF: MNXM89661</p>
                    <p>SEED: cpd00260</p>
                    <p>SMILES: OC(C(CC([O-])=O)C([O-])=O)C([O-])=O</p>
                    <p>UPA: UPC00311</p>
                    </body>
          
        </notes>
        <annotation>
          <rdf:RDF xmlns:rdf="http://www.w3.org/1999/02/22-rdf-syntax-ns#" xmlns:bqmodel="http://biomodels.net/model-qualifiers/" xmlns:bqbiol="http://biomodels.net/biology-qualifiers/">
            <rdf:Description rdf:about="#_c0e6bc3e_f8ea_4e04_b1ad_82c1493b1d2c">
              <bqbiol:is>
                <rdf:Bag>
                  <rdf:li rdf:resource="urn:miriam:chebi:CHEBI%3A16087"/>
                  <rdf:li rdf:resource="urn:miriam:chebi:CHEBI%3A30887"/>
                  <rdf:li rdf:resource="urn:miriam:chebi:CHEBI%3A36453"/>
                  <rdf:li rdf:resource="urn:miriam:chebi:CHEBI%3A36454"/>
                </rdf:Bag>
              </bqbiol:is>
            </rdf:Description>
          </rdf:RDF>
        </annotation>
            </species>
      <species id="bigg_mal_L_i" initialConcentration="1" charge="-2" name="(S)-malate" metaid="_cab660f1_ffd0_4cbd_ae10_1baf68bf82d7" sboTerm="SBO:0000247" compartment="i">
        <notes>
          <body xmlns="http://www.w3.org/1999/xhtml">
                <p>BIGG: mal-L</p>
                    <p>BIOPATH: (S)-Malate</p>
                    <p>BRENDA: BG19469</p>
                    <p>CHARGE: -2</p>
                    <p>CHEBI: 15589, 11066, 18784, 13140, 30797, 423, 18785</p>
                    <p>FORMULA: C4H4O5</p>
                    <p>HMDB: HMDB00156</p>
                    <p>INCHI: InChI=1S/C4H6O5/c5-2(4(8)9)1-3(6)7/h2,5H,1H2,(H,6,7)(H,8,9)/p-2/t2-/m0/s1</p>
                    <p>KEGG: C00149</p>
                    <p>METACYC: MAL</p>
                    <p>MXNREF: MNXM98</p>
                    <p>REACTOME: 113544, 198498</p>
                    <p>SEED: cpd00130</p>
                    <p>SMILES: O[C@@H](CC([O-])=O)C([O-])=O</p>
                    <p>UPA: UPC00149</p>
                    </body>
          
        </notes>
        <annotation>
          <rdf:RDF xmlns:rdf="http://www.w3.org/1999/02/22-rdf-syntax-ns#" xmlns:bqmodel="http://biomodels.net/model-qualifiers/" xmlns:bqbiol="http://biomodels.net/biology-qualifiers/">
            <rdf:Description rdf:about="#_cab660f1_ffd0_4cbd_ae10_1baf68bf82d7">
              <bqbiol:is>
                <rdf:Bag>
                  <rdf:li rdf:resource="urn:miriam:chebi:CHEBI%3A15589"/>
                  <rdf:li rdf:resource="urn:miriam:chebi:CHEBI%3A30797"/>
                </rdf:Bag>
              </bqbiol:is>
            </rdf:Description>
          </rdf:RDF>
        </annotation>
            </species>
      <species id="Celf_2932_i" initialConcentration="1" name="Fumarate hydratase class II" metaid="_b47ae6d0_d790_4ac4_9d20_c64600d29377" boundaryCondition="true" sboTerm="SBO:0000252" compartment="i">
        <annotation>
          <rdf:RDF xmlns:rdf="http://www.w3.org/1999/02/22-rdf-syntax-ns#" xmlns:bqmodel="http://biomodels.net/model-qualifiers/" xmlns:bqbiol="http://biomodels.net/biology-qualifiers/">
            <rdf:Description rdf:about="#_b47ae6d0_d790_4ac4_9d20_c64600d29377">
              <bqbiol:isEncodedBy>
                <rdf:Bag>
                  <rdf:li rdf:resource="urn:miriam:kegg.genes:cfi%3ACelf_2932"/>
                </rdf:Bag>
              </bqbiol:isEncodedBy>
              <bqbiol:is>
                <rdf:Bag>
                  <rdf:li rdf:resource="urn:miriam:uniprot:F4H8P5"/>
                </rdf:Bag>
              </bqbiol:is>
            </rdf:Description>
          </rdf:RDF>
        </annotation>
            </species>
      <species id="bigg_acon_C_i" initialConcentration="1" charge="-3" name="cis-aconitate(3-)" metaid="_9394c160_f700_4f04_95dd_ea39c5357fd6" sboTerm="SBO:0000247" compartment="i">
        <notes>
          <body xmlns="http://www.w3.org/1999/xhtml">
                <p>BIGG: acon-C</p>
                    <p>BIOPATH: cis-Aconitate</p>
                    <p>BRENDA: BG23413</p>
                    <p>CHARGE: -3</p>
                    <p>CHEBI: 16383, 23306, 12798, 32805, 23308, 10482</p>
                    <p>FORMULA: C6H3O6</p>
                    <p>HMDB: HMDB00072, HMDB00461</p>
                    <p>INCHI: InChI=1S/C6H6O6/c7-4(8)1-3(6(11)12)2-5(9)10/h1H,2H2,(H,7,8)(H,9,10)(H,11,12)/p-3/b3-1-</p>
                    <p>KEGG: C00417</p>
                    <p>METACYC: CIS-ACONITATE</p>
                    <p>MXNREF: MNXM813</p>
                    <p>SEED: cpd00331</p>
                    <p>SMILES: [O-]C(=O)C\C(=C\C([O-])=O)C([O-])=O</p>
                    <p>UPA: UPC00417</p>
                    </body>
          
        </notes>
        <annotation>
          <rdf:RDF xmlns:rdf="http://www.w3.org/1999/02/22-rdf-syntax-ns#" xmlns:bqmodel="http://biomodels.net/model-qualifiers/" xmlns:bqbiol="http://biomodels.net/biology-qualifiers/">
            <rdf:Description rdf:about="#_9394c160_f700_4f04_95dd_ea39c5357fd6">
              <bqbiol:is>
                <rdf:Bag>
                  <rdf:li rdf:resource="urn:miriam:chebi:CHEBI%3A16383"/>
                  <rdf:li rdf:resource="urn:miriam:chebi:CHEBI%3A32805"/>
                </rdf:Bag>
              </bqbiol:is>
            </rdf:Description>
          </rdf:RDF>
        </annotation>
            </species>
      <species id="Celf_2139_i" initialConcentration="1" name="Aconitate hydratase 1" metaid="_4f138385_e1e8_493d_9dd2_69d4941ca356" boundaryCondition="true" sboTerm="SBO:0000252" compartment="i">
        <annotation>
          <rdf:RDF xmlns:rdf="http://www.w3.org/1999/02/22-rdf-syntax-ns#" xmlns:bqmodel="http://biomodels.net/model-qualifiers/" xmlns:bqbiol="http://biomodels.net/biology-qualifiers/">
            <rdf:Description rdf:about="#_4f138385_e1e8_493d_9dd2_69d4941ca356">
              <bqbiol:isEncodedBy>
                <rdf:Bag>
                  <rdf:li rdf:resource="urn:miriam:kegg.genes:cfi%3ACelf_2139"/>
                </rdf:Bag>
              </bqbiol:isEncodedBy>
              <bqbiol:is>
                <rdf:Bag>
                  <rdf:li rdf:resource="urn:miriam:uniprot:F4H1G8"/>
                </rdf:Bag>
              </bqbiol:is>
            </rdf:Description>
          </rdf:RDF>
        </annotation>
            </species>
      <species id="bigg_cit_i" initialConcentration="1" charge="-3" name="citrate" metaid="_1703286e_c184_4625_91ec_4e3832e9ab4a" sboTerm="SBO:0000247" compartment="i">
        <notes>
          <body xmlns="http://www.w3.org/1999/xhtml">
                <p>BIGG: cit</p>
                    <p>BIOPATH: Citrate</p>
                    <p>BRENDA: BG23703</p>
                    <p>CHARGE: -3</p>
                    <p>CHEBI: 16947, 13999, 23321, 42563, 30769, 3727, 23322, 41523, 32142, 35802, 35806, 35809, 35810, 50744, 53258, 63037, 63076</p>
                    <p>FORMULA: C6H5O7</p>
                    <p>HMDB: HMDB00094</p>
                    <p>INCHI: InChI=1S/C6H8O7/c7-3(8)1-6(13,5(11)12)2-4(9)10/h13H,1-2H2,(H,7,8)(H,9,10)(H,11,12)/p-3</p>
                    <p>KEGG: C00158, D00037, C12649, D01222, C13660, D07525, D07691</p>
                    <p>METACYC: CIT</p>
                    <p>MXNREF: MNXM131</p>
                    <p>REACTOME: 433138, 76190, 29654</p>
                    <p>SEED: cpd00137, cpd09279</p>
                    <p>SMILES: OC(CC([O-])=O)(CC([O-])=O)C([O-])=O</p>
                    <p>UPA: UPC00158</p>
                    </body>
          
        </notes>
        <annotation>
          <rdf:RDF xmlns:rdf="http://www.w3.org/1999/02/22-rdf-syntax-ns#" xmlns:bqmodel="http://biomodels.net/model-qualifiers/" xmlns:bqbiol="http://biomodels.net/biology-qualifiers/">
            <rdf:Description rdf:about="#_1703286e_c184_4625_91ec_4e3832e9ab4a">
              <bqbiol:is>
                <rdf:Bag>
                  <rdf:li rdf:resource="urn:miriam:chebi:CHEBI%3A16947"/>
                  <rdf:li rdf:resource="urn:miriam:chebi:CHEBI%3A30769"/>
                  <rdf:li rdf:resource="urn:miriam:chebi:CHEBI%3A32142"/>
                  <rdf:li rdf:resource="urn:miriam:chebi:CHEBI%3A35802"/>
                  <rdf:li rdf:resource="urn:miriam:chebi:CHEBI%3A35806"/>
                  <rdf:li rdf:resource="urn:miriam:chebi:CHEBI%3A35809"/>
                  <rdf:li rdf:resource="urn:miriam:chebi:CHEBI%3A35810"/>
                  <rdf:li rdf:resource="urn:miriam:chebi:CHEBI%3A50744"/>
                  <rdf:li rdf:resource="urn:miriam:chebi:CHEBI%3A53258"/>
                  <rdf:li rdf:resource="urn:miriam:chebi:CHEBI%3A63037"/>
                  <rdf:li rdf:resource="urn:miriam:chebi:CHEBI%3A63076"/>
                </rdf:Bag>
              </bqbiol:is>
            </rdf:Description>
          </rdf:RDF>
        </annotation>
            </species>
      <species id="Celf_2552_i" initialConcentration="1" name="Citrate synthase" metaid="_4c087d71_9d66_41d5_a10e_08cddc17b1a9" boundaryCondition="true" sboTerm="SBO:0000252" compartment="i">
        <annotation>
          <rdf:RDF xmlns:rdf="http://www.w3.org/1999/02/22-rdf-syntax-ns#" xmlns:bqmodel="http://biomodels.net/model-qualifiers/" xmlns:bqbiol="http://biomodels.net/biology-qualifiers/">
            <rdf:Description rdf:about="#_4c087d71_9d66_41d5_a10e_08cddc17b1a9">
              <bqbiol:isEncodedBy>
                <rdf:Bag>
                  <rdf:li rdf:resource="urn:miriam:kegg.genes:cfi%3ACelf_2552"/>
                </rdf:Bag>
              </bqbiol:isEncodedBy>
              <bqbiol:is>
                <rdf:Bag>
                  <rdf:li rdf:resource="urn:miriam:uniprot:F4H571"/>
                </rdf:Bag>
              </bqbiol:is>
            </rdf:Description>
          </rdf:RDF>
        </annotation>
            </species>
      <species id="Celf_2892_i" initialConcentration="1" name="Citrate synthase" metaid="_73fdef54_8b9e_40ac_8f22_6a5e1536dc1b" boundaryCondition="true" sboTerm="SBO:0000252" compartment="i">
        <annotation>
          <rdf:RDF xmlns:rdf="http://www.w3.org/1999/02/22-rdf-syntax-ns#" xmlns:bqmodel="http://biomodels.net/model-qualifiers/" xmlns:bqbiol="http://biomodels.net/biology-qualifiers/">
            <rdf:Description rdf:about="#_73fdef54_8b9e_40ac_8f22_6a5e1536dc1b">
              <bqbiol:isEncodedBy>
                <rdf:Bag>
                  <rdf:li rdf:resource="urn:miriam:kegg.genes:cfi%3ACelf_2892"/>
                </rdf:Bag>
              </bqbiol:isEncodedBy>
              <bqbiol:is>
                <rdf:Bag>
                  <rdf:li rdf:resource="urn:miriam:uniprot:F4H8K6"/>
                </rdf:Bag>
              </bqbiol:is>
            </rdf:Description>
          </rdf:RDF>
        </annotation>
            </species>
      <species id="Celf_1123_i" initialConcentration="1" name="Malate dehydrogenase" metaid="_cad0bbc5_4634_4a49_bde7_cbb331739962" boundaryCondition="true" sboTerm="SBO:0000252" compartment="i">
        <annotation>
          <rdf:RDF xmlns:rdf="http://www.w3.org/1999/02/22-rdf-syntax-ns#" xmlns:bqmodel="http://biomodels.net/model-qualifiers/" xmlns:bqbiol="http://biomodels.net/biology-qualifiers/">
            <rdf:Description rdf:about="#_cad0bbc5_4634_4a49_bde7_cbb331739962">
              <bqbiol:isEncodedBy>
                <rdf:Bag>
                  <rdf:li rdf:resource="urn:miriam:kegg.genes:cfi%3ACelf_1123"/>
                </rdf:Bag>
              </bqbiol:isEncodedBy>
              <bqbiol:is>
                <rdf:Bag>
                  <rdf:li rdf:resource="urn:miriam:uniprot:F4H2N2"/>
                </rdf:Bag>
              </bqbiol:is>
            </rdf:Description>
          </rdf:RDF>
        </annotation>
            </species>
      <species id="bigg_ac_i" initialConcentration="1" charge="-1" name="acetate" metaid="_848e0bc6_013b_42c4_ba97_6b8e78c7ca2b" sboTerm="SBO:0000247" compartment="i">
        <notes>
          <body xmlns="http://www.w3.org/1999/xhtml">
                <p>BIGG: ac</p>
                    <p>BIOPATH: Acetate</p>
                    <p>BRENDA: BG15447</p>
                    <p>CHARGE: -1</p>
                    <p>CHEBI: 15366, 22169, 2387, 40486, 30089, 40480, 22165, 13704, 32029, 32138, 32954, 3310, 59199, 62947, 62964, 62984, 63045, 63078, 63879</p>
                    <p>FORMULA: C2H3O2</p>
                    <p>HMDB: HMDB00042</p>
                    <p>INCHI: InChI=1S/C2H4O2/c1-2(3)4/h1H3,(H,3,4)/p-1</p>
                    <p>KEGG: C00033, D00010</p>
                    <p>LIPIDMAPS: LMFA01010000, LMFA01010002</p>
                    <p>METACYC: ACET</p>
                    <p>MXNREF: MNXM26</p>
                    <p>REACTOME: 1524044, 29416, 113539, 390305, 2022890</p>
                    <p>SEED: cpd00029</p>
                    <p>SMILES: CC([O-])=O</p>
                    <p>UPA: UPC00033</p>
                    </body>
          
        </notes>
        <annotation>
          <rdf:RDF xmlns:rdf="http://www.w3.org/1999/02/22-rdf-syntax-ns#" xmlns:bqmodel="http://biomodels.net/model-qualifiers/" xmlns:bqbiol="http://biomodels.net/biology-qualifiers/">
            <rdf:Description rdf:about="#_848e0bc6_013b_42c4_ba97_6b8e78c7ca2b">
              <bqbiol:is>
                <rdf:Bag>
                  <rdf:li rdf:resource="urn:miriam:chebi:CHEBI%3A15366"/>
                  <rdf:li rdf:resource="urn:miriam:chebi:CHEBI%3A30089"/>
                  <rdf:li rdf:resource="urn:miriam:chebi:CHEBI%3A32029"/>
                  <rdf:li rdf:resource="urn:miriam:chebi:CHEBI%3A32138"/>
                  <rdf:li rdf:resource="urn:miriam:chebi:CHEBI%3A32954"/>
                  <rdf:li rdf:resource="urn:miriam:chebi:CHEBI%3A3310"/>
                  <rdf:li rdf:resource="urn:miriam:chebi:CHEBI%3A59199"/>
                  <rdf:li rdf:resource="urn:miriam:chebi:CHEBI%3A62947"/>
                  <rdf:li rdf:resource="urn:miriam:chebi:CHEBI%3A62964"/>
                  <rdf:li rdf:resource="urn:miriam:chebi:CHEBI%3A62984"/>
                  <rdf:li rdf:resource="urn:miriam:chebi:CHEBI%3A63045"/>
                  <rdf:li rdf:resource="urn:miriam:chebi:CHEBI%3A63078"/>
                  <rdf:li rdf:resource="urn:miriam:chebi:CHEBI%3A63879"/>
                </rdf:Bag>
              </bqbiol:is>
            </rdf:Description>
          </rdf:RDF>
        </annotation>
            </species>
      <species id="Celf_2555_i" initialConcentration="1" name="HpcH/HpaI aldolase" metaid="_8dffe51e_96d0_40fe_a941_86044751d35b" boundaryCondition="true" sboTerm="SBO:0000252" compartment="i">
        <annotation>
          <rdf:RDF xmlns:rdf="http://www.w3.org/1999/02/22-rdf-syntax-ns#" xmlns:bqmodel="http://biomodels.net/model-qualifiers/" xmlns:bqbiol="http://biomodels.net/biology-qualifiers/">
            <rdf:Description rdf:about="#_8dffe51e_96d0_40fe_a941_86044751d35b">
              <bqbiol:isEncodedBy>
                <rdf:Bag>
                  <rdf:li rdf:resource="urn:miriam:kegg.genes:cfi%3ACelf_2555"/>
                </rdf:Bag>
              </bqbiol:isEncodedBy>
              <bqbiol:is>
                <rdf:Bag>
                  <rdf:li rdf:resource="urn:miriam:uniprot:F4H574"/>
                </rdf:Bag>
              </bqbiol:is>
            </rdf:Description>
          </rdf:RDF>
        </annotation>
            </species>
      <species id="bigg_2ddg6p_i" initialConcentration="1" charge="-3" name="2-dehydro-3-deoxy-6-phosphonato-D-gluconate(3-)" metaid="_9c602130_6795_49d6_a352_c2f0e18451fd" sboTerm="SBO:0000247" compartment="i">
        <notes>
          <body xmlns="http://www.w3.org/1999/xhtml">
                <p>BIGG: 2ddg6p</p>
                    <p>BIOPATH: 2-Dehydro-3-deoxy-6-phospho-D-gluconate</p>
                    <p>BRENDA: BG22083</p>
                    <p>CHARGE: -3</p>
                    <p>CHEBI: 15925, 12227, 1051, 11551, 19522, 11543, 57569</p>
                    <p>FORMULA: C6H8O9P</p>
                    <p>HMDB: HMDB01376</p>
                    <p>INCHI: InChI=1S/C6H11O9P/c7-3(1-4(8)6(10)11)5(9)2-15-16(12,13)14/h3,5,7,9H,1-2H2,(H,10,11)(H2,12,13,14)/p-3/t3-,5+/m0/s1</p>
                    <p>KEGG: C04442</p>
                    <p>METACYC: 2-KETO-3-DEOXY-6-P-GLUCONATE</p>
                    <p>MXNREF: MNXM649</p>
                    <p>SEED: cpd02711</p>
                    <p>SMILES: O[C@H](COP([O-])([O-])=O)[C@@H](O)CC(=O)C([O-])=O</p>
                    <p>UPA: UPC04442</p>
                    </body>
          
        </notes>
        <annotation>
          <rdf:RDF xmlns:rdf="http://www.w3.org/1999/02/22-rdf-syntax-ns#" xmlns:bqmodel="http://biomodels.net/model-qualifiers/" xmlns:bqbiol="http://biomodels.net/biology-qualifiers/">
            <rdf:Description rdf:about="#_9c602130_6795_49d6_a352_c2f0e18451fd">
              <bqbiol:is>
                <rdf:Bag>
                  <rdf:li rdf:resource="urn:miriam:chebi:CHEBI%3A15925"/>
                  <rdf:li rdf:resource="urn:miriam:chebi:CHEBI%3A57569"/>
                </rdf:Bag>
              </bqbiol:is>
            </rdf:Description>
          </rdf:RDF>
        </annotation>
            </species>
      <species id="Celf_3291_i" initialConcentration="1" name="2-dehydro-3-deoxyphosphogluconate aldolase/4-hydroxy-2-oxoglutarate aldolase" metaid="_d52a0c47_1a50_4203_a1f0_15b19232be91" boundaryCondition="true" sboTerm="SBO:0000252" compartment="i">
        <annotation>
          <rdf:RDF xmlns:rdf="http://www.w3.org/1999/02/22-rdf-syntax-ns#" xmlns:bqmodel="http://biomodels.net/model-qualifiers/" xmlns:bqbiol="http://biomodels.net/biology-qualifiers/">
            <rdf:Description rdf:about="#_d52a0c47_1a50_4203_a1f0_15b19232be91">
              <bqbiol:isEncodedBy>
                <rdf:Bag>
                  <rdf:li rdf:resource="urn:miriam:kegg.genes:cfi%3ACelf_3291"/>
                </rdf:Bag>
              </bqbiol:isEncodedBy>
              <bqbiol:is>
                <rdf:Bag>
                  <rdf:li rdf:resource="urn:miriam:uniprot:F4H136"/>
                </rdf:Bag>
              </bqbiol:is>
            </rdf:Description>
          </rdf:RDF>
        </annotation>
            </species>
      <species id="bigg_2dr5p_i" initialConcentration="1" charge="-2" name="2-deoxy-D-ribofuranose 5-phosphate(2-)" metaid="_d602a1b3_7e54_406e_8534_541d3f646aa6" sboTerm="SBO:0000247" compartment="i">
        <notes>
          <body xmlns="http://www.w3.org/1999/xhtml">
                <p>BIGG: 2dr5p</p>
                    <p>BRENDA: BG34541</p>
                    <p>CHARGE: -2</p>
                    <p>CHEBI: 55513, 62877</p>
                    <p>FORMULA: C5H9O7P</p>
                    <p>INCHI: InChI=1S/C5H11O7P/c6-3-1-5(7)12-4(3)2-11-13(8,9)10/h3-7H,1-2H2,(H2,8,9,10)/p-2/t3-,4+,5?/m0/s1</p>
                    <p>KEGG: C00673</p>
                    <p>METACYC: DEOXY-RIBOSE-5P</p>
                    <p>MXNREF: MNXM2179</p>
                    <p>SEED: cpd00510</p>
                    <p>SMILES: OC1C[C@H](O)[C@@H](COP([O-])([O-])=O)O1</p>
                    <p>UPA: UPC00673</p>
                    </body>
          
        </notes>
        <annotation>
          <rdf:RDF xmlns:rdf="http://www.w3.org/1999/02/22-rdf-syntax-ns#" xmlns:bqmodel="http://biomodels.net/model-qualifiers/" xmlns:bqbiol="http://biomodels.net/biology-qualifiers/">
            <rdf:Description rdf:about="#_d602a1b3_7e54_406e_8534_541d3f646aa6">
              <bqbiol:is>
                <rdf:Bag>
                  <rdf:li rdf:resource="urn:miriam:chebi:CHEBI%3A55513"/>
                  <rdf:li rdf:resource="urn:miriam:chebi:CHEBI%3A62877"/>
                </rdf:Bag>
              </bqbiol:is>
            </rdf:Description>
          </rdf:RDF>
        </annotation>
            </species>
      <species id="Celf_2857_i" initialConcentration="1" name="Deoxyribose-phosphate aldolase" metaid="_076d3d03_837c_415e_b20e_51f19242fb8a" boundaryCondition="true" sboTerm="SBO:0000252" compartment="i">
        <annotation>
          <rdf:RDF xmlns:rdf="http://www.w3.org/1999/02/22-rdf-syntax-ns#" xmlns:bqmodel="http://biomodels.net/model-qualifiers/" xmlns:bqbiol="http://biomodels.net/biology-qualifiers/">
            <rdf:Description rdf:about="#_076d3d03_837c_415e_b20e_51f19242fb8a">
              <bqbiol:isEncodedBy>
                <rdf:Bag>
                  <rdf:li rdf:resource="urn:miriam:kegg.genes:cfi%3ACelf_2857"/>
                </rdf:Bag>
              </bqbiol:isEncodedBy>
              <bqbiol:is>
                <rdf:Bag>
                  <rdf:li rdf:resource="urn:miriam:uniprot:F4H818"/>
                </rdf:Bag>
              </bqbiol:is>
            </rdf:Description>
          </rdf:RDF>
        </annotation>
            </species>
      <species id="bigg_amp_i" initialConcentration="1" charge="-2" name="AMP" metaid="_31a85637_8833_4c02_966b_e9b6225a6fe9" sboTerm="SBO:0000247" compartment="i">
        <notes>
          <body xmlns="http://www.w3.org/1999/xhtml">
                <p>BIGG: amp</p>
                    <p>BIOPATH: Adenosine-5-prime-phosphate</p>
                    <p>BRENDA: BG147</p>
                    <p>CHARGE: -2</p>
                    <p>CHEBI: 16027, 13736, 40726, 12056, 22242, 47222, 13235, 13234, 2356, 40510, 13740, 22245, 40786, 40826, 37096, 456215</p>
                    <p>FORMULA: C10H12N5O7P</p>
                    <p>HMDB: HMDB00045</p>
                    <p>INCHI: InChI=1S/C10H14N5O7P/c11-8-5-9(13-2-12-8)15(3-14-5)10-7(17)6(16)4(22-10)1-21-23(18,19)20/h2-4,6-7,10,16-17H,1H2,(H2,11,12,13)(H2,18,19,20)/p-2/t4-,6-,7-,10-/m1/s1</p>
                    <p>KEGG: C00020, D02769, D06299</p>
                    <p>METACYC: AMP, AMP-GROUP, CPD0-1139</p>
                    <p>MXNREF: MNXM14</p>
                    <p>REACTOME: 76577, 389620, 2046064, 159448, 164121</p>
                    <p>SEED: cpd00018</p>
                    <p>SMILES: NC1=C2N=CN([C@@H]3O[C@H](COP([O-])([O-])=O)[C@@H](O)[C@H]3O)C2=NC=N1</p>
                    <p>UPA: UPC00020</p>
                    </body>
          
        </notes>
        <annotation>
          <rdf:RDF xmlns:rdf="http://www.w3.org/1999/02/22-rdf-syntax-ns#" xmlns:bqmodel="http://biomodels.net/model-qualifiers/" xmlns:bqbiol="http://biomodels.net/biology-qualifiers/">
            <rdf:Description rdf:about="#_31a85637_8833_4c02_966b_e9b6225a6fe9">
              <bqbiol:is>
                <rdf:Bag>
                  <rdf:li rdf:resource="urn:miriam:chebi:CHEBI%3A16027"/>
                  <rdf:li rdf:resource="urn:miriam:chebi:CHEBI%3A37096"/>
                  <rdf:li rdf:resource="urn:miriam:chebi:CHEBI%3A456215"/>
                </rdf:Bag>
              </bqbiol:is>
            </rdf:Description>
          </rdf:RDF>
        </annotation>
            </species>
      <species id="bigg_prpp_i" initialConcentration="1" name="5-phosphoribosyl diphosphate" metaid="_67ce8c04_33a6_4c68_8111_6c5f328ef94c" sboTerm="SBO:0000247" compartment="i">
        <notes>
          <body xmlns="http://www.w3.org/1999/xhtml">
                <p>BIGG: prpp</p>
                    <p>BIOPATH: alpha-D-Ribose_1-diphosphate-5-phosphate</p>
                    <p>BRENDA: BG20749</p>
                    <p>CHEBI: 12164, 17111, 45139, 12159, 12160, 20625, 2121, 48956, 58017</p>
                    <p>FORMULA:</p>
                    <p>HMDB: HMDB00280</p>
                    <p>INCHI:</p>
                    <p>KEGG: C00119</p>
                    <p>METACYC: PRPP</p>
                    <p>MXNREF: MNXM38291</p>
                    <p>REACTOME: 73566</p>
                    <p>SEED: cpd00103</p>
                    <p>SMILES:</p>
                    <p>UPA: UPC00119</p>
                    </body>
          
        </notes>
        <annotation>
          <rdf:RDF xmlns:rdf="http://www.w3.org/1999/02/22-rdf-syntax-ns#" xmlns:bqmodel="http://biomodels.net/model-qualifiers/" xmlns:bqbiol="http://biomodels.net/biology-qualifiers/">
            <rdf:Description rdf:about="#_67ce8c04_33a6_4c68_8111_6c5f328ef94c">
              <bqbiol:is>
                <rdf:Bag>
                  <rdf:li rdf:resource="urn:miriam:chebi:CHEBI%3A12164"/>
                  <rdf:li rdf:resource="urn:miriam:chebi:CHEBI%3A17111"/>
                  <rdf:li rdf:resource="urn:miriam:chebi:CHEBI%3A48956"/>
                  <rdf:li rdf:resource="urn:miriam:chebi:CHEBI%3A58017"/>
                </rdf:Bag>
              </bqbiol:is>
            </rdf:Description>
          </rdf:RDF>
        </annotation>
            </species>
      <species id="bigg_r5p_i" initialConcentration="1" charge="-2" name="D-ribose 5-phosphate" metaid="_b3caa244_d3d5_4f1a_9fbf_4e5630a8e2c6" sboTerm="SBO:0000247" compartment="i">
        <notes>
          <body xmlns="http://www.w3.org/1999/xhtml">
                <p>BIGG: r5p</p>
                    <p>BIOPATH: alpha-D-Ribose_5-phosphate</p>
                    <p>BRENDA: BG34575, BG81798</p>
                    <p>CHARGE: -2</p>
                    <p>CHEBI: 18189, 10270, 12331, 22413, 52742</p>
                    <p>FORMULA: C5H9O8P</p>
                    <p>HMDB: HMDB00618, HMDB02694, HMDB02033, HMDB01548</p>
                    <p>INCHI: InChI=1S/C5H11O8P/c6-3-2(1-12-14(9,10)11)13-5(8)4(3)7/h2-8H,1H2,(H2,9,10,11)/p-2/t2-,3-,4-,5?/m1/s1</p>
                    <p>KEGG: C00117, C03736</p>
                    <p>METACYC: RIBOSE-5P</p>
                    <p>MXNREF: MNXM89643</p>
                    <p>SEED: cpd00101</p>
                    <p>SMILES: OC1O[C@H](COP([O-])([O-])=O)[C@@H](O)[C@H]1O</p>
                    <p>UPA: UPC00117</p>
                    </body>
          
        </notes>
        <annotation>
          <rdf:RDF xmlns:rdf="http://www.w3.org/1999/02/22-rdf-syntax-ns#" xmlns:bqmodel="http://biomodels.net/model-qualifiers/" xmlns:bqbiol="http://biomodels.net/biology-qualifiers/">
            <rdf:Description rdf:about="#_b3caa244_d3d5_4f1a_9fbf_4e5630a8e2c6">
              <bqbiol:is>
                <rdf:Bag>
                  <rdf:li rdf:resource="urn:miriam:chebi:CHEBI%3A18189"/>
                  <rdf:li rdf:resource="urn:miriam:chebi:CHEBI%3A52742"/>
                </rdf:Bag>
              </bqbiol:is>
            </rdf:Description>
          </rdf:RDF>
        </annotation>
            </species>
      <species id="Celf_3051_i" initialConcentration="1" name="Ribose-phosphate pyrophosphokinase" metaid="_d60366c1_7988_4a3b_8821_13c37a2c561c" boundaryCondition="true" sboTerm="SBO:0000252" compartment="i">
        <annotation>
          <rdf:RDF xmlns:rdf="http://www.w3.org/1999/02/22-rdf-syntax-ns#" xmlns:bqmodel="http://biomodels.net/model-qualifiers/" xmlns:bqbiol="http://biomodels.net/biology-qualifiers/">
            <rdf:Description rdf:about="#_d60366c1_7988_4a3b_8821_13c37a2c561c">
              <bqbiol:isEncodedBy>
                <rdf:Bag>
                  <rdf:li rdf:resource="urn:miriam:kegg.genes:cfi%3ACelf_3051"/>
                </rdf:Bag>
              </bqbiol:isEncodedBy>
              <bqbiol:is>
                <rdf:Bag>
                  <rdf:li rdf:resource="urn:miriam:uniprot:F4GZ52"/>
                </rdf:Bag>
              </bqbiol:is>
            </rdf:Description>
          </rdf:RDF>
        </annotation>
            </species>
      <species id="bigg_s7p_i" initialConcentration="1" charge="-2" name="sedoheptulose 7-phosphate(2-)" metaid="_ad6a669f_ef31_4d63_8a72_f3c115a1b038" sboTerm="SBO:0000247" compartment="i">
        <notes>
          <body xmlns="http://www.w3.org/1999/xhtml">
                <p>BIGG: s7p</p>
                    <p>BIOPATH: D-Sedoheptulose_7-phosphate</p>
                    <p>BRENDA: BG24563</p>
                    <p>CHARGE: -2</p>
                    <p>CHEBI: 15721, 15074, 15073, 9083, 4244, 26621, 57483</p>
                    <p>FORMULA: C7H13O10P</p>
                    <p>INCHI: InChI=1S/C7H15O10P/c8-1-3(9)5(11)7(13)6(12)4(10)2-17-18(14,15)16/h4-8,10-13H,1-2H2,(H2,14,15,16)/p-2/t4-,5-,6-,7+/m1/s1</p>
                    <p>KEGG: C05382</p>
                    <p>METACYC: D-SEDOHEPTULOSE-7-P</p>
                    <p>MXNREF: MNXM271</p>
                    <p>REACTOME: 29882</p>
                    <p>SEED: cpd00238</p>
                    <p>SMILES: OCC(=O)[C@@H](O)[C@H](O)[C@H](O)[C@H](O)COP([O-])([O-])=O</p>
                    <p>UPA: UPC05382</p>
                    </body>
          
        </notes>
        <annotation>
          <rdf:RDF xmlns:rdf="http://www.w3.org/1999/02/22-rdf-syntax-ns#" xmlns:bqmodel="http://biomodels.net/model-qualifiers/" xmlns:bqbiol="http://biomodels.net/biology-qualifiers/">
            <rdf:Description rdf:about="#_ad6a669f_ef31_4d63_8a72_f3c115a1b038">
              <bqbiol:is>
                <rdf:Bag>
                  <rdf:li rdf:resource="urn:miriam:chebi:CHEBI%3A15721"/>
                  <rdf:li rdf:resource="urn:miriam:chebi:CHEBI%3A57483"/>
                </rdf:Bag>
              </bqbiol:is>
            </rdf:Description>
          </rdf:RDF>
        </annotation>
            </species>
      <species id="bigg_xu5p_D_i" initialConcentration="1" charge="-2" name="D-xylulose 5-phosphate(2-)" metaid="_3d3016ce_5169_4890_8356_6efa5095addf" sboTerm="SBO:0000247" compartment="i">
        <notes>
          <body xmlns="http://www.w3.org/1999/xhtml">
                <p>BIGG: xu5p-D</p>
                    <p>BIOPATH: D-Xylulose_5-phosphate</p>
                    <p>BRENDA: BG29847</p>
                    <p>CHARGE: -2</p>
                    <p>CHEBI: 16332, 13036, 21121, 4269, 57737</p>
                    <p>FORMULA: C5H9O8P</p>
                    <p>HMDB: HMDB00868, HMDB06212</p>
                    <p>INCHI: InChI=1S/C5H11O8P/c6-1-3(7)5(9)4(8)2-13-14(10,11)12/h4-6,8-9H,1-2H2,(H2,10,11,12)/p-2/t4-,5-/m1/s1</p>
                    <p>KEGG: C00231</p>
                    <p>METACYC: XYLULOSE-5-PHOSPHATE</p>
                    <p>MXNREF: MNXM186</p>
                    <p>REACTOME: 29790</p>
                    <p>SEED: cpd00198</p>
                    <p>SMILES: OCC(=O)[C@@H](O)[C@H](O)COP([O-])([O-])=O</p>
                    <p>UPA: UPC00231</p>
                    </body>
          
        </notes>
        <annotation>
          <rdf:RDF xmlns:rdf="http://www.w3.org/1999/02/22-rdf-syntax-ns#" xmlns:bqmodel="http://biomodels.net/model-qualifiers/" xmlns:bqbiol="http://biomodels.net/biology-qualifiers/">
            <rdf:Description rdf:about="#_3d3016ce_5169_4890_8356_6efa5095addf">
              <bqbiol:is>
                <rdf:Bag>
                  <rdf:li rdf:resource="urn:miriam:chebi:CHEBI%3A16332"/>
                  <rdf:li rdf:resource="urn:miriam:chebi:CHEBI%3A57737"/>
                </rdf:Bag>
              </bqbiol:is>
            </rdf:Description>
          </rdf:RDF>
        </annotation>
            </species>
      <species id="Celf_1873_i" initialConcentration="1" name="Transketolase" metaid="_3876fc68_afe6_443f_9dff_7be24908f9db" boundaryCondition="true" sboTerm="SBO:0000252" compartment="i">
        <annotation>
          <rdf:RDF xmlns:rdf="http://www.w3.org/1999/02/22-rdf-syntax-ns#" xmlns:bqmodel="http://biomodels.net/model-qualifiers/" xmlns:bqbiol="http://biomodels.net/biology-qualifiers/">
            <rdf:Description rdf:about="#_3876fc68_afe6_443f_9dff_7be24908f9db">
              <bqbiol:isEncodedBy>
                <rdf:Bag>
                  <rdf:li rdf:resource="urn:miriam:kegg.genes:cfi%3ACelf_1873"/>
                </rdf:Bag>
              </bqbiol:isEncodedBy>
              <bqbiol:is>
                <rdf:Bag>
                  <rdf:li rdf:resource="urn:miriam:uniprot:F4GZ13"/>
                </rdf:Bag>
              </bqbiol:is>
            </rdf:Description>
          </rdf:RDF>
        </annotation>
            </species>
      <species id="bigg_ru5p_D_i" initialConcentration="1" charge="-2" name="D-ribulose 5-phosphate(2-)" metaid="_ebdc3711_baf1_425d_8d6b_adbb8af4dc94" sboTerm="SBO:0000247" compartment="i">
        <notes>
          <body xmlns="http://www.w3.org/1999/xhtml">
                <p>BIGG: ru5p-D</p>
                    <p>BIOPATH: D-Ribulose_5-phosphate</p>
                    <p>BRENDA: BG20587</p>
                    <p>CHARGE: -2</p>
                    <p>CHEBI: 17363, 21088, 13018, 4243, 40192, 58121</p>
                    <p>FORMULA: C5H9O8P</p>
                    <p>INCHI: InChI=1S/C5H11O8P/c6-1-3(7)5(9)4(8)2-13-14(10,11)12/h4-6,8-9H,1-2H2,(H2,10,11,12)/p-2/t4-,5+/m1/s1</p>
                    <p>KEGG: C00199</p>
                    <p>METACYC: RIBULOSE-5P</p>
                    <p>MXNREF: MNXM145</p>
                    <p>REACTOME: 29732</p>
                    <p>SEED: cpd00171</p>
                    <p>SMILES: OCC(=O)[C@H](O)[C@H](O)COP([O-])([O-])=O</p>
                    <p>UPA: UPC00199</p>
                    </body>
          
        </notes>
        <annotation>
          <rdf:RDF xmlns:rdf="http://www.w3.org/1999/02/22-rdf-syntax-ns#" xmlns:bqmodel="http://biomodels.net/model-qualifiers/" xmlns:bqbiol="http://biomodels.net/biology-qualifiers/">
            <rdf:Description rdf:about="#_ebdc3711_baf1_425d_8d6b_adbb8af4dc94">
              <bqbiol:is>
                <rdf:Bag>
                  <rdf:li rdf:resource="urn:miriam:chebi:CHEBI%3A17363"/>
                  <rdf:li rdf:resource="urn:miriam:chebi:CHEBI%3A58121"/>
                </rdf:Bag>
              </bqbiol:is>
            </rdf:Description>
          </rdf:RDF>
        </annotation>
            </species>
      <species id="Celf_1403_i" initialConcentration="1" name="Ribose 5-phosphate isomerase" metaid="_fe518704_2ad7_44b3_88fb_ad2291948dfd" boundaryCondition="true" sboTerm="SBO:0000252" compartment="i">
        <annotation>
          <rdf:RDF xmlns:rdf="http://www.w3.org/1999/02/22-rdf-syntax-ns#" xmlns:bqmodel="http://biomodels.net/model-qualifiers/" xmlns:bqbiol="http://biomodels.net/biology-qualifiers/">
            <rdf:Description rdf:about="#_fe518704_2ad7_44b3_88fb_ad2291948dfd">
              <bqbiol:isEncodedBy>
                <rdf:Bag>
                  <rdf:li rdf:resource="urn:miriam:kegg.genes:cfi%3ACelf_1403"/>
                </rdf:Bag>
              </bqbiol:isEncodedBy>
              <bqbiol:is>
                <rdf:Bag>
                  <rdf:li rdf:resource="urn:miriam:uniprot:F4H5T8"/>
                </rdf:Bag>
              </bqbiol:is>
            </rdf:Description>
          </rdf:RDF>
        </annotation>
            </species>
      <species id="Celf_1966_i" initialConcentration="1" name="Ribulose-phosphate 3-epimerase" metaid="_45ddcc5e_1914_4654_a130_5ee1b05d94d3" boundaryCondition="true" sboTerm="SBO:0000252" compartment="i">
        <annotation>
          <rdf:RDF xmlns:rdf="http://www.w3.org/1999/02/22-rdf-syntax-ns#" xmlns:bqmodel="http://biomodels.net/model-qualifiers/" xmlns:bqbiol="http://biomodels.net/biology-qualifiers/">
            <rdf:Description rdf:about="#_45ddcc5e_1914_4654_a130_5ee1b05d94d3">
              <bqbiol:isEncodedBy>
                <rdf:Bag>
                  <rdf:li rdf:resource="urn:miriam:kegg.genes:cfi%3ACelf_1966"/>
                </rdf:Bag>
              </bqbiol:isEncodedBy>
              <bqbiol:is>
                <rdf:Bag>
                  <rdf:li rdf:resource="urn:miriam:uniprot:F4GZQ2"/>
                </rdf:Bag>
              </bqbiol:is>
            </rdf:Description>
          </rdf:RDF>
        </annotation>
            </species>
      <species id="bigg_e4p_i" initialConcentration="1" charge="-2" name="D-erythrose 4-phosphate(2-)" metaid="_9158cf97_fe19_437f_bdb2_dea8bcf8752f" sboTerm="SBO:0000247" compartment="i">
        <notes>
          <body xmlns="http://www.w3.org/1999/xhtml">
                <p>BIGG: e4p</p>
                    <p>BIOPATH: D-Erythrose_4-phosphate</p>
                    <p>BRENDA: BG59851, BG91980</p>
                    <p>CHARGE: -2</p>
                    <p>CHEBI: 16897, 20927, 27508, 21109, 4256, 48153, 4114, 42349, 12921</p>
                    <p>FORMULA: C4H7O7P</p>
                    <p>HMDB: HMDB01321</p>
                    <p>INCHI: InChI=1S/C4H9O7P/c5-1-3(6)4(7)2-11-12(8,9)10/h1,3-4,6-7H,2H2,(H2,8,9,10)/p-2/t3-,4+/m0/s1</p>
                    <p>KEGG: C00279, C03109</p>
                    <p>METACYC: ERYTHROSE-4P</p>
                    <p>MXNREF: MNXM258</p>
                    <p>REACTOME: 29878</p>
                    <p>SEED: cpd00236, cpd01994</p>
                    <p>SMILES: O[C@H](COP([O-])([O-])=O)[C@@H](O)C=O</p>
                    <p>UPA: UPC00279</p>
                    </body>
          
        </notes>
        <annotation>
          <rdf:RDF xmlns:rdf="http://www.w3.org/1999/02/22-rdf-syntax-ns#" xmlns:bqmodel="http://biomodels.net/model-qualifiers/" xmlns:bqbiol="http://biomodels.net/biology-qualifiers/">
            <rdf:Description rdf:about="#_9158cf97_fe19_437f_bdb2_dea8bcf8752f">
              <bqbiol:is>
                <rdf:Bag>
                  <rdf:li rdf:resource="urn:miriam:chebi:CHEBI%3A16897"/>
                  <rdf:li rdf:resource="urn:miriam:chebi:CHEBI%3A27508"/>
                  <rdf:li rdf:resource="urn:miriam:chebi:CHEBI%3A48153"/>
                </rdf:Bag>
              </bqbiol:is>
            </rdf:Description>
          </rdf:RDF>
        </annotation>
            </species>
      <species id="bigg_6pgc_i" initialConcentration="1" charge="-3" name="6-phosphonatooxy-D-gluconate" metaid="_4c4b4bf2_1a5c_42d8_bf41_982d00e912e3" sboTerm="SBO:0000247" compartment="i">
        <notes>
          <body xmlns="http://www.w3.org/1999/xhtml">
                <p>BIGG: 6pgc</p>
                    <p>BIOPATH: 6-Phospho-D-gluconate</p>
                    <p>BRENDA: BG22563</p>
                    <p>CHARGE: -3</p>
                    <p>CHEBI: 16863, 12232, 48928, 2231, 33851, 40282, 58759</p>
                    <p>FORMULA: C6H10O10P</p>
                    <p>HMDB: HMDB01316</p>
                    <p>INCHI: InChI=1S/C6H13O10P/c7-2(1-16-17(13,14)15)3(8)4(9)5(10)6(11)12/h2-5,7-10H,1H2,(H,11,12)(H2,13,14,15)/p-3/t2-,3-,4+,5-/m1/s1</p>
                    <p>KEGG: C00345</p>
                    <p>METACYC: CPD-2961</p>
                    <p>MXNREF: MNXM325</p>
                    <p>REACTOME: 29996</p>
                    <p>SEED: cpd00284</p>
                    <p>SMILES: O[C@H](COP([O-])([O-])=O)[C@@H](O)[C@H](O)[C@@H](O)C([O-])=O</p>
                    <p>UPA: UPC00345</p>
                    </body>
          
        </notes>
        <annotation>
          <rdf:RDF xmlns:rdf="http://www.w3.org/1999/02/22-rdf-syntax-ns#" xmlns:bqmodel="http://biomodels.net/model-qualifiers/" xmlns:bqbiol="http://biomodels.net/biology-qualifiers/">
            <rdf:Description rdf:about="#_4c4b4bf2_1a5c_42d8_bf41_982d00e912e3">
              <bqbiol:is>
                <rdf:Bag>
                  <rdf:li rdf:resource="urn:miriam:chebi:CHEBI%3A16863"/>
                  <rdf:li rdf:resource="urn:miriam:chebi:CHEBI%3A48928"/>
                  <rdf:li rdf:resource="urn:miriam:chebi:CHEBI%3A58759"/>
                </rdf:Bag>
              </bqbiol:is>
            </rdf:Description>
          </rdf:RDF>
        </annotation>
            </species>
      <species id="Celf_0003_i" initialConcentration="1" name="6-phosphogluconate dehydrogenase, decarboxylating" metaid="_e322e4ae_fa08_4f98_99ba_40eee6cd9e08" boundaryCondition="true" sboTerm="SBO:0000252" compartment="i">
        <annotation>
          <rdf:RDF xmlns:rdf="http://www.w3.org/1999/02/22-rdf-syntax-ns#" xmlns:bqmodel="http://biomodels.net/model-qualifiers/" xmlns:bqbiol="http://biomodels.net/biology-qualifiers/">
            <rdf:Description rdf:about="#_e322e4ae_fa08_4f98_99ba_40eee6cd9e08">
              <bqbiol:isEncodedBy>
                <rdf:Bag>
                  <rdf:li rdf:resource="urn:miriam:kegg.genes:cfi%3ACelf_0003"/>
                </rdf:Bag>
              </bqbiol:isEncodedBy>
              <bqbiol:is>
                <rdf:Bag>
                  <rdf:li rdf:resource="urn:miriam:uniprot:F4H359"/>
                </rdf:Bag>
              </bqbiol:is>
            </rdf:Description>
          </rdf:RDF>
        </annotation>
            </species>
      <species id="Celf_2122_i" initialConcentration="1" name="6-phosphogluconate dehydrogenase, decarboxylating" metaid="_2dc64145_0fd8_44ae_95de_528d4d8fffb3" boundaryCondition="true" sboTerm="SBO:0000252" compartment="i">
        <annotation>
          <rdf:RDF xmlns:rdf="http://www.w3.org/1999/02/22-rdf-syntax-ns#" xmlns:bqmodel="http://biomodels.net/model-qualifiers/" xmlns:bqbiol="http://biomodels.net/biology-qualifiers/">
            <rdf:Description rdf:about="#_2dc64145_0fd8_44ae_95de_528d4d8fffb3">
              <bqbiol:isEncodedBy>
                <rdf:Bag>
                  <rdf:li rdf:resource="urn:miriam:kegg.genes:cfi%3ACelf_2122"/>
                </rdf:Bag>
              </bqbiol:isEncodedBy>
              <bqbiol:is>
                <rdf:Bag>
                  <rdf:li rdf:resource="urn:miriam:uniprot:F4H103"/>
                </rdf:Bag>
              </bqbiol:is>
            </rdf:Description>
          </rdf:RDF>
        </annotation>
            </species>
      <species id="bigg_6pgl_i" initialConcentration="1" charge="-2" name="6-O-phosphono-D-glucono-1,5-lactone" metaid="_200bd8f4_d727_4e6a_a9f9_556d11cb3431" sboTerm="SBO:0000247" compartment="i">
        <notes>
          <body xmlns="http://www.w3.org/1999/xhtml">
                <p>BIGG: 6pgl</p>
                    <p>BIOPATH: D-Glucono-1,5-lactone_6-phosphate</p>
                    <p>BRENDA: BG22089</p>
                    <p>CHARGE: -2</p>
                    <p>CHEBI: 16938, 4160, 12958, 12233, 20989, 57955</p>
                    <p>FORMULA: C6H9O9P</p>
                    <p>HMDB: HMDB01127</p>
                    <p>INCHI: InChI=1S/C6H11O9P/c7-3-2(1-14-16(11,12)13)15-6(10)5(9)4(3)8/h2-5,7-9H,1H2,(H2,11,12,13)/p-2/t2-,3-,4+,5-/m1/s1</p>
                    <p>KEGG: C01236</p>
                    <p>METACYC: D-6-P-GLUCONO-DELTA-LACTONE</p>
                    <p>MXNREF: MNXM429</p>
                    <p>REACTOME: 31467</p>
                    <p>SEED: cpd00911</p>
                    <p>SMILES: O[C@H]1[C@H](O)[C@@H](COP([O-])([O-])=O)OC(=O)[C@@H]1O</p>
                    <p>UPA: UPC01236</p>
                    </body>
          
        </notes>
        <annotation>
          <rdf:RDF xmlns:rdf="http://www.w3.org/1999/02/22-rdf-syntax-ns#" xmlns:bqmodel="http://biomodels.net/model-qualifiers/" xmlns:bqbiol="http://biomodels.net/biology-qualifiers/">
            <rdf:Description rdf:about="#_200bd8f4_d727_4e6a_a9f9_556d11cb3431">
              <bqbiol:is>
                <rdf:Bag>
                  <rdf:li rdf:resource="urn:miriam:chebi:CHEBI%3A16938"/>
                  <rdf:li rdf:resource="urn:miriam:chebi:CHEBI%3A57955"/>
                </rdf:Bag>
              </bqbiol:is>
            </rdf:Description>
          </rdf:RDF>
        </annotation>
            </species>
      <species id="Celf_1869_i" initialConcentration="1" name="6-phosphogluconolactonase" metaid="_3b50b60e_2306_41a6_b1e0_b8123ed6574b" boundaryCondition="true" sboTerm="SBO:0000252" compartment="i">
        <annotation>
          <rdf:RDF xmlns:rdf="http://www.w3.org/1999/02/22-rdf-syntax-ns#" xmlns:bqmodel="http://biomodels.net/model-qualifiers/" xmlns:bqbiol="http://biomodels.net/biology-qualifiers/">
            <rdf:Description rdf:about="#_3b50b60e_2306_41a6_b1e0_b8123ed6574b">
              <bqbiol:isEncodedBy>
                <rdf:Bag>
                  <rdf:li rdf:resource="urn:miriam:kegg.genes:cfi%3ACelf_1869"/>
                </rdf:Bag>
              </bqbiol:isEncodedBy>
              <bqbiol:is>
                <rdf:Bag>
                  <rdf:li rdf:resource="urn:miriam:uniprot:F4GZ09"/>
                </rdf:Bag>
              </bqbiol:is>
            </rdf:Description>
          </rdf:RDF>
        </annotation>
            </species>
      <species id="Celf_1871_i" initialConcentration="1" name="Glucose-6-phosphate 1-dehydrogenase" metaid="_1fda35da_8633_4335_ab3e_7646a297e871" boundaryCondition="true" sboTerm="SBO:0000252" compartment="i">
        <annotation>
          <rdf:RDF xmlns:rdf="http://www.w3.org/1999/02/22-rdf-syntax-ns#" xmlns:bqmodel="http://biomodels.net/model-qualifiers/" xmlns:bqbiol="http://biomodels.net/biology-qualifiers/">
            <rdf:Description rdf:about="#_1fda35da_8633_4335_ab3e_7646a297e871">
              <bqbiol:isEncodedBy>
                <rdf:Bag>
                  <rdf:li rdf:resource="urn:miriam:kegg.genes:cfi%3ACelf_1871"/>
                </rdf:Bag>
              </bqbiol:isEncodedBy>
              <bqbiol:is>
                <rdf:Bag>
                  <rdf:li rdf:resource="urn:miriam:uniprot:F4GZ11"/>
                </rdf:Bag>
              </bqbiol:is>
            </rdf:Description>
          </rdf:RDF>
        </annotation>
            </species>
      <species id="Celf_3526_i" initialConcentration="1" name="Glucose-6-phosphate 1-dehydrogenase" metaid="_34df501b_21e8_42d0_8053_5e9d8b49a86a" boundaryCondition="true" sboTerm="SBO:0000252" compartment="i">
        <annotation>
          <rdf:RDF xmlns:rdf="http://www.w3.org/1999/02/22-rdf-syntax-ns#" xmlns:bqmodel="http://biomodels.net/model-qualifiers/" xmlns:bqbiol="http://biomodels.net/biology-qualifiers/">
            <rdf:Description rdf:about="#_34df501b_21e8_42d0_8053_5e9d8b49a86a">
              <bqbiol:isEncodedBy>
                <rdf:Bag>
                  <rdf:li rdf:resource="urn:miriam:kegg.genes:cfi%3ACelf_3526"/>
                </rdf:Bag>
              </bqbiol:isEncodedBy>
              <bqbiol:is>
                <rdf:Bag>
                  <rdf:li rdf:resource="urn:miriam:uniprot:F4H319"/>
                </rdf:Bag>
              </bqbiol:is>
            </rdf:Description>
          </rdf:RDF>
        </annotation>
            </species>
      <species id="bigg_2ddglcn_i" initialConcentration="1" charge="-1" name="2-dehydro-3-deoxy-D-gluconate" metaid="_020f63ad_d5d5_4752_890f_92d3d3eabd43" sboTerm="SBO:0000247" compartment="i">
        <notes>
          <body xmlns="http://www.w3.org/1999/xhtml">
                <p>BIGG: 2ddglcn</p>
                    <p>BIOPATH: 2-Dehydro-3-deoxygluconate</p>
                    <p>BRENDA: BG21850</p>
                    <p>CHARGE: -1</p>
                    <p>CHEBI: 17032, 19530, 11550, 1059, 57990</p>
                    <p>FORMULA: C6H9O6</p>
                    <p>INCHI: InChI=1S/C6H10O6/c7-2-5(10)3(8)1-4(9)6(11)12/h3,5,7-8,10H,1-2H2,(H,11,12)/p-1/t3-,5+/m0/s1</p>
                    <p>KEGG: C00204</p>
                    <p>METACYC: 2-DEHYDRO-3-DEOXY-D-GLUCONATE</p>
                    <p>MXNREF: MNXM440</p>
                    <p>SEED: cpd00176</p>
                    <p>SMILES: OC[C@@H](O)[C@@H](O)CC(=O)C([O-])=O</p>
                    <p>UPA: UPC00204</p>
                    </body>
          
        </notes>
        <annotation>
          <rdf:RDF xmlns:rdf="http://www.w3.org/1999/02/22-rdf-syntax-ns#" xmlns:bqmodel="http://biomodels.net/model-qualifiers/" xmlns:bqbiol="http://biomodels.net/biology-qualifiers/">
            <rdf:Description rdf:about="#_020f63ad_d5d5_4752_890f_92d3d3eabd43">
              <bqbiol:is>
                <rdf:Bag>
                  <rdf:li rdf:resource="urn:miriam:chebi:CHEBI%3A17032"/>
                  <rdf:li rdf:resource="urn:miriam:chebi:CHEBI%3A57990"/>
                </rdf:Bag>
              </bqbiol:is>
            </rdf:Description>
          </rdf:RDF>
        </annotation>
            </species>
      <species id="Celf_3290_i" initialConcentration="1" name="PfkB domain protein" metaid="_359e728c_9f6b_4689_8cff_f15e19ee1ed5" boundaryCondition="true" sboTerm="SBO:0000252" compartment="i">
        <annotation>
          <rdf:RDF xmlns:rdf="http://www.w3.org/1999/02/22-rdf-syntax-ns#" xmlns:bqmodel="http://biomodels.net/model-qualifiers/" xmlns:bqbiol="http://biomodels.net/biology-qualifiers/">
            <rdf:Description rdf:about="#_359e728c_9f6b_4689_8cff_f15e19ee1ed5">
              <bqbiol:isEncodedBy>
                <rdf:Bag>
                  <rdf:li rdf:resource="urn:miriam:kegg.genes:cfi%3ACelf_3290"/>
                </rdf:Bag>
              </bqbiol:isEncodedBy>
              <bqbiol:is>
                <rdf:Bag>
                  <rdf:li rdf:resource="urn:miriam:uniprot:F4H135"/>
                </rdf:Bag>
              </bqbiol:is>
            </rdf:Description>
          </rdf:RDF>
        </annotation>
            </species>
      <species id="bigg_glcn_i" initialConcentration="1" charge="-1" name="D-gluconate" metaid="_5c2d4179_77f0_4fe1_9cf7_a8bd575e2b2a" sboTerm="SBO:0000247" compartment="i">
        <notes>
          <body xmlns="http://www.w3.org/1999/xhtml">
                <p>BIGG: glcn</p>
                    <p>BIOPATH: D-Gluconate</p>
                    <p>BRENDA: BG22387</p>
                    <p>CHARGE: -1</p>
                    <p>CHEBI: 18391, 20985, 12955, 20983, 33198, 20986, 42715, 4157</p>
                    <p>FORMULA: C6H11O7</p>
                    <p>HMDB: HMDB00625, HMDB03373</p>
                    <p>INCHI: InChI=1S/C6H12O7/c7-1-2(8)3(9)4(10)5(11)6(12)13/h2-5,7-11H,1H2,(H,12,13)/p-1/t2-,3-,4+,5-/m1/s1</p>
                    <p>KEGG: C00257</p>
                    <p>METACYC: GLUCONATE</p>
                    <p>MXNREF: MNXM341</p>
                    <p>SEED: cpd00222</p>
                    <p>SMILES: OC[C@@H](O)[C@@H](O)[C@H](O)[C@@H](O)C([O-])=O</p>
                    <p>UPA: UPC00257</p>
                    </body>
          
        </notes>
        <annotation>
          <rdf:RDF xmlns:rdf="http://www.w3.org/1999/02/22-rdf-syntax-ns#" xmlns:bqmodel="http://biomodels.net/model-qualifiers/" xmlns:bqbiol="http://biomodels.net/biology-qualifiers/">
            <rdf:Description rdf:about="#_5c2d4179_77f0_4fe1_9cf7_a8bd575e2b2a">
              <bqbiol:is>
                <rdf:Bag>
                  <rdf:li rdf:resource="urn:miriam:chebi:CHEBI%3A18391"/>
                  <rdf:li rdf:resource="urn:miriam:chebi:CHEBI%3A33198"/>
                </rdf:Bag>
              </bqbiol:is>
            </rdf:Description>
          </rdf:RDF>
        </annotation>
            </species>
      <species id="Celf_3618_i" initialConcentration="1" name="Carbohydrate kinase, thermoresistant glucokinase family" metaid="_92aba94d_8b3b_46f0_8663_48d238f2e3ec" boundaryCondition="true" sboTerm="SBO:0000252" compartment="i">
        <annotation>
          <rdf:RDF xmlns:rdf="http://www.w3.org/1999/02/22-rdf-syntax-ns#" xmlns:bqmodel="http://biomodels.net/model-qualifiers/" xmlns:bqbiol="http://biomodels.net/biology-qualifiers/">
            <rdf:Description rdf:about="#_92aba94d_8b3b_46f0_8663_48d238f2e3ec">
              <bqbiol:isEncodedBy>
                <rdf:Bag>
                  <rdf:li rdf:resource="urn:miriam:kegg.genes:cfi%3ACelf_3618"/>
                </rdf:Bag>
              </bqbiol:isEncodedBy>
              <bqbiol:is>
                <rdf:Bag>
                  <rdf:li rdf:resource="urn:miriam:uniprot:F4H3R0"/>
                </rdf:Bag>
              </bqbiol:is>
            </rdf:Description>
          </rdf:RDF>
        </annotation>
            </species>
      <species id="Celf_1872_i" initialConcentration="1" name="Transaldolase" metaid="_49a1b983_77b3_4396_b833_de597fad2cb8" boundaryCondition="true" sboTerm="SBO:0000252" compartment="i">
        <annotation>
          <rdf:RDF xmlns:rdf="http://www.w3.org/1999/02/22-rdf-syntax-ns#" xmlns:bqmodel="http://biomodels.net/model-qualifiers/" xmlns:bqbiol="http://biomodels.net/biology-qualifiers/">
            <rdf:Description rdf:about="#_49a1b983_77b3_4396_b833_de597fad2cb8">
              <bqbiol:isEncodedBy>
                <rdf:Bag>
                  <rdf:li rdf:resource="urn:miriam:kegg.genes:cfi%3ACelf_1872"/>
                </rdf:Bag>
              </bqbiol:isEncodedBy>
              <bqbiol:is>
                <rdf:Bag>
                  <rdf:li rdf:resource="urn:miriam:uniprot:F4GZ12"/>
                </rdf:Bag>
              </bqbiol:is>
            </rdf:Description>
          </rdf:RDF>
        </annotation>
            </species>
      <species id="bigg_r1p_i" initialConcentration="1" charge="-2" name="alpha-D-ribose 1-phosphate(2-)" metaid="_0f47c01f_232b_414c_9b9c_441e30c0820c" sboTerm="SBO:0000247" compartment="i">
        <notes>
          <body xmlns="http://www.w3.org/1999/xhtml">
                <p>BIGG: r1p</p>
                    <p>BRENDA: BG20581</p>
                    <p>CHARGE: -2</p>
                    <p>CHEBI: 16300, 45429, 12330, 45482, 12329, 10269, 22412, 35425, 21081, 4236, 57720</p>
                    <p>FORMULA: C5H9O8P</p>
                    <p>HMDB: HMDB01489</p>
                    <p>INCHI: InChI=1S/C5H11O8P/c6-1-2-3(7)4(8)5(12-2)13-14(9,10)11/h2-8H,1H2,(H2,9,10,11)/p-2/t2-,3-,4-,5-/m1/s1</p>
                    <p>KEGG: C00620</p>
                    <p>METACYC: RIBOSE-1P</p>
                    <p>MXNREF: MNXM295</p>
                    <p>REACTOME: 112016</p>
                    <p>SEED: cpd00475</p>
                    <p>SMILES: OC[C@H]1O[C@H](OP([O-])([O-])=O)[C@H](O)[C@@H]1O</p>
                    <p>UPA: UPC00620</p>
                    </body>
          
        </notes>
        <annotation>
          <rdf:RDF xmlns:rdf="http://www.w3.org/1999/02/22-rdf-syntax-ns#" xmlns:bqmodel="http://biomodels.net/model-qualifiers/" xmlns:bqbiol="http://biomodels.net/biology-qualifiers/">
            <rdf:Description rdf:about="#_0f47c01f_232b_414c_9b9c_441e30c0820c">
              <bqbiol:is>
                <rdf:Bag>
                  <rdf:li rdf:resource="urn:miriam:chebi:CHEBI%3A16300"/>
                  <rdf:li rdf:resource="urn:miriam:chebi:CHEBI%3A35425"/>
                  <rdf:li rdf:resource="urn:miriam:chebi:CHEBI%3A57720"/>
                </rdf:Bag>
              </bqbiol:is>
            </rdf:Description>
          </rdf:RDF>
        </annotation>
            </species>
      <species id="bigg_arab_L_i" initialConcentration="1" charge="0" name="L-arabinopyranose" metaid="_2110d4a5_9abf_4474_ae64_b2f897d1bd8e" sboTerm="SBO:0000247" compartment="i">
        <notes>
          <body xmlns="http://www.w3.org/1999/xhtml">
                <p>BIGG: arab-L</p>
                    <p>CHARGE: 0</p>
                    <p>CHEBI: 17535, 6181, 21232, 22599, 33943, 30849, 13076, 47010</p>
                    <p>FORMULA: C5H10O5</p>
                    <p>HMDB: HMDB00646, HMDB00487</p>
                    <p>INCHI: InChI=1S/C5H10O5/c6-2-1-10-5(9)4(8)3(2)7/h2-9H,1H2/t2-,3-,4+,5?/m0/s1</p>
                    <p>KEGG: C00259</p>
                    <p>METACYC: BETA-L-ARABINOSE, L-ARABINOSE</p>
                    <p>MXNREF: MNXM461</p>
                    <p>SEED: cpd00224</p>
                    <p>SMILES: O[C@H]1COC(O)[C@H](O)[C@H]1O</p>
                    <p>UPA: UPC00259</p>
                    </body>
          
        </notes>
        <annotation>
          <rdf:RDF xmlns:rdf="http://www.w3.org/1999/02/22-rdf-syntax-ns#" xmlns:bqmodel="http://biomodels.net/model-qualifiers/" xmlns:bqbiol="http://biomodels.net/biology-qualifiers/">
            <rdf:Description rdf:about="#_2110d4a5_9abf_4474_ae64_b2f897d1bd8e">
              <bqbiol:is>
                <rdf:Bag>
                  <rdf:li rdf:resource="urn:miriam:chebi:CHEBI%3A17535"/>
                  <rdf:li rdf:resource="urn:miriam:chebi:CHEBI%3A22599"/>
                  <rdf:li rdf:resource="urn:miriam:chebi:CHEBI%3A30849"/>
                  <rdf:li rdf:resource="urn:miriam:chebi:CHEBI%3A47010"/>
                </rdf:Bag>
              </bqbiol:is>
            </rdf:Description>
          </rdf:RDF>
        </annotation>
            </species>
      <species id="bigg_rbl_L_i" initialConcentration="1" charge="0" name="L-Ribulose" metaid="_0386e7cf_7187_4dee_8bd5_b99c992b325b" sboTerm="SBO:0000247" compartment="i">
        <notes>
          <body xmlns="http://www.w3.org/1999/xhtml">
                <p>BIGG: rbl-L</p>
                    <p>BRENDA: BG20430</p>
                    <p>CHARGE: 0</p>
                    <p>FORMULA: C5H10O5</p>
                    <p>INCHI: InChI=1S/C5H10O5/c6-2-5(9)4(8)3(7)1-10-5/h3-4,6-9H,1-2H2/t3-,4-,5?/m0/s1</p>
                    <p>KEGG: C00508</p>
                    <p>MXNREF: MNXM2127</p>
                    <p>SEED: cpd00397</p>
                    <p>SMILES: OCC1(O)OC[C@H](O)[C@@H]1O</p>
                    <p>UPA: UPC00508</p>
                    </body>
          
        </notes>
      </species>
      <species id="Celf_0872_i" initialConcentration="1" name="L-arabinose isomerase" metaid="_3a0a9846_6a29_4cdf_9500_c1d7ee0ef50c" boundaryCondition="true" sboTerm="SBO:0000252" compartment="i">
        <annotation>
          <rdf:RDF xmlns:rdf="http://www.w3.org/1999/02/22-rdf-syntax-ns#" xmlns:bqmodel="http://biomodels.net/model-qualifiers/" xmlns:bqbiol="http://biomodels.net/biology-qualifiers/">
            <rdf:Description rdf:about="#_3a0a9846_6a29_4cdf_9500_c1d7ee0ef50c">
              <bqbiol:isEncodedBy>
                <rdf:Bag>
                  <rdf:li rdf:resource="urn:miriam:kegg.genes:cfi%3ACelf_0872"/>
                </rdf:Bag>
              </bqbiol:isEncodedBy>
              <bqbiol:is>
                <rdf:Bag>
                  <rdf:li rdf:resource="urn:miriam:uniprot:F4H0N7"/>
                </rdf:Bag>
              </bqbiol:is>
            </rdf:Description>
          </rdf:RDF>
        </annotation>
            </species>
      <species id="bigg_ru5p_L_i" initialConcentration="1" charge="-2" name="L-ribulose 5-phosphate(2-)" metaid="_b0fe7bff_dd76_4815_8cd5_97706ddab223" sboTerm="SBO:0000247" compartment="i">
        <notes>
          <body xmlns="http://www.w3.org/1999/xhtml">
                <p>BIGG: ru5p-L</p>
                    <p>BIOPATH: L-Ribulose_5-phosphate</p>
                    <p>BRENDA: BG29978</p>
                    <p>CHARGE: -2</p>
                    <p>CHEBI: 17666, 21383, 6296, 13164, 58226</p>
                    <p>FORMULA: C5H9O8P</p>
                    <p>INCHI: InChI=1S/C5H11O8P/c6-1-3(7)5(9)4(8)2-13-14(10,11)12/h4-6,8-9H,1-2H2,(H2,10,11,12)/p-2/t4-,5+/m0/s1</p>
                    <p>KEGG: C01101</p>
                    <p>METACYC: L-RIBULOSE-5-P</p>
                    <p>MXNREF: MNXM901</p>
                    <p>SEED: cpd00808</p>
                    <p>SMILES: OCC(=O)[C@@H](O)[C@@H](O)COP([O-])([O-])=O</p>
                    <p>UPA: UPC01101</p>
                    </body>
          
        </notes>
        <annotation>
          <rdf:RDF xmlns:rdf="http://www.w3.org/1999/02/22-rdf-syntax-ns#" xmlns:bqmodel="http://biomodels.net/model-qualifiers/" xmlns:bqbiol="http://biomodels.net/biology-qualifiers/">
            <rdf:Description rdf:about="#_b0fe7bff_dd76_4815_8cd5_97706ddab223">
              <bqbiol:is>
                <rdf:Bag>
                  <rdf:li rdf:resource="urn:miriam:chebi:CHEBI%3A17666"/>
                  <rdf:li rdf:resource="urn:miriam:chebi:CHEBI%3A58226"/>
                </rdf:Bag>
              </bqbiol:is>
            </rdf:Description>
          </rdf:RDF>
        </annotation>
            </species>
      <species id="Celf_0871_i" initialConcentration="1" name="Class II aldolase/adducin family protein" metaid="_1d4f8f20_60aa_4a95_b9b5_a4e0994c0cf2" boundaryCondition="true" sboTerm="SBO:0000252" compartment="i">
        <annotation>
          <rdf:RDF xmlns:rdf="http://www.w3.org/1999/02/22-rdf-syntax-ns#" xmlns:bqmodel="http://biomodels.net/model-qualifiers/" xmlns:bqbiol="http://biomodels.net/biology-qualifiers/">
            <rdf:Description rdf:about="#_1d4f8f20_60aa_4a95_b9b5_a4e0994c0cf2">
              <bqbiol:isEncodedBy>
                <rdf:Bag>
                  <rdf:li rdf:resource="urn:miriam:kegg.genes:cfi%3ACelf_0871"/>
                </rdf:Bag>
              </bqbiol:isEncodedBy>
              <bqbiol:is>
                <rdf:Bag>
                  <rdf:li rdf:resource="urn:miriam:uniprot:F4H0N6"/>
                </rdf:Bag>
              </bqbiol:is>
            </rdf:Description>
          </rdf:RDF>
        </annotation>
            </species>
      <species id="bigg_xylu_D_i" initialConcentration="1" charge="0" name="D-Xylulose" metaid="_17cd45f6_abe6_42fc_af9e_ed9c68dec47a" sboTerm="SBO:0000247" compartment="i">
        <notes>
          <body xmlns="http://www.w3.org/1999/xhtml">
                <p>BIGG: xylu-D</p>
                    <p>BRENDA: BG20412</p>
                    <p>CHARGE: 0</p>
                    <p>FORMULA: C5H10O5</p>
                    <p>HMDB: HMDB03371</p>
                    <p>INCHI: InChI=1S/C5H10O5/c6-2-5(9)4(8)3(7)1-10-5/h3-4,6-9H,1-2H2/t3-,4+,5?/m1/s1</p>
                    <p>KEGG: C00310</p>
                    <p>MXNREF: MNXM90010</p>
                    <p>SEED: cpd00259</p>
                    <p>SMILES: OCC1(O)OC[C@@H](O)[C@@H]1O</p>
                    <p>UPA: UPC00310</p>
                    </body>
          
        </notes>
      </species>
      <species id="Celf_0462_i" initialConcentration="1" name="Carbohydrate kinase, FGGY-like protein" metaid="_3336b04e_d952_4abb_879b_7695d5d889b7" boundaryCondition="true" sboTerm="SBO:0000252" compartment="i">
        <annotation>
          <rdf:RDF xmlns:rdf="http://www.w3.org/1999/02/22-rdf-syntax-ns#" xmlns:bqmodel="http://biomodels.net/model-qualifiers/" xmlns:bqbiol="http://biomodels.net/biology-qualifiers/">
            <rdf:Description rdf:about="#_3336b04e_d952_4abb_879b_7695d5d889b7">
              <bqbiol:isEncodedBy>
                <rdf:Bag>
                  <rdf:li rdf:resource="urn:miriam:kegg.genes:cfi%3ACelf_0462"/>
                </rdf:Bag>
              </bqbiol:isEncodedBy>
              <bqbiol:is>
                <rdf:Bag>
                  <rdf:li rdf:resource="urn:miriam:uniprot:F4H845"/>
                </rdf:Bag>
              </bqbiol:is>
            </rdf:Description>
          </rdf:RDF>
        </annotation>
            </species>
      <species id="Celf_0579_i" initialConcentration="1" name="Xylulokinase" metaid="_99f9fc14_6f02_46bc_ac05_dee914ae18a6" boundaryCondition="true" sboTerm="SBO:0000252" compartment="i">
        <annotation>
          <rdf:RDF xmlns:rdf="http://www.w3.org/1999/02/22-rdf-syntax-ns#" xmlns:bqmodel="http://biomodels.net/model-qualifiers/" xmlns:bqbiol="http://biomodels.net/biology-qualifiers/">
            <rdf:Description rdf:about="#_99f9fc14_6f02_46bc_ac05_dee914ae18a6">
              <bqbiol:isEncodedBy>
                <rdf:Bag>
                  <rdf:li rdf:resource="urn:miriam:kegg.genes:cfi%3ACelf_0579"/>
                </rdf:Bag>
              </bqbiol:isEncodedBy>
              <bqbiol:is>
                <rdf:Bag>
                  <rdf:li rdf:resource="urn:miriam:uniprot:F4GY51"/>
                </rdf:Bag>
              </bqbiol:is>
            </rdf:Description>
          </rdf:RDF>
        </annotation>
            </species>
      <species id="bigg_xyl_D_i" initialConcentration="1" charge="0" name="D-xylose" metaid="_7677446a_f463_4c05_9802_97679f3ab19f" sboTerm="SBO:0000247" compartment="i">
        <notes>
          <body xmlns="http://www.w3.org/1999/xhtml">
                <p>BIGG: xyl-D</p>
                    <p>BRENDA: BG20416</p>
                    <p>CHARGE: 0</p>
                    <p>CHEBI: 53455</p>
                    <p>FORMULA: C5H10O5</p>
                    <p>HMDB: HMDB00098, HMDB03763</p>
                    <p>INCHI: InChI=1S/C5H10O5/c6-2-1-10-5(9)4(8)3(2)7/h2-9H,1H2/t2-,3+,4-,5?/m1/s1</p>
                    <p>KEGG: C00181, D06346</p>
                    <p>MXNREF: MNXM348</p>
                    <p>SEED: cpd00154</p>
                    <p>SMILES: O[C@@H]1COC(O)[C@H](O)[C@H]1O</p>
                    </body>
          
        </notes>
        <annotation>
          <rdf:RDF xmlns:rdf="http://www.w3.org/1999/02/22-rdf-syntax-ns#" xmlns:bqmodel="http://biomodels.net/model-qualifiers/" xmlns:bqbiol="http://biomodels.net/biology-qualifiers/">
            <rdf:Description rdf:about="#_7677446a_f463_4c05_9802_97679f3ab19f">
              <bqbiol:is>
                <rdf:Bag>
                  <rdf:li rdf:resource="urn:miriam:chebi:CHEBI%3A53455"/>
                </rdf:Bag>
              </bqbiol:is>
            </rdf:Description>
          </rdf:RDF>
        </annotation>
            </species>
      <species id="Celf_0580_i" initialConcentration="1" name="Xylose isomerase" metaid="_8ddb0271_4d84_4bfb_b683_4bd78d7b8e63" boundaryCondition="true" sboTerm="SBO:0000252" compartment="i">
        <annotation>
          <rdf:RDF xmlns:rdf="http://www.w3.org/1999/02/22-rdf-syntax-ns#" xmlns:bqmodel="http://biomodels.net/model-qualifiers/" xmlns:bqbiol="http://biomodels.net/biology-qualifiers/">
            <rdf:Description rdf:about="#_8ddb0271_4d84_4bfb_b683_4bd78d7b8e63">
              <bqbiol:isEncodedBy>
                <rdf:Bag>
                  <rdf:li rdf:resource="urn:miriam:kegg.genes:cfi%3ACelf_0580"/>
                </rdf:Bag>
              </bqbiol:isEncodedBy>
              <bqbiol:is>
                <rdf:Bag>
                  <rdf:li rdf:resource="urn:miriam:uniprot:F4GY52"/>
                </rdf:Bag>
              </bqbiol:is>
            </rdf:Description>
          </rdf:RDF>
        </annotation>
            </species>
      <species id="bigg_ppi_i" initialConcentration="1" charge="-3" name="diphosphate(3-)" metaid="_ee043076_53ef_4e7c_8832_8c6c31f9ff82" sboTerm="SBO:0000247" compartment="i">
        <notes>
          <body xmlns="http://www.w3.org/1999/xhtml">
                <p>BIGG: ppi</p>
                    <p>BIOPATH: Pyrophosphate, Pyrophosphate_(protonated)</p>
                    <p>BRENDA: BG28761</p>
                    <p>CHARGE: -3</p>
                    <p>CHEBI: 18361, 42009, 13420, 29888, 45067, 8683, 32598, 33017, 33019, 35782, 14177, 35781, 45212, 33018, 45208, 60614, 71240</p>
                    <p>FORMULA: HO7P2</p>
                    <p>INCHI: InChI=1S/H4O7P2/c1-8(2,3)7-9(4,5)6/h(H2,1,2,3)(H2,4,5,6)/p-3</p>
                    <p>KEGG: C00013</p>
                    <p>METACYC: PPI, PYROPHOSPHATE-GROUP</p>
                    <p>MXNREF: MNXM11</p>
                    <p>REACTOME: 159450, 111294, 389593, 2046049, 113541</p>
                    <p>SEED: cpd00012</p>
                    <p>SMILES: OP([O-])(=O)OP([O-])([O-])=O</p>
                    <p>UPA: UPC00013</p>
                    </body>
          
        </notes>
        <annotation>
          <rdf:RDF xmlns:rdf="http://www.w3.org/1999/02/22-rdf-syntax-ns#" xmlns:bqmodel="http://biomodels.net/model-qualifiers/" xmlns:bqbiol="http://biomodels.net/biology-qualifiers/">
            <rdf:Description rdf:about="#_ee043076_53ef_4e7c_8832_8c6c31f9ff82">
              <bqbiol:is>
                <rdf:Bag>
                  <rdf:li rdf:resource="urn:miriam:chebi:CHEBI%3A18361"/>
                  <rdf:li rdf:resource="urn:miriam:chebi:CHEBI%3A29888"/>
                  <rdf:li rdf:resource="urn:miriam:chebi:CHEBI%3A32598"/>
                  <rdf:li rdf:resource="urn:miriam:chebi:CHEBI%3A33017"/>
                  <rdf:li rdf:resource="urn:miriam:chebi:CHEBI%3A33019"/>
                  <rdf:li rdf:resource="urn:miriam:chebi:CHEBI%3A35782"/>
                  <rdf:li rdf:resource="urn:miriam:chebi:CHEBI%3A45212"/>
                  <rdf:li rdf:resource="urn:miriam:chebi:CHEBI%3A60614"/>
                  <rdf:li rdf:resource="urn:miriam:chebi:CHEBI%3A71240"/>
                </rdf:Bag>
              </bqbiol:is>
            </rdf:Description>
          </rdf:RDF>
        </annotation>
            </species>
      <species id="bigg_udpg_i" initialConcentration="1" charge="-2" name="UDP-D-glucose(2-)" metaid="_7508ad40_22d6_4458_9a18_e873d19d4261" sboTerm="SBO:0000247" compartment="i">
        <notes>
          <body xmlns="http://www.w3.org/1999/xhtml">
                <p>BIGG: udpg</p>
                    <p>BIOPATH: UDP-D-Glucose</p>
                    <p>BRENDA: BG6433</p>
                    <p>CHARGE: -2</p>
                    <p>CHEBI: 18066, 22103, 9845, 13498, 13505, 9895, 27234, 52249, 58367, 58885</p>
                    <p>FORMULA: C15H22N2O17P2</p>
                    <p>INCHI: InChI=1S/C15H24N2O17P2/c18-3-5-8(20)10(22)12(24)14(32-5)33-36(28,29)34-35(26,27)30-4-6-9(21)11(23)13(31-6)17-2-1-7(19)16-15(17)25/h1-2,5-6,8-14,18,20-24H,3-4H2,(H,26,27)(H,28,29)(H,16,19,25)/p-2/t5-,6-,8-,9-,10+,11-,12-,13-,14?/m1/s1</p>
                    <p>KEGG: C00029, G10608</p>
                    <p>METACYC: CPD-12575, UDP-GLUCOSE</p>
                    <p>MXNREF: MNXM50</p>
                    <p>REACTOME: 29410, 744227, 417855, 173594</p>
                    <p>SEED: cpd00026</p>
                    <p>SMILES: OC[C@H]1OC(OP([O-])(=O)OP([O-])(=O)OC[C@H]2O[C@H]([C@H](O)[C@@H]2O)N2C=CC(=O)NC2=O)[C@H](O)[C@@H](O)[C@@H]1O</p>
                    <p>UPA: UPC00029</p>
                    </body>
          
        </notes>
        <annotation>
          <rdf:RDF xmlns:rdf="http://www.w3.org/1999/02/22-rdf-syntax-ns#" xmlns:bqmodel="http://biomodels.net/model-qualifiers/" xmlns:bqbiol="http://biomodels.net/biology-qualifiers/">
            <rdf:Description rdf:about="#_7508ad40_22d6_4458_9a18_e873d19d4261">
              <bqbiol:is>
                <rdf:Bag>
                  <rdf:li rdf:resource="urn:miriam:chebi:CHEBI%3A18066"/>
                  <rdf:li rdf:resource="urn:miriam:chebi:CHEBI%3A52249"/>
                  <rdf:li rdf:resource="urn:miriam:chebi:CHEBI%3A58367"/>
                  <rdf:li rdf:resource="urn:miriam:chebi:CHEBI%3A58885"/>
                </rdf:Bag>
              </bqbiol:is>
            </rdf:Description>
          </rdf:RDF>
        </annotation>
            </species>
      <species id="bigg_utp_i" initialConcentration="1" charge="-3" name="UTP (3-)" metaid="_acc12ad9_f4bb_42ba_831c_8d4ac6cd9278" sboTerm="SBO:0000247" compartment="i">
        <notes>
          <body xmlns="http://www.w3.org/1999/xhtml">
                <p>BIGG: utp</p>
                    <p>BIOPATH: Uridine-5-prime-triphosphate</p>
                    <p>BRENDA: BG27658</p>
                    <p>CHARGE: -3</p>
                    <p>CHEBI: 15713, 9850, 13510, 27233, 46398, 37567, 46397, 57481</p>
                    <p>FORMULA: C9H12N2O15P3</p>
                    <p>HMDB: HMDB00285</p>
                    <p>INCHI: InChI=1S/C9H15N2O15P3/c12-5-1-2-11(9(15)10-5)8-7(14)6(13)4(24-8)3-23-28(19,20)26-29(21,22)25-27(16,17)18/h1-2,4,6-8,13-14H,3H2,(H,19,20)(H,21,22)(H,10,12,15)(H2,16,17,18)/p-3/t4-,6-,7-,8-/m1/s1</p>
                    <p>KEGG: C00075</p>
                    <p>METACYC: UTP</p>
                    <p>MXNREF: MNXM121</p>
                    <p>REACTOME: 29494, 417877</p>
                    <p>SEED: cpd00062</p>
                    <p>SMILES: O[C@H]1[C@@H](O)[C@@H](O[C@@H]1COP([O-])(=O)OP([O-])(=O)OP(O)([O-])=O)N1C=CC(=O)NC1=O</p>
                    <p>UPA: UPC00075</p>
                    </body>
          
        </notes>
        <annotation>
          <rdf:RDF xmlns:rdf="http://www.w3.org/1999/02/22-rdf-syntax-ns#" xmlns:bqmodel="http://biomodels.net/model-qualifiers/" xmlns:bqbiol="http://biomodels.net/biology-qualifiers/">
            <rdf:Description rdf:about="#_acc12ad9_f4bb_42ba_831c_8d4ac6cd9278">
              <bqbiol:is>
                <rdf:Bag>
                  <rdf:li rdf:resource="urn:miriam:chebi:CHEBI%3A15713"/>
                  <rdf:li rdf:resource="urn:miriam:chebi:CHEBI%3A46398"/>
                  <rdf:li rdf:resource="urn:miriam:chebi:CHEBI%3A57481"/>
                </rdf:Bag>
              </bqbiol:is>
            </rdf:Description>
          </rdf:RDF>
        </annotation>
            </species>
      <species id="Celf_3091_i" initialConcentration="1" name="UTP--glucose-1-phosphate uridylyltransferase" metaid="_58db86d3_d121_41cb_8eed_14ef0d2b5b98" boundaryCondition="true" sboTerm="SBO:0000252" compartment="i">
        <annotation>
          <rdf:RDF xmlns:rdf="http://www.w3.org/1999/02/22-rdf-syntax-ns#" xmlns:bqmodel="http://biomodels.net/model-qualifiers/" xmlns:bqbiol="http://biomodels.net/biology-qualifiers/">
            <rdf:Description rdf:about="#_58db86d3_d121_41cb_8eed_14ef0d2b5b98">
              <bqbiol:isEncodedBy>
                <rdf:Bag>
                  <rdf:li rdf:resource="urn:miriam:kegg.genes:cfi%3ACelf_3091"/>
                </rdf:Bag>
              </bqbiol:isEncodedBy>
              <bqbiol:is>
                <rdf:Bag>
                  <rdf:li rdf:resource="urn:miriam:uniprot:F4GZ91"/>
                </rdf:Bag>
              </bqbiol:is>
            </rdf:Description>
          </rdf:RDF>
        </annotation>
            </species>
      <species id="bigg_udpglcur_i" initialConcentration="1" charge="-3" name="UDP-alpha-D-glucuronate(3-)" metaid="_77018526_5932_42ce_8ad1_47c5d2944f49" sboTerm="SBO:0000247" compartment="i">
        <notes>
          <body xmlns="http://www.w3.org/1999/xhtml">
                <p>BIGG: udpglcur</p>
                    <p>BRENDA: BG36564</p>
                    <p>CHARGE: -3</p>
                    <p>CHEBI: 17200, 22104, 9846, 13506, 13489, 46309, 58052</p>
                    <p>FORMULA: C15H19N2O18P2</p>
                    <p>HMDB: HMDB00935, HMDB01384</p>
                    <p>INCHI: InChI=1S/C15H22N2O18P2/c18-5-1-2-17(15(26)16-5)12-9(22)6(19)4(32-12)3-31-36(27,28)35-37(29,30)34-14-10(23)7(20)8(21)11(33-14)13(24)25/h1-2,4,6-12,14,19-23H,3H2,(H,24,25)(H,27,28)(H,29,30)(H,16,18,26)/p-3/t4-,6-,7+,8+,9-,10-,11+,12-,14-/m1/s1</p>
                    <p>KEGG: C00167, G10612</p>
                    <p>METACYC: UDP-GLUCURONATE</p>
                    <p>MXNREF: MNXM87</p>
                    <p>REACTOME: 174384, 158601, 1889970</p>
                    <p>SEED: cpd00144</p>
                    <p>SMILES: O[C@H]1[C@@H](O)[C@@H](O[C@@H]1COP([O-])(=O)OP([O-])(=O)O[C@H]1O[C@@H]([C@@H](O)[C@H](O)[C@H]1O)C([O-])=O)N1C=CC(=O)NC1=O</p>
                    <p>UPA: UPC00167</p>
                    </body>
          
        </notes>
        <annotation>
          <rdf:RDF xmlns:rdf="http://www.w3.org/1999/02/22-rdf-syntax-ns#" xmlns:bqmodel="http://biomodels.net/model-qualifiers/" xmlns:bqbiol="http://biomodels.net/biology-qualifiers/">
            <rdf:Description rdf:about="#_77018526_5932_42ce_8ad1_47c5d2944f49">
              <bqbiol:is>
                <rdf:Bag>
                  <rdf:li rdf:resource="urn:miriam:chebi:CHEBI%3A17200"/>
                  <rdf:li rdf:resource="urn:miriam:chebi:CHEBI%3A58052"/>
                </rdf:Bag>
              </bqbiol:is>
            </rdf:Description>
          </rdf:RDF>
        </annotation>
            </species>
      <species id="Celf_0730_i" initialConcentration="1" name="Nucleotide sugar dehydrogenase" metaid="_9515e58d_54e9_4966_a780_632999a6427e" boundaryCondition="true" sboTerm="SBO:0000252" compartment="i">
        <annotation>
          <rdf:RDF xmlns:rdf="http://www.w3.org/1999/02/22-rdf-syntax-ns#" xmlns:bqmodel="http://biomodels.net/model-qualifiers/" xmlns:bqbiol="http://biomodels.net/biology-qualifiers/">
            <rdf:Description rdf:about="#_9515e58d_54e9_4966_a780_632999a6427e">
              <bqbiol:isEncodedBy>
                <rdf:Bag>
                  <rdf:li rdf:resource="urn:miriam:kegg.genes:cfi%3ACelf_0730"/>
                </rdf:Bag>
              </bqbiol:isEncodedBy>
              <bqbiol:is>
                <rdf:Bag>
                  <rdf:li rdf:resource="urn:miriam:uniprot:F4GZE9"/>
                </rdf:Bag>
              </bqbiol:is>
            </rdf:Description>
          </rdf:RDF>
        </annotation>
            </species>
      <species id="Celf_3611_i" initialConcentration="1" name="Nucleotide sugar dehydrogenase" metaid="_bee1d0f8_1991_45a8_9412_b1ad279c409a" boundaryCondition="true" sboTerm="SBO:0000252" compartment="i">
        <annotation>
          <rdf:RDF xmlns:rdf="http://www.w3.org/1999/02/22-rdf-syntax-ns#" xmlns:bqmodel="http://biomodels.net/model-qualifiers/" xmlns:bqbiol="http://biomodels.net/biology-qualifiers/">
            <rdf:Description rdf:about="#_bee1d0f8_1991_45a8_9412_b1ad279c409a">
              <bqbiol:isEncodedBy>
                <rdf:Bag>
                  <rdf:li rdf:resource="urn:miriam:kegg.genes:cfi%3ACelf_3611"/>
                </rdf:Bag>
              </bqbiol:isEncodedBy>
              <bqbiol:is>
                <rdf:Bag>
                  <rdf:li rdf:resource="urn:miriam:uniprot:F4H3Q3"/>
                </rdf:Bag>
              </bqbiol:is>
            </rdf:Description>
          </rdf:RDF>
        </annotation>
            </species>
      <species id="bigg_glcur_i" initialConcentration="1" charge="-1" name="D-glucopyranuronate" metaid="_349e3afe_43ae_4825_b7b3_03e223b9c72c" sboTerm="SBO:0000247" compartment="i">
        <notes>
          <body xmlns="http://www.w3.org/1999/xhtml">
                <p>BIGG: glcur</p>
                    <p>BIOPATH: D-Glucuronate</p>
                    <p>CHARGE: -1</p>
                    <p>CHEBI: 15748, 21013, 12975, 24297, 24298, 47952, 58720</p>
                    <p>FORMULA: C6H9O7</p>
                    <p>INCHI: InChI=1S/C6H10O7/c7-1-2(8)4(5(10)11)13-6(12)3(1)9/h1-4,6-9,12H,(H,10,11)/p-1/t1-,2-,3+,4-,6?/m0/s1</p>
                    <p>KEGG: C00191</p>
                    <p>MXNREF: MNXM241</p>
                    <p>SEED: cpd00164</p>
                    <p>SMILES: OC1O[C@@H]([C@@H](O)[C@H](O)[C@H]1O)C([O-])=O</p>
                    <p>UPA: UPC00191</p>
                    </body>
          
        </notes>
        <annotation>
          <rdf:RDF xmlns:rdf="http://www.w3.org/1999/02/22-rdf-syntax-ns#" xmlns:bqmodel="http://biomodels.net/model-qualifiers/" xmlns:bqbiol="http://biomodels.net/biology-qualifiers/">
            <rdf:Description rdf:about="#_349e3afe_43ae_4825_b7b3_03e223b9c72c">
              <bqbiol:is>
                <rdf:Bag>
                  <rdf:li rdf:resource="urn:miriam:chebi:CHEBI%3A15748"/>
                  <rdf:li rdf:resource="urn:miriam:chebi:CHEBI%3A24297"/>
                  <rdf:li rdf:resource="urn:miriam:chebi:CHEBI%3A24298"/>
                  <rdf:li rdf:resource="urn:miriam:chebi:CHEBI%3A47952"/>
                  <rdf:li rdf:resource="urn:miriam:chebi:CHEBI%3A58720"/>
                </rdf:Bag>
              </bqbiol:is>
            </rdf:Description>
          </rdf:RDF>
        </annotation>
            </species>
      <species id="bigg_fruur_i" initialConcentration="1" charge="-1" name="D-fructuronate" metaid="_be11633d_d027_4651_82bd_581f86c2c5eb" sboTerm="SBO:0000247" compartment="i">
        <notes>
          <body xmlns="http://www.w3.org/1999/xhtml">
                <p>BIGG: fruur</p>
                    <p>BRENDA: BG21863</p>
                    <p>CHARGE: -1</p>
                    <p>CHEBI: 16849, 12927, 20936, 20937, 4126, 59863</p>
                    <p>FORMULA: C6H9O7</p>
                    <p>INCHI: InChI=1S/C6H10O7/c7-1-6(12)4(9)2(8)3(13-6)5(10)11/h2-4,7-9,12H,1H2,(H,10,11)/p-1/t2-,3+,4+,6?/m1/s1</p>
                    <p>KEGG: C00905</p>
                    <p>MXNREF: MNXM1660</p>
                    <p>SEED: cpd00672</p>
                    <p>SMILES: OCC1(O)O[C@@H]([C@@H](O)[C@@H]1O)C([O-])=O</p>
                    </body>
          
        </notes>
        <annotation>
          <rdf:RDF xmlns:rdf="http://www.w3.org/1999/02/22-rdf-syntax-ns#" xmlns:bqmodel="http://biomodels.net/model-qualifiers/" xmlns:bqbiol="http://biomodels.net/biology-qualifiers/">
            <rdf:Description rdf:about="#_be11633d_d027_4651_82bd_581f86c2c5eb">
              <bqbiol:is>
                <rdf:Bag>
                  <rdf:li rdf:resource="urn:miriam:chebi:CHEBI%3A16849"/>
                  <rdf:li rdf:resource="urn:miriam:chebi:CHEBI%3A20937"/>
                  <rdf:li rdf:resource="urn:miriam:chebi:CHEBI%3A4126"/>
                  <rdf:li rdf:resource="urn:miriam:chebi:CHEBI%3A59863"/>
                </rdf:Bag>
              </bqbiol:is>
            </rdf:Description>
          </rdf:RDF>
        </annotation>
            </species>
      <species id="Celf_3292_i" initialConcentration="1" name="Glucuronate isomerase" metaid="_91c61c63_1ac8_4138_aa88_228460a3c6c4" boundaryCondition="true" sboTerm="SBO:0000252" compartment="i">
        <annotation>
          <rdf:RDF xmlns:rdf="http://www.w3.org/1999/02/22-rdf-syntax-ns#" xmlns:bqmodel="http://biomodels.net/model-qualifiers/" xmlns:bqbiol="http://biomodels.net/biology-qualifiers/">
            <rdf:Description rdf:about="#_91c61c63_1ac8_4138_aa88_228460a3c6c4">
              <bqbiol:isEncodedBy>
                <rdf:Bag>
                  <rdf:li rdf:resource="urn:miriam:kegg.genes:cfi%3ACelf_3292"/>
                </rdf:Bag>
              </bqbiol:isEncodedBy>
              <bqbiol:is>
                <rdf:Bag>
                  <rdf:li rdf:resource="urn:miriam:uniprot:F4H137"/>
                </rdf:Bag>
              </bqbiol:is>
            </rdf:Description>
          </rdf:RDF>
        </annotation>
            </species>
      <species id="bigg_mana_i" initialConcentration="1" charge="-1" name="D-mannonate" metaid="_73f83acd_f173_462c_8532_da05ab4adb71" sboTerm="SBO:0000247" compartment="i">
        <notes>
          <body xmlns="http://www.w3.org/1999/xhtml">
                <p>BIGG: mana</p>
                    <p>BRENDA: BG22386</p>
                    <p>CHARGE: -1</p>
                    <p>CHEBI: 17767, 21052, 58654, 12998, 33076, 21053, 4206, 49545</p>
                    <p>FORMULA: C6H11O7</p>
                    <p>INCHI: InChI=1S/C6H12O7/c7-1-2(8)3(9)4(10)5(11)6(12)13/h2-5,7-11H,1H2,(H,12,13)/p-1/t2-,3-,4+,5+/m1/s1</p>
                    <p>KEGG: C00514</p>
                    <p>METACYC: D-MANNONATE</p>
                    <p>MXNREF: MNXM1045</p>
                    <p>SEED: cpd00403</p>
                    <p>SMILES: OC[C@@H](O)[C@@H](O)[C@H](O)[C@H](O)C([O-])=O</p>
                    </body>
          
        </notes>
        <annotation>
          <rdf:RDF xmlns:rdf="http://www.w3.org/1999/02/22-rdf-syntax-ns#" xmlns:bqmodel="http://biomodels.net/model-qualifiers/" xmlns:bqbiol="http://biomodels.net/biology-qualifiers/">
            <rdf:Description rdf:about="#_73f83acd_f173_462c_8532_da05ab4adb71">
              <bqbiol:is>
                <rdf:Bag>
                  <rdf:li rdf:resource="urn:miriam:chebi:CHEBI%3A17767"/>
                  <rdf:li rdf:resource="urn:miriam:chebi:CHEBI%3A33076"/>
                </rdf:Bag>
              </bqbiol:is>
            </rdf:Description>
          </rdf:RDF>
        </annotation>
            </species>
      <species id="Celf_3294_i" initialConcentration="1" name="Mannitol dehydrogenase domain protein" metaid="_cfba4824_ff8a_4811_9313_46f6c87ef1e9" boundaryCondition="true" sboTerm="SBO:0000252" compartment="i">
        <annotation>
          <rdf:RDF xmlns:rdf="http://www.w3.org/1999/02/22-rdf-syntax-ns#" xmlns:bqmodel="http://biomodels.net/model-qualifiers/" xmlns:bqbiol="http://biomodels.net/biology-qualifiers/">
            <rdf:Description rdf:about="#_cfba4824_ff8a_4811_9313_46f6c87ef1e9">
              <bqbiol:isEncodedBy>
                <rdf:Bag>
                  <rdf:li rdf:resource="urn:miriam:kegg.genes:cfi%3ACelf_3294"/>
                </rdf:Bag>
              </bqbiol:isEncodedBy>
              <bqbiol:is>
                <rdf:Bag>
                  <rdf:li rdf:resource="urn:miriam:uniprot:F4H139"/>
                </rdf:Bag>
              </bqbiol:is>
            </rdf:Description>
          </rdf:RDF>
        </annotation>
            </species>
      <species id="bigg_altrn_i" initialConcentration="1" charge="-1" name="D-altronate" metaid="_ce6472ad_f705_47b4_b081_25f897ae7b92" sboTerm="SBO:0000247" compartment="i">
        <notes>
          <body xmlns="http://www.w3.org/1999/xhtml">
                <p>BIGG: altrn</p>
                    <p>BRENDA: BG22389</p>
                    <p>CHARGE: -1</p>
                    <p>CHEBI: 17360, 4095, 20904, 58707, 12908, 46644</p>
                    <p>FORMULA: C6H11O7</p>
                    <p>INCHI: InChI=1S/C6H12O7/c7-1-2(8)3(9)4(10)5(11)6(12)13/h2-5,7-11H,1H2,(H,12,13)/p-1/t2-,3-,4-,5+/m1/s1</p>
                    <p>KEGG: C00817</p>
                    <p>METACYC: D-ALTRONATE</p>
                    <p>MXNREF: MNXM2011</p>
                    <p>SEED: cpd00608</p>
                    <p>SMILES: OC[C@@H](O)[C@@H](O)[C@@H](O)[C@H](O)C([O-])=O</p>
                    </body>
          
        </notes>
        <annotation>
          <rdf:RDF xmlns:rdf="http://www.w3.org/1999/02/22-rdf-syntax-ns#" xmlns:bqmodel="http://biomodels.net/model-qualifiers/" xmlns:bqbiol="http://biomodels.net/biology-qualifiers/">
            <rdf:Description rdf:about="#_ce6472ad_f705_47b4_b081_25f897ae7b92">
              <bqbiol:is>
                <rdf:Bag>
                  <rdf:li rdf:resource="urn:miriam:chebi:CHEBI%3A17360"/>
                  <rdf:li rdf:resource="urn:miriam:chebi:CHEBI%3A46644"/>
                </rdf:Bag>
              </bqbiol:is>
            </rdf:Description>
          </rdf:RDF>
        </annotation>
            </species>
      <species id="Celf_3287_i" initialConcentration="1" name="Altronate dehydratase" metaid="_a5504e08_0b84_45ee_a957_eeed6e5675ef" boundaryCondition="true" sboTerm="SBO:0000252" compartment="i">
        <annotation>
          <rdf:RDF xmlns:rdf="http://www.w3.org/1999/02/22-rdf-syntax-ns#" xmlns:bqmodel="http://biomodels.net/model-qualifiers/" xmlns:bqbiol="http://biomodels.net/biology-qualifiers/">
            <rdf:Description rdf:about="#_a5504e08_0b84_45ee_a957_eeed6e5675ef">
              <bqbiol:isEncodedBy>
                <rdf:Bag>
                  <rdf:li rdf:resource="urn:miriam:kegg.genes:cfi%3ACelf_3287"/>
                </rdf:Bag>
              </bqbiol:isEncodedBy>
              <bqbiol:is>
                <rdf:Bag>
                  <rdf:li rdf:resource="urn:miriam:uniprot:F4H132"/>
                </rdf:Bag>
              </bqbiol:is>
            </rdf:Description>
          </rdf:RDF>
        </annotation>
            </species>
      <species id="bigg_tagur_i" initialConcentration="1" charge="-1" name="D-Tagaturonate" metaid="_bf14962f_d525_42b5_b574_f7dc834cc5b7" sboTerm="SBO:0000247" compartment="i">
        <notes>
          <body xmlns="http://www.w3.org/1999/xhtml">
                <p>BIGG: tagur</p>
                    <p>BRENDA: BG21865</p>
                    <p>CHARGE: -1</p>
                    <p>FORMULA: C6H9O7</p>
                    <p>INCHI:</p>
                    <p>KEGG: C00558</p>
                    <p>MXNREF: MNXM90817</p>
                    <p>SEED: cpd00437</p>
                    <p>SMILES:</p>
                    </body>
          
        </notes>
      </species>
      <species id="bigg_galur_i" initialConcentration="1" charge="-1" name="alpha-D-galacturonate" metaid="_c31896c9_3eb7_4b84_8363_3c0280a702cb" sboTerm="SBO:0000247" compartment="i">
        <notes>
          <body xmlns="http://www.w3.org/1999/xhtml">
                <p>BIGG: galur</p>
                    <p>BIOPATH: D-Galacturonate</p>
                    <p>BRENDA: BG21853</p>
                    <p>CHARGE: -1</p>
                    <p>CHEBI: 18024, 20976, 20978, 33885, 33884, 40543, 22384, 4153, 47954, 58658</p>
                    <p>FORMULA: C6H9O7</p>
                    <p>HMDB: HMDB03363, HMDB03402</p>
                    <p>INCHI: InChI=1S/C6H10O7/c7-1-2(8)4(5(10)11)13-6(12)3(1)9/h1-4,6-9,12H,(H,10,11)/p-1/t1-,2+,3+,4-,6-/m0/s1</p>
                    <p>KEGG: C00333, C08348</p>
                    <p>METACYC: CPD-12523, CPD-12524</p>
                    <p>MXNREF: MNXM4445</p>
                    <p>SEED: cpd00280</p>
                    <p>SMILES: O[C@H]1O[C@@H]([C@H](O)[C@H](O)[C@H]1O)C([O-])=O</p>
                    </body>
          
        </notes>
        <annotation>
          <rdf:RDF xmlns:rdf="http://www.w3.org/1999/02/22-rdf-syntax-ns#" xmlns:bqmodel="http://biomodels.net/model-qualifiers/" xmlns:bqbiol="http://biomodels.net/biology-qualifiers/">
            <rdf:Description rdf:about="#_c31896c9_3eb7_4b84_8363_3c0280a702cb">
              <bqbiol:is>
                <rdf:Bag>
                  <rdf:li rdf:resource="urn:miriam:chebi:CHEBI%3A18024"/>
                  <rdf:li rdf:resource="urn:miriam:chebi:CHEBI%3A33885"/>
                  <rdf:li rdf:resource="urn:miriam:chebi:CHEBI%3A4153"/>
                  <rdf:li rdf:resource="urn:miriam:chebi:CHEBI%3A47954"/>
                  <rdf:li rdf:resource="urn:miriam:chebi:CHEBI%3A58658"/>
                </rdf:Bag>
              </bqbiol:is>
            </rdf:Description>
          </rdf:RDF>
        </annotation>
            </species>
      <species id="MNXM718_i" initialConcentration="1" charge="-1" name="5-dehydro-4-deoxy-D-glucuronate" metaid="_faf0cb12_bd55_46ab_8e1e_e9e8843b9f5a" sboTerm="SBO:0000247" compartment="i">
        <notes>
          <body xmlns="http://www.w3.org/1999/xhtml">
                <p>BRENDA: BG23663</p>
                    <p>CHARGE: -1</p>
                    <p>CHEBI: 17117, 11985, 58267, 20562, 2049, 12118, 17782, 20357, 1821</p>
                    <p>FORMULA: C6H7O6</p>
                    <p>INCHI: InChI=1S/C6H8O6/c7-2-5(10)3(8)1-4(9)6(11)12/h2-3,5,8,10H,1H2,(H,11,12)/p-1/t3-,5-/m0/s1</p>
                    <p>KEGG: C04053</p>
                    <p>METACYC: CPD-37</p>
                    <p>MXNREF: MNXM718</p>
                    <p>SEED: cpd02508</p>
                    <p>SMILES: O[C@@H](CC(=O)C([O-])=O)[C@@H](O)C=O</p>
                    <p>UPA: UPC04053</p>
                    </body>
          
        </notes>
        <annotation>
          <rdf:RDF xmlns:rdf="http://www.w3.org/1999/02/22-rdf-syntax-ns#" xmlns:bqmodel="http://biomodels.net/model-qualifiers/" xmlns:bqbiol="http://biomodels.net/biology-qualifiers/">
            <rdf:Description rdf:about="#_faf0cb12_bd55_46ab_8e1e_e9e8843b9f5a">
              <bqbiol:is>
                <rdf:Bag>
                  <rdf:li rdf:resource="urn:miriam:chebi:CHEBI%3A17117"/>
                  <rdf:li rdf:resource="urn:miriam:chebi:CHEBI%3A17782"/>
                </rdf:Bag>
              </bqbiol:is>
            </rdf:Description>
          </rdf:RDF>
        </annotation>
            </species>
      <species id="MNXM1709_i" initialConcentration="1" charge="-1" name="3-deoxy-D-glycero-hexo-2,5-diulosonate" metaid="_c1858e05_45d9_4219_b30c_b1e5556c71f5" sboTerm="SBO:0000247" compartment="i">
        <notes>
          <body xmlns="http://www.w3.org/1999/xhtml">
                <p>BRENDA: BG23664</p>
                    <p>CHARGE: -1</p>
                    <p>CHEBI: 15623, 18579, 229, 29071, 11790, 10901, 20004</p>
                    <p>FORMULA: C6H7O6</p>
                    <p>INCHI: InChI=1S/C6H8O6/c7-2-5(10)3(8)1-4(9)6(11)12/h3,7-8H,1-2H2,(H,11,12)/p-1/t3-/m0/s1</p>
                    <p>KEGG: C04349</p>
                    <p>METACYC: CPD-343</p>
                    <p>MXNREF: MNXM1709</p>
                    <p>SEED: cpd02663</p>
                    <p>SMILES: OCC(=O)[C@@H](O)CC(=O)C([O-])=O</p>
                    <p>UPA: UPC04349</p>
                    </body>
          
        </notes>
        <annotation>
          <rdf:RDF xmlns:rdf="http://www.w3.org/1999/02/22-rdf-syntax-ns#" xmlns:bqmodel="http://biomodels.net/model-qualifiers/" xmlns:bqbiol="http://biomodels.net/biology-qualifiers/">
            <rdf:Description rdf:about="#_c1858e05_45d9_4219_b30c_b1e5556c71f5">
              <bqbiol:is>
                <rdf:Bag>
                  <rdf:li rdf:resource="urn:miriam:chebi:CHEBI%3A15623"/>
                  <rdf:li rdf:resource="urn:miriam:chebi:CHEBI%3A29071"/>
                </rdf:Bag>
              </bqbiol:is>
            </rdf:Description>
          </rdf:RDF>
        </annotation>
            </species>
      <species id="Celf_3346_i" initialConcentration="1" name="4-deoxy-L-threo-5-hexosulose-uronate ketol-isomerase" metaid="_f245d032_c5bd_4a7a_b3c6_2a1ecdff9e3e" boundaryCondition="true" sboTerm="SBO:0000252" compartment="i">
        <annotation>
          <rdf:RDF xmlns:rdf="http://www.w3.org/1999/02/22-rdf-syntax-ns#" xmlns:bqmodel="http://biomodels.net/model-qualifiers/" xmlns:bqbiol="http://biomodels.net/biology-qualifiers/">
            <rdf:Description rdf:about="#_f245d032_c5bd_4a7a_b3c6_2a1ecdff9e3e">
              <bqbiol:isEncodedBy>
                <rdf:Bag>
                  <rdf:li rdf:resource="urn:miriam:kegg.genes:cfi%3ACelf_3346"/>
                </rdf:Bag>
              </bqbiol:isEncodedBy>
              <bqbiol:is>
                <rdf:Bag>
                  <rdf:li rdf:resource="urn:miriam:uniprot:F4H1N9"/>
                </rdf:Bag>
              </bqbiol:is>
            </rdf:Description>
          </rdf:RDF>
        </annotation>
            </species>
      <species id="Celf_3344_i" initialConcentration="1" name="Short-chain dehydrogenase/reductase SDR" metaid="_183bf07f_d0ae_4362_825d_57851a182a3f" boundaryCondition="true" sboTerm="SBO:0000252" compartment="i">
        <annotation>
          <rdf:RDF xmlns:rdf="http://www.w3.org/1999/02/22-rdf-syntax-ns#" xmlns:bqmodel="http://biomodels.net/model-qualifiers/" xmlns:bqbiol="http://biomodels.net/biology-qualifiers/">
            <rdf:Description rdf:about="#_183bf07f_d0ae_4362_825d_57851a182a3f">
              <bqbiol:isEncodedBy>
                <rdf:Bag>
                  <rdf:li rdf:resource="urn:miriam:kegg.genes:cfi%3ACelf_3344"/>
                </rdf:Bag>
              </bqbiol:isEncodedBy>
              <bqbiol:is>
                <rdf:Bag>
                  <rdf:li rdf:resource="urn:miriam:uniprot:F4H1N7"/>
                </rdf:Bag>
              </bqbiol:is>
            </rdf:Description>
          </rdf:RDF>
        </annotation>
            </species>
      <species id="bigg_xylu_L_i" initialConcentration="1" charge="0" name="L-Xylulose" metaid="_78ee9880_8c7f_46ac_bc5c_40f6cd70c363" sboTerm="SBO:0000247" compartment="i">
        <notes>
          <body xmlns="http://www.w3.org/1999/xhtml">
                <p>BIGG: xylu-L</p>
                    <p>BRENDA: BG20431</p>
                    <p>CHARGE: 0</p>
                    <p>FORMULA: C5H10O5</p>
                    <p>INCHI: InChI=1S/C5H10O5/c6-2-5(9)4(8)3(7)1-10-5/h3-4,6-9H,1-2H2/t3-,4+,5?/m0/s1</p>
                    <p>KEGG: C00312</p>
                    <p>MXNREF: MNXM89852</p>
                    <p>SEED: cpd00261</p>
                    <p>SMILES: OCC1(O)OC[C@H](O)[C@H]1O</p>
                    <p>UPA: UPC00312</p>
                    </body>
          
        </notes>
      </species>
      <species id="MNXM92438_i" initialConcentration="1" charge="-1" name="L-Xylulose 1-phosphate" metaid="_b1dfc96a_ffc9_44d2_8ed8_c87d2dbc9a85" sboTerm="SBO:0000247" compartment="i">
        <notes>
          <body xmlns="http://www.w3.org/1999/xhtml">
                <p>BRENDA: BG37299</p>
                    <p>CHARGE: -1</p>
                    <p>FORMULA: C5H10O8P</p>
                    <p>INCHI:</p>
                    <p>KEGG: C06441</p>
                    <p>MXNREF: MNXM92438</p>
                    <p>SEED: cpd03861</p>
                    <p>SMILES:</p>
                    </body>
          
        </notes>
      </species>
      <species id="Celf_3306_i" initialConcentration="1" name="Carbohydrate kinase, FGGY-like protein" metaid="_cc937e9b_1192_4956_8197_5b1aeb3ffe52" boundaryCondition="true" sboTerm="SBO:0000252" compartment="i">
        <annotation>
          <rdf:RDF xmlns:rdf="http://www.w3.org/1999/02/22-rdf-syntax-ns#" xmlns:bqmodel="http://biomodels.net/model-qualifiers/" xmlns:bqbiol="http://biomodels.net/biology-qualifiers/">
            <rdf:Description rdf:about="#_cc937e9b_1192_4956_8197_5b1aeb3ffe52">
              <bqbiol:isEncodedBy>
                <rdf:Bag>
                  <rdf:li rdf:resource="urn:miriam:kegg.genes:cfi%3ACelf_3306"/>
                </rdf:Bag>
              </bqbiol:isEncodedBy>
              <bqbiol:is>
                <rdf:Bag>
                  <rdf:li rdf:resource="urn:miriam:uniprot:F4H151"/>
                </rdf:Bag>
              </bqbiol:is>
            </rdf:Description>
          </rdf:RDF>
        </annotation>
            </species>
      <species id="bigg_gcald_i" initialConcentration="1" charge="0" name="glycolaldehyde" metaid="_b57043c4_d2d8_4145_9351_d2c7757d5629" sboTerm="SBO:0000247" compartment="i">
        <notes>
          <body xmlns="http://www.w3.org/1999/xhtml">
                <p>BIGG: gcald</p>
                    <p>BIOPATH: Glycolaldehyde</p>
                    <p>BRENDA: BG15449</p>
                    <p>CHARGE: 0</p>
                    <p>CHEBI: 17071, 14347, 5474, 24386</p>
                    <p>FORMULA: C2H4O2</p>
                    <p>HMDB: HMDB03344, HMDB02165</p>
                    <p>INCHI: InChI=1S/C2H4O2/c3-1-2-4/h1,4H,2H2</p>
                    <p>KEGG: C00266</p>
                    <p>METACYC: GLYCOLALDEHYDE</p>
                    <p>MXNREF: MNXM349</p>
                    <p>SEED: cpd00229</p>
                    <p>SMILES: OCC=O</p>
                    <p>UPA: UPC00266</p>
                    </body>
          
        </notes>
        <annotation>
          <rdf:RDF xmlns:rdf="http://www.w3.org/1999/02/22-rdf-syntax-ns#" xmlns:bqmodel="http://biomodels.net/model-qualifiers/" xmlns:bqbiol="http://biomodels.net/biology-qualifiers/">
            <rdf:Description rdf:about="#_b57043c4_d2d8_4145_9351_d2c7757d5629">
              <bqbiol:is>
                <rdf:Bag>
                  <rdf:li rdf:resource="urn:miriam:chebi:CHEBI%3A17071"/>
                </rdf:Bag>
              </bqbiol:is>
            </rdf:Description>
          </rdf:RDF>
        </annotation>
            </species>
      <species id="Celf_3013_i" initialConcentration="1" name="Rhamnulose-1-phosphate aldolase" metaid="_703efd5f_0454_4af6_9d56_8062772b0eeb" boundaryCondition="true" sboTerm="SBO:0000252" compartment="i">
        <annotation>
          <rdf:RDF xmlns:rdf="http://www.w3.org/1999/02/22-rdf-syntax-ns#" xmlns:bqmodel="http://biomodels.net/model-qualifiers/" xmlns:bqbiol="http://biomodels.net/biology-qualifiers/">
            <rdf:Description rdf:about="#_703efd5f_0454_4af6_9d56_8062772b0eeb">
              <bqbiol:isEncodedBy>
                <rdf:Bag>
                  <rdf:li rdf:resource="urn:miriam:kegg.genes:cfi%3ACelf_3013"/>
                </rdf:Bag>
              </bqbiol:isEncodedBy>
              <bqbiol:is>
                <rdf:Bag>
                  <rdf:li rdf:resource="urn:miriam:uniprot:F4GYL4"/>
                </rdf:Bag>
              </bqbiol:is>
            </rdf:Description>
          </rdf:RDF>
        </annotation>
            </species>
      <species id="bigg_f1p_i" initialConcentration="1" charge="-2" name="D-fructofuranose 1-phosphate(2-)" metaid="_9aeb095b_5fda_4a8b_a67d_0661cd06c63b" sboTerm="SBO:0000247" compartment="i">
        <notes>
          <body xmlns="http://www.w3.org/1999/xhtml">
                <p>BIGG: f1p</p>
                    <p>BIOPATH: beta-D-Fructose_1-phosphate</p>
                    <p>BRENDA: BG22630</p>
                    <p>CHARGE: -2</p>
                    <p>CHEBI: 37515, 20930, 5174, 58674</p>
                    <p>FORMULA: C6H11O9P</p>
                    <p>HMDB: HMDB01076</p>
                    <p>INCHI: InChI=1S/C6H13O9P/c7-1-3-4(8)5(9)6(10,15-3)2-14-16(11,12)13/h3-5,7-10H,1-2H2,(H2,11,12,13)/p-2/t3-,4-,5+,6?/m1/s1</p>
                    <p>KEGG: C01094</p>
                    <p>METACYC: FRU1P</p>
                    <p>MXNREF: MNXM743</p>
                    <p>SEED: cpd00802</p>
                    <p>SMILES: OC[C@H]1OC(O)(COP([O-])([O-])=O)[C@@H](O)[C@@H]1O</p>
                    </body>
          
        </notes>
        <annotation>
          <rdf:RDF xmlns:rdf="http://www.w3.org/1999/02/22-rdf-syntax-ns#" xmlns:bqmodel="http://biomodels.net/model-qualifiers/" xmlns:bqbiol="http://biomodels.net/biology-qualifiers/">
            <rdf:Description rdf:about="#_9aeb095b_5fda_4a8b_a67d_0661cd06c63b">
              <bqbiol:is>
                <rdf:Bag>
                  <rdf:li rdf:resource="urn:miriam:chebi:CHEBI%3A37515"/>
                  <rdf:li rdf:resource="urn:miriam:chebi:CHEBI%3A58674"/>
                </rdf:Bag>
              </bqbiol:is>
            </rdf:Description>
          </rdf:RDF>
        </annotation>
            </species>
      <species id="bigg_fru_i" initialConcentration="1" charge="0" name="beta-D-fructofuranose" metaid="_ca32dd00_e9e9_40dc_81a4_2f0a258acce6" sboTerm="SBO:0000247" compartment="i">
        <notes>
          <body xmlns="http://www.w3.org/1999/xhtml">
                <p>BIGG: fru</p>
                    <p>BIOPATH: beta-D-Fructofuranose</p>
                    <p>BRENDA: BG22357, BG22370</p>
                    <p>CHARGE: 0</p>
                    <p>CHEBI: 28645, 10373, 42560, 22766, 28757, 24110, 5172, 24104, 37720, 37721, 48673, 49089</p>
                    <p>FORMULA: C6H12O6</p>
                    <p>HMDB: HMDB00660</p>
                    <p>INCHI: InChI=1S/C6H12O6/c7-1-3-4(9)5(10)6(11,2-8)12-3/h3-5,7-11H,1-2H2/t3-,4-,5+,6-/m1/s1</p>
                    <p>KEGG: C00095, C02336</p>
                    <p>METACYC: BETA-D-FRUCTOSE, CPD-10723</p>
                    <p>MXNREF: MNXM1542</p>
                    <p>SEED: cpd00082</p>
                    <p>SMILES: OC[C@H]1O[C@](O)(CO)[C@@H](O)[C@@H]1O</p>
                    <p>UPA: UPC00095</p>
                    </body>
          
        </notes>
        <annotation>
          <rdf:RDF xmlns:rdf="http://www.w3.org/1999/02/22-rdf-syntax-ns#" xmlns:bqmodel="http://biomodels.net/model-qualifiers/" xmlns:bqbiol="http://biomodels.net/biology-qualifiers/">
            <rdf:Description rdf:about="#_ca32dd00_e9e9_40dc_81a4_2f0a258acce6">
              <bqbiol:is>
                <rdf:Bag>
                  <rdf:li rdf:resource="urn:miriam:chebi:CHEBI%3A28645"/>
                  <rdf:li rdf:resource="urn:miriam:chebi:CHEBI%3A28757"/>
                  <rdf:li rdf:resource="urn:miriam:chebi:CHEBI%3A37720"/>
                  <rdf:li rdf:resource="urn:miriam:chebi:CHEBI%3A37721"/>
                  <rdf:li rdf:resource="urn:miriam:chebi:CHEBI%3A48673"/>
                  <rdf:li rdf:resource="urn:miriam:chebi:CHEBI%3A49089"/>
                </rdf:Bag>
              </bqbiol:is>
            </rdf:Description>
          </rdf:RDF>
        </annotation>
            </species>
      <species id="Celf_1079_i" initialConcentration="1" name="Putative PTS IIA-like nitrogen-regulatory protein PtsN" metaid="_de05ee47_c743_4856_851d_4b42fffef88e" boundaryCondition="true" sboTerm="SBO:0000252" compartment="i">
        <annotation>
          <rdf:RDF xmlns:rdf="http://www.w3.org/1999/02/22-rdf-syntax-ns#" xmlns:bqmodel="http://biomodels.net/model-qualifiers/" xmlns:bqbiol="http://biomodels.net/biology-qualifiers/">
            <rdf:Description rdf:about="#_de05ee47_c743_4856_851d_4b42fffef88e">
              <bqbiol:isEncodedBy>
                <rdf:Bag>
                  <rdf:li rdf:resource="urn:miriam:kegg.genes:cfi%3ACelf_1079"/>
                </rdf:Bag>
              </bqbiol:isEncodedBy>
              <bqbiol:is>
                <rdf:Bag>
                  <rdf:li rdf:resource="urn:miriam:uniprot:F4H2I8"/>
                </rdf:Bag>
              </bqbiol:is>
            </rdf:Description>
          </rdf:RDF>
        </annotation>
            </species>
      <species id="Celf_1080_i" initialConcentration="1" name="PTS system, fructose subfamily, IIC subunit" metaid="_ed9b4d81_9eb5_4f3a_9c5f_d2929e30fc18" boundaryCondition="true" sboTerm="SBO:0000252" compartment="i">
        <annotation>
          <rdf:RDF xmlns:rdf="http://www.w3.org/1999/02/22-rdf-syntax-ns#" xmlns:bqmodel="http://biomodels.net/model-qualifiers/" xmlns:bqbiol="http://biomodels.net/biology-qualifiers/">
            <rdf:Description rdf:about="#_ed9b4d81_9eb5_4f3a_9c5f_d2929e30fc18">
              <bqbiol:isEncodedBy>
                <rdf:Bag>
                  <rdf:li rdf:resource="urn:miriam:kegg.genes:cfi%3ACelf_1080"/>
                </rdf:Bag>
              </bqbiol:isEncodedBy>
              <bqbiol:is>
                <rdf:Bag>
                  <rdf:li rdf:resource="urn:miriam:uniprot:F4H2I9"/>
                </rdf:Bag>
              </bqbiol:is>
            </rdf:Description>
          </rdf:RDF>
        </annotation>
            </species>
      <species id="Celf_2920_i" initialConcentration="1" name="PfkB domain protein" metaid="_d069a47b_36bf_4bf4_97b4_d5041cb1ac39" boundaryCondition="true" sboTerm="SBO:0000252" compartment="i">
        <annotation>
          <rdf:RDF xmlns:rdf="http://www.w3.org/1999/02/22-rdf-syntax-ns#" xmlns:bqmodel="http://biomodels.net/model-qualifiers/" xmlns:bqbiol="http://biomodels.net/biology-qualifiers/">
            <rdf:Description rdf:about="#_d069a47b_36bf_4bf4_97b4_d5041cb1ac39">
              <bqbiol:isEncodedBy>
                <rdf:Bag>
                  <rdf:li rdf:resource="urn:miriam:kegg.genes:cfi%3ACelf_2920"/>
                </rdf:Bag>
              </bqbiol:isEncodedBy>
              <bqbiol:is>
                <rdf:Bag>
                  <rdf:li rdf:resource="urn:miriam:uniprot:F4H8N4"/>
                </rdf:Bag>
              </bqbiol:is>
            </rdf:Description>
          </rdf:RDF>
        </annotation>
            </species>
      <species id="bigg_man6p_i" initialConcentration="1" charge="-2" name="D-mannopyranose 6-phosphate(2-)" metaid="_e3ab46d6_47f1_4c4f_8c73_1f8ed15912ae" sboTerm="SBO:0000247" compartment="i">
        <notes>
          <body xmlns="http://www.w3.org/1999/xhtml">
                <p>BIGG: man6p</p>
                    <p>BRENDA: BG22644</p>
                    <p>CHARGE: -2</p>
                    <p>CHEBI: 43896, 43894, 12328, 48066, 49728, 49724, 48067, 58735, 60332</p>
                    <p>FORMULA: C6H11O9P</p>
                    <p>HMDB: HMDB01078</p>
                    <p>INCHI: InChI=1S/C6H13O9P/c7-3-2(1-14-16(11,12)13)15-6(10)5(9)4(3)8/h2-10H,1H2,(H2,11,12,13)/p-2/t2-,3-,4+,5+,6?/m1/s1</p>
                    <p>KEGG: C00275</p>
                    <p>METACYC: MANNOSE-6P</p>
                    <p>MXNREF: MNXM427</p>
                    <p>SEED: cpd00235</p>
                    <p>SMILES: OC1O[C@H](COP([O-])([O-])=O)[C@@H](O)[C@H](O)[C@@H]1O</p>
                    <p>UPA: UPC00275</p>
                    </body>
          
        </notes>
        <annotation>
          <rdf:RDF xmlns:rdf="http://www.w3.org/1999/02/22-rdf-syntax-ns#" xmlns:bqmodel="http://biomodels.net/model-qualifiers/" xmlns:bqbiol="http://biomodels.net/biology-qualifiers/">
            <rdf:Description rdf:about="#_e3ab46d6_47f1_4c4f_8c73_1f8ed15912ae">
              <bqbiol:is>
                <rdf:Bag>
                  <rdf:li rdf:resource="urn:miriam:chebi:CHEBI%3A43896"/>
                  <rdf:li rdf:resource="urn:miriam:chebi:CHEBI%3A48066"/>
                  <rdf:li rdf:resource="urn:miriam:chebi:CHEBI%3A49728"/>
                  <rdf:li rdf:resource="urn:miriam:chebi:CHEBI%3A58735"/>
                  <rdf:li rdf:resource="urn:miriam:chebi:CHEBI%3A60332"/>
                </rdf:Bag>
              </bqbiol:is>
            </rdf:Description>
          </rdf:RDF>
        </annotation>
            </species>
      <species id="Celf_2525_i" initialConcentration="1" name="Mannose-6-phosphate isomerase, class I" metaid="_1f2e90c6_d7ee_4613_813c_09215f7732a7" boundaryCondition="true" sboTerm="SBO:0000252" compartment="i">
        <annotation>
          <rdf:RDF xmlns:rdf="http://www.w3.org/1999/02/22-rdf-syntax-ns#" xmlns:bqmodel="http://biomodels.net/model-qualifiers/" xmlns:bqbiol="http://biomodels.net/biology-qualifiers/">
            <rdf:Description rdf:about="#_1f2e90c6_d7ee_4613_813c_09215f7732a7">
              <bqbiol:isEncodedBy>
                <rdf:Bag>
                  <rdf:li rdf:resource="urn:miriam:kegg.genes:cfi%3ACelf_2525"/>
                </rdf:Bag>
              </bqbiol:isEncodedBy>
              <bqbiol:is>
                <rdf:Bag>
                  <rdf:li rdf:resource="urn:miriam:uniprot:F4H544"/>
                </rdf:Bag>
              </bqbiol:is>
            </rdf:Description>
          </rdf:RDF>
        </annotation>
            </species>
      <species id="bigg_man1p_i" initialConcentration="1" charge="-2" name="alpha-D-mannose 1-phosphate(2-)" metaid="_f068b3e1_2119_4788_b531_c95e1a65cf64" sboTerm="SBO:0000247" compartment="i">
        <notes>
          <body xmlns="http://www.w3.org/1999/xhtml">
                <p>BIGG: man1p</p>
                    <p>BRENDA: BG56456</p>
                    <p>CHARGE: -2</p>
                    <p>CHEBI: 18205, 10261, 12327, 43854, 22404, 58409</p>
                    <p>FORMULA: C6H11O9P</p>
                    <p>INCHI: InChI=1S/C6H13O9P/c7-1-2-3(8)4(9)5(10)6(14-2)15-16(11,12)13/h2-10H,1H2,(H2,11,12,13)/p-2/t2-,3-,4+,5+,6-/m1/s1</p>
                    <p>KEGG: C00636</p>
                    <p>METACYC: MANNOSE-1P</p>
                    <p>MXNREF: MNXM721</p>
                    <p>SEED: cpd00485</p>
                    <p>SMILES: OC[C@H]1O[C@H](OP([O-])([O-])=O)[C@@H](O)[C@@H](O)[C@@H]1O</p>
                    <p>UPA: UPC00636</p>
                    </body>
          
        </notes>
        <annotation>
          <rdf:RDF xmlns:rdf="http://www.w3.org/1999/02/22-rdf-syntax-ns#" xmlns:bqmodel="http://biomodels.net/model-qualifiers/" xmlns:bqbiol="http://biomodels.net/biology-qualifiers/">
            <rdf:Description rdf:about="#_f068b3e1_2119_4788_b531_c95e1a65cf64">
              <bqbiol:is>
                <rdf:Bag>
                  <rdf:li rdf:resource="urn:miriam:chebi:CHEBI%3A18205"/>
                  <rdf:li rdf:resource="urn:miriam:chebi:CHEBI%3A58409"/>
                </rdf:Bag>
              </bqbiol:is>
            </rdf:Description>
          </rdf:RDF>
        </annotation>
            </species>
      <species id="Celf_2484_i" initialConcentration="1" name="Phosphoglucomutase/phosphomannomutase alpha/beta/alpha domain II" metaid="_7332198b_b7c8_4931_a371_7f30ca1141f4" boundaryCondition="true" sboTerm="SBO:0000252" compartment="i">
        <annotation>
          <rdf:RDF xmlns:rdf="http://www.w3.org/1999/02/22-rdf-syntax-ns#" xmlns:bqmodel="http://biomodels.net/model-qualifiers/" xmlns:bqbiol="http://biomodels.net/biology-qualifiers/">
            <rdf:Description rdf:about="#_7332198b_b7c8_4931_a371_7f30ca1141f4">
              <bqbiol:isEncodedBy>
                <rdf:Bag>
                  <rdf:li rdf:resource="urn:miriam:kegg.genes:cfi%3ACelf_2484"/>
                </rdf:Bag>
              </bqbiol:isEncodedBy>
              <bqbiol:is>
                <rdf:Bag>
                  <rdf:li rdf:resource="urn:miriam:uniprot:F4H4D4"/>
                </rdf:Bag>
              </bqbiol:is>
            </rdf:Description>
          </rdf:RDF>
        </annotation>
            </species>
      <species id="Celf_2854_i" initialConcentration="1" name="Phosphoglucomutase/phosphomannomutase alpha/beta/alpha domain I" metaid="_597e3e7d_0ee1_4c80_a54f_13b6f643c2fe" boundaryCondition="true" sboTerm="SBO:0000252" compartment="i">
        <annotation>
          <rdf:RDF xmlns:rdf="http://www.w3.org/1999/02/22-rdf-syntax-ns#" xmlns:bqmodel="http://biomodels.net/model-qualifiers/" xmlns:bqbiol="http://biomodels.net/biology-qualifiers/">
            <rdf:Description rdf:about="#_597e3e7d_0ee1_4c80_a54f_13b6f643c2fe">
              <bqbiol:isEncodedBy>
                <rdf:Bag>
                  <rdf:li rdf:resource="urn:miriam:kegg.genes:cfi%3ACelf_2854"/>
                </rdf:Bag>
              </bqbiol:isEncodedBy>
              <bqbiol:is>
                <rdf:Bag>
                  <rdf:li rdf:resource="urn:miriam:uniprot:F4H815"/>
                </rdf:Bag>
              </bqbiol:is>
            </rdf:Description>
          </rdf:RDF>
        </annotation>
            </species>
      <species id="Celf_2171_i" initialConcentration="1" name="Phosphofructokinase" metaid="_0b02c764_def6_410d_a1c9_212a5341619f" boundaryCondition="true" sboTerm="SBO:0000252" compartment="i">
        <annotation>
          <rdf:RDF xmlns:rdf="http://www.w3.org/1999/02/22-rdf-syntax-ns#" xmlns:bqmodel="http://biomodels.net/model-qualifiers/" xmlns:bqbiol="http://biomodels.net/biology-qualifiers/">
            <rdf:Description rdf:about="#_0b02c764_def6_410d_a1c9_212a5341619f">
              <bqbiol:isEncodedBy>
                <rdf:Bag>
                  <rdf:li rdf:resource="urn:miriam:kegg.genes:cfi%3ACelf_2171"/>
                </rdf:Bag>
              </bqbiol:isEncodedBy>
              <bqbiol:is>
                <rdf:Bag>
                  <rdf:li rdf:resource="urn:miriam:uniprot:F4H1K0"/>
                </rdf:Bag>
              </bqbiol:is>
            </rdf:Description>
          </rdf:RDF>
        </annotation>
            </species>
      <species id="Celf_1078_i" initialConcentration="1" name="1-phosphofructokinase" metaid="_0364b270_89c5_4145_ae07_fc311392ae60" boundaryCondition="true" sboTerm="SBO:0000252" compartment="i">
        <annotation>
          <rdf:RDF xmlns:rdf="http://www.w3.org/1999/02/22-rdf-syntax-ns#" xmlns:bqmodel="http://biomodels.net/model-qualifiers/" xmlns:bqbiol="http://biomodels.net/biology-qualifiers/">
            <rdf:Description rdf:about="#_0364b270_89c5_4145_ae07_fc311392ae60">
              <bqbiol:isEncodedBy>
                <rdf:Bag>
                  <rdf:li rdf:resource="urn:miriam:kegg.genes:cfi%3ACelf_1078"/>
                </rdf:Bag>
              </bqbiol:isEncodedBy>
              <bqbiol:is>
                <rdf:Bag>
                  <rdf:li rdf:resource="urn:miriam:uniprot:F4H2I7"/>
                </rdf:Bag>
              </bqbiol:is>
            </rdf:Description>
          </rdf:RDF>
        </annotation>
            </species>
      <species id="Celf_3164_i" initialConcentration="1" name="PfkB domain protein" metaid="_d0039faf_0798_454b_bc16_32a3408fea25" boundaryCondition="true" sboTerm="SBO:0000252" compartment="i">
        <annotation>
          <rdf:RDF xmlns:rdf="http://www.w3.org/1999/02/22-rdf-syntax-ns#" xmlns:bqmodel="http://biomodels.net/model-qualifiers/" xmlns:bqbiol="http://biomodels.net/biology-qualifiers/">
            <rdf:Description rdf:about="#_d0039faf_0798_454b_bc16_32a3408fea25">
              <bqbiol:isEncodedBy>
                <rdf:Bag>
                  <rdf:li rdf:resource="urn:miriam:kegg.genes:cfi%3ACelf_3164"/>
                </rdf:Bag>
              </bqbiol:isEncodedBy>
              <bqbiol:is>
                <rdf:Bag>
                  <rdf:li rdf:resource="urn:miriam:uniprot:F4GZW2"/>
                </rdf:Bag>
              </bqbiol:is>
            </rdf:Description>
          </rdf:RDF>
        </annotation>
            </species>
      <species id="bigg_glyald_i" initialConcentration="1" charge="0" name="D-glyceraldehyde" metaid="_c652dcb3_e68f_46e6_8dfa_cdfaa5f7cfee" sboTerm="SBO:0000247" compartment="i">
        <notes>
          <body xmlns="http://www.w3.org/1999/xhtml">
                <p>BIGG: glyald</p>
                    <p>BIOPATH: D-Glyceraldehyde</p>
                    <p>BRENDA: BG17856</p>
                    <p>CHARGE: 0</p>
                    <p>CHEBI: 17378, 4186, 39973, 12982, 21025</p>
                    <p>FORMULA: C3H6O3</p>
                    <p>INCHI: InChI=1S/C3H6O3/c4-1-3(6)2-5/h1,3,5-6H,2H2/t3-/m0/s1</p>
                    <p>KEGG: C00577</p>
                    <p>METACYC: GLYCERALD</p>
                    <p>MXNREF: MNXM435</p>
                    <p>REACTOME: 30393</p>
                    <p>SEED: cpd00448</p>
                    <p>SMILES: OC[C@@H](O)C=O</p>
                    </body>
          
        </notes>
        <annotation>
          <rdf:RDF xmlns:rdf="http://www.w3.org/1999/02/22-rdf-syntax-ns#" xmlns:bqmodel="http://biomodels.net/model-qualifiers/" xmlns:bqbiol="http://biomodels.net/biology-qualifiers/">
            <rdf:Description rdf:about="#_c652dcb3_e68f_46e6_8dfa_cdfaa5f7cfee">
              <bqbiol:is>
                <rdf:Bag>
                  <rdf:li rdf:resource="urn:miriam:chebi:CHEBI%3A17378"/>
                </rdf:Bag>
              </bqbiol:is>
            </rdf:Description>
          </rdf:RDF>
        </annotation>
            </species>
      <species id="bigg_rml1p_i" initialConcentration="1" charge="-2" name="L-rhamnulose 1-phosphate(2-)" metaid="_dce0086d_7f3c_4fe3_a90e_0450162440f8" sboTerm="SBO:0000247" compartment="i">
        <notes>
          <body xmlns="http://www.w3.org/1999/xhtml">
                <p>BIGG: rml1p</p>
                    <p>CHARGE: -2</p>
                    <p>CHEBI: 17892, 21381, 6294, 13162, 58313</p>
                    <p>FORMULA: C6H11O8P</p>
                    <p>INCHI: InChI=1S/C6H13O8P/c1-3(7)5(9)6(10)4(8)2-14-15(11,12)13/h3,5-7,9-10H,2H2,1H3,(H2,11,12,13)/p-2/t3-,5+,6+/m0/s1</p>
                    <p>KEGG: C01131</p>
                    <p>METACYC: RHAMNULOSE-1P</p>
                    <p>MXNREF: MNXM1675</p>
                    <p>SEED: cpd00831</p>
                    <p>SMILES: C[C@H](O)[C@@H](O)[C@H](O)C(=O)COP([O-])([O-])=O</p>
                    <p>UPA: UPC01131</p>
                    </body>
          
        </notes>
        <annotation>
          <rdf:RDF xmlns:rdf="http://www.w3.org/1999/02/22-rdf-syntax-ns#" xmlns:bqmodel="http://biomodels.net/model-qualifiers/" xmlns:bqbiol="http://biomodels.net/biology-qualifiers/">
            <rdf:Description rdf:about="#_dce0086d_7f3c_4fe3_a90e_0450162440f8">
              <bqbiol:is>
                <rdf:Bag>
                  <rdf:li rdf:resource="urn:miriam:chebi:CHEBI%3A17892"/>
                  <rdf:li rdf:resource="urn:miriam:chebi:CHEBI%3A58313"/>
                </rdf:Bag>
              </bqbiol:is>
            </rdf:Description>
          </rdf:RDF>
        </annotation>
            </species>
      <species id="bigg_rml_i" initialConcentration="1" charge="0" name="L-rhamnulose" metaid="_f2db629b_8e7a_4a25_9fad_2ba968b62253" sboTerm="SBO:0000247" compartment="i">
        <notes>
          <body xmlns="http://www.w3.org/1999/xhtml">
                <p>BIGG: rml</p>
                    <p>CHARGE: 0</p>
                    <p>CHEBI: 17897, 13161, 21380, 58316, 6293</p>
                    <p>FORMULA: C6H12O5</p>
                    <p>HMDB: HMDB10207</p>
                    <p>INCHI: InChI=1S/C6H12O5/c1-3(8)5(10)6(11)4(9)2-7/h3,5-8,10-11H,2H2,1H3/t3-,5+,6+/m0/s1</p>
                    <p>KEGG: C00861</p>
                    <p>METACYC: RHAMNULOSE</p>
                    <p>MXNREF: MNXM1750</p>
                    <p>SEED: cpd00642</p>
                    <p>SMILES: C[C@H](O)[C@@H](O)[C@H](O)C(=O)CO</p>
                    <p>UPA: UPC00861</p>
                    </body>
          
        </notes>
        <annotation>
          <rdf:RDF xmlns:rdf="http://www.w3.org/1999/02/22-rdf-syntax-ns#" xmlns:bqmodel="http://biomodels.net/model-qualifiers/" xmlns:bqbiol="http://biomodels.net/biology-qualifiers/">
            <rdf:Description rdf:about="#_f2db629b_8e7a_4a25_9fad_2ba968b62253">
              <bqbiol:is>
                <rdf:Bag>
                  <rdf:li rdf:resource="urn:miriam:chebi:CHEBI%3A17897"/>
                </rdf:Bag>
              </bqbiol:is>
            </rdf:Description>
          </rdf:RDF>
        </annotation>
            </species>
      <species id="bigg_lald_L_i" initialConcentration="1" charge="0" name="(S)-lactaldehyde" metaid="_dffbff83_0561_403e_98e1_22c0d81b3ed9" sboTerm="SBO:0000247" compartment="i">
        <notes>
          <body xmlns="http://www.w3.org/1999/xhtml">
                <p>BIGG: lald-L</p>
                    <p>BRENDA: BG17834</p>
                    <p>CHARGE: 0</p>
                    <p>CHEBI: 18041, 421, 18782, 13130, 11064</p>
                    <p>FORMULA: C3H6O2</p>
                    <p>HMDB: HMDB03052</p>
                    <p>INCHI: InChI=1S/C3H6O2/c1-3(5)2-4/h2-3,5H,1H3/t3-/m0/s1</p>
                    <p>KEGG: C00424</p>
                    <p>METACYC: LACTALD</p>
                    <p>MXNREF: MNXM512</p>
                    <p>SEED: cpd00334</p>
                    <p>SMILES: C[C@H](O)C=O</p>
                    <p>UPA: UPC00424</p>
                    </body>
          
        </notes>
        <annotation>
          <rdf:RDF xmlns:rdf="http://www.w3.org/1999/02/22-rdf-syntax-ns#" xmlns:bqmodel="http://biomodels.net/model-qualifiers/" xmlns:bqbiol="http://biomodels.net/biology-qualifiers/">
            <rdf:Description rdf:about="#_dffbff83_0561_403e_98e1_22c0d81b3ed9">
              <bqbiol:is>
                <rdf:Bag>
                  <rdf:li rdf:resource="urn:miriam:chebi:CHEBI%3A18041"/>
                </rdf:Bag>
              </bqbiol:is>
            </rdf:Description>
          </rdf:RDF>
        </annotation>
            </species>
      <species id="bigg_fc1p_i" initialConcentration="1" charge="-2" name="L-fuculose 1-phosphate(2-)" metaid="_05d30db4_4aa4_4715_a8da_28720d1a79bf" sboTerm="SBO:0000247" compartment="i">
        <notes>
          <body xmlns="http://www.w3.org/1999/xhtml">
                <p>BIGG: fc1p</p>
                    <p>BRENDA: BG30123</p>
                    <p>CHARGE: -2</p>
                    <p>CHEBI: 16647, 21296, 13105, 13104, 57846</p>
                    <p>FORMULA: C6H11O8P</p>
                    <p>INCHI: InChI=1S/C6H13O8P/c1-3(7)5(9)6(10)4(8)2-14-15(11,12)13/h3,5-7,9-10H,2H2,1H3,(H2,11,12,13)/p-2/t3-,5+,6-/m0/s1</p>
                    <p>KEGG: C01099</p>
                    <p>METACYC: FUCULOSE-1P</p>
                    <p>MXNREF: MNXM1749</p>
                    <p>SEED: cpd00806</p>
                    <p>SMILES: C[C@H](O)[C@@H](O)[C@@H](O)C(=O)COP([O-])([O-])=O</p>
                    <p>UPA: UPC01099</p>
                    </body>
          
        </notes>
        <annotation>
          <rdf:RDF xmlns:rdf="http://www.w3.org/1999/02/22-rdf-syntax-ns#" xmlns:bqmodel="http://biomodels.net/model-qualifiers/" xmlns:bqbiol="http://biomodels.net/biology-qualifiers/">
            <rdf:Description rdf:about="#_05d30db4_4aa4_4715_a8da_28720d1a79bf">
              <bqbiol:is>
                <rdf:Bag>
                  <rdf:li rdf:resource="urn:miriam:chebi:CHEBI%3A16647"/>
                  <rdf:li rdf:resource="urn:miriam:chebi:CHEBI%3A57846"/>
                </rdf:Bag>
              </bqbiol:is>
            </rdf:Description>
          </rdf:RDF>
        </annotation>
            </species>
      <species id="Celf_3758_i" initialConcentration="1" name="Class II aldolase/adducin family protein" metaid="_70d50443_2642_4dc1_8cca_75f68e747539" boundaryCondition="true" sboTerm="SBO:0000252" compartment="i">
        <annotation>
          <rdf:RDF xmlns:rdf="http://www.w3.org/1999/02/22-rdf-syntax-ns#" xmlns:bqmodel="http://biomodels.net/model-qualifiers/" xmlns:bqbiol="http://biomodels.net/biology-qualifiers/">
            <rdf:Description rdf:about="#_70d50443_2642_4dc1_8cca_75f68e747539">
              <bqbiol:isEncodedBy>
                <rdf:Bag>
                  <rdf:li rdf:resource="urn:miriam:kegg.genes:cfi%3ACelf_3758"/>
                </rdf:Bag>
              </bqbiol:isEncodedBy>
              <bqbiol:is>
                <rdf:Bag>
                  <rdf:li rdf:resource="urn:miriam:uniprot:F4H5E1"/>
                </rdf:Bag>
              </bqbiol:is>
            </rdf:Description>
          </rdf:RDF>
        </annotation>
            </species>
      <species id="bigg_raffin_i" initialConcentration="1" charge="0" name="raffinose" metaid="_df4bd2ed_58aa_447c_a203_26e4eae4b971" sboTerm="SBO:0000247" compartment="i">
        <notes>
          <body xmlns="http://www.w3.org/1999/xhtml">
                <p>BIGG: raffin</p>
                    <p>BIOPATH: Raffinose</p>
                    <p>BRENDA: BG8887, BG8888</p>
                    <p>CHARGE: 0</p>
                    <p>CHEBI: 16634, 49843, 8771, 26521, 15015, 28782, 22765, 10372, 60212</p>
                    <p>FORMULA: C18H32O16</p>
                    <p>HMDB: HMDB03213</p>
                    <p>INCHI: InChI=1S/C18H32O16/c19-1-5-8(22)11(25)13(27)16(31-5)30-3-7-9(23)12(26)14(28)17(32-7)34-18(4-21)15(29)10(24)6(2-20)33-18/h5-17,19-29H,1-4H2/t5-,6-,7-,8+,9-,10-,11+,12+,13-,14-,15+,16+,17-,18+/m1/s1</p>
                    <p>KEGG: C00492, G00249, C08239</p>
                    <p>METACYC: CPD-1099</p>
                    <p>MXNREF: MNXM621</p>
                    <p>SEED: cpd00382, cpd05157</p>
                    <p>SMILES: OC[C@H]1O[C@@](CO)(O[C@H]2O[C@H](CO[C@H]3O[C@H](CO)[C@H](O)[C@H](O)[C@H]3O)[C@@H](O)[C@H](O)[C@H]2O)[C@@H](O)[C@@H]1O</p>
                    <p>UPA: UPC00492</p>
                    </body>
          
        </notes>
        <annotation>
          <rdf:RDF xmlns:rdf="http://www.w3.org/1999/02/22-rdf-syntax-ns#" xmlns:bqmodel="http://biomodels.net/model-qualifiers/" xmlns:bqbiol="http://biomodels.net/biology-qualifiers/">
            <rdf:Description rdf:about="#_df4bd2ed_58aa_447c_a203_26e4eae4b971">
              <bqbiol:is>
                <rdf:Bag>
                  <rdf:li rdf:resource="urn:miriam:chebi:CHEBI%3A16634"/>
                  <rdf:li rdf:resource="urn:miriam:chebi:CHEBI%3A28782"/>
                  <rdf:li rdf:resource="urn:miriam:chebi:CHEBI%3A60212"/>
                </rdf:Bag>
              </bqbiol:is>
            </rdf:Description>
          </rdf:RDF>
        </annotation>
            </species>
      <species id="bigg_gal_i" initialConcentration="1" charge="0" name="D-galactopyranose" metaid="_f526a883_20a7_4377_9025_74290feb0e9c" sboTerm="SBO:0000247" compartment="i">
        <notes>
          <body xmlns="http://www.w3.org/1999/xhtml">
                <p>BIGG: gal</p>
                    <p>BIOPATH: alpha-D-Galactopyranose</p>
                    <p>CHARGE: 0</p>
                    <p>CHEBI: 12936, 4139</p>
                    <p>FORMULA: C6H12O6</p>
                    <p>INCHI: InChI=1S/C6H12O6/c7-1-2-3(8)4(9)5(10)6(11)12-2/h2-11H,1H2/t2-,3+,4+,5-,6?/m1/s1</p>
                    <p>KEGG: C00124</p>
                    <p>METACYC: D-Galactose</p>
                    <p>MXNREF: MNXM89602</p>
                    <p>SEED: cpd00108</p>
                    <p>SMILES: OC[C@H]1OC(O)[C@H](O)[C@@H](O)[C@H]1O</p>
                    </body>
          
        </notes>
        <annotation>
          <rdf:RDF xmlns:rdf="http://www.w3.org/1999/02/22-rdf-syntax-ns#" xmlns:bqmodel="http://biomodels.net/model-qualifiers/" xmlns:bqbiol="http://biomodels.net/biology-qualifiers/">
            <rdf:Description rdf:about="#_f526a883_20a7_4377_9025_74290feb0e9c">
              <bqbiol:is>
                <rdf:Bag>
                  <rdf:li rdf:resource="urn:miriam:chebi:CHEBI%3A12936"/>
                  <rdf:li rdf:resource="urn:miriam:chebi:CHEBI%3A4139"/>
                </rdf:Bag>
              </bqbiol:is>
            </rdf:Description>
          </rdf:RDF>
        </annotation>
            </species>
      <species id="MNXM1503_i" initialConcentration="1" charge="0" name="stachyose" metaid="_b9ea67e7_d3d5_4e50_8f14_eeb77167470a" sboTerm="SBO:0000247" compartment="i">
        <notes>
          <body xmlns="http://www.w3.org/1999/xhtml">
                <p>BRENDA: BG13216</p>
                    <p>CHARGE: 0</p>
                    <p>CHEBI: 17164, 26749, 15105, 9248, 60167</p>
                    <p>FORMULA: C24H42O21</p>
                    <p>HMDB: HMDB03553</p>
                    <p>INCHI: InChI=1S/C24H42O21/c25-1-6-10(28)14(32)17(35)21(41-6)39-3-8-11(29)15(33)18(36)22(42-8)40-4-9-12(30)16(34)19(37)23(43-9)45-24(5-27)20(38)13(31)7(2-26)44-24/h6-23,25-38H,1-5H2/t6-,7-,8-,9-,10+,11+,12-,13-,14+,15+,16+,17-,18-,19-,20+,21+,22+,23-,24+/m1/s1</p>
                    <p>KEGG: C01613, G00278</p>
                    <p>METACYC: CPD-170</p>
                    <p>MXNREF: MNXM1503</p>
                    <p>SEED: cpd01133</p>
                    <p>SMILES: OC[C@H]1O[C@@](CO)(O[C@H]2O[C@H](CO[C@H]3O[C@H](CO[C@H]4O[C@H](CO)[C@H](O)[C@H](O)[C@H]4O)[C@H](O)[C@H](O)[C@H]3O)[C@@H](O)[C@H](O)[C@H]2O)[C@@H](O)[C@@H]1O</p>
                    <p>UPA: UPC01613</p>
                    </body>
          
        </notes>
        <annotation>
          <rdf:RDF xmlns:rdf="http://www.w3.org/1999/02/22-rdf-syntax-ns#" xmlns:bqmodel="http://biomodels.net/model-qualifiers/" xmlns:bqbiol="http://biomodels.net/biology-qualifiers/">
            <rdf:Description rdf:about="#_b9ea67e7_d3d5_4e50_8f14_eeb77167470a">
              <bqbiol:is>
                <rdf:Bag>
                  <rdf:li rdf:resource="urn:miriam:chebi:CHEBI%3A17164"/>
                  <rdf:li rdf:resource="urn:miriam:chebi:CHEBI%3A60167"/>
                </rdf:Bag>
              </bqbiol:is>
            </rdf:Description>
          </rdf:RDF>
        </annotation>
            </species>
      <species id="Celf_0438_i" initialConcentration="1" name="Ricin B lectin" metaid="_7072f249_ef5d_4757_9698_194b7ee8fecf" boundaryCondition="true" sboTerm="SBO:0000252" compartment="i">
        <annotation>
          <rdf:RDF xmlns:rdf="http://www.w3.org/1999/02/22-rdf-syntax-ns#" xmlns:bqmodel="http://biomodels.net/model-qualifiers/" xmlns:bqbiol="http://biomodels.net/biology-qualifiers/">
            <rdf:Description rdf:about="#_7072f249_ef5d_4757_9698_194b7ee8fecf">
              <bqbiol:isEncodedBy>
                <rdf:Bag>
                  <rdf:li rdf:resource="urn:miriam:kegg.genes:cfi%3ACelf_0438"/>
                </rdf:Bag>
              </bqbiol:isEncodedBy>
              <bqbiol:is>
                <rdf:Bag>
                  <rdf:li rdf:resource="urn:miriam:uniprot:F4H7M4"/>
                </rdf:Bag>
              </bqbiol:is>
            </rdf:Description>
          </rdf:RDF>
        </annotation>
            </species>
      <species id="Celf_2718_i" initialConcentration="1" name="Alpha-galactosidase" metaid="_ce21c133_44db_4590_ad45_2c2277ec4ff2" boundaryCondition="true" sboTerm="SBO:0000252" compartment="i">
        <annotation>
          <rdf:RDF xmlns:rdf="http://www.w3.org/1999/02/22-rdf-syntax-ns#" xmlns:bqmodel="http://biomodels.net/model-qualifiers/" xmlns:bqbiol="http://biomodels.net/biology-qualifiers/">
            <rdf:Description rdf:about="#_ce21c133_44db_4590_ad45_2c2277ec4ff2">
              <bqbiol:isEncodedBy>
                <rdf:Bag>
                  <rdf:li rdf:resource="urn:miriam:kegg.genes:cfi%3ACelf_2718"/>
                </rdf:Bag>
              </bqbiol:isEncodedBy>
              <bqbiol:is>
                <rdf:Bag>
                  <rdf:li rdf:resource="urn:miriam:uniprot:F4H6T1"/>
                </rdf:Bag>
              </bqbiol:is>
            </rdf:Description>
          </rdf:RDF>
        </annotation>
            </species>
      <species id="Celf_2769_i" initialConcentration="1" name="Alpha-galactosidase" metaid="_a991872d_0a0a_48e5_8b47_d9fad8a95174" boundaryCondition="true" sboTerm="SBO:0000252" compartment="i">
        <annotation>
          <rdf:RDF xmlns:rdf="http://www.w3.org/1999/02/22-rdf-syntax-ns#" xmlns:bqmodel="http://biomodels.net/model-qualifiers/" xmlns:bqbiol="http://biomodels.net/biology-qualifiers/">
            <rdf:Description rdf:about="#_a991872d_0a0a_48e5_8b47_d9fad8a95174">
              <bqbiol:isEncodedBy>
                <rdf:Bag>
                  <rdf:li rdf:resource="urn:miriam:kegg.genes:cfi%3ACelf_2769"/>
                </rdf:Bag>
              </bqbiol:isEncodedBy>
              <bqbiol:is>
                <rdf:Bag>
                  <rdf:li rdf:resource="urn:miriam:uniprot:F4H7D2"/>
                </rdf:Bag>
              </bqbiol:is>
            </rdf:Description>
          </rdf:RDF>
        </annotation>
            </species>
      <species id="bigg_tagdp_D_i" initialConcentration="1" charge="-4" name="D-tagatose 1,6-bisphosphate" metaid="_32be47b4_14d7_4066_81e5_a2aab1ba2ed4" sboTerm="SBO:0000247" compartment="i">
        <notes>
          <body xmlns="http://www.w3.org/1999/xhtml">
                <p>BIGG: tagdp-D</p>
                    <p>BRENDA: BG22758</p>
                    <p>CHARGE: -4</p>
                    <p>CHEBI: 16743, 21096, 13024, 4250, 58694</p>
                    <p>FORMULA: C6H10O12P2</p>
                    <p>HMDB: HMDB06872</p>
                    <p>INCHI: InChI=1S/C6H14O12P2/c7-4-3(1-16-19(10,11)12)18-6(9,5(4)8)2-17-20(13,14)15/h3-5,7-9H,1-2H2,(H2,10,11,12)(H2,13,14,15)/p-4/t3-,4+,5+,6?/m1/s1</p>
                    <p>KEGG: C03785</p>
                    <p>METACYC: TAGATOSE-1-6-DIPHOSPHATE</p>
                    <p>MXNREF: MNXM1324</p>
                    <p>SEED: cpd02371</p>
                    <p>SMILES: O[C@@H]1[C@H](O)C(O)(COP([O-])([O-])=O)O[C@@H]1COP([O-])([O-])=O</p>
                    <p>UPA: UPC03785</p>
                    </body>
          
        </notes>
        <annotation>
          <rdf:RDF xmlns:rdf="http://www.w3.org/1999/02/22-rdf-syntax-ns#" xmlns:bqmodel="http://biomodels.net/model-qualifiers/" xmlns:bqbiol="http://biomodels.net/biology-qualifiers/">
            <rdf:Description rdf:about="#_32be47b4_14d7_4066_81e5_a2aab1ba2ed4">
              <bqbiol:is>
                <rdf:Bag>
                  <rdf:li rdf:resource="urn:miriam:chebi:CHEBI%3A16743"/>
                  <rdf:li rdf:resource="urn:miriam:chebi:CHEBI%3A4250"/>
                  <rdf:li rdf:resource="urn:miriam:chebi:CHEBI%3A58694"/>
                </rdf:Bag>
              </bqbiol:is>
            </rdf:Description>
          </rdf:RDF>
        </annotation>
            </species>
      <species id="bigg_tag6p_D_i" initialConcentration="1" charge="-2" name="D-tagatofuranose 6-phosphate(2-)" metaid="_871613f7_461e_49d6_aeeb_1beaedae04c0" sboTerm="SBO:0000247" compartment="i">
        <notes>
          <body xmlns="http://www.w3.org/1999/xhtml">
                <p>BIGG: tag6p-D</p>
                    <p>BRENDA: BG22615</p>
                    <p>CHARGE: -2</p>
                    <p>CHEBI: 17837, 21097, 13025, 4251, 58695</p>
                    <p>FORMULA: C6H11O9P</p>
                    <p>HMDB: HMDB06873</p>
                    <p>INCHI: InChI=1S/C6H13O9P/c7-2-6(10)5(9)4(8)3(15-6)1-14-16(11,12)13/h3-5,7-10H,1-2H2,(H2,11,12,13)/p-2/t3-,4+,5+,6?/m1/s1</p>
                    <p>KEGG: C01097</p>
                    <p>METACYC: TAGATOSE-6-PHOSPHATE</p>
                    <p>MXNREF: MNXM795</p>
                    <p>SEED: cpd00805</p>
                    <p>SMILES: OCC1(O)O[C@H](COP([O-])([O-])=O)[C@H](O)[C@@H]1O</p>
                    <p>UPA: UPC01097</p>
                    </body>
          
        </notes>
        <annotation>
          <rdf:RDF xmlns:rdf="http://www.w3.org/1999/02/22-rdf-syntax-ns#" xmlns:bqmodel="http://biomodels.net/model-qualifiers/" xmlns:bqbiol="http://biomodels.net/biology-qualifiers/">
            <rdf:Description rdf:about="#_871613f7_461e_49d6_aeeb_1beaedae04c0">
              <bqbiol:is>
                <rdf:Bag>
                  <rdf:li rdf:resource="urn:miriam:chebi:CHEBI%3A17837"/>
                  <rdf:li rdf:resource="urn:miriam:chebi:CHEBI%3A4251"/>
                  <rdf:li rdf:resource="urn:miriam:chebi:CHEBI%3A58695"/>
                </rdf:Bag>
              </bqbiol:is>
            </rdf:Description>
          </rdf:RDF>
        </annotation>
            </species>
      <species id="bigg_cdp_i" initialConcentration="1" charge="-3" name="CDP" metaid="_22f6b80a_c31b_4056_a21a_a53ed6b38a5c" sboTerm="SBO:0000247" compartment="i">
        <notes>
          <body xmlns="http://www.w3.org/1999/xhtml">
                <p>BIGG: cdp</p>
                    <p>BIOPATH: Cytidine-5-prime-diphosphate</p>
                    <p>BRENDA: BG27664</p>
                    <p>CHARGE: -3</p>
                    <p>CHEBI: 17239, 3260, 13254, 41451, 23519, 58069</p>
                    <p>FORMULA: C9H12N3O11P2</p>
                    <p>HMDB: HMDB01546</p>
                    <p>INCHI:</p>
                    <p>KEGG: C00112</p>
                    <p>METACYC: CDP</p>
                    <p>MXNREF: MNXM220</p>
                    <p>REACTOME: 110094, 111809</p>
                    <p>SEED: cpd00096</p>
                    <p>SMILES:</p>
                    <p>UPA: UPC00112</p>
                    </body>
          
        </notes>
        <annotation>
          <rdf:RDF xmlns:rdf="http://www.w3.org/1999/02/22-rdf-syntax-ns#" xmlns:bqmodel="http://biomodels.net/model-qualifiers/" xmlns:bqbiol="http://biomodels.net/biology-qualifiers/">
            <rdf:Description rdf:about="#_22f6b80a_c31b_4056_a21a_a53ed6b38a5c">
              <bqbiol:is>
                <rdf:Bag>
                  <rdf:li rdf:resource="urn:miriam:chebi:CHEBI%3A17239"/>
                  <rdf:li rdf:resource="urn:miriam:chebi:CHEBI%3A58069"/>
                </rdf:Bag>
              </bqbiol:is>
            </rdf:Description>
          </rdf:RDF>
        </annotation>
            </species>
      <species id="bigg_ctp_i" initialConcentration="1" charge="-3" name="CTP(3-)" metaid="_5d07ebfe_d129_4fc5_97ee_2482612169cc" sboTerm="SBO:0000247" compartment="i">
        <notes>
          <body xmlns="http://www.w3.org/1999/xhtml">
                <p>BIGG: ctp</p>
                    <p>BIOPATH: Cytidine-5-prime-triphosphate</p>
                    <p>BRENDA: BG27764</p>
                    <p>CHARGE: -3</p>
                    <p>CHEBI: 17677, 3285, 13286, 23522, 41675, 37563, 58231</p>
                    <p>FORMULA: C9H13N3O14P3</p>
                    <p>HMDB: HMDB00082</p>
                    <p>INCHI: InChI=1S/C9H16N3O14P3/c10-5-1-2-12(9(15)11-5)8-7(14)6(13)4(24-8)3-23-28(19,20)26-29(21,22)25-27(16,17)18/h1-2,4,6-8,13-14H,3H2,(H,19,20)(H,21,22)(H2,10,11,15)(H2,16,17,18)/p-3/t4-,6-,7-,8-/m1/s1</p>
                    <p>KEGG: C00063</p>
                    <p>METACYC: CTP</p>
                    <p>MXNREF: MNXM63</p>
                    <p>REACTOME: 110614, 110577</p>
                    <p>SEED: cpd00052</p>
                    <p>SMILES: NC1=NC(=O)N(C=C1)[C@@H]1O[C@H](COP([O-])(=O)OP([O-])(=O)OP(O)([O-])=O)[C@@H](O)[C@H]1O</p>
                    <p>UPA: UPC00063</p>
                    </body>
          
        </notes>
        <annotation>
          <rdf:RDF xmlns:rdf="http://www.w3.org/1999/02/22-rdf-syntax-ns#" xmlns:bqmodel="http://biomodels.net/model-qualifiers/" xmlns:bqbiol="http://biomodels.net/biology-qualifiers/">
            <rdf:Description rdf:about="#_5d07ebfe_d129_4fc5_97ee_2482612169cc">
              <bqbiol:is>
                <rdf:Bag>
                  <rdf:li rdf:resource="urn:miriam:chebi:CHEBI%3A17677"/>
                  <rdf:li rdf:resource="urn:miriam:chebi:CHEBI%3A37563"/>
                  <rdf:li rdf:resource="urn:miriam:chebi:CHEBI%3A58231"/>
                </rdf:Bag>
              </bqbiol:is>
            </rdf:Description>
          </rdf:RDF>
        </annotation>
            </species>
      <species id="bigg_udp_i" initialConcentration="1" charge="-3" name="UDP" metaid="_b0f82c0d_182f_44ad_a740_fb4f7711414c" sboTerm="SBO:0000247" compartment="i">
        <notes>
          <body xmlns="http://www.w3.org/1999/xhtml">
                <p>BIGG: udp</p>
                    <p>BIOPATH: Uridine-5-prime-diphosphate</p>
                    <p>BRENDA: BG27564</p>
                    <p>CHARGE: -3</p>
                    <p>CHEBI: 17659, 13445, 27230, 46402, 9802, 58223</p>
                    <p>FORMULA: C9H11N2O12P2</p>
                    <p>HMDB: HMDB00295</p>
                    <p>INCHI:</p>
                    <p>KEGG: C00015, G10619</p>
                    <p>METACYC: UDP</p>
                    <p>MXNREF: MNXM17</p>
                    <p>REACTOME: 110096, 158602, 111814, 417888, 205687</p>
                    <p>SEED: cpd00014</p>
                    <p>SMILES:</p>
                    <p>UPA: UPC00015</p>
                    </body>
          
        </notes>
        <annotation>
          <rdf:RDF xmlns:rdf="http://www.w3.org/1999/02/22-rdf-syntax-ns#" xmlns:bqmodel="http://biomodels.net/model-qualifiers/" xmlns:bqbiol="http://biomodels.net/biology-qualifiers/">
            <rdf:Description rdf:about="#_b0f82c0d_182f_44ad_a740_fb4f7711414c">
              <bqbiol:is>
                <rdf:Bag>
                  <rdf:li rdf:resource="urn:miriam:chebi:CHEBI%3A17659"/>
                  <rdf:li rdf:resource="urn:miriam:chebi:CHEBI%3A58223"/>
                </rdf:Bag>
              </bqbiol:is>
            </rdf:Description>
          </rdf:RDF>
        </annotation>
            </species>
      <species id="bigg_6dg_i" initialConcentration="1" charge="0" name="melibiose" metaid="_16399032_d2b1_4355_87aa_09740c8e44e8" sboTerm="SBO:0000247" compartment="i">
        <notes>
          <body xmlns="http://www.w3.org/1999/xhtml">
                <p>BIGG: 6dg, melib</p>
                    <p>BRENDA: BG4011</p>
                    <p>CHARGE: 0</p>
                    <p>CHEBI: 28053, 60170, 6733, 20943, 25182</p>
                    <p>FORMULA: C12H22O11</p>
                    <p>HMDB: HMDB00048</p>
                    <p>INCHI: InChI=1S/C12H22O11/c13-1-3-5(14)8(17)10(19)12(23-3)21-2-4-6(15)7(16)9(18)11(20)22-4/h3-20H,1-2H2/t3-,4-,5+,6-,7+,8+,9-,10-,11?,12+/m1/s1</p>
                    <p>KEGG: C05402, G01275</p>
                    <p>MXNREF: MNXM1434</p>
                    <p>SEED: cpd03198</p>
                    <p>SMILES: OC[C@H]1O[C@H](OC[C@H]2OC(O)[C@H](O)[C@@H](O)[C@@H]2O)[C@H](O)[C@@H](O)[C@H]1O</p>
                    </body>
          
        </notes>
        <annotation>
          <rdf:RDF xmlns:rdf="http://www.w3.org/1999/02/22-rdf-syntax-ns#" xmlns:bqmodel="http://biomodels.net/model-qualifiers/" xmlns:bqbiol="http://biomodels.net/biology-qualifiers/">
            <rdf:Description rdf:about="#_16399032_d2b1_4355_87aa_09740c8e44e8">
              <bqbiol:is>
                <rdf:Bag>
                  <rdf:li rdf:resource="urn:miriam:chebi:CHEBI%3A28053"/>
                </rdf:Bag>
              </bqbiol:is>
            </rdf:Description>
          </rdf:RDF>
        </annotation>
            </species>
      <species id="MNXM19189_i" initialConcentration="1" charge="0" name="manninotriose" metaid="_51b4c065_3ba3_46df_adbf_13e49cc51137" sboTerm="SBO:0000247" compartment="i">
        <notes>
          <body xmlns="http://www.w3.org/1999/xhtml">
                <p>CHARGE: 0</p>
                    <p>FORMULA: C18H32O16</p>
                    <p>INCHI: InChI=1S/C18H32O16/c19-1-4-7(20)11(24)14(27)17(33-4)31-3-6-9(22)12(25)15(28)18(34-6)30-2-5-8(21)10(23)13(26)16(29)32-5/h4-29H,1-3H2/t4-,5-,6-,7+,8-,9+,10+,11+,12+,13-,14-,15-,16-,17+,18+/m1/s1</p>
                    <p>KEGG: C05404, G00501</p>
                    <p>METACYC: CPD-8249</p>
                    <p>MXNREF: MNXM19189</p>
                    <p>SEED: cpd03200</p>
                    <p>SMILES: OC[C@H]1O[C@H](OC[C@H]2O[C@H](OC[C@H]3O[C@@H](O)[C@H](O)[C@@H](O)[C@@H]3O)[C@H](O)[C@@H](O)[C@H]2O)[C@H](O)[C@@H](O)[C@H]1O</p>
                    </body>
          
        </notes>
      </species>
      <species id="bigg_sucr_i" initialConcentration="1" charge="0" name="sucrose" metaid="_ffb0e56d_5edf_4a4e_b384_eba1e46857b6" sboTerm="SBO:0000247" compartment="i">
        <notes>
          <body xmlns="http://www.w3.org/1999/xhtml">
                <p>BIGG: sucr</p>
                    <p>BRENDA: BG4031</p>
                    <p>CHARGE: 0</p>
                    <p>CHEBI: 17992, 45795, 9314, 15128, 26812</p>
                    <p>FORMULA: C12H22O11</p>
                    <p>HMDB: HMDB00258</p>
                    <p>INCHI: InChI=1S/C12H22O11/c13-1-4-6(16)8(18)9(19)11(21-4)23-12(3-15)10(20)7(17)5(2-14)22-12/h4-11,13-20H,1-3H2/t4-,5-,6-,7-,8+,9-,10+,11-,12+/m1/s1</p>
                    <p>KEGG: C00089, D00025, G00370, C11477</p>
                    <p>METACYC: SUCROSE, Sugar</p>
                    <p>MXNREF: MNXM167</p>
                    <p>REACTOME: 188980</p>
                    <p>SEED: cpd00076, cpd13371</p>
                    <p>SMILES: OC[C@H]1O[C@@](CO)(O[C@H]2O[C@H](CO)[C@@H](O)[C@H](O)[C@H]2O)[C@@H](O)[C@@H]1O</p>
                    <p>UPA: UPC00089</p>
                    </body>
          
        </notes>
        <annotation>
          <rdf:RDF xmlns:rdf="http://www.w3.org/1999/02/22-rdf-syntax-ns#" xmlns:bqmodel="http://biomodels.net/model-qualifiers/" xmlns:bqbiol="http://biomodels.net/biology-qualifiers/">
            <rdf:Description rdf:about="#_ffb0e56d_5edf_4a4e_b384_eba1e46857b6">
              <bqbiol:is>
                <rdf:Bag>
                  <rdf:li rdf:resource="urn:miriam:chebi:CHEBI%3A17992"/>
                </rdf:Bag>
              </bqbiol:is>
            </rdf:Description>
          </rdf:RDF>
        </annotation>
            </species>
      <species id="Celf_1276_i" initialConcentration="1" name="Alpha amylase catalytic region" metaid="_fe3ee719_2e3b_451f_b765_51b73d48cc5e" boundaryCondition="true" sboTerm="SBO:0000252" compartment="i">
        <annotation>
          <rdf:RDF xmlns:rdf="http://www.w3.org/1999/02/22-rdf-syntax-ns#" xmlns:bqmodel="http://biomodels.net/model-qualifiers/" xmlns:bqbiol="http://biomodels.net/biology-qualifiers/">
            <rdf:Description rdf:about="#_fe3ee719_2e3b_451f_b765_51b73d48cc5e">
              <bqbiol:isEncodedBy>
                <rdf:Bag>
                  <rdf:li rdf:resource="urn:miriam:kegg.genes:cfi%3ACelf_1276"/>
                </rdf:Bag>
              </bqbiol:isEncodedBy>
              <bqbiol:is>
                <rdf:Bag>
                  <rdf:li rdf:resource="urn:miriam:uniprot:F4H459"/>
                </rdf:Bag>
              </bqbiol:is>
            </rdf:Description>
          </rdf:RDF>
        </annotation>
            </species>
      <species id="Celf_2283_i" initialConcentration="1" name="Alpha amylase catalytic region" metaid="_f138a68f_c0e4_4d3a_bf9f_5129bd2bae5e" boundaryCondition="true" sboTerm="SBO:0000252" compartment="i">
        <annotation>
          <rdf:RDF xmlns:rdf="http://www.w3.org/1999/02/22-rdf-syntax-ns#" xmlns:bqmodel="http://biomodels.net/model-qualifiers/" xmlns:bqbiol="http://biomodels.net/biology-qualifiers/">
            <rdf:Description rdf:about="#_f138a68f_c0e4_4d3a_bf9f_5129bd2bae5e">
              <bqbiol:isEncodedBy>
                <rdf:Bag>
                  <rdf:li rdf:resource="urn:miriam:kegg.genes:cfi%3ACelf_2283"/>
                </rdf:Bag>
              </bqbiol:isEncodedBy>
              <bqbiol:is>
                <rdf:Bag>
                  <rdf:li rdf:resource="urn:miriam:uniprot:F4H2R1"/>
                </rdf:Bag>
              </bqbiol:is>
            </rdf:Description>
          </rdf:RDF>
        </annotation>
            </species>
      <species id="Celf_2311_i" initialConcentration="1" name="Alpha amylase catalytic region" metaid="_31e40fdf_ffe7_4790_83ec_05c2b58d5ae7" boundaryCondition="true" sboTerm="SBO:0000252" compartment="i">
        <annotation>
          <rdf:RDF xmlns:rdf="http://www.w3.org/1999/02/22-rdf-syntax-ns#" xmlns:bqmodel="http://biomodels.net/model-qualifiers/" xmlns:bqbiol="http://biomodels.net/biology-qualifiers/">
            <rdf:Description rdf:about="#_31e40fdf_ffe7_4790_83ec_05c2b58d5ae7">
              <bqbiol:isEncodedBy>
                <rdf:Bag>
                  <rdf:li rdf:resource="urn:miriam:kegg.genes:cfi%3ACelf_2311"/>
                </rdf:Bag>
              </bqbiol:isEncodedBy>
              <bqbiol:is>
                <rdf:Bag>
                  <rdf:li rdf:resource="urn:miriam:uniprot:F4H2T9"/>
                </rdf:Bag>
              </bqbiol:is>
            </rdf:Description>
          </rdf:RDF>
        </annotation>
            </species>
      <species id="Celf_2316_i" initialConcentration="1" name="Alpha amylase catalytic region" metaid="_b99e7c5c_ddfb_412e_9cdc_bc3ea938249f" boundaryCondition="true" sboTerm="SBO:0000252" compartment="i">
        <annotation>
          <rdf:RDF xmlns:rdf="http://www.w3.org/1999/02/22-rdf-syntax-ns#" xmlns:bqmodel="http://biomodels.net/model-qualifiers/" xmlns:bqbiol="http://biomodels.net/biology-qualifiers/">
            <rdf:Description rdf:about="#_b99e7c5c_ddfb_412e_9cdc_bc3ea938249f">
              <bqbiol:isEncodedBy>
                <rdf:Bag>
                  <rdf:li rdf:resource="urn:miriam:kegg.genes:cfi%3ACelf_2316"/>
                </rdf:Bag>
              </bqbiol:isEncodedBy>
              <bqbiol:is>
                <rdf:Bag>
                  <rdf:li rdf:resource="urn:miriam:uniprot:F4H2U4"/>
                </rdf:Bag>
              </bqbiol:is>
            </rdf:Description>
          </rdf:RDF>
        </annotation>
            </species>
      <species id="bigg_ggl_i" initialConcentration="1" charge="0" name="3-beta-D-galactosyl-sn-glycerol" metaid="_e7f41c29_c136_4194_8459_8fedf925c152" sboTerm="SBO:0000247" compartment="i">
        <notes>
          <body xmlns="http://www.w3.org/1999/xhtml">
                <p>BIGG: ggl</p>
                    <p>BRENDA: BG27977</p>
                    <p>CHARGE: 0</p>
                    <p>CHEBI: 15754, 5259, 57500, 11746, 1677, 20243</p>
                    <p>FORMULA: C9H18O8</p>
                    <p>HMDB: HMDB06790, HMDB06864</p>
                    <p>INCHI: InChI=1S/C9H18O8/c10-1-4(12)3-16-9-8(15)7(14)6(13)5(2-11)17-9/h4-15H,1-3H2/t4-,5-,6+,7+,8-,9-/m1/s1</p>
                    <p>KEGG: C05401</p>
                    <p>METACYC: 3-B-D-GALACTOSYL-SN-GLYCEROL</p>
                    <p>MXNREF: MNXM2608</p>
                    <p>SEED: cpd03197</p>
                    <p>SMILES: OC[C@@H](O)CO[C@@H]1O[C@H](CO)[C@H](O)[C@H](O)[C@H]1O</p>
                    </body>
          
        </notes>
        <annotation>
          <rdf:RDF xmlns:rdf="http://www.w3.org/1999/02/22-rdf-syntax-ns#" xmlns:bqmodel="http://biomodels.net/model-qualifiers/" xmlns:bqbiol="http://biomodels.net/biology-qualifiers/">
            <rdf:Description rdf:about="#_e7f41c29_c136_4194_8459_8fedf925c152">
              <bqbiol:is>
                <rdf:Bag>
                  <rdf:li rdf:resource="urn:miriam:chebi:CHEBI%3A15754"/>
                </rdf:Bag>
              </bqbiol:is>
            </rdf:Description>
          </rdf:RDF>
        </annotation>
            </species>
      <species id="bigg_glyc_i" initialConcentration="1" charge="0" name="alditol" metaid="_260fca63_0644_4968_9339_e23fc73b6133" sboTerm="SBO:0000247" compartment="i">
        <notes>
          <body xmlns="http://www.w3.org/1999/xhtml">
                <p>BIGG: glyc</p>
                    <p>BIOPATH: Glycerol</p>
                    <p>BRENDA: BG18046</p>
                    <p>CHARGE: 0</p>
                    <p>CHEBI: 17522, 22298, 13754, 2556, 17754, 131422, 24351, 42998, 14334, 5448</p>
                    <p>FORMULA: C3H8O3</p>
                    <p>HMDB: HMDB00131</p>
                    <p>INCHI: InChI=1S/C3H8O3/c4-1-3(6)2-5/h3-6H,1-2H2</p>
                    <p>KEGG: C00116, D00028</p>
                    <p>METACYC: GLYCEROL</p>
                    <p>MXNREF: MNXM85</p>
                    <p>REACTOME: 76116, 192438</p>
                    <p>SEED: cpd00100</p>
                    <p>SMILES: OCC(O)CO</p>
                    <p>UPA: UPC00116</p>
                    </body>
          
        </notes>
        <annotation>
          <rdf:RDF xmlns:rdf="http://www.w3.org/1999/02/22-rdf-syntax-ns#" xmlns:bqmodel="http://biomodels.net/model-qualifiers/" xmlns:bqbiol="http://biomodels.net/biology-qualifiers/">
            <rdf:Description rdf:about="#_260fca63_0644_4968_9339_e23fc73b6133">
              <bqbiol:is>
                <rdf:Bag>
                  <rdf:li rdf:resource="urn:miriam:chebi:CHEBI%3A17522"/>
                  <rdf:li rdf:resource="urn:miriam:chebi:CHEBI%3A17754"/>
                </rdf:Bag>
              </bqbiol:is>
            </rdf:Description>
          </rdf:RDF>
        </annotation>
            </species>
      <species id="bigg_epm_i" initialConcentration="1" charge="0" name="Epimelibiose" metaid="_d59c422a_5fc0_4aee_9a8e_ac88ed011842" sboTerm="SBO:0000247" compartment="i">
        <notes>
          <body xmlns="http://www.w3.org/1999/xhtml">
                <p>BIGG: epm</p>
                    <p>CHARGE: 0</p>
                    <p>FORMULA: C12H22O11</p>
                    <p>INCHI: InChI=1S/C12H22O11/c13-1-3-5(14)8(17)10(19)12(23-3)21-2-4-6(15)7(16)9(18)11(20)22-4/h3-20H,1-2H2/t3-,4-,5+,6-,7+,8+,9+,10-,11?,12+/m1/s1</p>
                    <p>KEGG: C05400, G10529</p>
                    <p>MXNREF: MNXM7339</p>
                    <p>SEED: cpd03196</p>
                    <p>SMILES: OC[C@H]1O[C@H](OC[C@H]2OC(O)[C@@H](O)[C@@H](O)[C@@H]2O)[C@H](O)[C@@H](O)[C@H]1O</p>
                    </body>
          
        </notes>
      </species>
      <species id="bigg_man_i" initialConcentration="1" charge="0" name="D-mannopyranose" metaid="_35f292ef_736e_4778_87c0_dbdd387835cd" sboTerm="SBO:0000247" compartment="i">
        <notes>
          <body xmlns="http://www.w3.org/1999/xhtml">
                <p>BIGG: man</p>
                    <p>BRENDA: BG22341</p>
                    <p>CHARGE: 0</p>
                    <p>CHEBI: 16024, 21057, 12999, 4208</p>
                    <p>FORMULA: C6H12O6</p>
                    <p>HMDB: HMDB00169</p>
                    <p>INCHI: InChI=1S/C6H12O6/c7-1-2-3(8)4(9)5(10)6(11)12-2/h2-11H,1H2/t2-,3-,4+,5+,6?/m1/s1</p>
                    <p>KEGG: C00159</p>
                    <p>METACYC: MANNOSE</p>
                    <p>MXNREF: MNXM182</p>
                    <p>REACTOME: 912281, 964752</p>
                    <p>SEED: cpd00138</p>
                    <p>SMILES: OC[C@H]1OC(O)[C@@H](O)[C@@H](O)[C@@H]1O</p>
                    </body>
          
        </notes>
        <annotation>
          <rdf:RDF xmlns:rdf="http://www.w3.org/1999/02/22-rdf-syntax-ns#" xmlns:bqmodel="http://biomodels.net/model-qualifiers/" xmlns:bqbiol="http://biomodels.net/biology-qualifiers/">
            <rdf:Description rdf:about="#_35f292ef_736e_4778_87c0_dbdd387835cd">
              <bqbiol:is>
                <rdf:Bag>
                  <rdf:li rdf:resource="urn:miriam:chebi:CHEBI%3A16024"/>
                  <rdf:li rdf:resource="urn:miriam:chebi:CHEBI%3A4208"/>
                </rdf:Bag>
              </bqbiol:is>
            </rdf:Description>
          </rdf:RDF>
        </annotation>
            </species>
      <species id="bigg_melt_i" initialConcentration="1" charge="0" name="1-O-Œ≤-D-glucopyranosyl-D-mannitol" metaid="_102b7e83_7693_4f99_a983_054ca562bc80" sboTerm="SBO:0000247" compartment="i">
        <notes>
          <body xmlns="http://www.w3.org/1999/xhtml">
                <p>BIGG: melt</p>
                    <p>CHARGE: 0</p>
                    <p>FORMULA: C12H24O11</p>
                    <p>INCHI: InChI=1S/C12H24O11/c13-1-4(15)7(17)8(18)5(16)3-22-12-11(21)10(20)9(19)6(2-14)23-12/h4-21H,1-3H2/t4-,5-,6-,7-,8-,9-,10+,11-,12+/m1/s1</p>
                    <p>KEGG: C05399</p>
                    <p>METACYC: CPD-6021</p>
                    <p>MXNREF: MNXM32949</p>
                    <p>SEED: cpd03195</p>
                    <p>SMILES: OC[C@@H](O)[C@@H](O)[C@H](O)[C@H](O)CO[C@H]1O[C@H](CO)[C@@H](O)[C@H](O)[C@H]1O</p>
                    </body>
          
        </notes>
      </species>
      <species id="bigg_sbt_D_i" initialConcentration="1" charge="0" name="D-glucitol" metaid="_99afd0a3_efa3_4a12_bfe0_3bfd80400e4d" sboTerm="SBO:0000247" compartment="i">
        <notes>
          <body xmlns="http://www.w3.org/1999/xhtml">
                <p>BIGG: sbt-D</p>
                    <p>BIOPATH: D-Sorbitol</p>
                    <p>BRENDA: BG22796</p>
                    <p>CHARGE: 0</p>
                    <p>CHEBI: 17924, 13020, 12954, 45559, 4246, 21091, 30911, 15093, 26726, 33795, 9201, 33796, 26724</p>
                    <p>FORMULA: C6H14O6</p>
                    <p>HMDB: HMDB00247</p>
                    <p>INCHI: InChI=1S/C6H14O6/c7-1-3(9)5(11)6(12)4(10)2-8/h3-12H,1-2H2/t3-,4+,5-,6-/m1/s1</p>
                    <p>KEGG: C00794, D00096</p>
                    <p>METACYC: SORBITOL</p>
                    <p>MXNREF: MNXM469</p>
                    <p>SEED: cpd00588</p>
                    <p>SMILES: OC[C@H](O)[C@@H](O)[C@H](O)[C@H](O)CO</p>
                    <p>UPA: UPC00794</p>
                    </body>
          
        </notes>
        <annotation>
          <rdf:RDF xmlns:rdf="http://www.w3.org/1999/02/22-rdf-syntax-ns#" xmlns:bqmodel="http://biomodels.net/model-qualifiers/" xmlns:bqbiol="http://biomodels.net/biology-qualifiers/">
            <rdf:Description rdf:about="#_99afd0a3_efa3_4a12_bfe0_3bfd80400e4d">
              <bqbiol:is>
                <rdf:Bag>
                  <rdf:li rdf:resource="urn:miriam:chebi:CHEBI%3A17924"/>
                  <rdf:li rdf:resource="urn:miriam:chebi:CHEBI%3A30911"/>
                </rdf:Bag>
              </bqbiol:is>
            </rdf:Description>
          </rdf:RDF>
        </annotation>
            </species>
      <species id="bigg_1Dgali_i" initialConcentration="1" charge="0" name="alpha-D-galactosyl-(1->3)-1D-myo-inositol" metaid="_2284e6f7_7eb5_4eba_9f54_0c9d6d7dd617" sboTerm="SBO:0000247" compartment="i">
        <notes>
          <body xmlns="http://www.w3.org/1999/xhtml">
                <p>BIGG: 1Dgali</p>
                    <p>BRENDA: BG3952</p>
                    <p>CHARGE: 0</p>
                    <p>CHEBI: 17505, 18983, 11212, 11203, 689, 11213, 11204</p>
                    <p>FORMULA: C12H22O11</p>
                    <p>HMDB: HMDB05826, HMDB11739</p>
                    <p>INCHI: InChI=1S/C12H22O11/c13-1-2-3(14)4(15)10(21)12(22-2)23-11-8(19)6(17)5(16)7(18)9(11)20/h2-21H,1H2/t2-,3+,4+,5-,6-,7+,8+,9+,10-,11-,12-/m1/s1</p>
                    <p>KEGG: C01235, G10488</p>
                    <p>METACYC: CPDQT-235</p>
                    <p>MXNREF: MNXM878</p>
                    <p>SEED: cpd00910</p>
                    <p>SMILES: OC[C@H]1O[C@H](O[C@H]2[C@@H](O)[C@@H](O)[C@H](O)[C@@H](O)[C@@H]2O)[C@H](O)[C@@H](O)[C@H]1O</p>
                    <p>UPA: UPC01235</p>
                    </body>
          
        </notes>
        <annotation>
          <rdf:RDF xmlns:rdf="http://www.w3.org/1999/02/22-rdf-syntax-ns#" xmlns:bqmodel="http://biomodels.net/model-qualifiers/" xmlns:bqbiol="http://biomodels.net/biology-qualifiers/">
            <rdf:Description rdf:about="#_2284e6f7_7eb5_4eba_9f54_0c9d6d7dd617">
              <bqbiol:is>
                <rdf:Bag>
                  <rdf:li rdf:resource="urn:miriam:chebi:CHEBI%3A17505"/>
                </rdf:Bag>
              </bqbiol:is>
            </rdf:Description>
          </rdf:RDF>
        </annotation>
            </species>
      <species id="bigg_inost_i" initialConcentration="1" charge="0" name="myo-inositol" metaid="_3f57a7fc_b61d_4d56_b1af_9aa6631be703" sboTerm="SBO:0000247" compartment="i">
        <notes>
          <body xmlns="http://www.w3.org/1999/xhtml">
                <p>BIGG: inost</p>
                    <p>BRENDA: BG82786</p>
                    <p>CHARGE: 0</p>
                    <p>CHEBI: 17268, 12831, 10601, 12826, 43559, 25451</p>
                    <p>FORMULA: C6H12O6</p>
                    <p>HMDB: HMDB00211, HMDB02256</p>
                    <p>INCHI: InChI=1S/C6H12O6/c7-1-2(8)4(10)6(12)5(11)3(1)9/h1-12H/t1-,2-,3-,4+,5-,6-</p>
                    <p>KEGG: C00137, D08079, C06151</p>
                    <p>METACYC: MYO-INOSITOL</p>
                    <p>MXNREF: MNXM127</p>
                    <p>REACTOME: 426910, 429130</p>
                    <p>SEED: cpd00121</p>
                    <p>SMILES: O[C@H]1[C@H](O)[C@@H](O)[C@H](O)[C@H](O)[C@@H]1O</p>
                    <p>UPA: UPC00137</p>
                    </body>
          
        </notes>
        <annotation>
          <rdf:RDF xmlns:rdf="http://www.w3.org/1999/02/22-rdf-syntax-ns#" xmlns:bqmodel="http://biomodels.net/model-qualifiers/" xmlns:bqbiol="http://biomodels.net/biology-qualifiers/">
            <rdf:Description rdf:about="#_3f57a7fc_b61d_4d56_b1af_9aa6631be703">
              <bqbiol:is>
                <rdf:Bag>
                  <rdf:li rdf:resource="urn:miriam:chebi:CHEBI%3A17268"/>
                </rdf:Bag>
              </bqbiol:is>
            </rdf:Description>
          </rdf:RDF>
        </annotation>
            </species>
      <species id="bigg_udpgal_i" initialConcentration="1" charge="-2" name="UDP-alpha-D-galactose" metaid="_d795e46c_1822_4b51_b77d_96ec8d1d13e8" sboTerm="SBO:0000247" compartment="i">
        <notes>
          <body xmlns="http://www.w3.org/1999/xhtml">
                <p>BIGG: udpgal</p>
                    <p>BIOPATH: UDP-D-Galactose</p>
                    <p>BRENDA: BG6428</p>
                    <p>CHARGE: -2</p>
                    <p>CHEBI: 18307, 13495, 9811, 13487, 22100, 58439, 66914, 67119</p>
                    <p>FORMULA: C15H22N2O17P2</p>
                    <p>HMDB: HMDB00302</p>
                    <p>INCHI: InChI=1S/C15H24N2O17P2/c18-3-5-8(20)10(22)12(24)14(32-5)33-36(28,29)34-35(26,27)30-4-6-9(21)11(23)13(31-6)17-2-1-7(19)16-15(17)25/h1-2,5-6,8-14,18,20-24H,3-4H2,(H,26,27)(H,28,29)(H,16,19,25)/p-2/t5-,6-,8+,9-,10+,11-,12-,13-,14-/m1/s1</p>
                    <p>KEGG: C00052, G10609</p>
                    <p>METACYC: CPD-14553</p>
                    <p>MXNREF: MNXM89795</p>
                    <p>REACTOME: 29452, 1981137, 735682</p>
                    <p>SEED: cpd00043</p>
                    <p>SMILES: OC[C@H]1O[C@H](OP([O-])(=O)OP([O-])(=O)OC[C@H]2O[C@H]([C@H](O)[C@@H]2O)N2C=CC(=O)NC2=O)[C@H](O)[C@@H](O)[C@H]1O</p>
                    </body>
          
        </notes>
        <annotation>
          <rdf:RDF xmlns:rdf="http://www.w3.org/1999/02/22-rdf-syntax-ns#" xmlns:bqmodel="http://biomodels.net/model-qualifiers/" xmlns:bqbiol="http://biomodels.net/biology-qualifiers/">
            <rdf:Description rdf:about="#_d795e46c_1822_4b51_b77d_96ec8d1d13e8">
              <bqbiol:is>
                <rdf:Bag>
                  <rdf:li rdf:resource="urn:miriam:chebi:CHEBI%3A18307"/>
                  <rdf:li rdf:resource="urn:miriam:chebi:CHEBI%3A58439"/>
                  <rdf:li rdf:resource="urn:miriam:chebi:CHEBI%3A66914"/>
                  <rdf:li rdf:resource="urn:miriam:chebi:CHEBI%3A67119"/>
                </rdf:Bag>
              </bqbiol:is>
            </rdf:Description>
          </rdf:RDF>
        </annotation>
            </species>
      <species id="Celf_3172_i" initialConcentration="1" name="UDP-glucose 4-epimerase" metaid="_a1d5d215_0026_4c37_87ce_7aa1136992a8" boundaryCondition="true" sboTerm="SBO:0000252" compartment="i">
        <annotation>
          <rdf:RDF xmlns:rdf="http://www.w3.org/1999/02/22-rdf-syntax-ns#" xmlns:bqmodel="http://biomodels.net/model-qualifiers/" xmlns:bqbiol="http://biomodels.net/biology-qualifiers/">
            <rdf:Description rdf:about="#_a1d5d215_0026_4c37_87ce_7aa1136992a8">
              <bqbiol:isEncodedBy>
                <rdf:Bag>
                  <rdf:li rdf:resource="urn:miriam:kegg.genes:cfi%3ACelf_3172"/>
                </rdf:Bag>
              </bqbiol:isEncodedBy>
              <bqbiol:is>
                <rdf:Bag>
                  <rdf:li rdf:resource="urn:miriam:uniprot:F4GZX0"/>
                </rdf:Bag>
              </bqbiol:is>
            </rdf:Description>
          </rdf:RDF>
        </annotation>
            </species>
      <species id="bigg_gal1p_i" initialConcentration="1" charge="-2" name="alpha-D-galactose 1-phosphate(2-)" metaid="_c543081d_0a14_4d03_82cd_90c340a08528" sboTerm="SBO:0000247" compartment="i">
        <notes>
          <body xmlns="http://www.w3.org/1999/xhtml">
                <p>BIGG: gal1p</p>
                    <p>BRENDA: BG22599, BG22600</p>
                    <p>CHARGE: -2</p>
                    <p>CHEBI: 17973, 12305, 12306, 22374, 10232, 37480, 20957, 59011, 4140, 58336</p>
                    <p>FORMULA: C6H11O9P</p>
                    <p>HMDB: HMDB00645, HMDB03359</p>
                    <p>INCHI: InChI=1S/C6H13O9P/c7-1-2-3(8)4(9)5(10)6(14-2)15-16(11,12)13/h2-10H,1H2,(H2,11,12,13)/p-2/t2-,3+,4+,5-,6-/m1/s1</p>
                    <p>KEGG: C00446, C03384</p>
                    <p>METACYC: GALACTOSE-1P</p>
                    <p>MXNREF: MNXM336</p>
                    <p>REACTOME: 30170</p>
                    <p>SEED: cpd00348</p>
                    <p>SMILES: OC[C@H]1O[C@H](OP([O-])([O-])=O)[C@H](O)[C@@H](O)[C@H]1O</p>
                    </body>
          
        </notes>
        <annotation>
          <rdf:RDF xmlns:rdf="http://www.w3.org/1999/02/22-rdf-syntax-ns#" xmlns:bqmodel="http://biomodels.net/model-qualifiers/" xmlns:bqbiol="http://biomodels.net/biology-qualifiers/">
            <rdf:Description rdf:about="#_c543081d_0a14_4d03_82cd_90c340a08528">
              <bqbiol:is>
                <rdf:Bag>
                  <rdf:li rdf:resource="urn:miriam:chebi:CHEBI%3A17973"/>
                  <rdf:li rdf:resource="urn:miriam:chebi:CHEBI%3A37480"/>
                  <rdf:li rdf:resource="urn:miriam:chebi:CHEBI%3A58336"/>
                </rdf:Bag>
              </bqbiol:is>
            </rdf:Description>
          </rdf:RDF>
        </annotation>
            </species>
      <species id="Celf_1151_i" initialConcentration="1" name="Galactose-1-phosphate uridylyltransferase" metaid="_771e8eab_653b_4bf9_abe0_a8f9f5ef3c92" boundaryCondition="true" sboTerm="SBO:0000252" compartment="i">
        <annotation>
          <rdf:RDF xmlns:rdf="http://www.w3.org/1999/02/22-rdf-syntax-ns#" xmlns:bqmodel="http://biomodels.net/model-qualifiers/" xmlns:bqbiol="http://biomodels.net/biology-qualifiers/">
            <rdf:Description rdf:about="#_771e8eab_653b_4bf9_abe0_a8f9f5ef3c92">
              <bqbiol:isEncodedBy>
                <rdf:Bag>
                  <rdf:li rdf:resource="urn:miriam:kegg.genes:cfi%3ACelf_1151"/>
                </rdf:Bag>
              </bqbiol:isEncodedBy>
              <bqbiol:is>
                <rdf:Bag>
                  <rdf:li rdf:resource="urn:miriam:uniprot:F4H365"/>
                </rdf:Bag>
              </bqbiol:is>
            </rdf:Description>
          </rdf:RDF>
        </annotation>
            </species>
      <species id="Celf_1150_i" initialConcentration="1" name="Galactokinase" metaid="_a1cd5250_7c7d_43e8_8f80_984e49d27783" boundaryCondition="true" sboTerm="SBO:0000252" compartment="i">
        <annotation>
          <rdf:RDF xmlns:rdf="http://www.w3.org/1999/02/22-rdf-syntax-ns#" xmlns:bqmodel="http://biomodels.net/model-qualifiers/" xmlns:bqbiol="http://biomodels.net/biology-qualifiers/">
            <rdf:Description rdf:about="#_a1cd5250_7c7d_43e8_8f80_984e49d27783">
              <bqbiol:isEncodedBy>
                <rdf:Bag>
                  <rdf:li rdf:resource="urn:miriam:kegg.genes:cfi%3ACelf_1150"/>
                </rdf:Bag>
              </bqbiol:isEncodedBy>
              <bqbiol:is>
                <rdf:Bag>
                  <rdf:li rdf:resource="urn:miriam:uniprot:F4H364"/>
                </rdf:Bag>
              </bqbiol:is>
            </rdf:Description>
          </rdf:RDF>
        </annotation>
            </species>
      <species id="MNXM54123_i" initialConcentration="1" name="galactan" metaid="_3197d27d_753d_44c8_ab61_ea69ef2f2e28" sboTerm="SBO:0000247" compartment="i">
        <notes>
          <body xmlns="http://www.w3.org/1999/xhtml">
                <p>CHEBI: 37165, 5249, 24134</p>
                    <p>FORMULA:</p>
                    <p>INCHI:</p>
                    <p>KEGG: C05796, G10534</p>
                    <p>METACYC: Galactans</p>
                    <p>MXNREF: MNXM54123</p>
                    <p>SMILES:</p>
                    </body>
          
        </notes>
        <annotation>
          <rdf:RDF xmlns:rdf="http://www.w3.org/1999/02/22-rdf-syntax-ns#" xmlns:bqmodel="http://biomodels.net/model-qualifiers/" xmlns:bqbiol="http://biomodels.net/biology-qualifiers/">
            <rdf:Description rdf:about="#_3197d27d_753d_44c8_ab61_ea69ef2f2e28">
              <bqbiol:is>
                <rdf:Bag>
                  <rdf:li rdf:resource="urn:miriam:chebi:CHEBI%3A37165"/>
                </rdf:Bag>
              </bqbiol:is>
            </rdf:Description>
          </rdf:RDF>
        </annotation>
            </species>
      <species id="Celf_0526_i" initialConcentration="1" name="Beta-galactosidase" metaid="_e3a8794a_e3ec_42ff_b110_afeeaab21a2c" boundaryCondition="true" sboTerm="SBO:0000252" compartment="i">
        <annotation>
          <rdf:RDF xmlns:rdf="http://www.w3.org/1999/02/22-rdf-syntax-ns#" xmlns:bqmodel="http://biomodels.net/model-qualifiers/" xmlns:bqbiol="http://biomodels.net/biology-qualifiers/">
            <rdf:Description rdf:about="#_e3a8794a_e3ec_42ff_b110_afeeaab21a2c">
              <bqbiol:isEncodedBy>
                <rdf:Bag>
                  <rdf:li rdf:resource="urn:miriam:kegg.genes:cfi%3ACelf_0526"/>
                </rdf:Bag>
              </bqbiol:isEncodedBy>
              <bqbiol:is>
                <rdf:Bag>
                  <rdf:li rdf:resource="urn:miriam:uniprot:F4H8A9"/>
                </rdf:Bag>
              </bqbiol:is>
            </rdf:Description>
          </rdf:RDF>
        </annotation>
            </species>
      <species id="Celf_0885_i" initialConcentration="1" name="Beta-galactosidase" metaid="_20cd7b8c_3124_45ec_9c4f_94c96d4d65b1" boundaryCondition="true" sboTerm="SBO:0000252" compartment="i">
        <annotation>
          <rdf:RDF xmlns:rdf="http://www.w3.org/1999/02/22-rdf-syntax-ns#" xmlns:bqmodel="http://biomodels.net/model-qualifiers/" xmlns:bqbiol="http://biomodels.net/biology-qualifiers/">
            <rdf:Description rdf:about="#_20cd7b8c_3124_45ec_9c4f_94c96d4d65b1">
              <bqbiol:isEncodedBy>
                <rdf:Bag>
                  <rdf:li rdf:resource="urn:miriam:kegg.genes:cfi%3ACelf_0885"/>
                </rdf:Bag>
              </bqbiol:isEncodedBy>
              <bqbiol:is>
                <rdf:Bag>
                  <rdf:li rdf:resource="urn:miriam:uniprot:F4H0Q0"/>
                </rdf:Bag>
              </bqbiol:is>
            </rdf:Description>
          </rdf:RDF>
        </annotation>
            </species>
      <species id="Celf_0886_i" initialConcentration="1" name="Beta-galactosidase" metaid="_e4a1d922_70c4_4a14_983f_a62cdd20a0a9" boundaryCondition="true" sboTerm="SBO:0000252" compartment="i">
        <annotation>
          <rdf:RDF xmlns:rdf="http://www.w3.org/1999/02/22-rdf-syntax-ns#" xmlns:bqmodel="http://biomodels.net/model-qualifiers/" xmlns:bqbiol="http://biomodels.net/biology-qualifiers/">
            <rdf:Description rdf:about="#_e4a1d922_70c4_4a14_983f_a62cdd20a0a9">
              <bqbiol:isEncodedBy>
                <rdf:Bag>
                  <rdf:li rdf:resource="urn:miriam:kegg.genes:cfi%3ACelf_0886"/>
                </rdf:Bag>
              </bqbiol:isEncodedBy>
              <bqbiol:is>
                <rdf:Bag>
                  <rdf:li rdf:resource="urn:miriam:uniprot:F4H0Q1"/>
                </rdf:Bag>
              </bqbiol:is>
            </rdf:Description>
          </rdf:RDF>
        </annotation>
            </species>
      <species id="Celf_2785_i" initialConcentration="1" name="Beta-galactosidase" metaid="_4bfee207_c8c9_4a44_83be_9aef5c89e1af" boundaryCondition="true" sboTerm="SBO:0000252" compartment="i">
        <annotation>
          <rdf:RDF xmlns:rdf="http://www.w3.org/1999/02/22-rdf-syntax-ns#" xmlns:bqmodel="http://biomodels.net/model-qualifiers/" xmlns:bqbiol="http://biomodels.net/biology-qualifiers/">
            <rdf:Description rdf:about="#_4bfee207_c8c9_4a44_83be_9aef5c89e1af">
              <bqbiol:isEncodedBy>
                <rdf:Bag>
                  <rdf:li rdf:resource="urn:miriam:kegg.genes:cfi%3ACelf_2785"/>
                </rdf:Bag>
              </bqbiol:isEncodedBy>
              <bqbiol:is>
                <rdf:Bag>
                  <rdf:li rdf:resource="urn:miriam:uniprot:F4H7E8"/>
                </rdf:Bag>
              </bqbiol:is>
            </rdf:Description>
          </rdf:RDF>
        </annotation>
            </species>
      <species id="Celf_3271_i" initialConcentration="1" name="Beta-galactosidase" metaid="_1c04b13f_df85_4040_949a_6dbcd618726c" boundaryCondition="true" sboTerm="SBO:0000252" compartment="i">
        <annotation>
          <rdf:RDF xmlns:rdf="http://www.w3.org/1999/02/22-rdf-syntax-ns#" xmlns:bqmodel="http://biomodels.net/model-qualifiers/" xmlns:bqbiol="http://biomodels.net/biology-qualifiers/">
            <rdf:Description rdf:about="#_1c04b13f_df85_4040_949a_6dbcd618726c">
              <bqbiol:isEncodedBy>
                <rdf:Bag>
                  <rdf:li rdf:resource="urn:miriam:kegg.genes:cfi%3ACelf_3271"/>
                </rdf:Bag>
              </bqbiol:isEncodedBy>
              <bqbiol:is>
                <rdf:Bag>
                  <rdf:li rdf:resource="urn:miriam:uniprot:F4H116"/>
                </rdf:Bag>
              </bqbiol:is>
            </rdf:Description>
          </rdf:RDF>
        </annotation>
            </species>
      <species id="Celf_3313_i" initialConcentration="1" name="Beta-galactosidase" metaid="_7afee86c_ab42_49c7_adeb_86d287f6f887" boundaryCondition="true" sboTerm="SBO:0000252" compartment="i">
        <annotation>
          <rdf:RDF xmlns:rdf="http://www.w3.org/1999/02/22-rdf-syntax-ns#" xmlns:bqmodel="http://biomodels.net/model-qualifiers/" xmlns:bqbiol="http://biomodels.net/biology-qualifiers/">
            <rdf:Description rdf:about="#_7afee86c_ab42_49c7_adeb_86d287f6f887">
              <bqbiol:isEncodedBy>
                <rdf:Bag>
                  <rdf:li rdf:resource="urn:miriam:kegg.genes:cfi%3ACelf_3313"/>
                </rdf:Bag>
              </bqbiol:isEncodedBy>
              <bqbiol:is>
                <rdf:Bag>
                  <rdf:li rdf:resource="urn:miriam:uniprot:F4H158"/>
                </rdf:Bag>
              </bqbiol:is>
            </rdf:Description>
          </rdf:RDF>
        </annotation>
            </species>
      <species id="Celf_3624_i" initialConcentration="1" name="Beta-galactosidase" metaid="_085b31f8_6f30_4e1a_8477_6a88b106cfbb" boundaryCondition="true" sboTerm="SBO:0000252" compartment="i">
        <annotation>
          <rdf:RDF xmlns:rdf="http://www.w3.org/1999/02/22-rdf-syntax-ns#" xmlns:bqmodel="http://biomodels.net/model-qualifiers/" xmlns:bqbiol="http://biomodels.net/biology-qualifiers/">
            <rdf:Description rdf:about="#_085b31f8_6f30_4e1a_8477_6a88b106cfbb">
              <bqbiol:isEncodedBy>
                <rdf:Bag>
                  <rdf:li rdf:resource="urn:miriam:kegg.genes:cfi%3ACelf_3624"/>
                </rdf:Bag>
              </bqbiol:isEncodedBy>
              <bqbiol:is>
                <rdf:Bag>
                  <rdf:li rdf:resource="urn:miriam:uniprot:F4H3R6"/>
                </rdf:Bag>
              </bqbiol:is>
            </rdf:Description>
          </rdf:RDF>
        </annotation>
            </species>
      <species id="Celf_2714_i" initialConcentration="1" name="Alpha amylase catalytic region" metaid="_21822bd1_b9c0_442b_ab19_f152e0c4a7d2" boundaryCondition="true" sboTerm="SBO:0000252" compartment="i">
        <annotation>
          <rdf:RDF xmlns:rdf="http://www.w3.org/1999/02/22-rdf-syntax-ns#" xmlns:bqmodel="http://biomodels.net/model-qualifiers/" xmlns:bqbiol="http://biomodels.net/biology-qualifiers/">
            <rdf:Description rdf:about="#_21822bd1_b9c0_442b_ab19_f152e0c4a7d2">
              <bqbiol:isEncodedBy>
                <rdf:Bag>
                  <rdf:li rdf:resource="urn:miriam:kegg.genes:cfi%3ACelf_2714"/>
                </rdf:Bag>
              </bqbiol:isEncodedBy>
              <bqbiol:is>
                <rdf:Bag>
                  <rdf:li rdf:resource="urn:miriam:uniprot:F4H6S7"/>
                </rdf:Bag>
              </bqbiol:is>
            </rdf:Description>
          </rdf:RDF>
        </annotation>
            </species>
      <species id="MNXM1085_i" initialConcentration="1" charge="0" name="L-galactono-1,4-lactone" metaid="_175ebbbe_3831_4086_8c96_a59350f32c45" sboTerm="SBO:0000247" compartment="i">
        <notes>
          <body xmlns="http://www.w3.org/1999/xhtml">
                <p>BRENDA: BG21815</p>
                    <p>CHARGE: 0</p>
                    <p>CHEBI: 17464, 21297, 6221, 13106</p>
                    <p>FORMULA: C6H10O6</p>
                    <p>INCHI: InChI=1S/C6H10O6/c7-1-2(8)5-3(9)4(10)6(11)12-5/h2-5,7-10H,1H2/t2-,3-,4-,5+/m0/s1</p>
                    <p>KEGG: C01115</p>
                    <p>METACYC: CPD-330</p>
                    <p>MXNREF: MNXM1085</p>
                    <p>SEED: cpd00820</p>
                    <p>SMILES: OC[C@H](O)[C@H]1OC(=O)[C@@H](O)[C@@H]1O</p>
                    <p>UPA: UPC01115</p>
                    </body>
          
        </notes>
        <annotation>
          <rdf:RDF xmlns:rdf="http://www.w3.org/1999/02/22-rdf-syntax-ns#" xmlns:bqmodel="http://biomodels.net/model-qualifiers/" xmlns:bqbiol="http://biomodels.net/biology-qualifiers/">
            <rdf:Description rdf:about="#_175ebbbe_3831_4086_8c96_a59350f32c45">
              <bqbiol:is>
                <rdf:Bag>
                  <rdf:li rdf:resource="urn:miriam:chebi:CHEBI%3A17464"/>
                </rdf:Bag>
              </bqbiol:is>
            </rdf:Description>
          </rdf:RDF>
        </annotation>
            </species>
      <species id="MNXM4637_i" initialConcentration="1" charge="0" name="L-galactopyranose" metaid="_486c09c4_6a02_4923_8e56_1e7a324f2fe1" sboTerm="SBO:0000247" compartment="i">
        <notes>
          <body xmlns="http://www.w3.org/1999/xhtml">
                <p>CHARGE: 0</p>
                    <p>CHEBI: 37618, 37619, 37620, 42905, 42904, 6222</p>
                    <p>FORMULA: C6H12O6</p>
                    <p>INCHI: InChI=1S/C6H12O6/c7-1-2-3(8)4(9)5(10)6(11)12-2/h2-11H,1H2/t2-,3+,4+,5-,6?/m0/s1</p>
                    <p>KEGG: C01825</p>
                    <p>METACYC: CPD-13428, L-GALACTOSE</p>
                    <p>MXNREF: MNXM4637</p>
                    <p>SEED: cpd01257</p>
                    <p>SMILES: OC[C@@H]1OC(O)[C@@H](O)[C@H](O)[C@@H]1O</p>
                    <p>UPA: UPC01825</p>
                    </body>
          
        </notes>
        <annotation>
          <rdf:RDF xmlns:rdf="http://www.w3.org/1999/02/22-rdf-syntax-ns#" xmlns:bqmodel="http://biomodels.net/model-qualifiers/" xmlns:bqbiol="http://biomodels.net/biology-qualifiers/">
            <rdf:Description rdf:about="#_486c09c4_6a02_4923_8e56_1e7a324f2fe1">
              <bqbiol:is>
                <rdf:Bag>
                  <rdf:li rdf:resource="urn:miriam:chebi:CHEBI%3A37618"/>
                  <rdf:li rdf:resource="urn:miriam:chebi:CHEBI%3A37619"/>
                  <rdf:li rdf:resource="urn:miriam:chebi:CHEBI%3A37620"/>
                  <rdf:li rdf:resource="urn:miriam:chebi:CHEBI%3A42905"/>
                </rdf:Bag>
              </bqbiol:is>
            </rdf:Description>
          </rdf:RDF>
        </annotation>
            </species>
      <species id="Celf_0193_i" initialConcentration="1" name="Pyridoxal 4-dehydrogenase" metaid="_e8a3b2c8_35f0_482e_91e4_e75af8b29b33" boundaryCondition="true" sboTerm="SBO:0000252" compartment="i">
        <annotation>
          <rdf:RDF xmlns:rdf="http://www.w3.org/1999/02/22-rdf-syntax-ns#" xmlns:bqmodel="http://biomodels.net/model-qualifiers/" xmlns:bqbiol="http://biomodels.net/biology-qualifiers/">
            <rdf:Description rdf:about="#_e8a3b2c8_35f0_482e_91e4_e75af8b29b33">
              <bqbiol:isEncodedBy>
                <rdf:Bag>
                  <rdf:li rdf:resource="urn:miriam:kegg.genes:cfi%3ACelf_0193"/>
                </rdf:Bag>
              </bqbiol:isEncodedBy>
              <bqbiol:is>
                <rdf:Bag>
                  <rdf:li rdf:resource="urn:miriam:uniprot:F4H5L5"/>
                </rdf:Bag>
              </bqbiol:is>
            </rdf:Description>
          </rdf:RDF>
        </annotation>
            </species>
      <species id="MNXM2573_i" initialConcentration="1" name="(2E)-Octadecenoyl-[acp]" metaid="_c227bea3_8d31_48c7_aa20_429da5d4c9f3" sboTerm="SBO:0000247" compartment="i">
        <notes>
          <body xmlns="http://www.w3.org/1999/xhtml">
                <p>FORMULA: C18H33OSR</p>
                    <p>INCHI:</p>
                    <p>KEGG: C16221</p>
                    <p>MXNREF: MNXM2573</p>
                    <p>SEED: cpd14940</p>
                    <p>SMILES: CCCCCCCCCCCCCCC\C=C\C(=O)S[*]</p>
                    </body>
          
        </notes>
      </species>
      <species id="MNXM1493_i" initialConcentration="1" name="Octadecanoyl-[acyl-carrier protein]" metaid="_19c9fdf9_fb5e_4560_9103_1874d3fa9536" sboTerm="SBO:0000247" compartment="i">
        <notes>
          <body xmlns="http://www.w3.org/1999/xhtml">
                <p>FORMULA: C18H35OSR</p>
                    <p>INCHI:</p>
                    <p>KEGG: C04088</p>
                    <p>MXNREF: MNXM1493</p>
                    <p>SEED: cpd12458</p>
                    <p>SMILES: CCCCCCCCCCCCCCCCCC(=O)S[*]</p>
                    </body>
          
        </notes>
      </species>
      <species id="Celf_1715_i" initialConcentration="1" name="Enoyl-[acyl-carrier-protein] reductase [NADH]" metaid="_456af0b6_4504_4555_8e7e_1b2e2e927d8d" boundaryCondition="true" sboTerm="SBO:0000252" compartment="i">
        <annotation>
          <rdf:RDF xmlns:rdf="http://www.w3.org/1999/02/22-rdf-syntax-ns#" xmlns:bqmodel="http://biomodels.net/model-qualifiers/" xmlns:bqbiol="http://biomodels.net/biology-qualifiers/">
            <rdf:Description rdf:about="#_456af0b6_4504_4555_8e7e_1b2e2e927d8d">
              <bqbiol:isEncodedBy>
                <rdf:Bag>
                  <rdf:li rdf:resource="urn:miriam:kegg.genes:cfi%3ACelf_1715"/>
                </rdf:Bag>
              </bqbiol:isEncodedBy>
              <bqbiol:is>
                <rdf:Bag>
                  <rdf:li rdf:resource="urn:miriam:uniprot:F4H8G6"/>
                </rdf:Bag>
              </bqbiol:is>
            </rdf:Description>
          </rdf:RDF>
        </annotation>
            </species>
      <species id="MNXM3491_i" initialConcentration="1" name="3-Oxostearoyl-[acp]" metaid="_e00d4cc0_b44b_4747_be0c_b55840bd4997" sboTerm="SBO:0000247" compartment="i">
        <notes>
          <body xmlns="http://www.w3.org/1999/xhtml">
                <p>FORMULA: C18H33O2SR</p>
                    <p>INCHI:</p>
                    <p>KEGG: C16219</p>
                    <p>MXNREF: MNXM3491</p>
                    <p>SEED: cpd14938</p>
                    <p>SMILES: CCCCCCCCCCCCCCCC(=O)CC(=O)S[*]</p>
                    </body>
          
        </notes>
      </species>
      <species id="bigg_ACP_i" initialConcentration="1" name="holo-[acyl-carrier protein]" metaid="_2949172a_d8b5_4bb7_bd3a_6c09d114f40c" sboTerm="SBO:0000247" compartment="i">
        <notes>
          <body xmlns="http://www.w3.org/1999/xhtml">
                <p>BIGG: ACP</p>
                    <p>BIOPATH: ACP-SH, Thiol</p>
                    <p>BRENDA: BG93328</p>
                    <p>CHEBI: 13534, 18359, 14405, 2458, 29256, 9556, 26969, 13696, 47908, 13812, 2585, 22328</p>
                    <p>FORMULA:</p>
                    <p>INCHI:</p>
                    <p>KEGG: C00145, C00229, C00812, C01336, C04298, C16736</p>
                    <p>METACYC: ACP, Alkyl-Thiols, Malonate-Decarboxylases-Thiol-Form, Thiols</p>
                    <p>MXNREF: MNXM925</p>
                    <p>SEED: cpd11493, cpd11622, cpd11753, cpd11849, cpd12512</p>
                    <p>SMILES:</p>
                    <p>UPA: UPC00229</p>
                    </body>
          
        </notes>
        <annotation>
          <rdf:RDF xmlns:rdf="http://www.w3.org/1999/02/22-rdf-syntax-ns#" xmlns:bqmodel="http://biomodels.net/model-qualifiers/" xmlns:bqbiol="http://biomodels.net/biology-qualifiers/">
            <rdf:Description rdf:about="#_2949172a_d8b5_4bb7_bd3a_6c09d114f40c">
              <bqbiol:is>
                <rdf:Bag>
                  <rdf:li rdf:resource="urn:miriam:chebi:CHEBI%3A13534"/>
                  <rdf:li rdf:resource="urn:miriam:chebi:CHEBI%3A18359"/>
                  <rdf:li rdf:resource="urn:miriam:chebi:CHEBI%3A29256"/>
                  <rdf:li rdf:resource="urn:miriam:chebi:CHEBI%3A47908"/>
                </rdf:Bag>
              </bqbiol:is>
            </rdf:Description>
          </rdf:RDF>
        </annotation>
            </species>
      <species id="bigg_malACP_i" initialConcentration="1" name="carboxyacetyl-[acyl-carrier protein]" metaid="_b9688e57_d05b_45c7_8f6c_18e13dcd739a" sboTerm="SBO:0000247" compartment="i">
        <notes>
          <body xmlns="http://www.w3.org/1999/xhtml">
                <p>BIGG: malACP</p>
                    <p>BRENDA: BG93827</p>
                    <p>CHEBI: 17330, 6662, 14566</p>
                    <p>FORMULA: C3H3O3SR</p>
                    <p>INCHI:</p>
                    <p>KEGG: C01209</p>
                    <p>MXNREF: MNXM184</p>
                    <p>SEED: cpd11492</p>
                    <p>SMILES: [O-]C(=O)CC(=O)S[*]</p>
                    </body>
          
        </notes>
        <annotation>
          <rdf:RDF xmlns:rdf="http://www.w3.org/1999/02/22-rdf-syntax-ns#" xmlns:bqmodel="http://biomodels.net/model-qualifiers/" xmlns:bqbiol="http://biomodels.net/biology-qualifiers/">
            <rdf:Description rdf:about="#_b9688e57_d05b_45c7_8f6c_18e13dcd739a">
              <bqbiol:is>
                <rdf:Bag>
                  <rdf:li rdf:resource="urn:miriam:chebi:CHEBI%3A17330"/>
                </rdf:Bag>
              </bqbiol:is>
            </rdf:Description>
          </rdf:RDF>
        </annotation>
            </species>
      <species id="MNXM844_i" initialConcentration="1" name="palmitoyl-[acyl-carrier protein]" metaid="_4af11789_75f1_42d9_b423_7065ec1e5151" sboTerm="SBO:0000247" compartment="i">
        <notes>
          <body xmlns="http://www.w3.org/1999/xhtml">
                <p>CHEBI: 5697</p>
                    <p>FORMULA: C16H31OSR</p>
                    <p>INCHI:</p>
                    <p>KEGG: C05764</p>
                    <p>MXNREF: MNXM844</p>
                    <p>SEED: cpd11476</p>
                    <p>SMILES: CCCCCCCCCCCCCCCC(=O)S[*]</p>
                    </body>
          
        </notes>
        <annotation>
          <rdf:RDF xmlns:rdf="http://www.w3.org/1999/02/22-rdf-syntax-ns#" xmlns:bqmodel="http://biomodels.net/model-qualifiers/" xmlns:bqbiol="http://biomodels.net/biology-qualifiers/">
            <rdf:Description rdf:about="#_4af11789_75f1_42d9_b423_7065ec1e5151">
              <bqbiol:is>
                <rdf:Bag>
                  <rdf:li rdf:resource="urn:miriam:chebi:CHEBI%3A5697"/>
                </rdf:Bag>
              </bqbiol:is>
            </rdf:Description>
          </rdf:RDF>
        </annotation>
            </species>
      <species id="Celf_2269_i" initialConcentration="1" name="3-oxoacyl-[acyl-carrier-protein] synthase 2" metaid="_befea06c_4ebf_4908_8f34_13fad7943eeb" boundaryCondition="true" sboTerm="SBO:0000252" compartment="i">
        <annotation>
          <rdf:RDF xmlns:rdf="http://www.w3.org/1999/02/22-rdf-syntax-ns#" xmlns:bqmodel="http://biomodels.net/model-qualifiers/" xmlns:bqbiol="http://biomodels.net/biology-qualifiers/">
            <rdf:Description rdf:about="#_befea06c_4ebf_4908_8f34_13fad7943eeb">
              <bqbiol:isEncodedBy>
                <rdf:Bag>
                  <rdf:li rdf:resource="urn:miriam:kegg.genes:cfi%3ACelf_2269"/>
                </rdf:Bag>
              </bqbiol:isEncodedBy>
              <bqbiol:is>
                <rdf:Bag>
                  <rdf:li rdf:resource="urn:miriam:uniprot:F4H299"/>
                </rdf:Bag>
              </bqbiol:is>
            </rdf:Description>
          </rdf:RDF>
        </annotation>
            </species>
      <species id="MNXM3843_i" initialConcentration="1" name="3-Hydroxyoctadecanoyl-[acp]" metaid="_f338fc14_891e_4b43_ad2e_8ad4b0960b2d" sboTerm="SBO:0000247" compartment="i">
        <notes>
          <body xmlns="http://www.w3.org/1999/xhtml">
                <p>FORMULA: C18H35O2SR</p>
                    <p>INCHI:</p>
                    <p>KEGG: C16220</p>
                    <p>MXNREF: MNXM3843</p>
                    <p>SEED: cpd14939</p>
                    <p>SMILES: CCCCCCCCCCCCCCCC(O)CC(=O)S[*]</p>
                    </body>
          
        </notes>
      </species>
      <species id="Celf_0812_i" initialConcentration="1" name="Short-chain dehydrogenase/reductase SDR" metaid="_794baeb0_e29e_4cad_88b6_edc514f956f0" boundaryCondition="true" sboTerm="SBO:0000252" compartment="i">
        <annotation>
          <rdf:RDF xmlns:rdf="http://www.w3.org/1999/02/22-rdf-syntax-ns#" xmlns:bqmodel="http://biomodels.net/model-qualifiers/" xmlns:bqbiol="http://biomodels.net/biology-qualifiers/">
            <rdf:Description rdf:about="#_794baeb0_e29e_4cad_88b6_edc514f956f0">
              <bqbiol:isEncodedBy>
                <rdf:Bag>
                  <rdf:li rdf:resource="urn:miriam:kegg.genes:cfi%3ACelf_0812"/>
                </rdf:Bag>
              </bqbiol:isEncodedBy>
              <bqbiol:is>
                <rdf:Bag>
                  <rdf:li rdf:resource="urn:miriam:uniprot:F4H030"/>
                </rdf:Bag>
              </bqbiol:is>
            </rdf:Description>
          </rdf:RDF>
        </annotation>
            </species>
      <species id="Celf_1714_i" initialConcentration="1" name="3-oxoacyl-" metaid="_388f2d84_08c8_4caf_aeda_23fdebd695f5" boundaryCondition="true" sboTerm="SBO:0000252" compartment="i">
        <annotation>
          <rdf:RDF xmlns:rdf="http://www.w3.org/1999/02/22-rdf-syntax-ns#" xmlns:bqmodel="http://biomodels.net/model-qualifiers/" xmlns:bqbiol="http://biomodels.net/biology-qualifiers/">
            <rdf:Description rdf:about="#_388f2d84_08c8_4caf_aeda_23fdebd695f5">
              <bqbiol:isEncodedBy>
                <rdf:Bag>
                  <rdf:li rdf:resource="urn:miriam:kegg.genes:cfi%3ACelf_1714"/>
                </rdf:Bag>
              </bqbiol:isEncodedBy>
              <bqbiol:is>
                <rdf:Bag>
                  <rdf:li rdf:resource="urn:miriam:uniprot:F4H8G5"/>
                </rdf:Bag>
              </bqbiol:is>
            </rdf:Description>
          </rdf:RDF>
        </annotation>
            </species>
      <species id="Celf_2627_i" initialConcentration="1" name="Short-chain dehydrogenase/reductase SDR" metaid="_2173c984_63e1_41c8_a052_4d51be04b360" boundaryCondition="true" sboTerm="SBO:0000252" compartment="i">
        <annotation>
          <rdf:RDF xmlns:rdf="http://www.w3.org/1999/02/22-rdf-syntax-ns#" xmlns:bqmodel="http://biomodels.net/model-qualifiers/" xmlns:bqbiol="http://biomodels.net/biology-qualifiers/">
            <rdf:Description rdf:about="#_2173c984_63e1_41c8_a052_4d51be04b360">
              <bqbiol:isEncodedBy>
                <rdf:Bag>
                  <rdf:li rdf:resource="urn:miriam:kegg.genes:cfi%3ACelf_2627"/>
                </rdf:Bag>
              </bqbiol:isEncodedBy>
              <bqbiol:is>
                <rdf:Bag>
                  <rdf:li rdf:resource="urn:miriam:uniprot:F4H621"/>
                </rdf:Bag>
              </bqbiol:is>
            </rdf:Description>
          </rdf:RDF>
        </annotation>
            </species>
      <species id="Celf_3195_i" initialConcentration="1" name="Short-chain dehydrogenase/reductase SDR" metaid="_5286dbe6_bbda_46c2_a6ec_5a9de97a52bf" boundaryCondition="true" sboTerm="SBO:0000252" compartment="i">
        <annotation>
          <rdf:RDF xmlns:rdf="http://www.w3.org/1999/02/22-rdf-syntax-ns#" xmlns:bqmodel="http://biomodels.net/model-qualifiers/" xmlns:bqbiol="http://biomodels.net/biology-qualifiers/">
            <rdf:Description rdf:about="#_5286dbe6_bbda_46c2_a6ec_5a9de97a52bf">
              <bqbiol:isEncodedBy>
                <rdf:Bag>
                  <rdf:li rdf:resource="urn:miriam:kegg.genes:cfi%3ACelf_3195"/>
                </rdf:Bag>
              </bqbiol:isEncodedBy>
              <bqbiol:is>
                <rdf:Bag>
                  <rdf:li rdf:resource="urn:miriam:uniprot:F4H0E0"/>
                </rdf:Bag>
              </bqbiol:is>
            </rdf:Description>
          </rdf:RDF>
        </annotation>
            </species>
      <species id="bigg_acACP_i" initialConcentration="1" name="acetyl-[acyl-carrier protein]" metaid="_c3ed2276_e419_40c1_8a1e_7e8aca0f2f66" sboTerm="SBO:0000247" compartment="i">
        <notes>
          <body xmlns="http://www.w3.org/1999/xhtml">
                <p>BIGG: acACP</p>
                    <p>BRENDA: BG93575</p>
                    <p>CHEBI: 17093, 13713, 2409</p>
                    <p>FORMULA: C2H3OSR</p>
                    <p>INCHI:</p>
                    <p>KEGG: C03939, C04334</p>
                    <p>METACYC: ACETYL-ACP</p>
                    <p>MXNREF: MNXM1269</p>
                    <p>SEED: cpd11494, cpd12520</p>
                    <p>SMILES: CC(=O)S[*]</p>
                    </body>
          
        </notes>
        <annotation>
          <rdf:RDF xmlns:rdf="http://www.w3.org/1999/02/22-rdf-syntax-ns#" xmlns:bqmodel="http://biomodels.net/model-qualifiers/" xmlns:bqbiol="http://biomodels.net/biology-qualifiers/">
            <rdf:Description rdf:about="#_c3ed2276_e419_40c1_8a1e_7e8aca0f2f66">
              <bqbiol:is>
                <rdf:Bag>
                  <rdf:li rdf:resource="urn:miriam:chebi:CHEBI%3A17093"/>
                </rdf:Bag>
              </bqbiol:is>
            </rdf:Description>
          </rdf:RDF>
        </annotation>
            </species>
      <species id="Celf_2267_i" initialConcentration="1" name="3-oxoacyl-[acyl-carrier-protein] synthase 3" metaid="_5bdc17d3_791e_4879_8993_260a145de335" boundaryCondition="true" sboTerm="SBO:0000252" compartment="i">
        <annotation>
          <rdf:RDF xmlns:rdf="http://www.w3.org/1999/02/22-rdf-syntax-ns#" xmlns:bqmodel="http://biomodels.net/model-qualifiers/" xmlns:bqbiol="http://biomodels.net/biology-qualifiers/">
            <rdf:Description rdf:about="#_5bdc17d3_791e_4879_8993_260a145de335">
              <bqbiol:isEncodedBy>
                <rdf:Bag>
                  <rdf:li rdf:resource="urn:miriam:kegg.genes:cfi%3ACelf_2267"/>
                </rdf:Bag>
              </bqbiol:isEncodedBy>
              <bqbiol:is>
                <rdf:Bag>
                  <rdf:li rdf:resource="urn:miriam:uniprot:F4H297"/>
                </rdf:Bag>
              </bqbiol:is>
            </rdf:Description>
          </rdf:RDF>
        </annotation>
            </species>
      <species id="Celf_3215_i" initialConcentration="1" name="Beta-ketoacyl-acyl-carrier-protein synthase III" metaid="_8af5d4ee_0ca0_461c_9a74_9240d009b200" boundaryCondition="true" sboTerm="SBO:0000252" compartment="i">
        <annotation>
          <rdf:RDF xmlns:rdf="http://www.w3.org/1999/02/22-rdf-syntax-ns#" xmlns:bqmodel="http://biomodels.net/model-qualifiers/" xmlns:bqbiol="http://biomodels.net/biology-qualifiers/">
            <rdf:Description rdf:about="#_8af5d4ee_0ca0_461c_9a74_9240d009b200">
              <bqbiol:isEncodedBy>
                <rdf:Bag>
                  <rdf:li rdf:resource="urn:miriam:kegg.genes:cfi%3ACelf_3215"/>
                </rdf:Bag>
              </bqbiol:isEncodedBy>
              <bqbiol:is>
                <rdf:Bag>
                  <rdf:li rdf:resource="urn:miriam:uniprot:F4H0G0"/>
                </rdf:Bag>
              </bqbiol:is>
            </rdf:Description>
          </rdf:RDF>
        </annotation>
            </species>
      <species id="bigg_actACP_i" initialConcentration="1" name="acetoacetyl-[acyl-carrier protein]" metaid="_6cb0ae8c_e564_4597_938b_da6e92919e03" sboTerm="SBO:0000247" compartment="i">
        <notes>
          <body xmlns="http://www.w3.org/1999/xhtml">
                <p>BIGG: actACP</p>
                    <p>CHEBI: 2393</p>
                    <p>FORMULA: C4H5O2SR</p>
                    <p>INCHI:</p>
                    <p>KEGG: C05744</p>
                    <p>MXNREF: MNXM1223</p>
                    <p>SEED: cpd11488</p>
                    <p>SMILES: CC(=O)CC(=O)S[*]</p>
                    </body>
          
        </notes>
        <annotation>
          <rdf:RDF xmlns:rdf="http://www.w3.org/1999/02/22-rdf-syntax-ns#" xmlns:bqmodel="http://biomodels.net/model-qualifiers/" xmlns:bqbiol="http://biomodels.net/biology-qualifiers/">
            <rdf:Description rdf:about="#_6cb0ae8c_e564_4597_938b_da6e92919e03">
              <bqbiol:is>
                <rdf:Bag>
                  <rdf:li rdf:resource="urn:miriam:chebi:CHEBI%3A2393"/>
                </rdf:Bag>
              </bqbiol:is>
            </rdf:Description>
          </rdf:RDF>
        </annotation>
            </species>
      <species id="bigg_3opalmACP_i" initialConcentration="1" name="3-oxopalmitoyl-[acyl-carrier protein]" metaid="_929cb2b7_9c9d_4da0_a745_88796c99678f" sboTerm="SBO:0000247" compartment="i">
        <notes>
          <body xmlns="http://www.w3.org/1999/xhtml">
                <p>BIGG: 3opalmACP</p>
                    <p>CHEBI: 1639</p>
                    <p>FORMULA: C16H29O2SR</p>
                    <p>INCHI:</p>
                    <p>KEGG: C05762</p>
                    <p>MXNREF: MNXM4345</p>
                    <p>SEED: cpd11485</p>
                    <p>SMILES: CCCCCCCCCCCCCC(=O)CC(=O)S[*]</p>
                    </body>
          
        </notes>
        <annotation>
          <rdf:RDF xmlns:rdf="http://www.w3.org/1999/02/22-rdf-syntax-ns#" xmlns:bqmodel="http://biomodels.net/model-qualifiers/" xmlns:bqbiol="http://biomodels.net/biology-qualifiers/">
            <rdf:Description rdf:about="#_929cb2b7_9c9d_4da0_a745_88796c99678f">
              <bqbiol:is>
                <rdf:Bag>
                  <rdf:li rdf:resource="urn:miriam:chebi:CHEBI%3A1639"/>
                </rdf:Bag>
              </bqbiol:is>
            </rdf:Description>
          </rdf:RDF>
        </annotation>
            </species>
      <species id="bigg_myrsACP_i" initialConcentration="1" name="myristoyl-[acyl-carrier protein]" metaid="_7cb13d2f_8865_45ed_8822_fe4f7e53d5bd" sboTerm="SBO:0000247" compartment="i">
        <notes>
          <body xmlns="http://www.w3.org/1999/xhtml">
                <p>BIGG: myrsACP</p>
                    <p>CHEBI: 50651, 7059, 9476</p>
                    <p>FORMULA: C14H27OSR</p>
                    <p>INCHI:</p>
                    <p>KEGG: C05761</p>
                    <p>MXNREF: MNXM564</p>
                    <p>SEED: cpd11466</p>
                    <p>SMILES: CCCCCCCCCCCCCC(=O)S[*]</p>
                    <p>UPA: UPC05761</p>
                    </body>
          
        </notes>
        <annotation>
          <rdf:RDF xmlns:rdf="http://www.w3.org/1999/02/22-rdf-syntax-ns#" xmlns:bqmodel="http://biomodels.net/model-qualifiers/" xmlns:bqbiol="http://biomodels.net/biology-qualifiers/">
            <rdf:Description rdf:about="#_7cb13d2f_8865_45ed_8822_fe4f7e53d5bd">
              <bqbiol:is>
                <rdf:Bag>
                  <rdf:li rdf:resource="urn:miriam:chebi:CHEBI%3A50651"/>
                </rdf:Bag>
              </bqbiol:is>
            </rdf:Description>
          </rdf:RDF>
        </annotation>
            </species>
      <species id="bigg_3omrsACP_i" initialConcentration="1" name="3-Oxotetradecanoyl-[acp]" metaid="_735c0d53_93bf_4911_86ef_94990b97bf21" sboTerm="SBO:0000247" compartment="i">
        <notes>
          <body xmlns="http://www.w3.org/1999/xhtml">
                <p>BIGG: 3omrsACP</p>
                    <p>FORMULA: C14H25O2SR</p>
                    <p>INCHI:</p>
                    <p>KEGG: C05759</p>
                    <p>MXNREF: MNXM4994</p>
                    <p>SEED: cpd11491</p>
                    <p>SMILES: CCCCCCCCCCCC(=O)CC(=O)S[*]</p>
                    </body>
          
        </notes>
      </species>
      <species id="bigg_ddcaACP_i" initialConcentration="1" name="a dodecanoyl-[acp]" metaid="_675a4b7a_787a_4638_8be6_3c32ac354871" sboTerm="SBO:0000247" compartment="i">
        <notes>
          <body xmlns="http://www.w3.org/1999/xhtml">
                <p>BIGG: ddcaACP</p>
                    <p>FORMULA:</p>
                    <p>INCHI:</p>
                    <p>KEGG: C05223</p>
                    <p>METACYC: Dodecanoyl-ACPs</p>
                    <p>MXNREF: MNXM5723</p>
                    <p>SEED: cpd11468</p>
                    <p>SMILES:</p>
                    <p>UPA: UPC05223</p>
                    </body>
          
        </notes>
      </species>
      <species id="bigg_3oddecACP_i" initialConcentration="1" name="3-Oxododecanoyl-[acp]" metaid="_4f11b1b2_dc6e_47b0_a60b_221544b088e7" sboTerm="SBO:0000247" compartment="i">
        <notes>
          <body xmlns="http://www.w3.org/1999/xhtml">
                <p>BIGG: 3oddecACP</p>
                    <p>FORMULA: C12H21O2SR</p>
                    <p>INCHI:</p>
                    <p>KEGG: C05756</p>
                    <p>MXNREF: MNXM3489</p>
                    <p>SEED: cpd11489</p>
                    <p>SMILES: CCCCCCCCCC(=O)CC(=O)S[*]</p>
                    </body>
          
        </notes>
      </species>
      <species id="bigg_dcaACP_i" initialConcentration="1" name="decanoyl-[acyl-carrier protein]" metaid="_dcba5f6e_78f9_4e82_aef8_a9ecdf5f7000" sboTerm="SBO:0000247" compartment="i">
        <notes>
          <body xmlns="http://www.w3.org/1999/xhtml">
                <p>BIGG: dcaACP</p>
                    <p>CHEBI: 4349</p>
                    <p>FORMULA: C10H19OSR</p>
                    <p>INCHI:</p>
                    <p>KEGG: C05755</p>
                    <p>MXNREF: MNXM1473</p>
                    <p>SEED: cpd11474</p>
                    <p>SMILES: CCCCCCCCCC(=O)S[*]</p>
                    </body>
          
        </notes>
        <annotation>
          <rdf:RDF xmlns:rdf="http://www.w3.org/1999/02/22-rdf-syntax-ns#" xmlns:bqmodel="http://biomodels.net/model-qualifiers/" xmlns:bqbiol="http://biomodels.net/biology-qualifiers/">
            <rdf:Description rdf:about="#_dcba5f6e_78f9_4e82_aef8_a9ecdf5f7000">
              <bqbiol:is>
                <rdf:Bag>
                  <rdf:li rdf:resource="urn:miriam:chebi:CHEBI%3A4349"/>
                </rdf:Bag>
              </bqbiol:is>
            </rdf:Description>
          </rdf:RDF>
        </annotation>
            </species>
      <species id="bigg_3odecACP_i" initialConcentration="1" name="3-Oxodecanoyl-[acp]" metaid="_e6d40ff9_13a8_4566_ac35_d52d65c415a6" sboTerm="SBO:0000247" compartment="i">
        <notes>
          <body xmlns="http://www.w3.org/1999/xhtml">
                <p>BIGG: 3odecACP</p>
                    <p>FORMULA: C10H17O2SR</p>
                    <p>INCHI:</p>
                    <p>KEGG: C05753</p>
                    <p>MXNREF: MNXM3854</p>
                    <p>SEED: cpd11487</p>
                    <p>SMILES: CCCCCCCC(=O)CC(=O)S[*]</p>
                    </body>
          
        </notes>
      </species>
      <species id="bigg_ocACP_i" initialConcentration="1" name="octanoyl-[acyl-carrier protein]" metaid="_66d78945_aeaf_4d61_a779_da2d381ddca0" sboTerm="SBO:0000247" compartment="i">
        <notes>
          <body xmlns="http://www.w3.org/1999/xhtml">
                <p>BIGG: ocACP</p>
                    <p>CHEBI: 7725</p>
                    <p>FORMULA: C8H15OSR</p>
                    <p>INCHI:</p>
                    <p>KEGG: C05752</p>
                    <p>MXNREF: MNXM979</p>
                    <p>SEED: cpd11470</p>
                    <p>SMILES: CCCCCCCC(=O)S[*]</p>
                    <p>UPA: UPC05752</p>
                    </body>
          
        </notes>
        <annotation>
          <rdf:RDF xmlns:rdf="http://www.w3.org/1999/02/22-rdf-syntax-ns#" xmlns:bqmodel="http://biomodels.net/model-qualifiers/" xmlns:bqbiol="http://biomodels.net/biology-qualifiers/">
            <rdf:Description rdf:about="#_66d78945_aeaf_4d61_a779_da2d381ddca0">
              <bqbiol:is>
                <rdf:Bag>
                  <rdf:li rdf:resource="urn:miriam:chebi:CHEBI%3A7725"/>
                </rdf:Bag>
              </bqbiol:is>
            </rdf:Description>
          </rdf:RDF>
        </annotation>
            </species>
      <species id="bigg_3ooctACP_i" initialConcentration="1" name="3-Oxooctanoyl-[acp]" metaid="_49e5ea4c_cbb4_4034_971d_719f272d517a" sboTerm="SBO:0000247" compartment="i">
        <notes>
          <body xmlns="http://www.w3.org/1999/xhtml">
                <p>BIGG: 3ooctACP</p>
                    <p>FORMULA: C8H13O2SR</p>
                    <p>INCHI:</p>
                    <p>KEGG: C05750</p>
                    <p>MXNREF: MNXM4344</p>
                    <p>SEED: cpd11490</p>
                    <p>SMILES: CCCCCC(=O)CC(=O)S[*]</p>
                    </body>
          
        </notes>
      </species>
      <species id="bigg_hexACP_i" initialConcentration="1" name="Hexanoyl-[acp]" metaid="_74d79d68_5f63_4d09_a458_cb7798f4048f" sboTerm="SBO:0000247" compartment="i">
        <notes>
          <body xmlns="http://www.w3.org/1999/xhtml">
                <p>BIGG: hexACP</p>
                    <p>FORMULA: C6H11OSR</p>
                    <p>INCHI:</p>
                    <p>KEGG: C05749</p>
                    <p>MXNREF: MNXM3617</p>
                    <p>SEED: cpd11472</p>
                    <p>SMILES: CCCCCC(=O)S[*]</p>
                    </body>
          
        </notes>
      </species>
      <species id="bigg_3ohexACP_i" initialConcentration="1" name="3-Oxohexanoyl-[acp]" metaid="_95bd351a_e9fc_4e86_94c1_8817c1525d87" sboTerm="SBO:0000247" compartment="i">
        <notes>
          <body xmlns="http://www.w3.org/1999/xhtml">
                <p>BIGG: 3ohexACP</p>
                    <p>FORMULA: C6H9O2SR</p>
                    <p>INCHI:</p>
                    <p>KEGG: C05746</p>
                    <p>MXNREF: MNXM4993</p>
                    <p>SEED: cpd11486</p>
                    <p>SMILES: CCCC(=O)CC(=O)S[*]</p>
                    </body>
          
        </notes>
      </species>
      <species id="bigg_butACP_i" initialConcentration="1" name="Butyryl-[acp]" metaid="_68c1e08d_c819_4221_aa21_76d37d9cf732" sboTerm="SBO:0000247" compartment="i">
        <notes>
          <body xmlns="http://www.w3.org/1999/xhtml">
                <p>BIGG: butACP</p>
                    <p>BRENDA: BG92684</p>
                    <p>FORMULA: C4H7OSR</p>
                    <p>INCHI:</p>
                    <p>KEGG: C05745</p>
                    <p>MXNREF: MNXM2645</p>
                    <p>SEED: cpd11464</p>
                    <p>SMILES: CCCC(=O)S[*]</p>
                    </body>
          
        </notes>
      </species>
      <species id="bigg_tpalm2eACP_i" initialConcentration="1" name="trans-Hexadec-2-enoyl-[acp]" metaid="_b030b366_fdf5_4050_9f0a_3f6fdc88d912" sboTerm="SBO:0000247" compartment="i">
        <notes>
          <body xmlns="http://www.w3.org/1999/xhtml">
                <p>BIGG: tpalm2eACP</p>
                    <p>FORMULA: C16H29OSR</p>
                    <p>INCHI:</p>
                    <p>KEGG: C05763</p>
                    <p>MXNREF: MNXM3105</p>
                    <p>SEED: cpd11477</p>
                    <p>SMILES: CCCCCCCCCCCCC\C=C\C(=O)S[*]</p>
                    </body>
          
        </notes>
      </species>
      <species id="bigg_3hpalmACP_i" initialConcentration="1" name="(3R)-3-Hydroxypalmitoyl-[acyl-carrier protein]" metaid="_d6a17033_c0ae_414d_bf5e_353f468c5a8b" sboTerm="SBO:0000247" compartment="i">
        <notes>
          <body xmlns="http://www.w3.org/1999/xhtml">
                <p>BIGG: 3hpalmACP</p>
                    <p>FORMULA: C16H31O2SR</p>
                    <p>INCHI:</p>
                    <p>KEGG: C04633</p>
                    <p>MXNREF: MNXM2576</p>
                    <p>SEED: cpd11481</p>
                    <p>SMILES: CCCCCCCCCCCCC[C@@H](O)CC(=O)S[*]</p>
                    </body>
          
        </notes>
      </species>
      <species id="bigg_tmrs2eACP_i" initialConcentration="1" name="trans-Tetradec-2-enoyl-[acp]" metaid="_7953159d_724d_4534_a6cf_eb570c8854a9" sboTerm="SBO:0000247" compartment="i">
        <notes>
          <body xmlns="http://www.w3.org/1999/xhtml">
                <p>BIGG: tmrs2eACP</p>
                    <p>FORMULA: C14H25OSR</p>
                    <p>INCHI:</p>
                    <p>KEGG: C05760</p>
                    <p>MXNREF: MNXM3106</p>
                    <p>SEED: cpd11467</p>
                    <p>SMILES: CCCCCCCCCCC\C=C\C(=O)S[*]</p>
                    </body>
          
        </notes>
      </species>
      <species id="bigg_3hmrsACP_i" initialConcentration="1" name="(3R)-3-Hydroxytetradecanoyl-[acyl-carrier protein]" metaid="_4515749a_f7a9_4fb1_92d1_7af73a6b0dde" sboTerm="SBO:0000247" compartment="i">
        <notes>
          <body xmlns="http://www.w3.org/1999/xhtml">
                <p>BIGG: 3hmrsACP</p>
                    <p>BRENDA: BG93410</p>
                    <p>FORMULA: C14H27O2SR</p>
                    <p>INCHI:</p>
                    <p>KEGG: C04688</p>
                    <p>MXNREF: MNXM1298</p>
                    <p>SEED: cpd11484</p>
                    <p>SMILES: CCCCCCCCCCC[C@@H](O)CC(=O)S[*]</p>
                    <p>UPA: UPC04688</p>
                    </body>
          
        </notes>
      </species>
      <species id="bigg_tddec2eACP_i" initialConcentration="1" name="trans-Dodec-2-enoyl-[acp]" metaid="_e47112eb_4be8_458d_b2d3_116b76e7925b" sboTerm="SBO:0000247" compartment="i">
        <notes>
          <body xmlns="http://www.w3.org/1999/xhtml">
                <p>BIGG: tddec2eACP</p>
                    <p>FORMULA: C12H21OSR</p>
                    <p>INCHI:</p>
                    <p>KEGG: C05758</p>
                    <p>MXNREF: MNXM3374</p>
                    <p>SEED: cpd11469</p>
                    <p>SMILES: CCCCCCCCC\C=C\C(=O)S[*]</p>
                    </body>
          
        </notes>
      </species>
      <species id="bigg_3hddecACP_i" initialConcentration="1" name="(R)-3-Hydroxydodecanoyl-[acp]" metaid="_ca0648df_cc7f_4601_aff7_1534064ca299" sboTerm="SBO:0000247" compartment="i">
        <notes>
          <body xmlns="http://www.w3.org/1999/xhtml">
                <p>BIGG: 3hddecACP</p>
                    <p>FORMULA: C12H23O2SR</p>
                    <p>INCHI:</p>
                    <p>KEGG: C05757</p>
                    <p>MXNREF: MNXM3407</p>
                    <p>SEED: cpd11480</p>
                    <p>SMILES: CCCCCCCCC[C@@H](O)CC(=O)S[*]</p>
                    </body>
          
        </notes>
      </species>
      <species id="bigg_tdec2eACP_i" initialConcentration="1" name="trans-Dec-2-enoyl-[acp]" metaid="_09c2e09d_1cab_4cd3_b4f7_502a854ccd80" sboTerm="SBO:0000247" compartment="i">
        <notes>
          <body xmlns="http://www.w3.org/1999/xhtml">
                <p>BIGG: tdec2eACP</p>
                    <p>FORMULA: C10H17OSR</p>
                    <p>INCHI:</p>
                    <p>KEGG: C05754</p>
                    <p>MXNREF: MNXM2737</p>
                    <p>SEED: cpd11475</p>
                    <p>SMILES: CCCCCCC\C=C\C(=O)S[*]</p>
                    </body>
          
        </notes>
      </species>
      <species id="bigg_3hdecACP_i" initialConcentration="1" name="(3R)-3-Hydroxydecanoyl-[acyl-carrier protein]" metaid="_01f7b0b4_3e01_4b1c_93e8_14b8468f6590" sboTerm="SBO:0000247" compartment="i">
        <notes>
          <body xmlns="http://www.w3.org/1999/xhtml">
                <p>BIGG: 3hdecACP</p>
                    <p>FORMULA: C10H19O2SR</p>
                    <p>INCHI:</p>
                    <p>KEGG: C04619</p>
                    <p>MXNREF: MNXM2575</p>
                    <p>SEED: cpd11482</p>
                    <p>SMILES: CCCCCCC[C@@H](O)CC(=O)S[*]</p>
                    </body>
          
        </notes>
      </species>
      <species id="bigg_toct2eACP_i" initialConcentration="1" name="trans-Oct-2-enoyl-[acp]" metaid="_659c7a4d_a4c0_463b_b5ff_c20d2d45240a" sboTerm="SBO:0000247" compartment="i">
        <notes>
          <body xmlns="http://www.w3.org/1999/xhtml">
                <p>BIGG: toct2eACP</p>
                    <p>FORMULA: C8H13OSR</p>
                    <p>INCHI:</p>
                    <p>KEGG: C05751</p>
                    <p>MXNREF: MNXM3720</p>
                    <p>SEED: cpd11471</p>
                    <p>SMILES: CCCCC\C=C\C(=O)S[*]</p>
                    </body>
          
        </notes>
      </species>
      <species id="bigg_3hoctACP_i" initialConcentration="1" name="(3R)-3-Hydroxyoctanoyl-[acyl-carrier protein]" metaid="_14e6149b_a982_4035_97a7_fad4419a8866" sboTerm="SBO:0000247" compartment="i">
        <notes>
          <body xmlns="http://www.w3.org/1999/xhtml">
                <p>BIGG: 3hoctACP</p>
                    <p>FORMULA: C8H15O2SR</p>
                    <p>INCHI:</p>
                    <p>KEGG: C04620</p>
                    <p>MXNREF: MNXM3746</p>
                    <p>SEED: cpd11483</p>
                    <p>SMILES: CCCCC[C@@H](O)CC(=O)S[*]</p>
                    </body>
          
        </notes>
      </species>
      <species id="bigg_thex2eACP_i" initialConcentration="1" name="trans-Hex-2-enoyl-[acp]" metaid="_36a18a55_48d4_4812_9ee7_f6560819544b" sboTerm="SBO:0000247" compartment="i">
        <notes>
          <body xmlns="http://www.w3.org/1999/xhtml">
                <p>BIGG: thex2eACP</p>
                    <p>FORMULA: C6H9OSR</p>
                    <p>INCHI:</p>
                    <p>KEGG: C05748</p>
                    <p>MXNREF: MNXM3719</p>
                    <p>SEED: cpd11473</p>
                    <p>SMILES: CCC\C=C\C(=O)S[*]</p>
                    </body>
          
        </notes>
      </species>
      <species id="bigg_3hhexACP_i" initialConcentration="1" name="(R)-3-Hydroxyhexanoyl-[acp]" metaid="_c93f687d_38ad_4392_9885_4a23bb15f7ac" sboTerm="SBO:0000247" compartment="i">
        <notes>
          <body xmlns="http://www.w3.org/1999/xhtml">
                <p>BIGG: 3hhexACP</p>
                    <p>FORMULA: C6H11O2SR</p>
                    <p>INCHI:</p>
                    <p>KEGG: C05747</p>
                    <p>MXNREF: MNXM4199</p>
                    <p>SEED: cpd11479</p>
                    <p>SMILES: CCC[C@@H](O)CC(=O)S[*]</p>
                    </body>
          
        </notes>
      </species>
      <species id="bigg_but2eACP_i" initialConcentration="1" name="But-2-enoyl-[acyl-carrier protein]" metaid="_a7501945_6f5c_4030_a570_b238d2827223" sboTerm="SBO:0000247" compartment="i">
        <notes>
          <body xmlns="http://www.w3.org/1999/xhtml">
                <p>BIGG: but2eACP</p>
                    <p>FORMULA: C4H5OSR</p>
                    <p>INCHI:</p>
                    <p>KEGG: C04246</p>
                    <p>MXNREF: MNXM3229</p>
                    <p>SEED: cpd11465</p>
                    <p>SMILES: C\C=C\C(=O)S[*]</p>
                    </body>
          
        </notes>
      </species>
      <species id="MNXM6007_i" initialConcentration="1" name="(3R)-3-Hydroxybutanoyl-[acyl-carrier protein]" metaid="_09c1f045_2690_4289_9d6f_d6824a9d4b1e" sboTerm="SBO:0000247" compartment="i">
        <notes>
          <body xmlns="http://www.w3.org/1999/xhtml">
                <p>FORMULA: C4H7O2SR</p>
                    <p>INCHI:</p>
                    <p>KEGG: C04618</p>
                    <p>MXNREF: MNXM6007</p>
                    <p>SEED: cpd11478</p>
                    <p>SMILES: C[C@@H](O)CC(=O)S[*]</p>
                    </body>
          
        </notes>
      </species>
      <species id="bigg_malcoa_i" initialConcentration="1" charge="-5" name="malonyl-CoA(5-)" metaid="_e065a189_7616_4b11_b6e8_6e783687e56d" sboTerm="SBO:0000247" compartment="i">
        <notes>
          <body xmlns="http://www.w3.org/1999/xhtml">
                <p>BIGG: malcoa</p>
                    <p>BIOPATH: Malonyl-CoA</p>
                    <p>BRENDA: BG13046</p>
                    <p>CHARGE: -5</p>
                    <p>CHEBI: 15531, 6661, 14565, 25135, 43979, 57384</p>
                    <p>FORMULA: C24H33N7O19P3S</p>
                    <p>HMDB: HMDB01175</p>
                    <p>INCHI: InChI=1S/C24H38N7O19P3S/c1-24(2,19(37)22(38)27-4-3-13(32)26-5-6-54-15(35)7-14(33)34)9-47-53(44,45)50-52(42,43)46-8-12-18(49-51(39,40)41)17(36)23(48-12)31-11-30-16-20(25)28-10-29-21(16)31/h10-12,17-19,23,36-37H,3-9H2,1-2H3,(H,26,32)(H,27,38)(H,33,34)(H,42,43)(H,44,45)(H2,25,28,29)(H2,39,40,41)/p-5/t12-,17-,18-,19+,23-/m1/s1</p>
                    <p>KEGG: C00083</p>
                    <p>MXNREF: MNXM40</p>
                    <p>REACTOME: 29508, 2046066</p>
                    <p>SEED: cpd00070</p>
                    <p>SMILES: CC(C)(COP([O-])(=O)OP([O-])(=O)OC[C@H]1O[C@H]([C@H](O)[C@@H]1OP([O-])([O-])=O)N1C=NC2=C(N)N=CN=C12)[C@@H](O)C(=O)NCCC(=O)NCCSC(=O)CC([O-])=O</p>
                    <p>UPA: UPC00083</p>
                    </body>
          
        </notes>
        <annotation>
          <rdf:RDF xmlns:rdf="http://www.w3.org/1999/02/22-rdf-syntax-ns#" xmlns:bqmodel="http://biomodels.net/model-qualifiers/" xmlns:bqbiol="http://biomodels.net/biology-qualifiers/">
            <rdf:Description rdf:about="#_e065a189_7616_4b11_b6e8_6e783687e56d">
              <bqbiol:is>
                <rdf:Bag>
                  <rdf:li rdf:resource="urn:miriam:chebi:CHEBI%3A15531"/>
                  <rdf:li rdf:resource="urn:miriam:chebi:CHEBI%3A57384"/>
                </rdf:Bag>
              </bqbiol:is>
            </rdf:Description>
          </rdf:RDF>
        </annotation>
            </species>
      <species id="Celf_2266_i" initialConcentration="1" name="Acyl transferase" metaid="_f2379ded_0551_47a8_9b2f_342e8eb84112" boundaryCondition="true" sboTerm="SBO:0000252" compartment="i">
        <annotation>
          <rdf:RDF xmlns:rdf="http://www.w3.org/1999/02/22-rdf-syntax-ns#" xmlns:bqmodel="http://biomodels.net/model-qualifiers/" xmlns:bqbiol="http://biomodels.net/biology-qualifiers/">
            <rdf:Description rdf:about="#_f2379ded_0551_47a8_9b2f_342e8eb84112">
              <bqbiol:isEncodedBy>
                <rdf:Bag>
                  <rdf:li rdf:resource="urn:miriam:kegg.genes:cfi%3ACelf_2266"/>
                </rdf:Bag>
              </bqbiol:isEncodedBy>
              <bqbiol:is>
                <rdf:Bag>
                  <rdf:li rdf:resource="urn:miriam:uniprot:F4H296"/>
                </rdf:Bag>
              </bqbiol:is>
            </rdf:Description>
          </rdf:RDF>
        </annotation>
            </species>
      <species id="MNXM60_i" initialConcentration="1" charge="-1" name="bicarbonate" metaid="_ac49edfe_a1f2_49a8_8f1b_35896d28aacc" sboTerm="SBO:0000247" compartment="i">
        <notes>
          <body xmlns="http://www.w3.org/1999/xhtml">
                <p>BIOPATH: Hydrogen_carbonate</p>
                    <p>BRENDA: BG28931</p>
                    <p>CHARGE: -1</p>
                    <p>CHEBI: 17544, 22863, 5589, 13363, 40961, 28976, 23017, 23744, 13351, 3401, 29377, 31793, 32139, 3311, 41609, 41605, 29201, 6504</p>
                    <p>FORMULA: CHO3</p>
                    <p>HMDB: HMDB00595, HMDB03538</p>
                    <p>INCHI: InChI=1S/CH2O3/c2-1(3)4/h(H2,2,3,4)/p-1</p>
                    <p>KEGG: C00288, C01353, C07964, D00801, C08129, D00932, C12893, C18606, D02077, D02038, D02821, D02844, D02919, D04667, D05283</p>
                    <p>METACYC: CO3, H2CO3, HCO3</p>
                    <p>MXNREF: MNXM60</p>
                    <p>REACTOME: 111627, 29896, 425425</p>
                    <p>SEED: cpd09331</p>
                    <p>SMILES: OC([O-])=O</p>
                    </body>
          
        </notes>
        <annotation>
          <rdf:RDF xmlns:rdf="http://www.w3.org/1999/02/22-rdf-syntax-ns#" xmlns:bqmodel="http://biomodels.net/model-qualifiers/" xmlns:bqbiol="http://biomodels.net/biology-qualifiers/">
            <rdf:Description rdf:about="#_ac49edfe_a1f2_49a8_8f1b_35896d28aacc">
              <bqbiol:is>
                <rdf:Bag>
                  <rdf:li rdf:resource="urn:miriam:chebi:CHEBI%3A17544"/>
                  <rdf:li rdf:resource="urn:miriam:chebi:CHEBI%3A28976"/>
                  <rdf:li rdf:resource="urn:miriam:chebi:CHEBI%3A29377"/>
                  <rdf:li rdf:resource="urn:miriam:chebi:CHEBI%3A31793"/>
                  <rdf:li rdf:resource="urn:miriam:chebi:CHEBI%3A32139"/>
                  <rdf:li rdf:resource="urn:miriam:chebi:CHEBI%3A3311"/>
                  <rdf:li rdf:resource="urn:miriam:chebi:CHEBI%3A41609"/>
                  <rdf:li rdf:resource="urn:miriam:chebi:CHEBI%3A6504"/>
                </rdf:Bag>
              </bqbiol:is>
            </rdf:Description>
          </rdf:RDF>
        </annotation>
            </species>
      <species id="MNXM96075_i" initialConcentration="1" name="Holo-[carboxylase]" metaid="_c5c55578_ee6c_4ead_b23e_8d92c1070e4b" sboTerm="SBO:0000247" compartment="i">
        <notes>
          <body xmlns="http://www.w3.org/1999/xhtml">
                <p>BRENDA: BG94276</p>
                    <p>FORMULA: C17H27N5O4SR2</p>
                    <p>INCHI:</p>
                    <p>KEGG: C06250</p>
                    <p>MXNREF: MNXM96075</p>
                    <p>SEED: cpd12848</p>
                    <p>SMILES: [*]NC(=O)[C@H](CCCCNC(=O)CCCC[C@@H]1SCC2NC(=O)NC12)NC([*])=O</p>
                    </body>
          
        </notes>
      </species>
      <species id="MNXM5655_i" initialConcentration="1" name="Carboxybiotin-carboxyl-carrier protein" metaid="_5adfa2e9_6a04_40c2_8602_71f7d623fa37" sboTerm="SBO:0000247" compartment="i">
        <notes>
          <body xmlns="http://www.w3.org/1999/xhtml">
                <p>BRENDA: BG94279</p>
                    <p>FORMULA: C18H26N5O6SR2</p>
                    <p>INCHI:</p>
                    <p>KEGG: C04419</p>
                    <p>MXNREF: MNXM5655</p>
                    <p>SEED: cpd12543</p>
                    <p>SMILES: [O-]C(=O)N1C2CS[C@@H](CCCCC(=O)NCCCC[C@H](NC([*])=O)C(=O)N[*])C2NC1=O</p>
                    </body>
          
        </notes>
      </species>
      <species id="Celf_2558_i" initialConcentration="1" name="Carbamoyl-phosphate synthase L chain ATP-binding protein" metaid="_362f4960_fb68_400b_aad9_66dfd9335faa" boundaryCondition="true" sboTerm="SBO:0000252" compartment="i">
        <annotation>
          <rdf:RDF xmlns:rdf="http://www.w3.org/1999/02/22-rdf-syntax-ns#" xmlns:bqmodel="http://biomodels.net/model-qualifiers/" xmlns:bqbiol="http://biomodels.net/biology-qualifiers/">
            <rdf:Description rdf:about="#_362f4960_fb68_400b_aad9_66dfd9335faa">
              <bqbiol:isEncodedBy>
                <rdf:Bag>
                  <rdf:li rdf:resource="urn:miriam:kegg.genes:cfi%3ACelf_2558"/>
                </rdf:Bag>
              </bqbiol:isEncodedBy>
              <bqbiol:is>
                <rdf:Bag>
                  <rdf:li rdf:resource="urn:miriam:uniprot:F4H577"/>
                </rdf:Bag>
              </bqbiol:is>
            </rdf:Description>
          </rdf:RDF>
        </annotation>
            </species>
      <species id="Celf_2846_i" initialConcentration="1" name="Carbamoyl-phosphate synthase L chain ATP-binding protein" metaid="_178d24c3_5de4_4709_9175_5c9ac73c5ac7" boundaryCondition="true" sboTerm="SBO:0000252" compartment="i">
        <annotation>
          <rdf:RDF xmlns:rdf="http://www.w3.org/1999/02/22-rdf-syntax-ns#" xmlns:bqmodel="http://biomodels.net/model-qualifiers/" xmlns:bqbiol="http://biomodels.net/biology-qualifiers/">
            <rdf:Description rdf:about="#_178d24c3_5de4_4709_9175_5c9ac73c5ac7">
              <bqbiol:isEncodedBy>
                <rdf:Bag>
                  <rdf:li rdf:resource="urn:miriam:kegg.genes:cfi%3ACelf_2846"/>
                </rdf:Bag>
              </bqbiol:isEncodedBy>
              <bqbiol:is>
                <rdf:Bag>
                  <rdf:li rdf:resource="urn:miriam:uniprot:F4H807"/>
                </rdf:Bag>
              </bqbiol:is>
            </rdf:Description>
          </rdf:RDF>
        </annotation>
            </species>
      <species id="bigg_3ohcoa_i" initialConcentration="1" charge="-4" name="3-oxohexanoyl-CoA" metaid="_2de101f6_c206_444b_bc12_f0a8e6c04e1e" sboTerm="SBO:0000247" compartment="i">
        <notes>
          <body xmlns="http://www.w3.org/1999/xhtml">
                <p>BIGG: 3ohcoa</p>
                    <p>BIOPATH: 3-Oxohexanoyl-CoA</p>
                    <p>CHARGE: -4</p>
                    <p>CHEBI: 27648, 1641, 20172, 62418</p>
                    <p>FORMULA: C27H40N7O18P3S</p>
                    <p>HMDB: HMDB03943</p>
                    <p>INCHI: InChI=1S/C27H44N7O18P3S/c1-4-5-15(35)10-18(37)56-9-8-29-17(36)6-7-30-25(40)22(39)27(2,3)12-49-55(46,47)52-54(44,45)48-11-16-21(51-53(41,42)43)20(38)26(50-16)34-14-33-19-23(28)31-13-32-24(19)34/h13-14,16,20-22,26,38-39H,4-12H2,1-3H3,(H,29,36)(H,30,40)(H,44,45)(H,46,47)(H2,28,31,32)(H2,41,42,43)/p-4/t16-,20-,21-,22+,26-/m1/s1</p>
                    <p>KEGG: C05269</p>
                    <p>MXNREF: MNXM717</p>
                    <p>REACTOME: 77320</p>
                    <p>SEED: cpd03123</p>
                    <p>SMILES: CCCC(=O)CC(=O)SCCNC(=O)CCNC(=O)[C@H](O)C(C)(C)COP([O-])(=O)OP([O-])(=O)OC[C@H]1O[C@H]([C@H](O)[C@@H]1OP([O-])([O-])=O)N1C=NC2=C(N)N=CN=C12</p>
                    </body>
          
        </notes>
        <annotation>
          <rdf:RDF xmlns:rdf="http://www.w3.org/1999/02/22-rdf-syntax-ns#" xmlns:bqmodel="http://biomodels.net/model-qualifiers/" xmlns:bqbiol="http://biomodels.net/biology-qualifiers/">
            <rdf:Description rdf:about="#_2de101f6_c206_444b_bc12_f0a8e6c04e1e">
              <bqbiol:is>
                <rdf:Bag>
                  <rdf:li rdf:resource="urn:miriam:chebi:CHEBI%3A27648"/>
                  <rdf:li rdf:resource="urn:miriam:chebi:CHEBI%3A62418"/>
                </rdf:Bag>
              </bqbiol:is>
            </rdf:Description>
          </rdf:RDF>
        </annotation>
            </species>
      <species id="bigg_btcoa_i" initialConcentration="1" charge="-4" name="butanoyl-CoA" metaid="_7cfe8795_4b02_4fd0_bf13_2792efe51d8d" sboTerm="SBO:0000247" compartment="i">
        <notes>
          <body xmlns="http://www.w3.org/1999/xhtml">
                <p>BIGG: btcoa</p>
                    <p>BIOPATH: Butanoyl-CoA</p>
                    <p>BRENDA: BG71589</p>
                    <p>CHARGE: -4</p>
                    <p>CHEBI: 15517, 13926, 3235, 22953, 22973, 22954, 57371</p>
                    <p>FORMULA: C25H38N7O17P3S</p>
                    <p>HMDB: HMDB01088</p>
                    <p>INCHI: InChI=1S/C25H42N7O17P3S/c1-4-5-16(34)53-9-8-27-15(33)6-7-28-23(37)20(36)25(2,3)11-46-52(43,44)49-51(41,42)45-10-14-19(48-50(38,39)40)18(35)24(47-14)32-13-31-17-21(26)29-12-30-22(17)32/h12-14,18-20,24,35-36H,4-11H2,1-3H3,(H,27,33)(H,28,37)(H,41,42)(H,43,44)(H2,26,29,30)(H2,38,39,40)/p-4/t14-,18-,19-,20+,24-/m1/s1</p>
                    <p>KEGG: C00136</p>
                    <p>METACYC: BUTYRYL-COA</p>
                    <p>MXNREF: MNXM233</p>
                    <p>REACTOME: 77318</p>
                    <p>SEED: cpd00120</p>
                    <p>SMILES: CCCC(=O)SCCNC(=O)CCNC(=O)[C@H](O)C(C)(C)COP([O-])(=O)OP([O-])(=O)OC[C@H]1O[C@H]([C@H](O)[C@@H]1OP([O-])([O-])=O)N1C=NC2=C(N)N=CN=C12</p>
                    </body>
          
        </notes>
        <annotation>
          <rdf:RDF xmlns:rdf="http://www.w3.org/1999/02/22-rdf-syntax-ns#" xmlns:bqmodel="http://biomodels.net/model-qualifiers/" xmlns:bqbiol="http://biomodels.net/biology-qualifiers/">
            <rdf:Description rdf:about="#_7cfe8795_4b02_4fd0_bf13_2792efe51d8d">
              <bqbiol:is>
                <rdf:Bag>
                  <rdf:li rdf:resource="urn:miriam:chebi:CHEBI%3A15517"/>
                  <rdf:li rdf:resource="urn:miriam:chebi:CHEBI%3A22954"/>
                  <rdf:li rdf:resource="urn:miriam:chebi:CHEBI%3A57371"/>
                </rdf:Bag>
              </bqbiol:is>
            </rdf:Description>
          </rdf:RDF>
        </annotation>
            </species>
      <species id="Celf_2566_i" initialConcentration="1" name="Acetyl-CoA acetyltransferase" metaid="_8b20af46_a920_4aeb_a268_071042ab6b9c" boundaryCondition="true" sboTerm="SBO:0000252" compartment="i">
        <annotation>
          <rdf:RDF xmlns:rdf="http://www.w3.org/1999/02/22-rdf-syntax-ns#" xmlns:bqmodel="http://biomodels.net/model-qualifiers/" xmlns:bqbiol="http://biomodels.net/biology-qualifiers/">
            <rdf:Description rdf:about="#_8b20af46_a920_4aeb_a268_071042ab6b9c">
              <bqbiol:isEncodedBy>
                <rdf:Bag>
                  <rdf:li rdf:resource="urn:miriam:kegg.genes:cfi%3ACelf_2566"/>
                </rdf:Bag>
              </bqbiol:isEncodedBy>
              <bqbiol:is>
                <rdf:Bag>
                  <rdf:li rdf:resource="urn:miriam:uniprot:F4H585"/>
                </rdf:Bag>
              </bqbiol:is>
            </rdf:Description>
          </rdf:RDF>
        </annotation>
            </species>
      <species id="Celf_2629_i" initialConcentration="1" name="Acetyl-CoA acetyltransferase" metaid="_473f64f1_cec7_4d09_b87b_64427bca356e" boundaryCondition="true" sboTerm="SBO:0000252" compartment="i">
        <annotation>
          <rdf:RDF xmlns:rdf="http://www.w3.org/1999/02/22-rdf-syntax-ns#" xmlns:bqmodel="http://biomodels.net/model-qualifiers/" xmlns:bqbiol="http://biomodels.net/biology-qualifiers/">
            <rdf:Description rdf:about="#_473f64f1_cec7_4d09_b87b_64427bca356e">
              <bqbiol:isEncodedBy>
                <rdf:Bag>
                  <rdf:li rdf:resource="urn:miriam:kegg.genes:cfi%3ACelf_2629"/>
                </rdf:Bag>
              </bqbiol:isEncodedBy>
              <bqbiol:is>
                <rdf:Bag>
                  <rdf:li rdf:resource="urn:miriam:uniprot:F4H623"/>
                </rdf:Bag>
              </bqbiol:is>
            </rdf:Description>
          </rdf:RDF>
        </annotation>
            </species>
      <species id="Celf_3001_i" initialConcentration="1" name="Acetyl-CoA acetyltransferase" metaid="_706789a2_02f3_47a5_bf63_e38a8516932c" boundaryCondition="true" sboTerm="SBO:0000252" compartment="i">
        <annotation>
          <rdf:RDF xmlns:rdf="http://www.w3.org/1999/02/22-rdf-syntax-ns#" xmlns:bqmodel="http://biomodels.net/model-qualifiers/" xmlns:bqbiol="http://biomodels.net/biology-qualifiers/">
            <rdf:Description rdf:about="#_706789a2_02f3_47a5_bf63_e38a8516932c">
              <bqbiol:isEncodedBy>
                <rdf:Bag>
                  <rdf:li rdf:resource="urn:miriam:kegg.genes:cfi%3ACelf_3001"/>
                </rdf:Bag>
              </bqbiol:isEncodedBy>
              <bqbiol:is>
                <rdf:Bag>
                  <rdf:li rdf:resource="urn:miriam:uniprot:F4GYK3"/>
                </rdf:Bag>
              </bqbiol:is>
            </rdf:Description>
          </rdf:RDF>
        </annotation>
            </species>
      <species id="Celf_3194_i" initialConcentration="1" name="Acetyl-CoA acetyltransferase" metaid="_511a0424_d385_42e0_b21f_4b5a91338896" boundaryCondition="true" sboTerm="SBO:0000252" compartment="i">
        <annotation>
          <rdf:RDF xmlns:rdf="http://www.w3.org/1999/02/22-rdf-syntax-ns#" xmlns:bqmodel="http://biomodels.net/model-qualifiers/" xmlns:bqbiol="http://biomodels.net/biology-qualifiers/">
            <rdf:Description rdf:about="#_511a0424_d385_42e0_b21f_4b5a91338896">
              <bqbiol:isEncodedBy>
                <rdf:Bag>
                  <rdf:li rdf:resource="urn:miriam:kegg.genes:cfi%3ACelf_3194"/>
                </rdf:Bag>
              </bqbiol:isEncodedBy>
              <bqbiol:is>
                <rdf:Bag>
                  <rdf:li rdf:resource="urn:miriam:uniprot:F4H0D9"/>
                </rdf:Bag>
              </bqbiol:is>
            </rdf:Description>
          </rdf:RDF>
        </annotation>
            </species>
      <species id="MNXM277_i" initialConcentration="1" name="aldehyde" metaid="_a8775c52_9220_4895_ba62_9866839f10bc" sboTerm="SBO:0000247" compartment="i">
        <notes>
          <body xmlns="http://www.w3.org/1999/xhtml">
                <p>BIOPATH: Aldehyde</p>
                    <p>BRENDA: BG92964</p>
                    <p>CHEBI: 17478, 13753, 2554, 8750, 22291, 13805, 13432, 13806</p>
                    <p>FORMULA: CHOR</p>
                    <p>INCHI:</p>
                    <p>KEGG: C00071</p>
                    <p>METACYC: Aldehydes</p>
                    <p>MXNREF: MNXM277</p>
                    <p>SEED: cpd11616</p>
                    <p>SMILES: [*]C=O</p>
                    </body>
          
        </notes>
        <annotation>
          <rdf:RDF xmlns:rdf="http://www.w3.org/1999/02/22-rdf-syntax-ns#" xmlns:bqmodel="http://biomodels.net/model-qualifiers/" xmlns:bqbiol="http://biomodels.net/biology-qualifiers/">
            <rdf:Description rdf:about="#_a8775c52_9220_4895_ba62_9866839f10bc">
              <bqbiol:is>
                <rdf:Bag>
                  <rdf:li rdf:resource="urn:miriam:chebi:CHEBI%3A17478"/>
                </rdf:Bag>
              </bqbiol:is>
            </rdf:Description>
          </rdf:RDF>
        </annotation>
            </species>
      <species id="MNXM832_i" initialConcentration="1" name="a primary alcohol" metaid="_bd6cf77f_a2dd_4ad9_b3b9_94c3b2111250" sboTerm="SBO:0000247" compartment="i">
        <notes>
          <body xmlns="http://www.w3.org/1999/xhtml">
                <p>BIOPATH: 1-Alcohol, ROH</p>
                    <p>BRENDA: BG92963, BG93131</p>
                    <p>CHEBI: 15734, 26262, 13676, 8406, 14887, 57489, 18076</p>
                    <p>FORMULA: CH3OR</p>
                    <p>INCHI:</p>
                    <p>KEGG: C00069, C00226, C00778, C01335</p>
                    <p>METACYC: Alcohols, Primary-Alcohols</p>
                    <p>MXNREF: MNXM832</p>
                    <p>SEED: cpd00057, cpd00195, cpd11750, cpd11848</p>
                    <p>SMILES: OC[*]</p>
                    </body>
          
        </notes>
        <annotation>
          <rdf:RDF xmlns:rdf="http://www.w3.org/1999/02/22-rdf-syntax-ns#" xmlns:bqmodel="http://biomodels.net/model-qualifiers/" xmlns:bqbiol="http://biomodels.net/biology-qualifiers/">
            <rdf:Description rdf:about="#_bd6cf77f_a2dd_4ad9_b3b9_94c3b2111250">
              <bqbiol:is>
                <rdf:Bag>
                  <rdf:li rdf:resource="urn:miriam:chebi:CHEBI%3A15734"/>
                  <rdf:li rdf:resource="urn:miriam:chebi:CHEBI%3A18076"/>
                </rdf:Bag>
              </bqbiol:is>
            </rdf:Description>
          </rdf:RDF>
        </annotation>
            </species>
      <species id="bigg_b2coa_i" initialConcentration="1" charge="-4" name="crotonoyl-CoA(4-)" metaid="_5c95658f_f0c7_4b2d_a95d_56dbc13e22ea" sboTerm="SBO:0000247" compartment="i">
        <notes>
          <body xmlns="http://www.w3.org/1999/xhtml">
                <p>BIGG: b2coa</p>
                    <p>BIOPATH: Crotonoyl-CoA</p>
                    <p>BRENDA: BG13534, BG88047</p>
                    <p>CHARGE: -4</p>
                    <p>CHEBI: 15473, 23408, 3928, 41612, 14031, 14032, 36926, 11531, 13921, 57332, 58669</p>
                    <p>FORMULA: C25H36N7O17P3S</p>
                    <p>HMDB: HMDB02009</p>
                    <p>INCHI: InChI=1S/C25H40N7O17P3S/c1-4-5-16(34)53-9-8-27-15(33)6-7-28-23(37)20(36)25(2,3)11-46-52(43,44)49-51(41,42)45-10-14-19(48-50(38,39)40)18(35)24(47-14)32-13-31-17-21(26)29-12-30-22(17)32/h4-5,12-14,18-20,24,35-36H,6-11H2,1-3H3,(H,27,33)(H,28,37)(H,41,42)(H,43,44)(H2,26,29,30)(H2,38,39,40)/p-4/b5-4+/t14-,18-,19-,20+,24-/m1/s1</p>
                    <p>KEGG: C00877</p>
                    <p>METACYC: CROTONYL-COA</p>
                    <p>MXNREF: MNXM214</p>
                    <p>REACTOME: 71045, 77313</p>
                    <p>SEED: cpd00650</p>
                    <p>SMILES: C\C=C\C(=O)SCCNC(=O)CCNC(=O)[C@H](O)C(C)(C)COP(=O)([O-])OP(=O)([O-])OC[C@H]1O[C@H]([C@H](O)[C@@H]1OP([O-])([O-])=O)N1C=NC2=C(N)N=CN=C12</p>
                    <p>UPA: UPC00877</p>
                    </body>
          
        </notes>
        <annotation>
          <rdf:RDF xmlns:rdf="http://www.w3.org/1999/02/22-rdf-syntax-ns#" xmlns:bqmodel="http://biomodels.net/model-qualifiers/" xmlns:bqbiol="http://biomodels.net/biology-qualifiers/">
            <rdf:Description rdf:about="#_5c95658f_f0c7_4b2d_a95d_56dbc13e22ea">
              <bqbiol:is>
                <rdf:Bag>
                  <rdf:li rdf:resource="urn:miriam:chebi:CHEBI%3A15473"/>
                  <rdf:li rdf:resource="urn:miriam:chebi:CHEBI%3A36926"/>
                  <rdf:li rdf:resource="urn:miriam:chebi:CHEBI%3A57332"/>
                  <rdf:li rdf:resource="urn:miriam:chebi:CHEBI%3A58669"/>
                </rdf:Bag>
              </bqbiol:is>
            </rdf:Description>
          </rdf:RDF>
        </annotation>
            </species>
      <species id="bigg_fadh2_i" initialConcentration="1" charge="-2" name="FADH2" metaid="_b4a9f495_483f_4b6b_bc8a_f84fdd702442" sboTerm="SBO:0000247" compartment="i">
        <notes>
          <body xmlns="http://www.w3.org/1999/xhtml">
                <p>BIGG: fadh2</p>
                    <p>BIOPATH: FADH2</p>
                    <p>CHARGE: -2</p>
                    <p>CHEBI: 17877, 42427, 13316, 21126, 4957, 58307</p>
                    <p>FORMULA: C27H33N9O15P2</p>
                    <p>HMDB: HMDB01197, HMDB06358</p>
                    <p>INCHI: InChI=1S/C27H35N9O15P2/c1-10-3-12-13(4-11(10)2)35(24-18(32-12)25(42)34-27(43)33-24)5-14(37)19(39)15(38)6-48-52(44,45)51-53(46,47)49-7-16-20(40)21(41)26(50-16)36-9-31-17-22(28)29-8-30-23(17)36/h3-4,8-9,14-16,19-21,26,32,37-41H,5-7H2,1-2H3,(H,44,45)(H,46,47)(H2,28,29,30)(H2,33,34,42,43)/p-2/t14-,15+,16+,19-,20+,21+,26+/m0/s1</p>
                    <p>KEGG: C01352</p>
                    <p>METACYC: FADH2</p>
                    <p>MXNREF: MNXM38</p>
                    <p>REACTOME: 31649, 164934</p>
                    <p>SEED: cpd00982</p>
                    <p>SMILES: CC1=CC2=C(C=C1C)N(C[C@H](O)[C@H](O)[C@H](O)COP([O-])(=O)OP([O-])(=O)OC[C@H]1O[C@H]([C@H](O)[C@@H]1O)N1C=NC3=C(N)N=CN=C13)C1=C(N2)C(=O)NC(=O)N1</p>
                    <p>UPA: UPC01352</p>
                    </body>
          
        </notes>
        <annotation>
          <rdf:RDF xmlns:rdf="http://www.w3.org/1999/02/22-rdf-syntax-ns#" xmlns:bqmodel="http://biomodels.net/model-qualifiers/" xmlns:bqbiol="http://biomodels.net/biology-qualifiers/">
            <rdf:Description rdf:about="#_b4a9f495_483f_4b6b_bc8a_f84fdd702442">
              <bqbiol:is>
                <rdf:Bag>
                  <rdf:li rdf:resource="urn:miriam:chebi:CHEBI%3A17877"/>
                  <rdf:li rdf:resource="urn:miriam:chebi:CHEBI%3A58307"/>
                </rdf:Bag>
              </bqbiol:is>
            </rdf:Description>
          </rdf:RDF>
        </annotation>
            </species>
      <species id="bigg_glutcoa_i" initialConcentration="1" charge="-5" name="glutaryl-CoA(5-)" metaid="_b118c3d8_a633_408f_8e73_d1f0e96ddf5d" sboTerm="SBO:0000247" compartment="i">
        <notes>
          <body xmlns="http://www.w3.org/1999/xhtml">
                <p>BIGG: glutcoa</p>
                    <p>BIOPATH: Glutaryl-CoA</p>
                    <p>BRENDA: BG71658</p>
                    <p>CHARGE: -5</p>
                    <p>CHEBI: 15524, 24332, 5436, 14326, 57378</p>
                    <p>FORMULA: C26H37N7O19P3S</p>
                    <p>HMDB: HMDB01339</p>
                    <p>INCHI: InChI=1S/C26H42N7O19P3S/c1-26(2,21(39)24(40)29-7-6-15(34)28-8-9-56-17(37)5-3-4-16(35)36)11-49-55(46,47)52-54(44,45)48-10-14-20(51-53(41,42)43)19(38)25(50-14)33-13-32-18-22(27)30-12-31-23(18)33/h12-14,19-21,25,38-39H,3-11H2,1-2H3,(H,28,34)(H,29,40)(H,35,36)(H,44,45)(H,46,47)(H2,27,30,31)(H2,41,42,43)/p-5/t14-,19-,20-,21+,25-/m1/s1</p>
                    <p>KEGG: C00527</p>
                    <p>METACYC: GLUTARYL-COA</p>
                    <p>MXNREF: MNXM382</p>
                    <p>REACTOME: 70955</p>
                    <p>SEED: cpd00413</p>
                    <p>SMILES: CC(C)(COP([O-])(=O)OP([O-])(=O)OC[C@H]1O[C@H]([C@H](O)[C@@H]1OP([O-])([O-])=O)N1C=NC2=C(N)N=CN=C12)[C@@H](O)C(=O)NCCC(=O)NCCSC(=O)CCCC([O-])=O</p>
                    <p>UPA: UPC00527</p>
                    </body>
          
        </notes>
        <annotation>
          <rdf:RDF xmlns:rdf="http://www.w3.org/1999/02/22-rdf-syntax-ns#" xmlns:bqmodel="http://biomodels.net/model-qualifiers/" xmlns:bqbiol="http://biomodels.net/biology-qualifiers/">
            <rdf:Description rdf:about="#_b118c3d8_a633_408f_8e73_d1f0e96ddf5d">
              <bqbiol:is>
                <rdf:Bag>
                  <rdf:li rdf:resource="urn:miriam:chebi:CHEBI%3A15524"/>
                  <rdf:li rdf:resource="urn:miriam:chebi:CHEBI%3A57378"/>
                </rdf:Bag>
              </bqbiol:is>
            </rdf:Description>
          </rdf:RDF>
        </annotation>
            </species>
      <species id="bigg_fad_i" initialConcentration="1" charge="-2" name="FAD" metaid="_bf84fc4a_64b8_4c17_9400_e71d2d0c82bf" sboTerm="SBO:0000247" compartment="i">
        <notes>
          <body xmlns="http://www.w3.org/1999/xhtml">
                <p>BIGG: fad</p>
                    <p>BIOPATH: FAD</p>
                    <p>BRENDA: BG14245, BG33700</p>
                    <p>CHARGE: -2</p>
                    <p>CHEBI: 16238, 42388, 13315, 4956, 21125, 24040, 57692</p>
                    <p>FORMULA: C27H31N9O15P2</p>
                    <p>HMDB: HMDB01248</p>
                    <p>INCHI: InChI=1S/C27H33N9O15P2/c1-10-3-12-13(4-11(10)2)35(24-18(32-12)25(42)34-27(43)33-24)5-14(37)19(39)15(38)6-48-52(44,45)51-53(46,47)49-7-16-20(40)21(41)26(50-16)36-9-31-17-22(28)29-8-30-23(17)36/h3-4,8-9,14-16,19-21,26,37-41H,5-7H2,1-2H3,(H,44,45)(H,46,47)(H2,28,29,30)(H,34,42,43)/p-2/t14-,15+,16+,19-,20?,21?,26+/m0/s1</p>
                    <p>KEGG: C00016, D00005</p>
                    <p>METACYC: FAD</p>
                    <p>MXNREF: MNXM90822</p>
                    <p>REACTOME: 113596, 113597, 29386</p>
                    <p>SEED: cpd00015</p>
                    <p>SMILES: CC1=CC2=C(C=C1C)N(C[C@H](O)[C@H](O)[C@H](O)COP([O-])(=O)OP([O-])(=O)OC[C@H]1O[C@H](C(O)C1O)N1C=NC3=C(N)N=CN=C13)C1=NC(=O)[N-]C(=O)C1=N2</p>
                    <p>UPA: UPC00016</p>
                    </body>
          
        </notes>
        <annotation>
          <rdf:RDF xmlns:rdf="http://www.w3.org/1999/02/22-rdf-syntax-ns#" xmlns:bqmodel="http://biomodels.net/model-qualifiers/" xmlns:bqbiol="http://biomodels.net/biology-qualifiers/">
            <rdf:Description rdf:about="#_bf84fc4a_64b8_4c17_9400_e71d2d0c82bf">
              <bqbiol:is>
                <rdf:Bag>
                  <rdf:li rdf:resource="urn:miriam:chebi:CHEBI%3A16238"/>
                  <rdf:li rdf:resource="urn:miriam:chebi:CHEBI%3A24040"/>
                  <rdf:li rdf:resource="urn:miriam:chebi:CHEBI%3A57692"/>
                </rdf:Bag>
              </bqbiol:is>
            </rdf:Description>
          </rdf:RDF>
        </annotation>
            </species>
      <species id="Celf_2630_i" initialConcentration="1" name="Glutaryl-CoA dehydrogenase" metaid="_1bc846d3_175a_4183_b366_d983a37b0b7a" boundaryCondition="true" sboTerm="SBO:0000252" compartment="i">
        <annotation>
          <rdf:RDF xmlns:rdf="http://www.w3.org/1999/02/22-rdf-syntax-ns#" xmlns:bqmodel="http://biomodels.net/model-qualifiers/" xmlns:bqbiol="http://biomodels.net/biology-qualifiers/">
            <rdf:Description rdf:about="#_1bc846d3_175a_4183_b366_d983a37b0b7a">
              <bqbiol:isEncodedBy>
                <rdf:Bag>
                  <rdf:li rdf:resource="urn:miriam:kegg.genes:cfi%3ACelf_2630"/>
                </rdf:Bag>
              </bqbiol:isEncodedBy>
              <bqbiol:is>
                <rdf:Bag>
                  <rdf:li rdf:resource="urn:miriam:uniprot:F4H624"/>
                </rdf:Bag>
              </bqbiol:is>
            </rdf:Description>
          </rdf:RDF>
        </annotation>
            </species>
      <species id="bigg_pmtcoa_i" initialConcentration="1" charge="-4" name="palmitoyl-CoA" metaid="_7aa9ad77_ae1b_49f0_8a2a_1cbfb8edc0fd" sboTerm="SBO:0000247" compartment="i">
        <notes>
          <body xmlns="http://www.w3.org/1999/xhtml">
                <p>BIGG: pmtcoa</p>
                    <p>BIOPATH: Palmitoyl-CoA</p>
                    <p>BRENDA: BG17277</p>
                    <p>CHARGE: -4</p>
                    <p>CHEBI: 15525, 24543, 14397, 7898, 14732, 24544, 57379</p>
                    <p>FORMULA: C37H62N7O17P3S</p>
                    <p>HMDB: HMDB01338</p>
                    <p>INCHI: InChI=1S/C37H66N7O17P3S/c1-4-5-6-7-8-9-10-11-12-13-14-15-16-17-28(46)65-21-20-39-27(45)18-19-40-35(49)32(48)37(2,3)23-58-64(55,56)61-63(53,54)57-22-26-31(60-62(50,51)52)30(47)36(59-26)44-25-43-29-33(38)41-24-42-34(29)44/h24-26,30-32,36,47-48H,4-23H2,1-3H3,(H,39,45)(H,40,49)(H,53,54)(H,55,56)(H2,38,41,42)(H2,50,51,52)/p-4/t26-,30-,31-,32+,36-/m1/s1</p>
                    <p>KEGG: C00154</p>
                    <p>LIPIDMAPS: LMFA07050002</p>
                    <p>METACYC: PALMITYL-COA</p>
                    <p>MXNREF: MNXM88</p>
                    <p>REACTOME: 200993, 77281, 390426</p>
                    <p>SEED: cpd00134</p>
                    <p>SMILES: CCCCCCCCCCCCCCCC(=O)SCCNC(=O)CCNC(=O)[C@H](O)C(C)(C)COP([O-])(=O)OP([O-])(=O)OC[C@H]1O[C@H]([C@H](O)[C@@H]1OP([O-])([O-])=O)N1C=NC2=C(N)N=CN=C12</p>
                    </body>
          
        </notes>
        <annotation>
          <rdf:RDF xmlns:rdf="http://www.w3.org/1999/02/22-rdf-syntax-ns#" xmlns:bqmodel="http://biomodels.net/model-qualifiers/" xmlns:bqbiol="http://biomodels.net/biology-qualifiers/">
            <rdf:Description rdf:about="#_7aa9ad77_ae1b_49f0_8a2a_1cbfb8edc0fd">
              <bqbiol:is>
                <rdf:Bag>
                  <rdf:li rdf:resource="urn:miriam:chebi:CHEBI%3A15525"/>
                  <rdf:li rdf:resource="urn:miriam:chebi:CHEBI%3A24544"/>
                  <rdf:li rdf:resource="urn:miriam:chebi:CHEBI%3A57379"/>
                </rdf:Bag>
              </bqbiol:is>
            </rdf:Description>
          </rdf:RDF>
        </annotation>
            </species>
      <species id="bigg_hdca_i" initialConcentration="1" charge="-1" name="palmitate" metaid="_bbbe22c5_9f40_4634_82c6_ee4328057f44" sboTerm="SBO:0000247" compartment="i">
        <notes>
          <body xmlns="http://www.w3.org/1999/xhtml">
                <p>BIGG: hdca</p>
                    <p>BIOPATH: Palmitate</p>
                    <p>BRENDA: BG36211</p>
                    <p>CHARGE: -1</p>
                    <p>CHEBI: 15756, 24541, 24540, 44952, 29889, 14730, 233028, 7896, 231736</p>
                    <p>FORMULA: C16H31O2</p>
                    <p>HMDB: HMDB00220</p>
                    <p>INCHI: InChI=1S/C16H32O2/c1-2-3-4-5-6-7-8-9-10-11-12-13-14-15-16(17)18/h2-15H2,1H3,(H,17,18)/p-1</p>
                    <p>KEGG: C00249, D05341</p>
                    <p>LIPIDMAPS: LMFA01010001</p>
                    <p>METACYC: PALMITATE</p>
                    <p>MXNREF: MNXM108</p>
                    <p>REACTOME: 76168, 426576, 390435</p>
                    <p>SEED: cpd00214</p>
                    <p>SMILES: CCCCCCCCCCCCCCCC([O-])=O</p>
                    </body>
          
        </notes>
        <annotation>
          <rdf:RDF xmlns:rdf="http://www.w3.org/1999/02/22-rdf-syntax-ns#" xmlns:bqmodel="http://biomodels.net/model-qualifiers/" xmlns:bqbiol="http://biomodels.net/biology-qualifiers/">
            <rdf:Description rdf:about="#_bbbe22c5_9f40_4634_82c6_ee4328057f44">
              <bqbiol:is>
                <rdf:Bag>
                  <rdf:li rdf:resource="urn:miriam:chebi:CHEBI%3A15756"/>
                  <rdf:li rdf:resource="urn:miriam:chebi:CHEBI%3A7896"/>
                </rdf:Bag>
              </bqbiol:is>
            </rdf:Description>
          </rdf:RDF>
        </annotation>
            </species>
      <species id="Celf_1439_i" initialConcentration="1" name="AMP-dependent synthetase and ligase" metaid="_bcafcb24_bb42_4eb0_bb7a_57e12e5eee14" boundaryCondition="true" sboTerm="SBO:0000252" compartment="i">
        <annotation>
          <rdf:RDF xmlns:rdf="http://www.w3.org/1999/02/22-rdf-syntax-ns#" xmlns:bqmodel="http://biomodels.net/model-qualifiers/" xmlns:bqbiol="http://biomodels.net/biology-qualifiers/">
            <rdf:Description rdf:about="#_bcafcb24_bb42_4eb0_bb7a_57e12e5eee14">
              <bqbiol:isEncodedBy>
                <rdf:Bag>
                  <rdf:li rdf:resource="urn:miriam:kegg.genes:cfi%3ACelf_1439"/>
                </rdf:Bag>
              </bqbiol:isEncodedBy>
              <bqbiol:is>
                <rdf:Bag>
                  <rdf:li rdf:resource="urn:miriam:uniprot:F4H5X4"/>
                </rdf:Bag>
              </bqbiol:is>
            </rdf:Description>
          </rdf:RDF>
        </annotation>
            </species>
      <species id="Celf_2175_i" initialConcentration="1" name="AMP-dependent synthetase and ligase" metaid="_21123aec_8309_49d0_8d1a_734add9ea6cf" boundaryCondition="true" sboTerm="SBO:0000252" compartment="i">
        <annotation>
          <rdf:RDF xmlns:rdf="http://www.w3.org/1999/02/22-rdf-syntax-ns#" xmlns:bqmodel="http://biomodels.net/model-qualifiers/" xmlns:bqbiol="http://biomodels.net/biology-qualifiers/">
            <rdf:Description rdf:about="#_21123aec_8309_49d0_8d1a_734add9ea6cf">
              <bqbiol:isEncodedBy>
                <rdf:Bag>
                  <rdf:li rdf:resource="urn:miriam:kegg.genes:cfi%3ACelf_2175"/>
                </rdf:Bag>
              </bqbiol:isEncodedBy>
              <bqbiol:is>
                <rdf:Bag>
                  <rdf:li rdf:resource="urn:miriam:uniprot:F4H1K4"/>
                </rdf:Bag>
              </bqbiol:is>
            </rdf:Description>
          </rdf:RDF>
        </annotation>
            </species>
      <species id="Celf_2635_i" initialConcentration="1" name="AMP-dependent synthetase and ligase" metaid="_9b6b6e90_e9d7_4844_bbf5_7bef65f4f3b3" boundaryCondition="true" sboTerm="SBO:0000252" compartment="i">
        <annotation>
          <rdf:RDF xmlns:rdf="http://www.w3.org/1999/02/22-rdf-syntax-ns#" xmlns:bqmodel="http://biomodels.net/model-qualifiers/" xmlns:bqbiol="http://biomodels.net/biology-qualifiers/">
            <rdf:Description rdf:about="#_9b6b6e90_e9d7_4844_bbf5_7bef65f4f3b3">
              <bqbiol:isEncodedBy>
                <rdf:Bag>
                  <rdf:li rdf:resource="urn:miriam:kegg.genes:cfi%3ACelf_2635"/>
                </rdf:Bag>
              </bqbiol:isEncodedBy>
              <bqbiol:is>
                <rdf:Bag>
                  <rdf:li rdf:resource="urn:miriam:uniprot:F4H629"/>
                </rdf:Bag>
              </bqbiol:is>
            </rdf:Description>
          </rdf:RDF>
        </annotation>
            </species>
      <species id="Celf_2960_i" initialConcentration="1" name="AMP-dependent synthetase and ligase" metaid="_f4f041ca_b370_47a2_9b1c_6eae95edbcd4" boundaryCondition="true" sboTerm="SBO:0000252" compartment="i">
        <annotation>
          <rdf:RDF xmlns:rdf="http://www.w3.org/1999/02/22-rdf-syntax-ns#" xmlns:bqmodel="http://biomodels.net/model-qualifiers/" xmlns:bqbiol="http://biomodels.net/biology-qualifiers/">
            <rdf:Description rdf:about="#_f4f041ca_b370_47a2_9b1c_6eae95edbcd4">
              <bqbiol:isEncodedBy>
                <rdf:Bag>
                  <rdf:li rdf:resource="urn:miriam:kegg.genes:cfi%3ACelf_2960"/>
                </rdf:Bag>
              </bqbiol:isEncodedBy>
              <bqbiol:is>
                <rdf:Bag>
                  <rdf:li rdf:resource="urn:miriam:uniprot:F4H8S3"/>
                </rdf:Bag>
              </bqbiol:is>
            </rdf:Description>
          </rdf:RDF>
        </annotation>
            </species>
      <species id="Celf_3192_i" initialConcentration="1" name="Acyl-CoA dehydrogenase domain-containing protein" metaid="_59ce5efb_b21b_4184_b6c2_78846c173978" boundaryCondition="true" sboTerm="SBO:0000252" compartment="i">
        <annotation>
          <rdf:RDF xmlns:rdf="http://www.w3.org/1999/02/22-rdf-syntax-ns#" xmlns:bqmodel="http://biomodels.net/model-qualifiers/" xmlns:bqbiol="http://biomodels.net/biology-qualifiers/">
            <rdf:Description rdf:about="#_59ce5efb_b21b_4184_b6c2_78846c173978">
              <bqbiol:isEncodedBy>
                <rdf:Bag>
                  <rdf:li rdf:resource="urn:miriam:kegg.genes:cfi%3ACelf_3192"/>
                </rdf:Bag>
              </bqbiol:isEncodedBy>
              <bqbiol:is>
                <rdf:Bag>
                  <rdf:li rdf:resource="urn:miriam:uniprot:F4H0D7"/>
                </rdf:Bag>
              </bqbiol:is>
            </rdf:Description>
          </rdf:RDF>
        </annotation>
            </species>
      <species id="bigg_hx2coa_i" initialConcentration="1" charge="-4" name="trans-hex-2-enoyl-CoA" metaid="_07f76db3_f266_4a63_aaaa_f784160e4e67" sboTerm="SBO:0000247" compartment="i">
        <notes>
          <body xmlns="http://www.w3.org/1999/xhtml">
                <p>BIGG: hx2coa</p>
                    <p>BIOPATH: trans-Hex-2-enoyl-CoA</p>
                    <p>BRENDA: BG14409, BG14411</p>
                    <p>CHARGE: -4</p>
                    <p>CHEBI: 28706, 27076, 10726, 62077</p>
                    <p>FORMULA: C27H40N7O17P3S</p>
                    <p>HMDB: HMDB03944, HMDB12970</p>
                    <p>INCHI: InChI=1S/C27H44N7O17P3S/c1-4-5-6-7-18(36)55-11-10-29-17(35)8-9-30-25(39)22(38)27(2,3)13-48-54(45,46)51-53(43,44)47-12-16-21(50-52(40,41)42)20(37)26(49-16)34-15-33-19-23(28)31-14-32-24(19)34/h6-7,14-16,20-22,26,37-38H,4-5,8-13H2,1-3H3,(H,29,35)(H,30,39)(H,43,44)(H,45,46)(H2,28,31,32)(H2,40,41,42)/p-4/b7-6+/t16-,20-,21-,22+,26-/m1/s1</p>
                    <p>KEGG: C05271</p>
                    <p>LIPIDMAPS: LMFA07050019</p>
                    <p>METACYC: CPD0-2121</p>
                    <p>MXNREF: MNXM753</p>
                    <p>REACTOME: 77324</p>
                    <p>SEED: cpd03125</p>
                    <p>SMILES: CCC\C=C\C(=O)SCCNC(=O)CCNC(=O)[C@H](O)C(C)(C)COP(=O)([O-])OP(=O)([O-])OC[C@H]1O[C@H]([C@H](O)[C@@H]1OP([O-])([O-])=O)N1C=NC2=C(N)N=CN=C12</p>
                    </body>
          
        </notes>
        <annotation>
          <rdf:RDF xmlns:rdf="http://www.w3.org/1999/02/22-rdf-syntax-ns#" xmlns:bqmodel="http://biomodels.net/model-qualifiers/" xmlns:bqbiol="http://biomodels.net/biology-qualifiers/">
            <rdf:Description rdf:about="#_07f76db3_f266_4a63_aaaa_f784160e4e67">
              <bqbiol:is>
                <rdf:Bag>
                  <rdf:li rdf:resource="urn:miriam:chebi:CHEBI%3A28706"/>
                  <rdf:li rdf:resource="urn:miriam:chebi:CHEBI%3A62077"/>
                </rdf:Bag>
              </bqbiol:is>
            </rdf:Description>
          </rdf:RDF>
        </annotation>
            </species>
      <species id="bigg_hxcoa_i" initialConcentration="1" charge="-4" name="hexanoyl-CoA" metaid="_f78b41c5_ffb7_4433_b08d_9a437de8c02a" sboTerm="SBO:0000247" compartment="i">
        <notes>
          <body xmlns="http://www.w3.org/1999/xhtml">
                <p>BIGG: hxcoa</p>
                    <p>BIOPATH: Hexanoyl-CoA</p>
                    <p>BRENDA: BG14525</p>
                    <p>CHARGE: -4</p>
                    <p>CHEBI: 27540, 24575, 43306, 5703, 62620</p>
                    <p>FORMULA: C27H42N7O17P3S</p>
                    <p>HMDB: HMDB02845</p>
                    <p>INCHI: InChI=1S/C27H46N7O17P3S/c1-4-5-6-7-18(36)55-11-10-29-17(35)8-9-30-25(39)22(38)27(2,3)13-48-54(45,46)51-53(43,44)47-12-16-21(50-52(40,41)42)20(37)26(49-16)34-15-33-19-23(28)31-14-32-24(19)34/h14-16,20-22,26,37-38H,4-13H2,1-3H3,(H,29,35)(H,30,39)(H,43,44)(H,45,46)(H2,28,31,32)(H2,40,41,42)/p-4/t16-,20-,21-,22+,26-/m1/s1</p>
                    <p>KEGG: C05270</p>
                    <p>MXNREF: MNXM553</p>
                    <p>REACTOME: 77326</p>
                    <p>SEED: cpd03124</p>
                    <p>SMILES: CCCCCC(=O)SCCNC(=O)CCNC(=O)[C@H](O)C(C)(C)COP([O-])(=O)OP([O-])(=O)OC[C@H]1O[C@H]([C@H](O)[C@@H]1OP([O-])([O-])=O)N1C=NC2=C(N)N=CN=C12</p>
                    </body>
          
        </notes>
        <annotation>
          <rdf:RDF xmlns:rdf="http://www.w3.org/1999/02/22-rdf-syntax-ns#" xmlns:bqmodel="http://biomodels.net/model-qualifiers/" xmlns:bqbiol="http://biomodels.net/biology-qualifiers/">
            <rdf:Description rdf:about="#_f78b41c5_ffb7_4433_b08d_9a437de8c02a">
              <bqbiol:is>
                <rdf:Bag>
                  <rdf:li rdf:resource="urn:miriam:chebi:CHEBI%3A27540"/>
                  <rdf:li rdf:resource="urn:miriam:chebi:CHEBI%3A62620"/>
                </rdf:Bag>
              </bqbiol:is>
            </rdf:Description>
          </rdf:RDF>
        </annotation>
            </species>
      <species id="bigg_occoa_i" initialConcentration="1" charge="-4" name="octanoyl-CoA(4-)" metaid="_b095e863_f953_4754_a9a6_aa6fa388402e" sboTerm="SBO:0000247" compartment="i">
        <notes>
          <body xmlns="http://www.w3.org/1999/xhtml">
                <p>BIGG: occoa</p>
                    <p>BIOPATH: Octanoyl-CoA</p>
                    <p>BRENDA: BG15295</p>
                    <p>CHARGE: -4</p>
                    <p>CHEBI: 15533, 7724, 41542, 14681, 25651, 57386</p>
                    <p>FORMULA: C29H46N7O17P3S</p>
                    <p>HMDB: HMDB01070, HMDB06257</p>
[truncated: 11,308,934 more chars]
