# Supplementary material for: Investigating metabolic interactions in a microbial co-culture through integrated modelling and experiments
Source: Comput Struct Biotechnol J. 2020 Mar 30;18:1249–58. doi: 10.1016/j.csbj.2020.03.019 (PMC7286961; doi:10.1016/j.csbj.2020.03.019)
Supplement: Supplementary file 8 [file mmc8.zip › SupplementaryDatafiles/Case4/BMID000000140996_yarro_V4.xml]

<?xml version='1.0' encoding='UTF-8' standalone='no'?>

<!-- This model was downloaded from BioModels Database -->
<!-- http://www.ebi.ac.uk/biomodels-static/                   -->
<!-- Wed Sep 12 12:08:38 BST 2018                      -->

<sbml xmlns="http://www.sbml.org/sbml/level2/version4" level="2" metaid="_04ed94c4_2c6c_43d0_aa0c_4da746fa7114" version="4">
  <model id="BMID000000140996" name="Whole Genome Metabolism - Yarrowia lipolytica (strain CLIB 122 / E 150)" metaid="_ab44c1fc_0ae1_40d5_8fce_09c3e62a32f2">
    <notes>
      <body xmlns="http://www.w3.org/1999/xhtml">
        <div class="dc:title">Whole Genome Metabolism of "Yarrowia lipolytica (strain CLIB 122 / E 150)"</div>
            <div class="dc:description">This is a whole genome metabolism model of Yarrowia lipolytica (strain CLIB 122 / E 150).</div>
            <div class="dc:provenance">This model has been automatically generated by the      <a href="http://identifiers.org/pubmed/22095399" title="Access publication about: SuBliMinaL Toolbox">SuBliMinaL Toolbox</a>
          and libAnnotationSBML using information coming from from KEGG (release 66, April 2013, accessed via the resource's web services interface) and, where relevant, augmented with metabolic pathway information extracted from MetaCyc (version 17.0, March 2013).      </div>
            <div class="dc:publisher">This model has been produced by the      <a href="http://code.google.com/p/path2models/" title="Access to the path2models' website">path2models</a>
          project and is currently hosted on      <a href="http://identifiers.org/pubmed/20587024" title="Access publication about: BioModels Database">BioModels Database</a>
          and identified by:      <a href="http://identifiers.org/biomodels.db/BMID000000140996" title="Access to this model via BioModels Database">BMID000000140996</a>
          .      </div>
            <div class="dc:license">To the extent possible under law, all copyright and related or neighbouring rights to this encoded model have been dedicated to the public domain worldwide. Please refer to      <a href="http://creativecommons.org/publicdomain/zero/1.0/" title="Creative Commons CC0">CC0 Public Domain Dedication</a>
          for more information.      </div>
            </body>
      
    </notes>
    <annotation>
      <rdf:RDF xmlns:rdf="http://www.w3.org/1999/02/22-rdf-syntax-ns#" xmlns:bqmodel="http://biomodels.net/model-qualifiers/" xmlns:vCard="http://www.w3.org/2001/vcard-rdf/3.0#" xmlns:dcterms="http://purl.org/dc/terms/" xmlns:dc="http://purl.org/dc/elements/1.1/" xmlns:bqbiol="http://biomodels.net/biology-qualifiers/">
        <rdf:Description rdf:about="#_ab44c1fc_0ae1_40d5_8fce_09c3e62a32f2">
          <dc:creator>
            <rdf:Bag>
              <rdf:li rdf:parseType="Resource">
                <vCard:N rdf:parseType="Resource">
                  <vCard:Family>project</vCard:Family>
                  <vCard:Given>path2models</vCard:Given>
                </vCard:N>
                <vCard:EMAIL>path2models@googlegroups.com</vCard:EMAIL>
                <vCard:ORG rdf:parseType="Resource">
                  <vCard:Orgname>http://code.google.com/p/path2models/</vCard:Orgname>
                </vCard:ORG>
              </rdf:li>
            </rdf:Bag>
          </dc:creator>
          <dcterms:created rdf:parseType="Resource">
            <dcterms:W3CDTF>2012-05-16T21:51:13Z</dcterms:W3CDTF>
          </dcterms:created>
          <dcterms:modified rdf:parseType="Resource">
            <dcterms:W3CDTF>2012-05-16T21:51:13Z</dcterms:W3CDTF>
          </dcterms:modified>
          <dcterms:modified rdf:parseType="Resource">
            <dcterms:W3CDTF>2012-05-19T15:54:18Z</dcterms:W3CDTF>
          </dcterms:modified>
          <dcterms:modified rdf:parseType="Resource">
            <dcterms:W3CDTF>2012-08-08T21:20:07Z</dcterms:W3CDTF>
          </dcterms:modified>
          <dcterms:modified rdf:parseType="Resource">
            <dcterms:W3CDTF>2013-05-15T01:54:32Z</dcterms:W3CDTF>
          </dcterms:modified>
          <bqbiol:occursIn>
            <rdf:Bag>
              <rdf:li rdf:resource="urn:miriam:taxonomy:284591"/>
            </rdf:Bag>
          </bqbiol:occursIn>
          <bqmodel:isDerivedFrom>
            <rdf:Bag>
              <rdf:li rdf:resource="urn:miriam:kegg.genome:yli"/>
            </rdf:Bag>
          </bqmodel:isDerivedFrom>
          <bqmodel:is>
            <rdf:Bag>
              <rdf:li rdf:resource="urn:miriam:biomodels.db:BMID000000140996"/>
            </rdf:Bag>
          </bqmodel:is>
          <bqbiol:isDescribedBy>
            <rdf:Bag>
              <rdf:li rdf:resource="urn:miriam:pubmed:15229592"/>
            </rdf:Bag>
          </bqbiol:isDescribedBy>
        </rdf:Description>
      </rdf:RDF>
    </annotation>
      <listOfUnitDefinitions>
      <unitDefinition id="FLUX_UNIT">
        <listOfUnits>
          <unit kind="mole"/>
          <unit exponent="-1" kind="second"/>
        </listOfUnits>
      </unitDefinition>
    </listOfUnitDefinitions>
    <listOfCompartments>
      <compartment id="i" name="intracellular" metaid="_7d9d4f72_aade_4682_a30e_501642d10e55" sboTerm="SBO:0000290" size="1">
        <annotation>
          <rdf:RDF xmlns:rdf="http://www.w3.org/1999/02/22-rdf-syntax-ns#" xmlns:bqmodel="http://biomodels.net/model-qualifiers/" xmlns:bqbiol="http://biomodels.net/biology-qualifiers/">
            <rdf:Description rdf:about="#_7d9d4f72_aade_4682_a30e_501642d10e55">
              <bqbiol:is>
                <rdf:Bag>
                  <rdf:li rdf:resource="urn:miriam:go:GO%3A0005622"/>
                </rdf:Bag>
              </bqbiol:is>
            </rdf:Description>
          </rdf:RDF>
        </annotation>
            </compartment>
      <compartment id="e" name="extracellular" metaid="_f6a975f6_def1_44cb_9695_d9fea47b0f87" sboTerm="SBO:0000290" size="1">
        <annotation>
          <rdf:RDF xmlns:rdf="http://www.w3.org/1999/02/22-rdf-syntax-ns#" xmlns:bqmodel="http://biomodels.net/model-qualifiers/" xmlns:bqbiol="http://biomodels.net/biology-qualifiers/">
            <rdf:Description rdf:about="#_f6a975f6_def1_44cb_9695_d9fea47b0f87">
              <bqbiol:is>
                <rdf:Bag>
                  <rdf:li rdf:resource="urn:miriam:go:GO%3A0005615"/>
                </rdf:Bag>
              </bqbiol:is>
            </rdf:Description>
          </rdf:RDF>
        </annotation>
            </compartment>
      <compartment id="bm" name="bm" sboTerm="SBO:0000290" size="1"/>
    </listOfCompartments>
    <listOfSpecies>
      <species id="bigg_fdp_i" initialConcentration="1" charge="-4" name="D-fructofuranose 1,6-bisphosphate(4-)" metaid="_cc02e416_3564_4250_89b5_05803e564398" sboTerm="SBO:0000247" compartment="i">
        <notes>
          <body xmlns="http://www.w3.org/1999/xhtml">
                <p>BIGG: fdp</p>
                    <p>BIOPATH: beta-D-Fructose_1,6-bisphosphate</p>
                    <p>BRENDA: BG22767</p>
                    <p>CHARGE: -4</p>
                    <p>CHEBI: 28013, 41014, 10374, 22767, 42553, 32966, 32968, 37736, 40595, 40591, 32967, 49299</p>
                    <p>FORMULA: C6H10O12P2</p>
                    <p>INCHI: InChI=1S/C6H14O12P2/c7-4-3(1-16-19(10,11)12)18-6(9,5(4)8)2-17-20(13,14)15/h3-5,7-9H,1-2H2,(H2,10,11,12)(H2,13,14,15)/p-4/t3-,4-,5+,6?/m1/s1</p>
                    <p>KEGG: C00354, C05378</p>
                    <p>METACYC: FRUCTOSE-16-DIPHOSPHATE</p>
                    <p>MXNREF: MNXM417</p>
                    <p>SEED: cpd00290</p>
                    <p>SMILES: O[C@H]1[C@H](O)C(O)(COP([O-])([O-])=O)O[C@@H]1COP([O-])([O-])=O</p>
                    <p>UPA: UPC00354</p>
                    </body>
          
        </notes>
        <annotation>
          <rdf:RDF xmlns:rdf="http://www.w3.org/1999/02/22-rdf-syntax-ns#" xmlns:bqmodel="http://biomodels.net/model-qualifiers/" xmlns:bqbiol="http://biomodels.net/biology-qualifiers/">
            <rdf:Description rdf:about="#_cc02e416_3564_4250_89b5_05803e564398">
              <bqbiol:is>
                <rdf:Bag>
                  <rdf:li rdf:resource="urn:miriam:chebi:CHEBI%3A28013"/>
                  <rdf:li rdf:resource="urn:miriam:chebi:CHEBI%3A32966"/>
                  <rdf:li rdf:resource="urn:miriam:chebi:CHEBI%3A32968"/>
                  <rdf:li rdf:resource="urn:miriam:chebi:CHEBI%3A37736"/>
                  <rdf:li rdf:resource="urn:miriam:chebi:CHEBI%3A40595"/>
                  <rdf:li rdf:resource="urn:miriam:chebi:CHEBI%3A49299"/>
                </rdf:Bag>
              </bqbiol:is>
            </rdf:Description>
          </rdf:RDF>
        </annotation>
            </species>
      <species id="MNXM74_i" initialConcentration="1" charge="-2" name="D-glyceraldehyde 3-phosphate" metaid="_471d994c_9715_4a0f_850f_0bd187b928d3" sboTerm="SBO:0000247" compartment="i">
        <notes>
          <body xmlns="http://www.w3.org/1999/xhtml">
                <p>BIOPATH: D-Glyceraldehyde_3-phosphate</p>
                    <p>BRENDA: BG59</p>
                    <p>CHARGE: -2</p>
                    <p>CHEBI: 29052, 181, 12984, 12983, 21026, 59776</p>
                    <p>FORMULA: C3H5O6P</p>
                    <p>INCHI: InChI=1S/C3H7O6P/c4-1-3(5)2-9-10(6,7)8/h1,3,5H,2H2,(H2,6,7,8)/p-2/t3-/m0/s1</p>
                    <p>KEGG: C00118</p>
                    <p>METACYC: GAP</p>
                    <p>MXNREF: MNXM74</p>
                    <p>REACTOME: 29578</p>
                    <p>SMILES: O[C@H](COP([O-])([O-])=O)C=O</p>
                    </body>
          
        </notes>
        <annotation>
          <rdf:RDF xmlns:rdf="http://www.w3.org/1999/02/22-rdf-syntax-ns#" xmlns:bqmodel="http://biomodels.net/model-qualifiers/" xmlns:bqbiol="http://biomodels.net/biology-qualifiers/">
            <rdf:Description rdf:about="#_471d994c_9715_4a0f_850f_0bd187b928d3">
              <bqbiol:is>
                <rdf:Bag>
                  <rdf:li rdf:resource="urn:miriam:chebi:CHEBI%3A29052"/>
                  <rdf:li rdf:resource="urn:miriam:chebi:CHEBI%3A59776"/>
                </rdf:Bag>
              </bqbiol:is>
            </rdf:Description>
          </rdf:RDF>
        </annotation>
            </species>
      <species id="bigg_dhap_i" initialConcentration="1" charge="-2" name="glycerone phosphate" metaid="_eb1c08a3_e256_4995_8a04_46a1fec3304d" sboTerm="SBO:0000247" compartment="i">
        <notes>
          <body xmlns="http://www.w3.org/1999/xhtml">
                <p>BIGG: dhap</p>
                    <p>BIOPATH: 2-Glycerone_phosphate</p>
                    <p>BRENDA: BG89172</p>
                    <p>CHARGE: -2</p>
                    <p>CHEBI: 16108, 39571, 24355, 14341, 14342, 5454, 57642</p>
                    <p>FORMULA: C3H5O6P</p>
                    <p>HMDB: HMDB01473, HMDB11735</p>
                    <p>INCHI: InChI=1S/C3H7O6P/c4-1-3(5)2-9-10(6,7)8/h4H,1-2H2,(H2,6,7,8)/p-2</p>
                    <p>KEGG: C00111</p>
                    <p>METACYC: DIHYDROXY-ACETONE-PHOSPHATE</p>
                    <p>MXNREF: MNXM77</p>
                    <p>REACTOME: 75970, 188451, 390404</p>
                    <p>SEED: cpd00095</p>
                    <p>SMILES: OCC(=O)COP([O-])([O-])=O</p>
                    <p>UPA: UPC00111</p>
                    </body>
          
        </notes>
        <annotation>
          <rdf:RDF xmlns:rdf="http://www.w3.org/1999/02/22-rdf-syntax-ns#" xmlns:bqmodel="http://biomodels.net/model-qualifiers/" xmlns:bqbiol="http://biomodels.net/biology-qualifiers/">
            <rdf:Description rdf:about="#_eb1c08a3_e256_4995_8a04_46a1fec3304d">
              <bqbiol:is>
                <rdf:Bag>
                  <rdf:li rdf:resource="urn:miriam:chebi:CHEBI%3A16108"/>
                  <rdf:li rdf:resource="urn:miriam:chebi:CHEBI%3A57642"/>
                </rdf:Bag>
              </bqbiol:is>
            </rdf:Description>
          </rdf:RDF>
        </annotation>
            </species>
      <species id="YALI0E26004g_i" initialConcentration="1" name="YALI0E26004p" metaid="_4bb726fd_d9cd_4e60_8e79_010a8c1c3c0b" boundaryCondition="true" sboTerm="SBO:0000252" compartment="i">
        <annotation>
          <rdf:RDF xmlns:rdf="http://www.w3.org/1999/02/22-rdf-syntax-ns#" xmlns:bqmodel="http://biomodels.net/model-qualifiers/" xmlns:bqbiol="http://biomodels.net/biology-qualifiers/">
            <rdf:Description rdf:about="#_4bb726fd_d9cd_4e60_8e79_010a8c1c3c0b">
              <bqbiol:isEncodedBy>
                <rdf:Bag>
                  <rdf:li rdf:resource="urn:miriam:kegg.genes:yli%3AYALI0E26004g"/>
                </rdf:Bag>
              </bqbiol:isEncodedBy>
              <bqbiol:is>
                <rdf:Bag>
                  <rdf:li rdf:resource="urn:miriam:uniprot:Q6C4K5"/>
                </rdf:Bag>
              </bqbiol:is>
            </rdf:Description>
          </rdf:RDF>
        </annotation>
            </species>
      <species id="bigg_h2o_i" initialConcentration="1" charge="0" name="H2O" metaid="_3f79d898_c094_454d_a6b2_f578f60a827e" sboTerm="SBO:0000247" compartment="i">
        <notes>
          <body xmlns="http://www.w3.org/1999/xhtml">
                <p>BIGG: h2o, oh1</p>
                    <p>BIOPATH: OH-, Oxygen_atom, Water</p>
                    <p>BRENDA: BG89181, BG92002, BG92081, BG92137</p>
                    <p>CHARGE: 0</p>
                    <p>CHEBI: 15377, 44292, 5585, 13352, 44819, 44701, 42043, 42857, 27313, 43228, 10743, 16234, 13365, 13419, 44641, 5594, 29356, 29374, 29375, 29412, 33811, 33813, 35511, 36385, 41981, 41979, 29373, 53442</p>
                    <p>FORMULA: H2O</p>
                    <p>HMDB: HMDB01039, HMDB02111</p>
                    <p>INCHI: InChI=1S/H2O/h1H2</p>
                    <p>KEGG: C00001, D00001, C01328, C18712, C18714, D03703, D06322</p>
                    <p>METACYC: OH, OXONIUM, WATER</p>
                    <p>MXNREF: MNXM2</p>
                    <p>REACTOME: 29356, 1605715, 141343, 351603, 2022884, 113518, 189422, 947593, 109276, 113521, 113519</p>
                    <p>SEED: cpd00001, cpd15275</p>
                    <p>SMILES: O</p>
                    <p>UPA: UPC00001, UPC01328</p>
                    </body>
          
        </notes>
        <annotation>
          <rdf:RDF xmlns:rdf="http://www.w3.org/1999/02/22-rdf-syntax-ns#" xmlns:bqmodel="http://biomodels.net/model-qualifiers/" xmlns:bqbiol="http://biomodels.net/biology-qualifiers/">
            <rdf:Description rdf:about="#_3f79d898_c094_454d_a6b2_f578f60a827e">
              <bqbiol:is>
                <rdf:Bag>
                  <rdf:li rdf:resource="urn:miriam:chebi:CHEBI%3A15377"/>
                  <rdf:li rdf:resource="urn:miriam:chebi:CHEBI%3A16234"/>
                  <rdf:li rdf:resource="urn:miriam:chebi:CHEBI%3A29356"/>
                  <rdf:li rdf:resource="urn:miriam:chebi:CHEBI%3A29374"/>
                  <rdf:li rdf:resource="urn:miriam:chebi:CHEBI%3A29375"/>
                  <rdf:li rdf:resource="urn:miriam:chebi:CHEBI%3A29412"/>
                  <rdf:li rdf:resource="urn:miriam:chebi:CHEBI%3A33811"/>
                  <rdf:li rdf:resource="urn:miriam:chebi:CHEBI%3A33813"/>
                  <rdf:li rdf:resource="urn:miriam:chebi:CHEBI%3A35511"/>
                  <rdf:li rdf:resource="urn:miriam:chebi:CHEBI%3A36385"/>
                  <rdf:li rdf:resource="urn:miriam:chebi:CHEBI%3A41981"/>
                  <rdf:li rdf:resource="urn:miriam:chebi:CHEBI%3A53442"/>
                </rdf:Bag>
              </bqbiol:is>
            </rdf:Description>
          </rdf:RDF>
        </annotation>
            </species>
      <species id="bigg_acald_i" initialConcentration="1" charge="0" name="acetaldehyde" metaid="_4c8e8976_0d17_4cf7_be60_36288cbbe369" sboTerm="SBO:0000247" compartment="i">
        <notes>
          <body xmlns="http://www.w3.org/1999/xhtml">
                <p>BIGG: acald</p>
                    <p>BIOPATH: Acetaldehyde</p>
                    <p>BRENDA: BG15435, BG89392</p>
                    <p>CHARGE: 0</p>
                    <p>CHEBI: 15343, 22158, 40533, 2383, 13703</p>
                    <p>FORMULA: C2H4O</p>
                    <p>HMDB: HMDB00990</p>
                    <p>INCHI: InChI=1S/C2H4O/c1-2-3/h2H,1H3</p>
                    <p>KEGG: C00084</p>
                    <p>METACYC: ACETALD</p>
                    <p>MXNREF: MNXM75</p>
                    <p>REACTOME: 113532, 29510, 113745, 113681</p>
                    <p>SEED: cpd00071</p>
                    <p>SMILES: CC=O</p>
                    <p>UPA: UPC00084</p>
                    </body>
          
        </notes>
        <annotation>
          <rdf:RDF xmlns:rdf="http://www.w3.org/1999/02/22-rdf-syntax-ns#" xmlns:bqmodel="http://biomodels.net/model-qualifiers/" xmlns:bqbiol="http://biomodels.net/biology-qualifiers/">
            <rdf:Description rdf:about="#_4c8e8976_0d17_4cf7_be60_36288cbbe369">
              <bqbiol:is>
                <rdf:Bag>
                  <rdf:li rdf:resource="urn:miriam:chebi:CHEBI%3A15343"/>
                </rdf:Bag>
              </bqbiol:is>
            </rdf:Description>
          </rdf:RDF>
        </annotation>
            </species>
      <species id="bigg_nad_i" initialConcentration="1" charge="-1" name="NAD(+)" metaid="_db5d9561_0ed4_42ad_8e48_c5aefb2ac8da" sboTerm="SBO:0000247" compartment="i">
        <notes>
          <body xmlns="http://www.w3.org/1999/xhtml">
                <p>BIGG: nad</p>
                    <p>BIOPATH: NAD</p>
                    <p>BRENDA: BG11259</p>
                    <p>CHARGE: -1</p>
                    <p>CHEBI: 13389, 15846, 7422, 21901, 13394, 44215, 44281, 44214, 13393, 57540</p>
                    <p>FORMULA: C21H26N7O14P2</p>
                    <p>HMDB: HMDB00902</p>
                    <p>INCHI: InChI=1S/C21H27N7O14P2/c22-17-12-19(25-7-24-17)28(8-26-12)21-16(32)14(30)11(41-21)6-39-44(36,37)42-43(34,35)38-5-10-13(29)15(31)20(40-10)27-3-1-2-9(4-27)18(23)33/h1-4,7-8,10-11,13-16,20-21,29-32H,5-6H2,(H5-,22,23,24,25,33,34,35,36,37)/p-1/t10-,11-,13-,14-,15-,16-,20-,21-/m1/s1</p>
                    <p>KEGG: C00003, D00002</p>
                    <p>METACYC: NAD</p>
                    <p>MXNREF: MNXM8</p>
                    <p>REACTOME: 29360, 192307, 113526, 194653, 427523</p>
                    <p>SEED: cpd00003</p>
                    <p>SMILES: NC(=O)C1=CC=C[N+](=C1)[C@@H]1O[C@H](COP([O-])(=O)OP([O-])(=O)OC[C@H]2O[C@H]([C@H](O)[C@@H]2O)N2C=NC3=C(N)N=CN=C23)[C@@H](O)[C@H]1O</p>
                    <p>UPA: UPC00003</p>
                    </body>
          
        </notes>
        <annotation>
          <rdf:RDF xmlns:rdf="http://www.w3.org/1999/02/22-rdf-syntax-ns#" xmlns:bqmodel="http://biomodels.net/model-qualifiers/" xmlns:bqbiol="http://biomodels.net/biology-qualifiers/">
            <rdf:Description rdf:about="#_db5d9561_0ed4_42ad_8e48_c5aefb2ac8da">
              <bqbiol:is>
                <rdf:Bag>
                  <rdf:li rdf:resource="urn:miriam:chebi:CHEBI%3A13389"/>
                  <rdf:li rdf:resource="urn:miriam:chebi:CHEBI%3A15846"/>
                  <rdf:li rdf:resource="urn:miriam:chebi:CHEBI%3A44215"/>
                  <rdf:li rdf:resource="urn:miriam:chebi:CHEBI%3A57540"/>
                </rdf:Bag>
              </bqbiol:is>
            </rdf:Description>
          </rdf:RDF>
        </annotation>
            </species>
      <species id="bigg_h_i" initialConcentration="1" charge="1" name="H(+)" metaid="_d85291ca_2d6b_4d49_8bde_544ce525089a" sboTerm="SBO:0000247" compartment="i">
        <notes>
          <body xmlns="http://www.w3.org/1999/xhtml">
                <p>BIGG: h</p>
                    <p>BIOPATH: Proton</p>
                    <p>BRENDA: BG79440</p>
                    <p>CHARGE: 1</p>
                    <p>CHEBI: 15378, 13357, 10744, 5584, 24636</p>
                    <p>FORMULA: H</p>
                    <p>INCHI: InChI=1S/p+1</p>
                    <p>KEGG: C00080</p>
                    <p>METACYC: PROTON</p>
                    <p>MXNREF: MNXM1</p>
                    <p>REACTOME: 70106, 1614597, 428548, 427899, 372511, 2000349, 156540, 194688, 74722, 425999, 374900, 428040, 351626, 113529, 163953, 425969, 193465, 1470067, 425978</p>
                    <p>SEED: cpd00067</p>
                    <p>SMILES: [H+]</p>
                    <p>UPA: UPC00080</p>
                    </body>
          
        </notes>
        <annotation>
          <rdf:RDF xmlns:rdf="http://www.w3.org/1999/02/22-rdf-syntax-ns#" xmlns:bqmodel="http://biomodels.net/model-qualifiers/" xmlns:bqbiol="http://biomodels.net/biology-qualifiers/">
            <rdf:Description rdf:about="#_d85291ca_2d6b_4d49_8bde_544ce525089a">
              <bqbiol:is>
                <rdf:Bag>
                  <rdf:li rdf:resource="urn:miriam:chebi:CHEBI%3A15378"/>
                  <rdf:li rdf:resource="urn:miriam:chebi:CHEBI%3A24636"/>
                </rdf:Bag>
              </bqbiol:is>
            </rdf:Description>
          </rdf:RDF>
        </annotation>
            </species>
      <species id="bigg_nadh_i" initialConcentration="1" charge="-2" name="NADH(2-)" metaid="_cb612837_08f6_4ca2_9be1_efafec24a2a8" sboTerm="SBO:0000247" compartment="i">
        <notes>
          <body xmlns="http://www.w3.org/1999/xhtml">
                <p>BIGG: nadh</p>
                    <p>BIOPATH: NADH</p>
                    <p>BRENDA: BG11384</p>
                    <p>CHARGE: -2</p>
                    <p>CHEBI: 16908, 44216, 7423, 21902, 13395, 13396, 57945</p>
                    <p>FORMULA: C21H27N7O14P2</p>
                    <p>HMDB: HMDB01487</p>
                    <p>INCHI: InChI=1S/C21H29N7O14P2/c22-17-12-19(25-7-24-17)28(8-26-12)21-16(32)14(30)11(41-21)6-39-44(36,37)42-43(34,35)38-5-10-13(29)15(31)20(40-10)27-3-1-2-9(4-27)18(23)33/h1,3-4,7-8,10-11,13-16,20-21,29-32H,2,5-6H2,(H2,23,33)(H,34,35)(H,36,37)(H2,22,24,25)/p-2/t10-,11-,13-,14-,15-,16-,20-,21-/m1/s1</p>
                    <p>KEGG: C00004</p>
                    <p>METACYC: NADH</p>
                    <p>MXNREF: MNXM10</p>
                    <p>REACTOME: 73473, 192305, 194697, 29362</p>
                    <p>SEED: cpd00004</p>
                    <p>SMILES: NC(=O)C1=CN(C=CC1)[C@@H]1O[C@H](COP([O-])(=O)OP([O-])(=O)OC[C@H]2O[C@H]([C@H](O)[C@@H]2O)N2C=NC3=C(N)N=CN=C23)[C@@H](O)[C@H]1O</p>
                    <p>UPA: UPC00004</p>
                    </body>
          
        </notes>
        <annotation>
          <rdf:RDF xmlns:rdf="http://www.w3.org/1999/02/22-rdf-syntax-ns#" xmlns:bqmodel="http://biomodels.net/model-qualifiers/" xmlns:bqbiol="http://biomodels.net/biology-qualifiers/">
            <rdf:Description rdf:about="#_cb612837_08f6_4ca2_9be1_efafec24a2a8">
              <bqbiol:is>
                <rdf:Bag>
                  <rdf:li rdf:resource="urn:miriam:chebi:CHEBI%3A16908"/>
                  <rdf:li rdf:resource="urn:miriam:chebi:CHEBI%3A57945"/>
                </rdf:Bag>
              </bqbiol:is>
            </rdf:Description>
          </rdf:RDF>
        </annotation>
            </species>
      <species id="bigg_ac_i" initialConcentration="1" charge="-1" name="acetate" metaid="_9d8f8f07_690a_4a46_84aa_45e09a41c5eb" sboTerm="SBO:0000247" compartment="i">
        <notes>
          <body xmlns="http://www.w3.org/1999/xhtml">
                <p>BIGG: ac</p>
                    <p>BIOPATH: Acetate</p>
                    <p>BRENDA: BG15447</p>
                    <p>CHARGE: -1</p>
                    <p>CHEBI: 15366, 22169, 2387, 40486, 30089, 40480, 22165, 13704, 32029, 32138, 32954, 3310, 59199, 62947, 62964, 62984, 63045, 63078, 63879</p>
                    <p>FORMULA: C2H3O2</p>
                    <p>HMDB: HMDB00042</p>
                    <p>INCHI: InChI=1S/C2H4O2/c1-2(3)4/h1H3,(H,3,4)/p-1</p>
                    <p>KEGG: C00033, D00010</p>
                    <p>LIPIDMAPS: LMFA01010000, LMFA01010002</p>
                    <p>METACYC: ACET</p>
                    <p>MXNREF: MNXM26</p>
                    <p>REACTOME: 1524044, 29416, 113539, 390305, 2022890</p>
                    <p>SEED: cpd00029</p>
                    <p>SMILES: CC([O-])=O</p>
                    <p>UPA: UPC00033</p>
                    </body>
          
        </notes>
        <annotation>
          <rdf:RDF xmlns:rdf="http://www.w3.org/1999/02/22-rdf-syntax-ns#" xmlns:bqmodel="http://biomodels.net/model-qualifiers/" xmlns:bqbiol="http://biomodels.net/biology-qualifiers/">
            <rdf:Description rdf:about="#_9d8f8f07_690a_4a46_84aa_45e09a41c5eb">
              <bqbiol:is>
                <rdf:Bag>
                  <rdf:li rdf:resource="urn:miriam:chebi:CHEBI%3A15366"/>
                  <rdf:li rdf:resource="urn:miriam:chebi:CHEBI%3A30089"/>
                  <rdf:li rdf:resource="urn:miriam:chebi:CHEBI%3A32029"/>
                  <rdf:li rdf:resource="urn:miriam:chebi:CHEBI%3A32138"/>
                  <rdf:li rdf:resource="urn:miriam:chebi:CHEBI%3A32954"/>
                  <rdf:li rdf:resource="urn:miriam:chebi:CHEBI%3A3310"/>
                  <rdf:li rdf:resource="urn:miriam:chebi:CHEBI%3A59199"/>
                  <rdf:li rdf:resource="urn:miriam:chebi:CHEBI%3A62947"/>
                  <rdf:li rdf:resource="urn:miriam:chebi:CHEBI%3A62964"/>
                  <rdf:li rdf:resource="urn:miriam:chebi:CHEBI%3A62984"/>
                  <rdf:li rdf:resource="urn:miriam:chebi:CHEBI%3A63045"/>
                  <rdf:li rdf:resource="urn:miriam:chebi:CHEBI%3A63078"/>
                  <rdf:li rdf:resource="urn:miriam:chebi:CHEBI%3A63879"/>
                </rdf:Bag>
              </bqbiol:is>
            </rdf:Description>
          </rdf:RDF>
        </annotation>
            </species>
      <species id="YALI0B01298g_i" initialConcentration="1" name="Aldehyde dehydrogenase" metaid="_5c6daf3d_2f08_4215_874e_402295a06909" boundaryCondition="true" sboTerm="SBO:0000252" compartment="i">
        <annotation>
          <rdf:RDF xmlns:rdf="http://www.w3.org/1999/02/22-rdf-syntax-ns#" xmlns:bqmodel="http://biomodels.net/model-qualifiers/" xmlns:bqbiol="http://biomodels.net/biology-qualifiers/">
            <rdf:Description rdf:about="#_5c6daf3d_2f08_4215_874e_402295a06909">
              <bqbiol:isEncodedBy>
                <rdf:Bag>
                  <rdf:li rdf:resource="urn:miriam:kegg.genes:yli%3AYALI0B01298g"/>
                </rdf:Bag>
              </bqbiol:isEncodedBy>
              <bqbiol:is>
                <rdf:Bag>
                  <rdf:li rdf:resource="urn:miriam:uniprot:Q6CG32"/>
                </rdf:Bag>
              </bqbiol:is>
            </rdf:Description>
          </rdf:RDF>
        </annotation>
            </species>
      <species id="YALI0C03025g_i" initialConcentration="1" name="YALI0C03025p" metaid="_54f4fba2_64b7_4497_aa66_7fb40e2f83a2" boundaryCondition="true" sboTerm="SBO:0000252" compartment="i">
        <annotation>
          <rdf:RDF xmlns:rdf="http://www.w3.org/1999/02/22-rdf-syntax-ns#" xmlns:bqmodel="http://biomodels.net/model-qualifiers/" xmlns:bqbiol="http://biomodels.net/biology-qualifiers/">
            <rdf:Description rdf:about="#_54f4fba2_64b7_4497_aa66_7fb40e2f83a2">
              <bqbiol:isEncodedBy>
                <rdf:Bag>
                  <rdf:li rdf:resource="urn:miriam:kegg.genes:yli%3AYALI0C03025g"/>
                </rdf:Bag>
              </bqbiol:isEncodedBy>
              <bqbiol:is>
                <rdf:Bag>
                  <rdf:li rdf:resource="urn:miriam:uniprot:Q6CD79"/>
                </rdf:Bag>
              </bqbiol:is>
            </rdf:Description>
          </rdf:RDF>
        </annotation>
            </species>
      <species id="YALI0E00264g_i" initialConcentration="1" name="YALI0E00264p" metaid="_591cf51d_ad13_4ed5_b2a0_149860657668" boundaryCondition="true" sboTerm="SBO:0000252" compartment="i">
        <annotation>
          <rdf:RDF xmlns:rdf="http://www.w3.org/1999/02/22-rdf-syntax-ns#" xmlns:bqmodel="http://biomodels.net/model-qualifiers/" xmlns:bqbiol="http://biomodels.net/biology-qualifiers/">
            <rdf:Description rdf:about="#_591cf51d_ad13_4ed5_b2a0_149860657668">
              <bqbiol:isEncodedBy>
                <rdf:Bag>
                  <rdf:li rdf:resource="urn:miriam:kegg.genes:yli%3AYALI0E00264g"/>
                </rdf:Bag>
              </bqbiol:isEncodedBy>
              <bqbiol:is>
                <rdf:Bag>
                  <rdf:li rdf:resource="urn:miriam:uniprot:Q6C7J6"/>
                </rdf:Bag>
              </bqbiol:is>
            </rdf:Description>
          </rdf:RDF>
        </annotation>
            </species>
      <species id="YALI0F23793g_i" initialConcentration="1" name="Aldehyde dehydrogenase" metaid="_1a4bf50e_21d8_4238_9cdb_e931d3a770b5" boundaryCondition="true" sboTerm="SBO:0000252" compartment="i">
        <annotation>
          <rdf:RDF xmlns:rdf="http://www.w3.org/1999/02/22-rdf-syntax-ns#" xmlns:bqmodel="http://biomodels.net/model-qualifiers/" xmlns:bqbiol="http://biomodels.net/biology-qualifiers/">
            <rdf:Description rdf:about="#_1a4bf50e_21d8_4238_9cdb_e931d3a770b5">
              <bqbiol:isEncodedBy>
                <rdf:Bag>
                  <rdf:li rdf:resource="urn:miriam:kegg.genes:yli%3AYALI0F23793g"/>
                </rdf:Bag>
              </bqbiol:isEncodedBy>
              <bqbiol:is>
                <rdf:Bag>
                  <rdf:li rdf:resource="urn:miriam:uniprot:Q6C0L0"/>
                </rdf:Bag>
              </bqbiol:is>
            </rdf:Description>
          </rdf:RDF>
        </annotation>
            </species>
      <species id="bigg_nadp_i" initialConcentration="1" charge="-3" name="NADP(+)" metaid="_4af57744_30f1_4c15_abe7_e295a7eb6265" sboTerm="SBO:0000247" compartment="i">
        <notes>
          <body xmlns="http://www.w3.org/1999/xhtml">
                <p>BIGG: nadp</p>
                    <p>BIOPATH: NADP</p>
                    <p>BRENDA: BG48210</p>
                    <p>CHARGE: -3</p>
                    <p>CHEBI: 13390, 18009, 7424, 21903, 13398, 25523, 25524, 44409, 44405, 13397, 58349</p>
                    <p>FORMULA: C21H25N7O17P3</p>
                    <p>HMDB: HMDB00217</p>
                    <p>INCHI: InChI=1S/C21H28N7O17P3/c22-17-12-19(25-7-24-17)28(8-26-12)21-16(44-46(33,34)35)14(30)11(43-21)6-41-48(38,39)45-47(36,37)40-5-10-13(29)15(31)20(42-10)27-3-1-2-9(4-27)18(23)32/h1-4,7-8,10-11,13-16,20-21,29-31H,5-6H2,(H7-,22,23,24,25,32,33,34,35,36,37,38,39)/p-3/t10-,11-,13-,14-,15-,16-,20-,21-/m1/s1</p>
                    <p>KEGG: C00006</p>
                    <p>METACYC: NAD-P-OR-NOP, NADP</p>
                    <p>MXNREF: MNXM5</p>
                    <p>REACTOME: 29366, 113564, 389556, 113563, 351628, 2000348, 194668, 428218, 517495</p>
                    <p>SEED: cpd00006</p>
                    <p>SMILES: NC(=O)C1=CC=C[N+](=C1)[C@@H]1O[C@H](COP([O-])(=O)OP([O-])(=O)OC[C@H]2O[C@H]([C@H](OP([O-])([O-])=O)[C@@H]2O)N2C=NC3=C(N)N=CN=C23)[C@@H](O)[C@H]1O</p>
                    <p>UPA: UPC00006</p>
                    </body>
          
        </notes>
        <annotation>
          <rdf:RDF xmlns:rdf="http://www.w3.org/1999/02/22-rdf-syntax-ns#" xmlns:bqmodel="http://biomodels.net/model-qualifiers/" xmlns:bqbiol="http://biomodels.net/biology-qualifiers/">
            <rdf:Description rdf:about="#_4af57744_30f1_4c15_abe7_e295a7eb6265">
              <bqbiol:is>
                <rdf:Bag>
                  <rdf:li rdf:resource="urn:miriam:chebi:CHEBI%3A13390"/>
                  <rdf:li rdf:resource="urn:miriam:chebi:CHEBI%3A18009"/>
                  <rdf:li rdf:resource="urn:miriam:chebi:CHEBI%3A25523"/>
                  <rdf:li rdf:resource="urn:miriam:chebi:CHEBI%3A25524"/>
                  <rdf:li rdf:resource="urn:miriam:chebi:CHEBI%3A44409"/>
                  <rdf:li rdf:resource="urn:miriam:chebi:CHEBI%3A58349"/>
                </rdf:Bag>
              </bqbiol:is>
            </rdf:Description>
          </rdf:RDF>
        </annotation>
            </species>
      <species id="bigg_nadph_i" initialConcentration="1" charge="-4" name="NADPH" metaid="_39ef903d_a470_4afd_b7b6_e12a10eca339" sboTerm="SBO:0000247" compartment="i">
        <notes>
          <body xmlns="http://www.w3.org/1999/xhtml">
                <p>BIGG: nadph</p>
                    <p>BIOPATH: NADPH</p>
                    <p>BRENDA: BG48213</p>
                    <p>CHARGE: -4</p>
                    <p>CHEBI: 13392, 16474, 7425, 13400, 21904, 44286, 13399, 57783</p>
                    <p>FORMULA: C21H26N7O17P3</p>
                    <p>HMDB: HMDB00221, HMDB06341, HMDB00799</p>
                    <p>INCHI: InChI=1S/C21H30N7O17P3/c22-17-12-19(25-7-24-17)28(8-26-12)21-16(44-46(33,34)35)14(30)11(43-21)6-41-48(38,39)45-47(36,37)40-5-10-13(29)15(31)20(42-10)27-3-1-2-9(4-27)18(23)32/h1,3-4,7-8,10-11,13-16,20-21,29-31H,2,5-6H2,(H2,23,32)(H,36,37)(H,38,39)(H2,22,24,25)(H2,33,34,35)/p-4/t10-,11-,13-,14-,15-,16-,20-,21-/m1/s1</p>
                    <p>KEGG: C00005</p>
                    <p>METACYC: NADH-P-OR-NOP, NADPH</p>
                    <p>MXNREF: MNXM6</p>
                    <p>REACTOME: 29364, 194725, 2000347, 351627, 113600, 113602, 113601, 428206, 517496</p>
                    <p>SEED: cpd00005</p>
                    <p>SMILES: NC(=O)C1=CN(C=CC1)[C@@H]1O[C@H](COP([O-])(=O)OP([O-])(=O)OC[C@H]2O[C@H]([C@H](OP([O-])([O-])=O)[C@@H]2O)N2C=NC3=C(N)N=CN=C23)[C@@H](O)[C@H]1O</p>
                    <p>UPA: UPC00005</p>
                    </body>
          
        </notes>
        <annotation>
          <rdf:RDF xmlns:rdf="http://www.w3.org/1999/02/22-rdf-syntax-ns#" xmlns:bqmodel="http://biomodels.net/model-qualifiers/" xmlns:bqbiol="http://biomodels.net/biology-qualifiers/">
            <rdf:Description rdf:about="#_39ef903d_a470_4afd_b7b6_e12a10eca339">
              <bqbiol:is>
                <rdf:Bag>
                  <rdf:li rdf:resource="urn:miriam:chebi:CHEBI%3A13392"/>
                  <rdf:li rdf:resource="urn:miriam:chebi:CHEBI%3A16474"/>
                  <rdf:li rdf:resource="urn:miriam:chebi:CHEBI%3A57783"/>
                </rdf:Bag>
              </bqbiol:is>
            </rdf:Description>
          </rdf:RDF>
        </annotation>
            </species>
      <species id="YALI0D07942g_i" initialConcentration="1" name="YALI0D07942p" metaid="_5b06564a_73bd_406c_b27e_734d8bfac9a2" boundaryCondition="true" sboTerm="SBO:0000252" compartment="i">
        <annotation>
          <rdf:RDF xmlns:rdf="http://www.w3.org/1999/02/22-rdf-syntax-ns#" xmlns:bqmodel="http://biomodels.net/model-qualifiers/" xmlns:bqbiol="http://biomodels.net/biology-qualifiers/">
            <rdf:Description rdf:about="#_5b06564a_73bd_406c_b27e_734d8bfac9a2">
              <bqbiol:isEncodedBy>
                <rdf:Bag>
                  <rdf:li rdf:resource="urn:miriam:kegg.genes:yli%3AYALI0D07942g"/>
                </rdf:Bag>
              </bqbiol:isEncodedBy>
              <bqbiol:is>
                <rdf:Bag>
                  <rdf:li rdf:resource="urn:miriam:uniprot:Q6C9V7"/>
                </rdf:Bag>
              </bqbiol:is>
            </rdf:Description>
          </rdf:RDF>
        </annotation>
            </species>
      <species id="YALI0F04444g_i" initialConcentration="1" name="YALI0F04444p" metaid="_d9046fff_a3ad_45b9_8ce9_dfc9c09f8735" boundaryCondition="true" sboTerm="SBO:0000252" compartment="i">
        <annotation>
          <rdf:RDF xmlns:rdf="http://www.w3.org/1999/02/22-rdf-syntax-ns#" xmlns:bqmodel="http://biomodels.net/model-qualifiers/" xmlns:bqbiol="http://biomodels.net/biology-qualifiers/">
            <rdf:Description rdf:about="#_d9046fff_a3ad_45b9_8ce9_dfc9c09f8735">
              <bqbiol:isEncodedBy>
                <rdf:Bag>
                  <rdf:li rdf:resource="urn:miriam:kegg.genes:yli%3AYALI0F04444g"/>
                </rdf:Bag>
              </bqbiol:isEncodedBy>
              <bqbiol:is>
                <rdf:Bag>
                  <rdf:li rdf:resource="urn:miriam:uniprot:Q6C2W9"/>
                </rdf:Bag>
              </bqbiol:is>
            </rdf:Description>
          </rdf:RDF>
        </annotation>
            </species>
      <species id="bigg_thmpp_i" initialConcentration="1" charge="-2" name="Thiamine diphosphate" metaid="_2e571e69_60de_45c7_a821_bcece3756a05" sboTerm="SBO:0000247" compartment="i">
        <notes>
          <body xmlns="http://www.w3.org/1999/xhtml">
                <p>BIGG: thmpp</p>
                    <p>BIOPATH: Thiamine_diphosphate</p>
                    <p>BRENDA: BG3706</p>
                    <p>CHARGE: -2</p>
                    <p>CHEBI: 45931, 45930, 15229, 49939, 58937, 9532</p>
                    <p>FORMULA: C12H16N4O7P2S</p>
                    <p>HMDB: HMDB01372</p>
                    <p>INCHI:</p>
                    <p>KEGG: C00068</p>
                    <p>METACYC: THIAMINE-PYROPHOSPHATE</p>
                    <p>MXNREF: MNXM89911</p>
                    <p>REACTOME: 29480</p>
                    <p>SEED: cpd00056</p>
                    <p>SMILES:</p>
                    <p>UPA: UPC00068</p>
                    </body>
          
        </notes>
        <annotation>
          <rdf:RDF xmlns:rdf="http://www.w3.org/1999/02/22-rdf-syntax-ns#" xmlns:bqmodel="http://biomodels.net/model-qualifiers/" xmlns:bqbiol="http://biomodels.net/biology-qualifiers/">
            <rdf:Description rdf:about="#_2e571e69_60de_45c7_a821_bcece3756a05">
              <bqbiol:is>
                <rdf:Bag>
                  <rdf:li rdf:resource="urn:miriam:chebi:CHEBI%3A45931"/>
                  <rdf:li rdf:resource="urn:miriam:chebi:CHEBI%3A58937"/>
                  <rdf:li rdf:resource="urn:miriam:chebi:CHEBI%3A9532"/>
                </rdf:Bag>
              </bqbiol:is>
            </rdf:Description>
          </rdf:RDF>
        </annotation>
            </species>
      <species id="MNXM90909_i" initialConcentration="1" charge="-1" name="2-Hydroxyethyl-ThPP" metaid="_16a7900a_70d2_4a7b_8b82_779bc203d21b" sboTerm="SBO:0000247" compartment="i">
        <notes>
          <body xmlns="http://www.w3.org/1999/xhtml">
                <p>BIOPATH: 2-(alpha-Hydroxyethyl-)_ThPP</p>
                    <p>CHARGE: -1</p>
                    <p>CHEBI: 58939, 978</p>
                    <p>FORMULA: C14H21N4O8P2S</p>
                    <p>HMDB: HMDB03904</p>
                    <p>INCHI:</p>
                    <p>KEGG: C05125</p>
                    <p>METACYC: 2-ALPHA-HYDROXYETHYL-THPP</p>
                    <p>MXNREF: MNXM90909</p>
                    <p>SEED: cpd03049</p>
                    <p>SMILES:</p>
                    <p>UPA: UPC05125</p>
                    </body>
          
        </notes>
        <annotation>
          <rdf:RDF xmlns:rdf="http://www.w3.org/1999/02/22-rdf-syntax-ns#" xmlns:bqmodel="http://biomodels.net/model-qualifiers/" xmlns:bqbiol="http://biomodels.net/biology-qualifiers/">
            <rdf:Description rdf:about="#_16a7900a_70d2_4a7b_8b82_779bc203d21b">
              <bqbiol:is>
                <rdf:Bag>
                  <rdf:li rdf:resource="urn:miriam:chebi:CHEBI%3A58939"/>
                  <rdf:li rdf:resource="urn:miriam:chebi:CHEBI%3A978"/>
                </rdf:Bag>
              </bqbiol:is>
            </rdf:Description>
          </rdf:RDF>
        </annotation>
            </species>
      <species id="YALI0D10131g_i" initialConcentration="1" name="YALI0D10131p" metaid="_65a3a0c2_c220_4578_99e8_467b646fe3b6" boundaryCondition="true" sboTerm="SBO:0000252" compartment="i">
        <annotation>
          <rdf:RDF xmlns:rdf="http://www.w3.org/1999/02/22-rdf-syntax-ns#" xmlns:bqmodel="http://biomodels.net/model-qualifiers/" xmlns:bqbiol="http://biomodels.net/biology-qualifiers/">
            <rdf:Description rdf:about="#_65a3a0c2_c220_4578_99e8_467b646fe3b6">
              <bqbiol:isEncodedBy>
                <rdf:Bag>
                  <rdf:li rdf:resource="urn:miriam:kegg.genes:yli%3AYALI0D10131g"/>
                </rdf:Bag>
              </bqbiol:isEncodedBy>
              <bqbiol:is>
                <rdf:Bag>
                  <rdf:li rdf:resource="urn:miriam:uniprot:Q6C9L5"/>
                </rdf:Bag>
              </bqbiol:is>
            </rdf:Description>
          </rdf:RDF>
        </annotation>
            </species>
      <species id="bigg_etoh_i" initialConcentration="1" charge="0" name="ethanol" metaid="_084ec16a_8d86_4034_91fc_ab26bc513b5b" sboTerm="SBO:0000247" compartment="i">
        <notes>
          <body xmlns="http://www.w3.org/1999/xhtml">
                <p>BIGG: etoh</p>
                    <p>BIOPATH: Ethanol</p>
                    <p>BRENDA: BG15529</p>
                    <p>CHARGE: 0</p>
                    <p>CHEBI: 16236, 14222, 30880, 42377, 44594, 23978, 30878, 4879, 52092, 52096</p>
                    <p>FORMULA: C2H6O</p>
                    <p>HMDB: HMDB00108</p>
                    <p>INCHI: InChI=1S/C2H6O/c1-2-3/h3H,2H2,1H3</p>
                    <p>KEGG: C00469, D04855, D02798, D00068, D06542</p>
                    <p>METACYC: ETOH</p>
                    <p>MXNREF: MNXM303</p>
                    <p>REACTOME: 113748, 30203</p>
                    <p>SEED: cpd00363</p>
                    <p>SMILES: CCO</p>
                    <p>UPA: UPC00469</p>
                    </body>
          
        </notes>
        <annotation>
          <rdf:RDF xmlns:rdf="http://www.w3.org/1999/02/22-rdf-syntax-ns#" xmlns:bqmodel="http://biomodels.net/model-qualifiers/" xmlns:bqbiol="http://biomodels.net/biology-qualifiers/">
            <rdf:Description rdf:about="#_084ec16a_8d86_4034_91fc_ab26bc513b5b">
              <bqbiol:is>
                <rdf:Bag>
                  <rdf:li rdf:resource="urn:miriam:chebi:CHEBI%3A16236"/>
                  <rdf:li rdf:resource="urn:miriam:chebi:CHEBI%3A52092"/>
                  <rdf:li rdf:resource="urn:miriam:chebi:CHEBI%3A52096"/>
                </rdf:Bag>
              </bqbiol:is>
            </rdf:Description>
          </rdf:RDF>
        </annotation>
            </species>
      <species id="YALI0A15147g_i" initialConcentration="1" name="YALI0A15147p" metaid="_1cadad2b_7e71_435a_b72f_18e8b9453758" boundaryCondition="true" sboTerm="SBO:0000252" compartment="i">
        <annotation>
          <rdf:RDF xmlns:rdf="http://www.w3.org/1999/02/22-rdf-syntax-ns#" xmlns:bqmodel="http://biomodels.net/model-qualifiers/" xmlns:bqbiol="http://biomodels.net/biology-qualifiers/">
            <rdf:Description rdf:about="#_1cadad2b_7e71_435a_b72f_18e8b9453758">
              <bqbiol:isEncodedBy>
                <rdf:Bag>
                  <rdf:li rdf:resource="urn:miriam:kegg.genes:yli%3AYALI0A15147g"/>
                </rdf:Bag>
              </bqbiol:isEncodedBy>
              <bqbiol:is>
                <rdf:Bag>
                  <rdf:li rdf:resource="urn:miriam:uniprot:Q6CGX5"/>
                </rdf:Bag>
              </bqbiol:is>
            </rdf:Description>
          </rdf:RDF>
        </annotation>
            </species>
      <species id="YALI0A16379g_i" initialConcentration="1" name="YALI0A16379p" metaid="_92e1da5e_2e73_44e3_8716_8841310d4bd7" boundaryCondition="true" sboTerm="SBO:0000252" compartment="i">
        <annotation>
          <rdf:RDF xmlns:rdf="http://www.w3.org/1999/02/22-rdf-syntax-ns#" xmlns:bqmodel="http://biomodels.net/model-qualifiers/" xmlns:bqbiol="http://biomodels.net/biology-qualifiers/">
            <rdf:Description rdf:about="#_92e1da5e_2e73_44e3_8716_8841310d4bd7">
              <bqbiol:isEncodedBy>
                <rdf:Bag>
                  <rdf:li rdf:resource="urn:miriam:kegg.genes:yli%3AYALI0A16379g"/>
                </rdf:Bag>
              </bqbiol:isEncodedBy>
              <bqbiol:is>
                <rdf:Bag>
                  <rdf:li rdf:resource="urn:miriam:uniprot:Q6CGT5"/>
                </rdf:Bag>
              </bqbiol:is>
            </rdf:Description>
          </rdf:RDF>
        </annotation>
            </species>
      <species id="YALI0D25630g_i" initialConcentration="1" name="YALI0D25630p" metaid="_ab027983_b587_47b5_aa0f_63d58fa26dd9" boundaryCondition="true" sboTerm="SBO:0000252" compartment="i">
        <annotation>
          <rdf:RDF xmlns:rdf="http://www.w3.org/1999/02/22-rdf-syntax-ns#" xmlns:bqmodel="http://biomodels.net/model-qualifiers/" xmlns:bqbiol="http://biomodels.net/biology-qualifiers/">
            <rdf:Description rdf:about="#_ab027983_b587_47b5_aa0f_63d58fa26dd9">
              <bqbiol:isEncodedBy>
                <rdf:Bag>
                  <rdf:li rdf:resource="urn:miriam:kegg.genes:yli%3AYALI0D25630g"/>
                </rdf:Bag>
              </bqbiol:isEncodedBy>
              <bqbiol:is>
                <rdf:Bag>
                  <rdf:li rdf:resource="urn:miriam:uniprot:Q6C7T0"/>
                </rdf:Bag>
              </bqbiol:is>
            </rdf:Description>
          </rdf:RDF>
        </annotation>
            </species>
      <species id="YALI0E17787g_i" initialConcentration="1" name="YALI0E17787p" metaid="_d9ff16c6_009a_446f_93ee_12fa42a3e509" boundaryCondition="true" sboTerm="SBO:0000252" compartment="i">
        <annotation>
          <rdf:RDF xmlns:rdf="http://www.w3.org/1999/02/22-rdf-syntax-ns#" xmlns:bqmodel="http://biomodels.net/model-qualifiers/" xmlns:bqbiol="http://biomodels.net/biology-qualifiers/">
            <rdf:Description rdf:about="#_d9ff16c6_009a_446f_93ee_12fa42a3e509">
              <bqbiol:isEncodedBy>
                <rdf:Bag>
                  <rdf:li rdf:resource="urn:miriam:kegg.genes:yli%3AYALI0E17787g"/>
                </rdf:Bag>
              </bqbiol:isEncodedBy>
              <bqbiol:is>
                <rdf:Bag>
                  <rdf:li rdf:resource="urn:miriam:uniprot:F2Z678"/>
                </rdf:Bag>
              </bqbiol:is>
            </rdf:Description>
          </rdf:RDF>
        </annotation>
            </species>
      <species id="YALI0F09603g_i" initialConcentration="1" name="YALI0F09603p" metaid="_04e98399_5119_40e2_ba21_0194f070ab05" boundaryCondition="true" sboTerm="SBO:0000252" compartment="i">
        <annotation>
          <rdf:RDF xmlns:rdf="http://www.w3.org/1999/02/22-rdf-syntax-ns#" xmlns:bqmodel="http://biomodels.net/model-qualifiers/" xmlns:bqbiol="http://biomodels.net/biology-qualifiers/">
            <rdf:Description rdf:about="#_04e98399_5119_40e2_ba21_0194f070ab05">
              <bqbiol:isEncodedBy>
                <rdf:Bag>
                  <rdf:li rdf:resource="urn:miriam:kegg.genes:yli%3AYALI0F09603g"/>
                </rdf:Bag>
              </bqbiol:isEncodedBy>
              <bqbiol:is>
                <rdf:Bag>
                  <rdf:li rdf:resource="urn:miriam:uniprot:Q6C297"/>
                </rdf:Bag>
              </bqbiol:is>
            </rdf:Description>
          </rdf:RDF>
        </annotation>
            </species>
      <species id="bigg_pyr_i" initialConcentration="1" charge="-1" name="pyruvate" metaid="_2a033731_b6c3_40a7_8b74_340b192ddee2" sboTerm="SBO:0000247" compartment="i">
        <notes>
          <body xmlns="http://www.w3.org/1999/xhtml">
                <p>BIGG: pyr</p>
                    <p>BIOPATH: Pyruvate</p>
                    <p>BRENDA: BG17694</p>
                    <p>CHARGE: -1</p>
                    <p>CHEBI: 15361, 26462, 14987, 32816, 26466, 8685, 45253</p>
                    <p>FORMULA: C3H3O3</p>
                    <p>HMDB: HMDB00243</p>
                    <p>INCHI: InChI=1S/C3H4O3/c1-2(4)3(5)6/h1H3,(H,5,6)/p-1</p>
                    <p>KEGG: C00022</p>
                    <p>LIPIDMAPS: LMFA01060077</p>
                    <p>METACYC: PYRUVATE</p>
                    <p>MXNREF: MNXM23</p>
                    <p>REACTOME: 29398, 389680, 113557</p>
                    <p>SEED: cpd00020</p>
                    <p>SMILES: CC(=O)C([O-])=O</p>
                    <p>UPA: UPC00022</p>
                    </body>
          
        </notes>
        <annotation>
          <rdf:RDF xmlns:rdf="http://www.w3.org/1999/02/22-rdf-syntax-ns#" xmlns:bqmodel="http://biomodels.net/model-qualifiers/" xmlns:bqbiol="http://biomodels.net/biology-qualifiers/">
            <rdf:Description rdf:about="#_2a033731_b6c3_40a7_8b74_340b192ddee2">
              <bqbiol:is>
                <rdf:Bag>
                  <rdf:li rdf:resource="urn:miriam:chebi:CHEBI%3A15361"/>
                  <rdf:li rdf:resource="urn:miriam:chebi:CHEBI%3A32816"/>
                </rdf:Bag>
              </bqbiol:is>
            </rdf:Description>
          </rdf:RDF>
        </annotation>
            </species>
      <species id="bigg_co2_i" initialConcentration="1" charge="0" name="CO(2)" metaid="_0699dd6f_b282_4588_ab8c_e324bb7ab519" sboTerm="SBO:0000247" compartment="i">
        <notes>
          <body xmlns="http://www.w3.org/1999/xhtml">
                <p>BIGG: co2</p>
                    <p>BIOPATH: Carbon_dioxide</p>
                    <p>BRENDA: BG28651</p>
                    <p>CHARGE: 0</p>
                    <p>CHEBI: 16526, 48829, 3283, 13283, 13284, 13285, 13282, 23011</p>
                    <p>FORMULA: CO2</p>
                    <p>HMDB: HMDB01967</p>
                    <p>INCHI: InChI=1S/CO2/c2-1-3</p>
                    <p>KEGG: C00011, D00004</p>
                    <p>METACYC: CARBON-DIOXIDE</p>
                    <p>MXNREF: MNXM13</p>
                    <p>REACTOME: 29376, 1237009, 389536, 113528, 159942, 159751, 189480</p>
                    <p>SEED: cpd00011</p>
                    <p>SMILES: O=C=O</p>
                    <p>UPA: UPC00011</p>
                    </body>
          
        </notes>
        <annotation>
          <rdf:RDF xmlns:rdf="http://www.w3.org/1999/02/22-rdf-syntax-ns#" xmlns:bqmodel="http://biomodels.net/model-qualifiers/" xmlns:bqbiol="http://biomodels.net/biology-qualifiers/">
            <rdf:Description rdf:about="#_0699dd6f_b282_4588_ab8c_e324bb7ab519">
              <bqbiol:is>
                <rdf:Bag>
                  <rdf:li rdf:resource="urn:miriam:chebi:CHEBI%3A16526"/>
                </rdf:Bag>
              </bqbiol:is>
            </rdf:Description>
          </rdf:RDF>
        </annotation>
            </species>
      <species id="YALI0E27005g_i" initialConcentration="1" name="YALI0E27005p" metaid="_4502b8a0_2c9e_4d0d_a2c1_0a122b473c97" boundaryCondition="true" sboTerm="SBO:0000252" compartment="i">
        <annotation>
          <rdf:RDF xmlns:rdf="http://www.w3.org/1999/02/22-rdf-syntax-ns#" xmlns:bqmodel="http://biomodels.net/model-qualifiers/" xmlns:bqbiol="http://biomodels.net/biology-qualifiers/">
            <rdf:Description rdf:about="#_4502b8a0_2c9e_4d0d_a2c1_0a122b473c97">
              <bqbiol:isEncodedBy>
                <rdf:Bag>
                  <rdf:li rdf:resource="urn:miriam:kegg.genes:yli%3AYALI0E27005g"/>
                </rdf:Bag>
              </bqbiol:isEncodedBy>
              <bqbiol:is>
                <rdf:Bag>
                  <rdf:li rdf:resource="urn:miriam:uniprot:Q6C4G4"/>
                </rdf:Bag>
              </bqbiol:is>
            </rdf:Description>
          </rdf:RDF>
        </annotation>
            </species>
      <species id="YALI0F20702g_i" initialConcentration="1" name="YALI0F20702p" metaid="_d919b5e6_8eae_4c18_a3fe_749b71db9e3c" boundaryCondition="true" sboTerm="SBO:0000252" compartment="i">
        <annotation>
          <rdf:RDF xmlns:rdf="http://www.w3.org/1999/02/22-rdf-syntax-ns#" xmlns:bqmodel="http://biomodels.net/model-qualifiers/" xmlns:bqbiol="http://biomodels.net/biology-qualifiers/">
            <rdf:Description rdf:about="#_d919b5e6_8eae_4c18_a3fe_749b71db9e3c">
              <bqbiol:isEncodedBy>
                <rdf:Bag>
                  <rdf:li rdf:resource="urn:miriam:kegg.genes:yli%3AYALI0F20702g"/>
                </rdf:Bag>
              </bqbiol:isEncodedBy>
              <bqbiol:is>
                <rdf:Bag>
                  <rdf:li rdf:resource="urn:miriam:uniprot:Q6C0Y7"/>
                </rdf:Bag>
              </bqbiol:is>
            </rdf:Description>
          </rdf:RDF>
        </annotation>
            </species>
      <species id="MNXM6145_i" initialConcentration="1" name="[Dihydrolipoyllysine-residue acetyltransferase] S-acetyldihydrolipoyllysine" metaid="_62fce9c4_5840_454c_8ce8_c38c060dc751" sboTerm="SBO:0000247" compartment="i">
        <notes>
          <body xmlns="http://www.w3.org/1999/xhtml">
                <p>FORMULA: C10H18NO2S2R</p>
                    <p>INCHI:</p>
                    <p>KEGG: C16255</p>
                    <p>MXNREF: MNXM6145</p>
                    <p>SMILES: CC(=O)SCCC(S)CCCCC(=O)N[*]</p>
                    </body>
          
        </notes>
      </species>
      <species id="MNXM96063_i" initialConcentration="1" name="Enzyme N6-(lipoyl)lysine" metaid="_b1da7251_f2e3_47f8_8b60_51fd0bebc7bc" sboTerm="SBO:0000247" compartment="i">
        <notes>
          <body xmlns="http://www.w3.org/1999/xhtml">
                <p>FORMULA: C8H14NOS2R</p>
                    <p>INCHI:</p>
                    <p>KEGG: C15972</p>
                    <p>MXNREF: MNXM96063</p>
                    <p>SMILES: [*]NC(=O)CCCCC1CCSS1</p>
                    <p>UPA: UPC15972</p>
                    </body>
          
        </notes>
      </species>
      <species id="bigg_dhlpro_i" initialConcentration="1" name="dihydrolipoylprotein" metaid="_d00e626c_03de_4c57_b0e4_8c3e7fa7f8b4" sboTerm="SBO:0000247" compartment="i">
        <notes>
          <body xmlns="http://www.w3.org/1999/xhtml">
                <p>BIGG: dhlpro</p>
                    <p>BRENDA: BG94846</p>
                    <p>CHEBI: 16194, 14155, 4570</p>
                    <p>FORMULA:</p>
                    <p>INCHI:</p>
                    <p>KEGG: C02972, C15973</p>
                    <p>MXNREF: MNXM1663</p>
                    <p>SEED: cpd12225</p>
                    <p>SMILES:</p>
                    <p>UPA: UPC15973</p>
                    </body>
          
        </notes>
        <annotation>
          <rdf:RDF xmlns:rdf="http://www.w3.org/1999/02/22-rdf-syntax-ns#" xmlns:bqmodel="http://biomodels.net/model-qualifiers/" xmlns:bqbiol="http://biomodels.net/biology-qualifiers/">
            <rdf:Description rdf:about="#_d00e626c_03de_4c57_b0e4_8c3e7fa7f8b4">
              <bqbiol:is>
                <rdf:Bag>
                  <rdf:li rdf:resource="urn:miriam:chebi:CHEBI%3A16194"/>
                </rdf:Bag>
              </bqbiol:is>
            </rdf:Description>
          </rdf:RDF>
        </annotation>
            </species>
      <species id="bigg_accoa_i" initialConcentration="1" charge="-4" name="acetyl-CoA(4-)" metaid="_6d551dcb_11f0_460f_a446_3c58a57c753f" sboTerm="SBO:0000247" compartment="i">
        <notes>
          <body xmlns="http://www.w3.org/1999/xhtml">
                <p>BIGG: accoa</p>
                    <p>BIOPATH: Acetyl-CoA</p>
                    <p>BRENDA: BG36329</p>
                    <p>CHARGE: -4</p>
                    <p>CHEBI: 15351, 40470, 22192, 13712, 2408, 57288</p>
                    <p>FORMULA: C23H34N7O17P3S</p>
                    <p>HMDB: HMDB01206</p>
                    <p>INCHI: InChI=1S/C23H38N7O17P3S/c1-12(31)51-7-6-25-14(32)4-5-26-21(35)18(34)23(2,3)9-44-50(41,42)47-49(39,40)43-8-13-17(46-48(36,37)38)16(33)22(45-13)30-11-29-15-19(24)27-10-28-20(15)30/h10-11,13,16-18,22,33-34H,4-9H2,1-3H3,(H,25,32)(H,26,35)(H,39,40)(H,41,42)(H2,24,27,28)(H2,36,37,38)/p-4/t13-,16-,17-,18+,22-/m1/s1</p>
                    <p>KEGG: C00024</p>
                    <p>LIPIDMAPS: LMFA07050000, LMFA07050029</p>
                    <p>METACYC: ACETYL-COA</p>
                    <p>MXNREF: MNXM21</p>
                    <p>REACTOME: 76183, 113559, 727753, 353123, 113560</p>
                    <p>SEED: cpd00022</p>
                    <p>SMILES: CC(=O)SCCNC(=O)CCNC(=O)[C@H](O)C(C)(C)COP([O-])(=O)OP([O-])(=O)OC[C@H]1O[C@H]([C@H](O)[C@@H]1OP([O-])([O-])=O)N1C=NC2=C(N)N=CN=C12</p>
                    <p>UPA: UPC00024</p>
                    </body>
          
        </notes>
        <annotation>
          <rdf:RDF xmlns:rdf="http://www.w3.org/1999/02/22-rdf-syntax-ns#" xmlns:bqmodel="http://biomodels.net/model-qualifiers/" xmlns:bqbiol="http://biomodels.net/biology-qualifiers/">
            <rdf:Description rdf:about="#_6d551dcb_11f0_460f_a446_3c58a57c753f">
              <bqbiol:is>
                <rdf:Bag>
                  <rdf:li rdf:resource="urn:miriam:chebi:CHEBI%3A15351"/>
                  <rdf:li rdf:resource="urn:miriam:chebi:CHEBI%3A57288"/>
                </rdf:Bag>
              </bqbiol:is>
            </rdf:Description>
          </rdf:RDF>
        </annotation>
            </species>
      <species id="bigg_coa_i" initialConcentration="1" charge="-4" name="CoA" metaid="_e50e0acd_aa20_44b0_88f9_231838a1a34d" sboTerm="SBO:0000247" compartment="i">
        <notes>
          <body xmlns="http://www.w3.org/1999/xhtml">
                <p>BIGG: coa</p>
                    <p>BIOPATH: CoA-SH</p>
                    <p>BRENDA: BG11741</p>
                    <p>CHARGE: -4</p>
                    <p>CHEBI: 15346, 41631, 3771, 741566, 23355, 13295, 13294, 41597, 13298, 57287</p>
                    <p>FORMULA: C21H32N7O16P3S</p>
                    <p>HMDB: HMDB01423</p>
                    <p>INCHI: InChI=1S/C21H36N7O16P3S/c1-21(2,16(31)19(32)24-4-3-12(29)23-5-6-48)8-41-47(38,39)44-46(36,37)40-7-11-15(43-45(33,34)35)14(30)20(42-11)28-10-27-13-17(22)25-9-26-18(13)28/h9-11,14-16,20,30-31,48H,3-8H2,1-2H3,(H,23,29)(H,24,32)(H,36,37)(H,38,39)(H2,22,25,26)(H2,33,34,35)/p-4/t11-,14-,15-,16+,20-/m1/s1</p>
                    <p>KEGG: C00010</p>
                    <p>METACYC: CO-A</p>
                    <p>MXNREF: MNXM12</p>
                    <p>REACTOME: 76194, 193514, 29374, 162743, 2485002</p>
                    <p>SEED: cpd00010</p>
                    <p>SMILES: CC(C)(COP([O-])(=O)OP([O-])(=O)OC[C@H]1O[C@H]([C@H](O)[C@@H]1OP([O-])([O-])=O)N1C=NC2=C(N)N=CN=C12)[C@@H](O)C(=O)NCCC(=O)NCCS</p>
                    <p>UPA: UPC00010</p>
                    </body>
          
        </notes>
        <annotation>
          <rdf:RDF xmlns:rdf="http://www.w3.org/1999/02/22-rdf-syntax-ns#" xmlns:bqmodel="http://biomodels.net/model-qualifiers/" xmlns:bqbiol="http://biomodels.net/biology-qualifiers/">
            <rdf:Description rdf:about="#_e50e0acd_aa20_44b0_88f9_231838a1a34d">
              <bqbiol:is>
                <rdf:Bag>
                  <rdf:li rdf:resource="urn:miriam:chebi:CHEBI%3A15346"/>
                  <rdf:li rdf:resource="urn:miriam:chebi:CHEBI%3A57287"/>
                </rdf:Bag>
              </bqbiol:is>
            </rdf:Description>
          </rdf:RDF>
        </annotation>
            </species>
      <species id="YALI0D23683g_i" initialConcentration="1" name="YALI0D23683p" metaid="_873b9d71_6816_43f2_a633_9661a4b60ad3" boundaryCondition="true" sboTerm="SBO:0000252" compartment="i">
        <annotation>
          <rdf:RDF xmlns:rdf="http://www.w3.org/1999/02/22-rdf-syntax-ns#" xmlns:bqmodel="http://biomodels.net/model-qualifiers/" xmlns:bqbiol="http://biomodels.net/biology-qualifiers/">
            <rdf:Description rdf:about="#_873b9d71_6816_43f2_a633_9661a4b60ad3">
              <bqbiol:isEncodedBy>
                <rdf:Bag>
                  <rdf:li rdf:resource="urn:miriam:kegg.genes:yli%3AYALI0D23683g"/>
                </rdf:Bag>
              </bqbiol:isEncodedBy>
              <bqbiol:is>
                <rdf:Bag>
                  <rdf:li rdf:resource="urn:miriam:uniprot:Q6C812"/>
                </rdf:Bag>
              </bqbiol:is>
            </rdf:Description>
          </rdf:RDF>
        </annotation>
            </species>
      <species id="bigg_atp_i" initialConcentration="1" charge="-4" name="ATP" metaid="_98deb4a9_a26d_4733_bdb2_6d61eb3b719f" sboTerm="SBO:0000247" compartment="i">
        <notes>
          <body xmlns="http://www.w3.org/1999/xhtml">
                <p>BIGG: atp</p>
                    <p>BIOPATH: Adenosine-5-prime-triphosphate</p>
                    <p>BRENDA: BG1395</p>
                    <p>CHARGE: -4</p>
                    <p>CHEBI: 15422, 40938, 2359, 13236, 10789, 10841, 22249, 30616, 57299</p>
                    <p>FORMULA: C10H12N5O13P3</p>
                    <p>HMDB: HMDB00538</p>
                    <p>INCHI: InChI=1S/C10H16N5O13P3/c11-8-5-9(13-2-12-8)15(3-14-5)10-7(17)6(16)4(26-10)1-25-30(21,22)28-31(23,24)27-29(18,19)20/h2-4,6-7,10,16-17H,1H2,(H,21,22)(H,23,24)(H2,11,12,13)(H2,18,19,20)/p-4/t4-,6-,7-,10-/m1/s1</p>
                    <p>KEGG: C00002, D08646</p>
                    <p>METACYC: ATP</p>
                    <p>MXNREF: MNXM3</p>
                    <p>REACTOME: 113592, 29358, 389573, 114570, 211579, 190078, 139836, 113593</p>
                    <p>SEED: cpd00002</p>
                    <p>SMILES: NC1=C2N=CN([C@@H]3O[C@H](COP([O-])(=O)OP([O-])(=O)OP([O-])([O-])=O)[C@@H](O)[C@H]3O)C2=NC=N1</p>
                    <p>UPA: UPC00002</p>
                    </body>
          
        </notes>
        <annotation>
          <rdf:RDF xmlns:rdf="http://www.w3.org/1999/02/22-rdf-syntax-ns#" xmlns:bqmodel="http://biomodels.net/model-qualifiers/" xmlns:bqbiol="http://biomodels.net/biology-qualifiers/">
            <rdf:Description rdf:about="#_98deb4a9_a26d_4733_bdb2_6d61eb3b719f">
              <bqbiol:is>
                <rdf:Bag>
                  <rdf:li rdf:resource="urn:miriam:chebi:CHEBI%3A15422"/>
                  <rdf:li rdf:resource="urn:miriam:chebi:CHEBI%3A30616"/>
                  <rdf:li rdf:resource="urn:miriam:chebi:CHEBI%3A57299"/>
                </rdf:Bag>
              </bqbiol:is>
            </rdf:Description>
          </rdf:RDF>
        </annotation>
            </species>
      <species id="bigg_adp_i" initialConcentration="1" charge="-3" name="ADP" metaid="_3a29c00b_9f53_46ac_a46d_19af71b1522b" sboTerm="SBO:0000247" compartment="i">
        <notes>
          <body xmlns="http://www.w3.org/1999/xhtml">
                <p>BIGG: adp</p>
                    <p>BIOPATH: Adenosine-5-prime-diphosphate</p>
                    <p>BRENDA: BG1228</p>
                    <p>CHARGE: -3</p>
                    <p>CHEBI: 16761, 22244, 40553, 13222, 2342, 456216</p>
                    <p>FORMULA: C10H12N5O10P2</p>
                    <p>HMDB: HMDB01341</p>
                    <p>INCHI: InChI=1S/C10H15N5O10P2/c11-8-5-9(13-2-12-8)15(3-14-5)10-7(17)6(16)4(24-10)1-23-27(21,22)25-26(18,19)20/h2-4,6-7,10,16-17H,1H2,(H,21,22)(H2,11,12,13)(H2,18,19,20)/p-3/t4-,6-,7-,10-/m1/s1</p>
                    <p>KEGG: C00008, G11113</p>
                    <p>METACYC: ADP, ADP-GROUP</p>
                    <p>MXNREF: MNXM7</p>
                    <p>REACTOME: 29370, 114565, 190072, 114564, 196180, 113582, 113581, 211606, 429153, 429160, 481002</p>
                    <p>SEED: cpd00008</p>
                    <p>SMILES: NC1=C2N=CN([C@@H]3O[C@H](COP([O-])(=O)OP([O-])([O-])=O)[C@@H](O)[C@H]3O)C2=NC=N1</p>
                    <p>UPA: UPC00008</p>
                    </body>
          
        </notes>
        <annotation>
          <rdf:RDF xmlns:rdf="http://www.w3.org/1999/02/22-rdf-syntax-ns#" xmlns:bqmodel="http://biomodels.net/model-qualifiers/" xmlns:bqbiol="http://biomodels.net/biology-qualifiers/">
            <rdf:Description rdf:about="#_3a29c00b_9f53_46ac_a46d_19af71b1522b">
              <bqbiol:is>
                <rdf:Bag>
                  <rdf:li rdf:resource="urn:miriam:chebi:CHEBI%3A16761"/>
                  <rdf:li rdf:resource="urn:miriam:chebi:CHEBI%3A456216"/>
                </rdf:Bag>
              </bqbiol:is>
            </rdf:Description>
          </rdf:RDF>
        </annotation>
            </species>
      <species id="bigg_pep_i" initialConcentration="1" charge="-3" name="phosphoenolpyruvate" metaid="_afda359b_bbb1_4d9f_bb32_145765b21525" sboTerm="SBO:0000247" compartment="i">
        <notes>
          <body xmlns="http://www.w3.org/1999/xhtml">
                <p>BIGG: pep</p>
                    <p>BIOPATH: Phosphoenolpyruvate</p>
                    <p>BRENDA: BG17779</p>
                    <p>CHARGE: -3</p>
                    <p>CHEBI: 18021, 8147, 26054, 14812, 44897, 26055, 44894, 58702</p>
                    <p>FORMULA: C3H2O6P</p>
                    <p>HMDB: HMDB00263</p>
                    <p>INCHI: InChI=1S/C3H5O6P/c1-2(3(4)5)9-10(6,7)8/h1H2,(H,4,5)(H2,6,7,8)/p-3</p>
                    <p>KEGG: C00074</p>
                    <p>METACYC: PHOSPHO-ENOL-PYRUVATE</p>
                    <p>MXNREF: MNXM73</p>
                    <p>REACTOME: 29492, 372364</p>
                    <p>SEED: cpd00061</p>
                    <p>SMILES: [O-]C(=O)C(=C)OP([O-])([O-])=O</p>
                    <p>UPA: UPC00074</p>
                    </body>
          
        </notes>
        <annotation>
          <rdf:RDF xmlns:rdf="http://www.w3.org/1999/02/22-rdf-syntax-ns#" xmlns:bqmodel="http://biomodels.net/model-qualifiers/" xmlns:bqbiol="http://biomodels.net/biology-qualifiers/">
            <rdf:Description rdf:about="#_afda359b_bbb1_4d9f_bb32_145765b21525">
              <bqbiol:is>
                <rdf:Bag>
                  <rdf:li rdf:resource="urn:miriam:chebi:CHEBI%3A18021"/>
                  <rdf:li rdf:resource="urn:miriam:chebi:CHEBI%3A44897"/>
                  <rdf:li rdf:resource="urn:miriam:chebi:CHEBI%3A58702"/>
                </rdf:Bag>
              </bqbiol:is>
            </rdf:Description>
          </rdf:RDF>
        </annotation>
            </species>
      <species id="YALI0F09185g_i" initialConcentration="1" name="Pyruvate kinase" metaid="_ef8947f5_0bf2_485a_9d1d_f4586f375a77" boundaryCondition="true" sboTerm="SBO:0000252" compartment="i">
        <annotation>
          <rdf:RDF xmlns:rdf="http://www.w3.org/1999/02/22-rdf-syntax-ns#" xmlns:bqmodel="http://biomodels.net/model-qualifiers/" xmlns:bqbiol="http://biomodels.net/biology-qualifiers/">
            <rdf:Description rdf:about="#_ef8947f5_0bf2_485a_9d1d_f4586f375a77">
              <bqbiol:isEncodedBy>
                <rdf:Bag>
                  <rdf:li rdf:resource="urn:miriam:kegg.genes:yli%3AYALI0F09185g"/>
                </rdf:Bag>
              </bqbiol:isEncodedBy>
              <bqbiol:is>
                <rdf:Bag>
                  <rdf:li rdf:resource="urn:miriam:uniprot:P30614"/>
                </rdf:Bag>
              </bqbiol:is>
            </rdf:Description>
          </rdf:RDF>
        </annotation>
            </species>
      <species id="bigg_2pg_i" initialConcentration="1" charge="-3" name="2-phospho-D-glycerate" metaid="_5ae6d277_1181_41aa_a1f0_94a8e74b2910" sboTerm="SBO:0000247" compartment="i">
        <notes>
          <body xmlns="http://www.w3.org/1999/xhtml">
                <p>BIGG: 2pg</p>
                    <p>BIOPATH: 2-Phospho-D-glycerate</p>
                    <p>BRENDA: BG17975, BG17976</p>
                    <p>CHARGE: -3</p>
                    <p>CHEBI: 17835, 39868, 11651, 12986, 1267, 21028, 24344, 58289</p>
                    <p>FORMULA: C3H4O7P</p>
                    <p>HMDB: HMDB00362, HMDB03391</p>
                    <p>INCHI: InChI=1S/C3H7O7P/c4-1-2(3(5)6)10-11(7,8)9/h2,4H,1H2,(H,5,6)(H2,7,8,9)/p-3/t2-/m1/s1</p>
                    <p>KEGG: C00631</p>
                    <p>METACYC: 2-PG</p>
                    <p>MXNREF: MNXM275</p>
                    <p>REACTOME: 30485</p>
                    <p>SEED: cpd00482</p>
                    <p>SMILES: OC[C@@H](OP([O-])([O-])=O)C([O-])=O</p>
                    <p>UPA: UPC00631</p>
                    </body>
          
        </notes>
        <annotation>
          <rdf:RDF xmlns:rdf="http://www.w3.org/1999/02/22-rdf-syntax-ns#" xmlns:bqmodel="http://biomodels.net/model-qualifiers/" xmlns:bqbiol="http://biomodels.net/biology-qualifiers/">
            <rdf:Description rdf:about="#_5ae6d277_1181_41aa_a1f0_94a8e74b2910">
              <bqbiol:is>
                <rdf:Bag>
                  <rdf:li rdf:resource="urn:miriam:chebi:CHEBI%3A17835"/>
                  <rdf:li rdf:resource="urn:miriam:chebi:CHEBI%3A24344"/>
                  <rdf:li rdf:resource="urn:miriam:chebi:CHEBI%3A58289"/>
                </rdf:Bag>
              </bqbiol:is>
            </rdf:Description>
          </rdf:RDF>
        </annotation>
            </species>
      <species id="YALI0F16819g_i" initialConcentration="1" name="Enolase" metaid="_d295264d_f000_4a3e_97ba_e38eb83a505c" boundaryCondition="true" sboTerm="SBO:0000252" compartment="i">
        <annotation>
          <rdf:RDF xmlns:rdf="http://www.w3.org/1999/02/22-rdf-syntax-ns#" xmlns:bqmodel="http://biomodels.net/model-qualifiers/" xmlns:bqbiol="http://biomodels.net/biology-qualifiers/">
            <rdf:Description rdf:about="#_d295264d_f000_4a3e_97ba_e38eb83a505c">
              <bqbiol:isEncodedBy>
                <rdf:Bag>
                  <rdf:li rdf:resource="urn:miriam:kegg.genes:yli%3AYALI0F16819g"/>
                </rdf:Bag>
              </bqbiol:isEncodedBy>
              <bqbiol:is>
                <rdf:Bag>
                  <rdf:li rdf:resource="urn:miriam:uniprot:Q6C1F3"/>
                </rdf:Bag>
              </bqbiol:is>
            </rdf:Description>
          </rdf:RDF>
        </annotation>
            </species>
      <species id="bigg_3pg_i" initialConcentration="1" charge="-3" name="3-phospho-D-glycerate" metaid="_d41a0be6_2277_4976_b5a0_002ed152a132" sboTerm="SBO:0000247" compartment="i">
        <notes>
          <body xmlns="http://www.w3.org/1999/xhtml">
                <p>BIGG: 3pg</p>
                    <p>BIOPATH: 3-Phospho-D-glycerate</p>
                    <p>BRENDA: BG17979, BG17981</p>
                    <p>CHARGE: -3</p>
                    <p>CHEBI: 17050, 11882, 40016, 24345, 1659, 17794, 12987, 11880, 11879, 1657, 21029, 57998, 58272</p>
                    <p>FORMULA: C3H4O7P</p>
                    <p>HMDB: HMDB00807</p>
                    <p>INCHI: InChI=1S/C3H7O7P/c4-2(3(5)6)1-10-11(7,8)9/h2,4H,1H2,(H,5,6)(H2,7,8,9)/p-3/t2-/m1/s1</p>
                    <p>KEGG: C00197, C00597</p>
                    <p>METACYC: G3P</p>
                    <p>MXNREF: MNXM126</p>
                    <p>REACTOME: 29728</p>
                    <p>SEED: cpd00169</p>
                    <p>SMILES: O[C@H](COP([O-])([O-])=O)C([O-])=O</p>
                    <p>UPA: UPC00197, UPC00597</p>
                    </body>
          
        </notes>
        <annotation>
          <rdf:RDF xmlns:rdf="http://www.w3.org/1999/02/22-rdf-syntax-ns#" xmlns:bqmodel="http://biomodels.net/model-qualifiers/" xmlns:bqbiol="http://biomodels.net/biology-qualifiers/">
            <rdf:Description rdf:about="#_d41a0be6_2277_4976_b5a0_002ed152a132">
              <bqbiol:is>
                <rdf:Bag>
                  <rdf:li rdf:resource="urn:miriam:chebi:CHEBI%3A17050"/>
                  <rdf:li rdf:resource="urn:miriam:chebi:CHEBI%3A17794"/>
                  <rdf:li rdf:resource="urn:miriam:chebi:CHEBI%3A57998"/>
                  <rdf:li rdf:resource="urn:miriam:chebi:CHEBI%3A58272"/>
                </rdf:Bag>
              </bqbiol:is>
            </rdf:Description>
          </rdf:RDF>
        </annotation>
            </species>
      <species id="YALI0B02728g_i" initialConcentration="1" name="YALI0B02728p" metaid="_c09c5287_d078_4960_82bb_57314bdac359" boundaryCondition="true" sboTerm="SBO:0000252" compartment="i">
        <annotation>
          <rdf:RDF xmlns:rdf="http://www.w3.org/1999/02/22-rdf-syntax-ns#" xmlns:bqmodel="http://biomodels.net/model-qualifiers/" xmlns:bqbiol="http://biomodels.net/biology-qualifiers/">
            <rdf:Description rdf:about="#_c09c5287_d078_4960_82bb_57314bdac359">
              <bqbiol:isEncodedBy>
                <rdf:Bag>
                  <rdf:li rdf:resource="urn:miriam:kegg.genes:yli%3AYALI0B02728g"/>
                </rdf:Bag>
              </bqbiol:isEncodedBy>
              <bqbiol:is>
                <rdf:Bag>
                  <rdf:li rdf:resource="urn:miriam:uniprot:Q6CFX7"/>
                </rdf:Bag>
              </bqbiol:is>
            </rdf:Description>
          </rdf:RDF>
        </annotation>
            </species>
      <species id="YALI0D09229g_i" initialConcentration="1" name="YALI0D09229p" metaid="_4ffe8a05_2722_49ab_92bc_62107e31a737" boundaryCondition="true" sboTerm="SBO:0000252" compartment="i">
        <annotation>
          <rdf:RDF xmlns:rdf="http://www.w3.org/1999/02/22-rdf-syntax-ns#" xmlns:bqmodel="http://biomodels.net/model-qualifiers/" xmlns:bqbiol="http://biomodels.net/biology-qualifiers/">
            <rdf:Description rdf:about="#_4ffe8a05_2722_49ab_92bc_62107e31a737">
              <bqbiol:isEncodedBy>
                <rdf:Bag>
                  <rdf:li rdf:resource="urn:miriam:kegg.genes:yli%3AYALI0D09229g"/>
                </rdf:Bag>
              </bqbiol:isEncodedBy>
              <bqbiol:is>
                <rdf:Bag>
                  <rdf:li rdf:resource="urn:miriam:uniprot:Q6C9Q2"/>
                </rdf:Bag>
              </bqbiol:is>
            </rdf:Description>
          </rdf:RDF>
        </annotation>
            </species>
      <species id="YALI0D16445g_i" initialConcentration="1" name="YALI0D16445p" metaid="_860f2af3_d8fc_4e65_9083_cfa5cf3a95ec" boundaryCondition="true" sboTerm="SBO:0000252" compartment="i">
        <annotation>
          <rdf:RDF xmlns:rdf="http://www.w3.org/1999/02/22-rdf-syntax-ns#" xmlns:bqmodel="http://biomodels.net/model-qualifiers/" xmlns:bqbiol="http://biomodels.net/biology-qualifiers/">
            <rdf:Description rdf:about="#_860f2af3_d8fc_4e65_9083_cfa5cf3a95ec">
              <bqbiol:isEncodedBy>
                <rdf:Bag>
                  <rdf:li rdf:resource="urn:miriam:kegg.genes:yli%3AYALI0D16445g"/>
                </rdf:Bag>
              </bqbiol:isEncodedBy>
              <bqbiol:is>
                <rdf:Bag>
                  <rdf:li rdf:resource="urn:miriam:uniprot:Q6C8W1"/>
                </rdf:Bag>
              </bqbiol:is>
            </rdf:Description>
          </rdf:RDF>
        </annotation>
            </species>
      <species id="bigg_13dpg_i" initialConcentration="1" charge="-4" name="3-phosphonato-D-glyceroyl phosphate(4-)" metaid="_77351f4e_3cde_4de5_acbe_76faecccb108" sboTerm="SBO:0000247" compartment="i">
        <notes>
          <body xmlns="http://www.w3.org/1999/xhtml">
                <p>BIGG: 13dpg</p>
                    <p>BIOPATH: 1,3-Diphospho-D-glycerate</p>
                    <p>BRENDA: BG18032, BG87317</p>
                    <p>CHARGE: -4</p>
                    <p>CHEBI: 16001, 20189, 11881, 1658, 57604</p>
                    <p>FORMULA: C3H4O10P2</p>
                    <p>HMDB: HMDB01270</p>
                    <p>INCHI: InChI=1S/C3H8O10P2/c4-2(1-12-14(6,7)8)3(5)13-15(9,10)11/h2,4H,1H2,(H2,6,7,8)(H2,9,10,11)/p-4/t2-/m1/s1</p>
                    <p>KEGG: C00236</p>
                    <p>METACYC: DPG</p>
                    <p>MXNREF: MNXM261</p>
                    <p>REACTOME: 29800</p>
                    <p>SEED: cpd00203</p>
                    <p>SMILES: O[C@H](COP([O-])([O-])=O)C(=O)OP([O-])([O-])=O</p>
                    <p>UPA: UPC00236</p>
                    </body>
          
        </notes>
        <annotation>
          <rdf:RDF xmlns:rdf="http://www.w3.org/1999/02/22-rdf-syntax-ns#" xmlns:bqmodel="http://biomodels.net/model-qualifiers/" xmlns:bqbiol="http://biomodels.net/biology-qualifiers/">
            <rdf:Description rdf:about="#_77351f4e_3cde_4de5_acbe_76faecccb108">
              <bqbiol:is>
                <rdf:Bag>
                  <rdf:li rdf:resource="urn:miriam:chebi:CHEBI%3A16001"/>
                  <rdf:li rdf:resource="urn:miriam:chebi:CHEBI%3A57604"/>
                </rdf:Bag>
              </bqbiol:is>
            </rdf:Description>
          </rdf:RDF>
        </annotation>
            </species>
      <species id="bigg_pi_i" initialConcentration="1" charge="-2" name="phosphate" metaid="_c2d85356_c886_4e50_9009_5fa3c16f572a" sboTerm="SBO:0000247" compartment="i">
        <notes>
          <body xmlns="http://www.w3.org/1999/xhtml">
                <p>BIGG: pi</p>
                    <p>BIOPATH: Phosphate, Phosphate_(protonated)</p>
                    <p>BRENDA: BG92038</p>
                    <p>CHARGE: -2</p>
                    <p>CHEBI: 18367, 7793, 45024, 14791, 24838, 26020, 26078, 32596, 34683, 35433, 34855, 32597, 37583, 37585, 39745, 39739, 29137, 43474, 43470, 29139, 4496, 63036, 63051, 9679</p>
                    <p>FORMULA: HO4P</p>
                    <p>HMDB: HMDB02142</p>
                    <p>INCHI: InChI=1S/H3O4P/c1-5(2,3)4/h(H3,1,2,3,4)/p-2</p>
                    <p>KEGG: C00009, D05467, C13556, C13558</p>
                    <p>METACYC: CPD0-1421, PHOSPHATE-GROUP, Pi</p>
                    <p>MXNREF: MNXM9</p>
                    <p>REACTOME: 113548, 2255331, 113550, 29372, 113551, 947590, 109277</p>
                    <p>SEED: cpd00009, cpd09463, cpd09464</p>
                    <p>SMILES: OP([O-])([O-])=O</p>
                    <p>UPA: UPC00009</p>
                    </body>
          
        </notes>
        <annotation>
          <rdf:RDF xmlns:rdf="http://www.w3.org/1999/02/22-rdf-syntax-ns#" xmlns:bqmodel="http://biomodels.net/model-qualifiers/" xmlns:bqbiol="http://biomodels.net/biology-qualifiers/">
            <rdf:Description rdf:about="#_c2d85356_c886_4e50_9009_5fa3c16f572a">
              <bqbiol:is>
                <rdf:Bag>
                  <rdf:li rdf:resource="urn:miriam:chebi:CHEBI%3A18367"/>
                  <rdf:li rdf:resource="urn:miriam:chebi:CHEBI%3A24838"/>
                  <rdf:li rdf:resource="urn:miriam:chebi:CHEBI%3A26020"/>
                  <rdf:li rdf:resource="urn:miriam:chebi:CHEBI%3A26078"/>
                  <rdf:li rdf:resource="urn:miriam:chebi:CHEBI%3A32596"/>
                  <rdf:li rdf:resource="urn:miriam:chebi:CHEBI%3A34683"/>
                  <rdf:li rdf:resource="urn:miriam:chebi:CHEBI%3A35433"/>
                  <rdf:li rdf:resource="urn:miriam:chebi:CHEBI%3A37583"/>
                  <rdf:li rdf:resource="urn:miriam:chebi:CHEBI%3A37585"/>
                  <rdf:li rdf:resource="urn:miriam:chebi:CHEBI%3A39745"/>
                  <rdf:li rdf:resource="urn:miriam:chebi:CHEBI%3A43474"/>
                  <rdf:li rdf:resource="urn:miriam:chebi:CHEBI%3A4496"/>
                  <rdf:li rdf:resource="urn:miriam:chebi:CHEBI%3A63036"/>
                  <rdf:li rdf:resource="urn:miriam:chebi:CHEBI%3A63051"/>
                  <rdf:li rdf:resource="urn:miriam:chebi:CHEBI%3A9679"/>
                </rdf:Bag>
              </bqbiol:is>
            </rdf:Description>
          </rdf:RDF>
        </annotation>
            </species>
      <species id="YALI0C06369g_i" initialConcentration="1" name="Glyceraldehyde-3-phosphate dehydrogenase" metaid="_5979a6bc_8b28_436e_b7e3_37f9cada1464" boundaryCondition="true" sboTerm="SBO:0000252" compartment="i">
        <annotation>
          <rdf:RDF xmlns:rdf="http://www.w3.org/1999/02/22-rdf-syntax-ns#" xmlns:bqmodel="http://biomodels.net/model-qualifiers/" xmlns:bqbiol="http://biomodels.net/biology-qualifiers/">
            <rdf:Description rdf:about="#_5979a6bc_8b28_436e_b7e3_37f9cada1464">
              <bqbiol:isEncodedBy>
                <rdf:Bag>
                  <rdf:li rdf:resource="urn:miriam:kegg.genes:yli%3AYALI0C06369g"/>
                </rdf:Bag>
              </bqbiol:isEncodedBy>
              <bqbiol:is>
                <rdf:Bag>
                  <rdf:li rdf:resource="urn:miriam:uniprot:Q6CCU7"/>
                </rdf:Bag>
              </bqbiol:is>
            </rdf:Description>
          </rdf:RDF>
        </annotation>
            </species>
      <species id="YALI0F01584g_i" initialConcentration="1" name="YALI0F01584p" metaid="_9303a9b7_7ef0_41ad_a61f_556800adb29d" boundaryCondition="true" sboTerm="SBO:0000252" compartment="i">
        <annotation>
          <rdf:RDF xmlns:rdf="http://www.w3.org/1999/02/22-rdf-syntax-ns#" xmlns:bqmodel="http://biomodels.net/model-qualifiers/" xmlns:bqbiol="http://biomodels.net/biology-qualifiers/">
            <rdf:Description rdf:about="#_9303a9b7_7ef0_41ad_a61f_556800adb29d">
              <bqbiol:isEncodedBy>
                <rdf:Bag>
                  <rdf:li rdf:resource="urn:miriam:kegg.genes:yli%3AYALI0F01584g"/>
                </rdf:Bag>
              </bqbiol:isEncodedBy>
              <bqbiol:is>
                <rdf:Bag>
                  <rdf:li rdf:resource="urn:miriam:uniprot:Q6C395"/>
                </rdf:Bag>
              </bqbiol:is>
            </rdf:Description>
          </rdf:RDF>
        </annotation>
            </species>
      <species id="YALI0F05214g_i" initialConcentration="1" name="Triosephosphate isomerase" metaid="_ecbbacfa_a174_4a3f_8711_89dac88c8417" boundaryCondition="true" sboTerm="SBO:0000252" compartment="i">
        <annotation>
          <rdf:RDF xmlns:rdf="http://www.w3.org/1999/02/22-rdf-syntax-ns#" xmlns:bqmodel="http://biomodels.net/model-qualifiers/" xmlns:bqbiol="http://biomodels.net/biology-qualifiers/">
            <rdf:Description rdf:about="#_ecbbacfa_a174_4a3f_8711_89dac88c8417">
              <bqbiol:isEncodedBy>
                <rdf:Bag>
                  <rdf:li rdf:resource="urn:miriam:kegg.genes:yli%3AYALI0F05214g"/>
                </rdf:Bag>
              </bqbiol:isEncodedBy>
              <bqbiol:is>
                <rdf:Bag>
                  <rdf:li rdf:resource="urn:miriam:uniprot:Q6C2T9"/>
                </rdf:Bag>
              </bqbiol:is>
            </rdf:Description>
          </rdf:RDF>
        </annotation>
            </species>
      <species id="bigg_f6p_i" initialConcentration="1" charge="-2" name="beta-D-fructofuranose 6-phosphate(2-)" metaid="_3ee92854_2219_4638_8707_c3d61b7ed02c" sboTerm="SBO:0000247" compartment="i">
        <notes>
          <body xmlns="http://www.w3.org/1999/xhtml">
                <p>BIGG: f6p, f6p-B</p>
                    <p>BIOPATH: beta-D-Fructose_6-phosphate</p>
                    <p>BRENDA: BG22637, BG56501</p>
                    <p>CHARGE: -2</p>
                    <p>CHEBI: 16084, 10375, 42378, 22768, 12352, 45804, 57634, 61527, 61553</p>
                    <p>FORMULA: C6H11O9P</p>
                    <p>HMDB: HMDB03971</p>
                    <p>INCHI: InChI=1S/C6H13O9P/c7-2-6(10)5(9)4(8)3(15-6)1-14-16(11,12)13/h3-5,7-10H,1-2H2,(H2,11,12,13)/p-2/t3-,4-,5+,6-/m1/s1</p>
                    <p>KEGG: C00085, C05345</p>
                    <p>METACYC: FRUCTOSE-6P</p>
                    <p>MXNREF: MNXM89621</p>
                    <p>SEED: cpd00072</p>
                    <p>SMILES: OC[C@@]1(O)O[C@H](COP([O-])([O-])=O)[C@@H](O)[C@@H]1O</p>
                    <p>UPA: UPC00085, UPC05345</p>
                    </body>
          
        </notes>
        <annotation>
          <rdf:RDF xmlns:rdf="http://www.w3.org/1999/02/22-rdf-syntax-ns#" xmlns:bqmodel="http://biomodels.net/model-qualifiers/" xmlns:bqbiol="http://biomodels.net/biology-qualifiers/">
            <rdf:Description rdf:about="#_3ee92854_2219_4638_8707_c3d61b7ed02c">
              <bqbiol:is>
                <rdf:Bag>
                  <rdf:li rdf:resource="urn:miriam:chebi:CHEBI%3A16084"/>
                  <rdf:li rdf:resource="urn:miriam:chebi:CHEBI%3A45804"/>
                  <rdf:li rdf:resource="urn:miriam:chebi:CHEBI%3A57634"/>
                  <rdf:li rdf:resource="urn:miriam:chebi:CHEBI%3A61527"/>
                  <rdf:li rdf:resource="urn:miriam:chebi:CHEBI%3A61553"/>
                </rdf:Bag>
              </bqbiol:is>
            </rdf:Description>
          </rdf:RDF>
        </annotation>
            </species>
      <species id="YALI0D16357g_i" initialConcentration="1" name="6-phosphofructokinase subunit alpha" metaid="_d35687a6_a25d_4869_94a6_331cd87adf26" boundaryCondition="true" sboTerm="SBO:0000252" compartment="i">
        <annotation>
          <rdf:RDF xmlns:rdf="http://www.w3.org/1999/02/22-rdf-syntax-ns#" xmlns:bqmodel="http://biomodels.net/model-qualifiers/" xmlns:bqbiol="http://biomodels.net/biology-qualifiers/">
            <rdf:Description rdf:about="#_d35687a6_a25d_4869_94a6_331cd87adf26">
              <bqbiol:isEncodedBy>
                <rdf:Bag>
                  <rdf:li rdf:resource="urn:miriam:kegg.genes:yli%3AYALI0D16357g"/>
                </rdf:Bag>
              </bqbiol:isEncodedBy>
              <bqbiol:is>
                <rdf:Bag>
                  <rdf:li rdf:resource="urn:miriam:uniprot:P59680"/>
                </rdf:Bag>
              </bqbiol:is>
            </rdf:Description>
          </rdf:RDF>
        </annotation>
            </species>
      <species id="YALI0A15972g_i" initialConcentration="1" name="YALI0A15972p" metaid="_ebe3a504_04b2_45f8_84cb_4d713916d211" boundaryCondition="true" sboTerm="SBO:0000252" compartment="i">
        <annotation>
          <rdf:RDF xmlns:rdf="http://www.w3.org/1999/02/22-rdf-syntax-ns#" xmlns:bqmodel="http://biomodels.net/model-qualifiers/" xmlns:bqbiol="http://biomodels.net/biology-qualifiers/">
            <rdf:Description rdf:about="#_ebe3a504_04b2_45f8_84cb_4d713916d211">
              <bqbiol:isEncodedBy>
                <rdf:Bag>
                  <rdf:li rdf:resource="urn:miriam:kegg.genes:yli%3AYALI0A15972g"/>
                </rdf:Bag>
              </bqbiol:isEncodedBy>
              <bqbiol:is>
                <rdf:Bag>
                  <rdf:li rdf:resource="urn:miriam:uniprot:Q6CGV1"/>
                </rdf:Bag>
              </bqbiol:is>
            </rdf:Description>
          </rdf:RDF>
        </annotation>
            </species>
      <species id="MNXM215_i" initialConcentration="1" charge="-2" name="alpha-D-glucose 6-phosphate(2-)" metaid="_1c9f43c1_4928_4a17_857d_7ec0fbfe51e6" sboTerm="SBO:0000247" compartment="i">
        <notes>
          <body xmlns="http://www.w3.org/1999/xhtml">
                <p>BRENDA: BG22645</p>
                    <p>CHARGE: -2</p>
                    <p>CHEBI: 17665, 42748, 12321, 10245, 22389, 58225</p>
                    <p>FORMULA: C6H11O9P</p>
                    <p>INCHI: InChI=1S/C6H13O9P/c7-3-2(1-14-16(11,12)13)15-6(10)5(9)4(3)8/h2-10H,1H2,(H2,11,12,13)/p-2/t2-,3-,4+,5-,6+/m1/s1</p>
                    <p>KEGG: C00668</p>
                    <p>METACYC: ALPHA-GLC-6-P</p>
                    <p>MXNREF: MNXM215</p>
                    <p>REACTOME: 30537, 113782</p>
                    <p>SMILES: O[C@H]1O[C@H](COP([O-])([O-])=O)[C@@H](O)[C@H](O)[C@H]1O</p>
                    </body>
          
        </notes>
        <annotation>
          <rdf:RDF xmlns:rdf="http://www.w3.org/1999/02/22-rdf-syntax-ns#" xmlns:bqmodel="http://biomodels.net/model-qualifiers/" xmlns:bqbiol="http://biomodels.net/biology-qualifiers/">
            <rdf:Description rdf:about="#_1c9f43c1_4928_4a17_857d_7ec0fbfe51e6">
              <bqbiol:is>
                <rdf:Bag>
                  <rdf:li rdf:resource="urn:miriam:chebi:CHEBI%3A17665"/>
                  <rdf:li rdf:resource="urn:miriam:chebi:CHEBI%3A58225"/>
                </rdf:Bag>
              </bqbiol:is>
            </rdf:Description>
          </rdf:RDF>
        </annotation>
            </species>
      <species id="YALI0F07711g_i" initialConcentration="1" name="Glucose-6-phosphate isomerase" metaid="_66f1dfbb_f695_46a2_abb8_579973994efa" boundaryCondition="true" sboTerm="SBO:0000252" compartment="i">
        <annotation>
          <rdf:RDF xmlns:rdf="http://www.w3.org/1999/02/22-rdf-syntax-ns#" xmlns:bqmodel="http://biomodels.net/model-qualifiers/" xmlns:bqbiol="http://biomodels.net/biology-qualifiers/">
            <rdf:Description rdf:about="#_66f1dfbb_f695_46a2_abb8_579973994efa">
              <bqbiol:isEncodedBy>
                <rdf:Bag>
                  <rdf:li rdf:resource="urn:miriam:kegg.genes:yli%3AYALI0F07711g"/>
                </rdf:Bag>
              </bqbiol:isEncodedBy>
              <bqbiol:is>
                <rdf:Bag>
                  <rdf:li rdf:resource="urn:miriam:uniprot:Q6C2I1"/>
                </rdf:Bag>
              </bqbiol:is>
            </rdf:Description>
          </rdf:RDF>
        </annotation>
            </species>
      <species id="bigg_g1p_i" initialConcentration="1" charge="-2" name="alpha-D-glucose 1-phosphate(2-)" metaid="_8d34d34d_ab39_48a2_b8fe_af364866c24b" sboTerm="SBO:0000247" compartment="i">
        <notes>
          <body xmlns="http://www.w3.org/1999/xhtml">
                <p>BIGG: g1p</p>
                    <p>BRENDA: BG22605</p>
                    <p>CHARGE: -2</p>
                    <p>CHEBI: 29042, 12320, 42623, 21004, 10246, 12970, 58601</p>
                    <p>FORMULA: C6H11O9P</p>
                    <p>INCHI: InChI=1S/C6H13O9P/c7-1-2-3(8)4(9)5(10)6(14-2)15-16(11,12)13/h2-10H,1H2,(H2,11,12,13)/p-2/t2-,3-,4+,5-,6-/m1/s1</p>
                    <p>KEGG: C00103</p>
                    <p>METACYC: GLC-1-P</p>
                    <p>MXNREF: MNXM89588</p>
                    <p>SEED: cpd00089</p>
                    <p>SMILES: OC[C@H]1O[C@H](OP([O-])([O-])=O)[C@H](O)[C@@H](O)[C@@H]1O</p>
                    <p>UPA: UPC00103</p>
                    </body>
          
        </notes>
        <annotation>
          <rdf:RDF xmlns:rdf="http://www.w3.org/1999/02/22-rdf-syntax-ns#" xmlns:bqmodel="http://biomodels.net/model-qualifiers/" xmlns:bqbiol="http://biomodels.net/biology-qualifiers/">
            <rdf:Description rdf:about="#_8d34d34d_ab39_48a2_b8fe_af364866c24b">
              <bqbiol:is>
                <rdf:Bag>
                  <rdf:li rdf:resource="urn:miriam:chebi:CHEBI%3A29042"/>
                  <rdf:li rdf:resource="urn:miriam:chebi:CHEBI%3A58601"/>
                </rdf:Bag>
              </bqbiol:is>
            </rdf:Description>
          </rdf:RDF>
        </annotation>
            </species>
      <species id="YALI0E02090g_i" initialConcentration="1" name="YALI0E02090p" metaid="_1f3df46a_5c64_42f7_b178_d99287a9f1cb" boundaryCondition="true" sboTerm="SBO:0000252" compartment="i">
        <annotation>
          <rdf:RDF xmlns:rdf="http://www.w3.org/1999/02/22-rdf-syntax-ns#" xmlns:bqmodel="http://biomodels.net/model-qualifiers/" xmlns:bqbiol="http://biomodels.net/biology-qualifiers/">
            <rdf:Description rdf:about="#_1f3df46a_5c64_42f7_b178_d99287a9f1cb">
              <bqbiol:isEncodedBy>
                <rdf:Bag>
                  <rdf:li rdf:resource="urn:miriam:kegg.genes:yli%3AYALI0E02090g"/>
                </rdf:Bag>
              </bqbiol:isEncodedBy>
              <bqbiol:is>
                <rdf:Bag>
                  <rdf:li rdf:resource="urn:miriam:uniprot:Q6C7B8"/>
                </rdf:Bag>
              </bqbiol:is>
            </rdf:Description>
          </rdf:RDF>
        </annotation>
            </species>
      <species id="YALI0E02244g_i" initialConcentration="1" name="YALI0E02244p" metaid="_ac289808_d280_41dc_9648_117de93b7e43" boundaryCondition="true" sboTerm="SBO:0000252" compartment="i">
        <annotation>
          <rdf:RDF xmlns:rdf="http://www.w3.org/1999/02/22-rdf-syntax-ns#" xmlns:bqmodel="http://biomodels.net/model-qualifiers/" xmlns:bqbiol="http://biomodels.net/biology-qualifiers/">
            <rdf:Description rdf:about="#_ac289808_d280_41dc_9648_117de93b7e43">
              <bqbiol:isEncodedBy>
                <rdf:Bag>
                  <rdf:li rdf:resource="urn:miriam:kegg.genes:yli%3AYALI0E02244g"/>
                </rdf:Bag>
              </bqbiol:isEncodedBy>
              <bqbiol:is>
                <rdf:Bag>
                  <rdf:li rdf:resource="urn:miriam:uniprot:Q6C7B1"/>
                </rdf:Bag>
              </bqbiol:is>
            </rdf:Description>
          </rdf:RDF>
        </annotation>
            </species>
      <species id="bigg_g6p_i" initialConcentration="1" charge="-2" name="beta-D-glucose 6-phosphate(2-)" metaid="_15daf393_18ef_48ea_9b6f_0d55ab178ddf" sboTerm="SBO:0000247" compartment="i">
        <notes>
          <body xmlns="http://www.w3.org/1999/xhtml">
                <p>BIGG: g6p</p>
                    <p>BRENDA: BG22626, BG22646</p>
                    <p>CHARGE: -2</p>
                    <p>CHEBI: 17719, 41041, 12375, 10399, 22797, 4170, 58247, 61548</p>
                    <p>FORMULA: C6H11O9P</p>
                    <p>HMDB: HMDB01401, HMDB01549, HMDB06793, HMDB03498</p>
                    <p>INCHI: InChI=1S/C6H13O9P/c7-3-2(1-14-16(11,12)13)15-6(10)5(9)4(3)8/h2-10H,1H2,(H2,11,12,13)/p-2/t2-,3-,4+,5-,6-/m1/s1</p>
                    <p>KEGG: C00092, C01172</p>
                    <p>METACYC: D-glucose-6-phosphate, GLC-6-P</p>
                    <p>MXNREF: MNXM508</p>
                    <p>REACTOME: 1629756</p>
                    <p>SEED: cpd00079</p>
                    <p>SMILES: O[C@@H]1O[C@H](COP([O-])([O-])=O)[C@@H](O)[C@H](O)[C@H]1O</p>
                    <p>UPA: UPC00092</p>
                    </body>
          
        </notes>
        <annotation>
          <rdf:RDF xmlns:rdf="http://www.w3.org/1999/02/22-rdf-syntax-ns#" xmlns:bqmodel="http://biomodels.net/model-qualifiers/" xmlns:bqbiol="http://biomodels.net/biology-qualifiers/">
            <rdf:Description rdf:about="#_15daf393_18ef_48ea_9b6f_0d55ab178ddf">
              <bqbiol:is>
                <rdf:Bag>
                  <rdf:li rdf:resource="urn:miriam:chebi:CHEBI%3A17719"/>
                  <rdf:li rdf:resource="urn:miriam:chebi:CHEBI%3A4170"/>
                  <rdf:li rdf:resource="urn:miriam:chebi:CHEBI%3A58247"/>
                  <rdf:li rdf:resource="urn:miriam:chebi:CHEBI%3A61548"/>
                </rdf:Bag>
              </bqbiol:is>
            </rdf:Description>
          </rdf:RDF>
        </annotation>
            </species>
      <species id="MNXM105_i" initialConcentration="1" charge="0" name="beta-D-glucose" metaid="_e75b67e9_06b8_4747_992f_d3c0ebdab835" sboTerm="SBO:0000247" compartment="i">
        <notes>
          <body xmlns="http://www.w3.org/1999/xhtml">
                <p>BRENDA: BG22343</p>
                    <p>CHARGE: 0</p>
                    <p>CHEBI: 15903, 12373, 41140, 22795, 10397</p>
                    <p>FORMULA: C6H12O6</p>
                    <p>HMDB: HMDB00516, HMDB03340</p>
                    <p>INCHI: InChI=1S/C6H12O6/c7-1-2-3(8)4(9)5(10)6(11)12-2/h2-11H,1H2/t2-,3-,4+,5-,6-/m1/s1</p>
                    <p>KEGG: C00221</p>
                    <p>METACYC: GLC</p>
                    <p>MXNREF: MNXM105</p>
                    <p>SEED: cpd00190</p>
                    <p>SMILES: OC[C@H]1O[C@@H](O)[C@H](O)[C@@H](O)[C@@H]1O</p>
                    <p>UPA: UPC00221</p>
                    </body>
          
        </notes>
        <annotation>
          <rdf:RDF xmlns:rdf="http://www.w3.org/1999/02/22-rdf-syntax-ns#" xmlns:bqmodel="http://biomodels.net/model-qualifiers/" xmlns:bqbiol="http://biomodels.net/biology-qualifiers/">
            <rdf:Description rdf:about="#_e75b67e9_06b8_4747_992f_d3c0ebdab835">
              <bqbiol:is>
                <rdf:Bag>
                  <rdf:li rdf:resource="urn:miriam:chebi:CHEBI%3A15903"/>
                </rdf:Bag>
              </bqbiol:is>
            </rdf:Description>
          </rdf:RDF>
        </annotation>
            </species>
      <species id="YALI0B22308g_i" initialConcentration="1" name="YALI0B22308p" metaid="_29d074d7_85a1_4abf_a102_46ba6d2222b1" boundaryCondition="true" sboTerm="SBO:0000252" compartment="i">
        <annotation>
          <rdf:RDF xmlns:rdf="http://www.w3.org/1999/02/22-rdf-syntax-ns#" xmlns:bqmodel="http://biomodels.net/model-qualifiers/" xmlns:bqbiol="http://biomodels.net/biology-qualifiers/">
            <rdf:Description rdf:about="#_29d074d7_85a1_4abf_a102_46ba6d2222b1">
              <bqbiol:isEncodedBy>
                <rdf:Bag>
                  <rdf:li rdf:resource="urn:miriam:kegg.genes:yli%3AYALI0B22308g"/>
                </rdf:Bag>
              </bqbiol:isEncodedBy>
              <bqbiol:is>
                <rdf:Bag>
                  <rdf:li rdf:resource="urn:miriam:uniprot:F2Z672"/>
                </rdf:Bag>
              </bqbiol:is>
            </rdf:Description>
          </rdf:RDF>
        </annotation>
            </species>
      <species id="YALI0E15488g_i" initialConcentration="1" name="YALI0E15488p" metaid="_816600b0_0fa7_4bf0_88b2_13f8ed1738a8" boundaryCondition="true" sboTerm="SBO:0000252" compartment="i">
        <annotation>
          <rdf:RDF xmlns:rdf="http://www.w3.org/1999/02/22-rdf-syntax-ns#" xmlns:bqmodel="http://biomodels.net/model-qualifiers/" xmlns:bqbiol="http://biomodels.net/biology-qualifiers/">
            <rdf:Description rdf:about="#_816600b0_0fa7_4bf0_88b2_13f8ed1738a8">
              <bqbiol:isEncodedBy>
                <rdf:Bag>
                  <rdf:li rdf:resource="urn:miriam:kegg.genes:yli%3AYALI0E15488g"/>
                </rdf:Bag>
              </bqbiol:isEncodedBy>
              <bqbiol:is>
                <rdf:Bag>
                  <rdf:li rdf:resource="urn:miriam:uniprot:Q6C5S9"/>
                </rdf:Bag>
              </bqbiol:is>
            </rdf:Description>
          </rdf:RDF>
        </annotation>
            </species>
      <species id="YALI0E20207g_i" initialConcentration="1" name="YALI0E20207p" metaid="_e8b3385b_86d1_44f0_94dc_9070e5331af4" boundaryCondition="true" sboTerm="SBO:0000252" compartment="i">
        <annotation>
          <rdf:RDF xmlns:rdf="http://www.w3.org/1999/02/22-rdf-syntax-ns#" xmlns:bqmodel="http://biomodels.net/model-qualifiers/" xmlns:bqbiol="http://biomodels.net/biology-qualifiers/">
            <rdf:Description rdf:about="#_e8b3385b_86d1_44f0_94dc_9070e5331af4">
              <bqbiol:isEncodedBy>
                <rdf:Bag>
                  <rdf:li rdf:resource="urn:miriam:kegg.genes:yli%3AYALI0E20207g"/>
                </rdf:Bag>
              </bqbiol:isEncodedBy>
              <bqbiol:is>
                <rdf:Bag>
                  <rdf:li rdf:resource="urn:miriam:uniprot:Q6C584"/>
                </rdf:Bag>
              </bqbiol:is>
            </rdf:Description>
          </rdf:RDF>
        </annotation>
            </species>
      <species id="YALI0D07084g_i" initialConcentration="1" name="YALI0D07084p" metaid="_b18609bd_fb40_4347_9013_6be0b9a5a9c6" boundaryCondition="true" sboTerm="SBO:0000252" compartment="i">
        <annotation>
          <rdf:RDF xmlns:rdf="http://www.w3.org/1999/02/22-rdf-syntax-ns#" xmlns:bqmodel="http://biomodels.net/model-qualifiers/" xmlns:bqbiol="http://biomodels.net/biology-qualifiers/">
            <rdf:Description rdf:about="#_b18609bd_fb40_4347_9013_6be0b9a5a9c6">
              <bqbiol:isEncodedBy>
                <rdf:Bag>
                  <rdf:li rdf:resource="urn:miriam:kegg.genes:yli%3AYALI0D07084g"/>
                </rdf:Bag>
              </bqbiol:isEncodedBy>
              <bqbiol:is>
                <rdf:Bag>
                  <rdf:li rdf:resource="urn:miriam:uniprot:Q6C9Z7"/>
                </rdf:Bag>
              </bqbiol:is>
            </rdf:Description>
          </rdf:RDF>
        </annotation>
            </species>
      <species id="MNXM99_i" initialConcentration="1" charge="0" name="alpha-D-glucose" metaid="_f2e6d250_ee38_4b50_a860_24316727d59f" sboTerm="SBO:0000247" compartment="i">
        <notes>
          <body xmlns="http://www.w3.org/1999/xhtml">
                <p>BRENDA: BG36534</p>
                    <p>CHARGE: 0</p>
                    <p>CHEBI: 15444, 18503, 138, 10809, 17925, 40557, 42802, 10242, 22386, 12318</p>
                    <p>FORMULA: C6H12O6</p>
                    <p>HMDB: HMDB03345</p>
                    <p>INCHI: InChI=1S/C6H12O6/c7-1-2-3(8)4(9)5(10)6(11)12-2/h2-11H,1H2/t2-,3-,4+,5-,6+/m1/s1</p>
                    <p>KEGG: C00267, D02325</p>
                    <p>METACYC: 1-4-alpha-D-Glucan, ALPHA-GLUCOSE</p>
                    <p>MXNREF: MNXM99</p>
                    <p>REACTOME: 70115, 70113, 113780, 964746, 1605745, 868632, 868686</p>
                    <p>SMILES: OC[C@H]1O[C@H](O)[C@H](O)[C@@H](O)[C@@H]1O</p>
                    </body>
          
        </notes>
        <annotation>
          <rdf:RDF xmlns:rdf="http://www.w3.org/1999/02/22-rdf-syntax-ns#" xmlns:bqmodel="http://biomodels.net/model-qualifiers/" xmlns:bqbiol="http://biomodels.net/biology-qualifiers/">
            <rdf:Description rdf:about="#_f2e6d250_ee38_4b50_a860_24316727d59f">
              <bqbiol:is>
                <rdf:Bag>
                  <rdf:li rdf:resource="urn:miriam:chebi:CHEBI%3A15444"/>
                  <rdf:li rdf:resource="urn:miriam:chebi:CHEBI%3A17925"/>
                </rdf:Bag>
              </bqbiol:is>
            </rdf:Description>
          </rdf:RDF>
        </annotation>
            </species>
      <species id="YALI0D20768g_i" initialConcentration="1" name="Dihydrolipoyl dehydrogenase" metaid="_57612135_00ce_46c4_9d0e_ec95fa3bd278" boundaryCondition="true" sboTerm="SBO:0000252" compartment="i">
        <annotation>
          <rdf:RDF xmlns:rdf="http://www.w3.org/1999/02/22-rdf-syntax-ns#" xmlns:bqmodel="http://biomodels.net/model-qualifiers/" xmlns:bqbiol="http://biomodels.net/biology-qualifiers/">
            <rdf:Description rdf:about="#_57612135_00ce_46c4_9d0e_ec95fa3bd278">
              <bqbiol:isEncodedBy>
                <rdf:Bag>
                  <rdf:li rdf:resource="urn:miriam:kegg.genes:yli%3AYALI0D20768g"/>
                </rdf:Bag>
              </bqbiol:isEncodedBy>
              <bqbiol:is>
                <rdf:Bag>
                  <rdf:li rdf:resource="urn:miriam:uniprot:Q6C8C6"/>
                </rdf:Bag>
              </bqbiol:is>
            </rdf:Description>
          </rdf:RDF>
        </annotation>
            </species>
      <species id="YALI0D12400g_i" initialConcentration="1" name="Phosphoglycerate kinase" metaid="_a565c688_59c1_45b6_ad88_4b7c009c2f62" boundaryCondition="true" sboTerm="SBO:0000252" compartment="i">
        <annotation>
          <rdf:RDF xmlns:rdf="http://www.w3.org/1999/02/22-rdf-syntax-ns#" xmlns:bqmodel="http://biomodels.net/model-qualifiers/" xmlns:bqbiol="http://biomodels.net/biology-qualifiers/">
            <rdf:Description rdf:about="#_a565c688_59c1_45b6_ad88_4b7c009c2f62">
              <bqbiol:isEncodedBy>
                <rdf:Bag>
                  <rdf:li rdf:resource="urn:miriam:kegg.genes:yli%3AYALI0D12400g"/>
                </rdf:Bag>
              </bqbiol:isEncodedBy>
              <bqbiol:is>
                <rdf:Bag>
                  <rdf:li rdf:resource="urn:miriam:uniprot:P29407"/>
                </rdf:Bag>
              </bqbiol:is>
            </rdf:Description>
          </rdf:RDF>
        </annotation>
            </species>
      <species id="bigg_oaa_i" initialConcentration="1" charge="-2" name="oxaloacetate" metaid="_1488d660_5cde_413a_a89a_4c131e9ac62d" sboTerm="SBO:0000247" compartment="i">
        <notes>
          <body xmlns="http://www.w3.org/1999/xhtml">
                <p>BIGG: oaa</p>
                    <p>BIOPATH: Oxaloacetate</p>
                    <p>BRENDA: BG19269, BG19271</p>
                    <p>CHARGE: -2</p>
                    <p>CHEBI: 16452, 24958, 12820, 14703, 25731, 17479, 23910, 12810, 28394, 10547, 23911, 19638, 1158, 30744, 25734, 7812, 24959</p>
                    <p>FORMULA: C4H2O5</p>
                    <p>HMDB: HMDB00223</p>
                    <p>INCHI: InChI=1S/C4H4O5/c5-2(4(8)9)1-3(6)7/h1H2,(H,6,7)(H,8,9)/p-2</p>
                    <p>KEGG: C00036, C03981</p>
                    <p>LIPIDMAPS: LMFA01170061, LMFA01170120</p>
                    <p>METACYC: ENOL-OXALOACETATE, OXALACETIC_ACID</p>
                    <p>MXNREF: MNXM46</p>
                    <p>REACTOME: 76213, 113587</p>
                    <p>SEED: cpd00032</p>
                    <p>SMILES: [O-]C(=O)CC(=O)C([O-])=O</p>
                    <p>UPA: UPC00036</p>
                    </body>
          
        </notes>
        <annotation>
          <rdf:RDF xmlns:rdf="http://www.w3.org/1999/02/22-rdf-syntax-ns#" xmlns:bqmodel="http://biomodels.net/model-qualifiers/" xmlns:bqbiol="http://biomodels.net/biology-qualifiers/">
            <rdf:Description rdf:about="#_1488d660_5cde_413a_a89a_4c131e9ac62d">
              <bqbiol:is>
                <rdf:Bag>
                  <rdf:li rdf:resource="urn:miriam:chebi:CHEBI%3A16452"/>
                  <rdf:li rdf:resource="urn:miriam:chebi:CHEBI%3A17479"/>
                  <rdf:li rdf:resource="urn:miriam:chebi:CHEBI%3A28394"/>
                  <rdf:li rdf:resource="urn:miriam:chebi:CHEBI%3A30744"/>
                </rdf:Bag>
              </bqbiol:is>
            </rdf:Description>
          </rdf:RDF>
        </annotation>
            </species>
      <species id="YALI0C16995g_i" initialConcentration="1" name="YALI0C16995p" metaid="_7d81c0a2_e9bc_4035_b59e_77c18bea8210" boundaryCondition="true" sboTerm="SBO:0000252" compartment="i">
        <annotation>
          <rdf:RDF xmlns:rdf="http://www.w3.org/1999/02/22-rdf-syntax-ns#" xmlns:bqmodel="http://biomodels.net/model-qualifiers/" xmlns:bqbiol="http://biomodels.net/biology-qualifiers/">
            <rdf:Description rdf:about="#_7d81c0a2_e9bc_4035_b59e_77c18bea8210">
              <bqbiol:isEncodedBy>
                <rdf:Bag>
                  <rdf:li rdf:resource="urn:miriam:kegg.genes:yli%3AYALI0C16995g"/>
                </rdf:Bag>
              </bqbiol:isEncodedBy>
              <bqbiol:is>
                <rdf:Bag>
                  <rdf:li rdf:resource="urn:miriam:uniprot:Q6CBN4"/>
                </rdf:Bag>
              </bqbiol:is>
            </rdf:Description>
          </rdf:RDF>
        </annotation>
            </species>
      <species id="bigg_ppi_i" initialConcentration="1" charge="-3" name="diphosphate(3-)" metaid="_978d18c7_acb1_40e5_a3de_63f74742847d" sboTerm="SBO:0000247" compartment="i">
        <notes>
          <body xmlns="http://www.w3.org/1999/xhtml">
                <p>BIGG: ppi</p>
                    <p>BIOPATH: Pyrophosphate, Pyrophosphate_(protonated)</p>
                    <p>BRENDA: BG28761</p>
                    <p>CHARGE: -3</p>
                    <p>CHEBI: 18361, 42009, 13420, 29888, 45067, 8683, 32598, 33017, 33019, 35782, 14177, 35781, 45212, 33018, 45208, 60614, 71240</p>
                    <p>FORMULA: HO7P2</p>
                    <p>INCHI: InChI=1S/H4O7P2/c1-8(2,3)7-9(4,5)6/h(H2,1,2,3)(H2,4,5,6)/p-3</p>
                    <p>KEGG: C00013</p>
                    <p>METACYC: PPI, PYROPHOSPHATE-GROUP</p>
                    <p>MXNREF: MNXM11</p>
                    <p>REACTOME: 159450, 111294, 389593, 2046049, 113541</p>
                    <p>SEED: cpd00012</p>
                    <p>SMILES: OP([O-])(=O)OP([O-])([O-])=O</p>
                    <p>UPA: UPC00013</p>
                    </body>
          
        </notes>
        <annotation>
          <rdf:RDF xmlns:rdf="http://www.w3.org/1999/02/22-rdf-syntax-ns#" xmlns:bqmodel="http://biomodels.net/model-qualifiers/" xmlns:bqbiol="http://biomodels.net/biology-qualifiers/">
            <rdf:Description rdf:about="#_978d18c7_acb1_40e5_a3de_63f74742847d">
              <bqbiol:is>
                <rdf:Bag>
                  <rdf:li rdf:resource="urn:miriam:chebi:CHEBI%3A18361"/>
                  <rdf:li rdf:resource="urn:miriam:chebi:CHEBI%3A29888"/>
                  <rdf:li rdf:resource="urn:miriam:chebi:CHEBI%3A32598"/>
                  <rdf:li rdf:resource="urn:miriam:chebi:CHEBI%3A33017"/>
                  <rdf:li rdf:resource="urn:miriam:chebi:CHEBI%3A33019"/>
                  <rdf:li rdf:resource="urn:miriam:chebi:CHEBI%3A35782"/>
                  <rdf:li rdf:resource="urn:miriam:chebi:CHEBI%3A45212"/>
                  <rdf:li rdf:resource="urn:miriam:chebi:CHEBI%3A60614"/>
                  <rdf:li rdf:resource="urn:miriam:chebi:CHEBI%3A71240"/>
                </rdf:Bag>
              </bqbiol:is>
            </rdf:Description>
          </rdf:RDF>
        </annotation>
            </species>
      <species id="bigg_amp_i" initialConcentration="1" charge="-2" name="AMP" metaid="_fc589197_ea28_4195_8b69_c449e199187c" sboTerm="SBO:0000247" compartment="i">
        <notes>
          <body xmlns="http://www.w3.org/1999/xhtml">
                <p>BIGG: amp</p>
                    <p>BIOPATH: Adenosine-5-prime-phosphate</p>
                    <p>BRENDA: BG147</p>
                    <p>CHARGE: -2</p>
                    <p>CHEBI: 16027, 13736, 40726, 12056, 22242, 47222, 13235, 13234, 2356, 40510, 13740, 22245, 40786, 40826, 37096, 456215</p>
                    <p>FORMULA: C10H12N5O7P</p>
                    <p>HMDB: HMDB00045</p>
                    <p>INCHI: InChI=1S/C10H14N5O7P/c11-8-5-9(13-2-12-8)15(3-14-5)10-7(17)6(16)4(22-10)1-21-23(18,19)20/h2-4,6-7,10,16-17H,1H2,(H2,11,12,13)(H2,18,19,20)/p-2/t4-,6-,7-,10-/m1/s1</p>
                    <p>KEGG: C00020, D02769, D06299</p>
                    <p>METACYC: AMP, AMP-GROUP, CPD0-1139</p>
                    <p>MXNREF: MNXM14</p>
                    <p>REACTOME: 76577, 389620, 2046064, 159448, 164121</p>
                    <p>SEED: cpd00018</p>
                    <p>SMILES: NC1=C2N=CN([C@@H]3O[C@H](COP([O-])([O-])=O)[C@@H](O)[C@H]3O)C2=NC=N1</p>
                    <p>UPA: UPC00020</p>
                    </body>
          
        </notes>
        <annotation>
          <rdf:RDF xmlns:rdf="http://www.w3.org/1999/02/22-rdf-syntax-ns#" xmlns:bqmodel="http://biomodels.net/model-qualifiers/" xmlns:bqbiol="http://biomodels.net/biology-qualifiers/">
            <rdf:Description rdf:about="#_fc589197_ea28_4195_8b69_c449e199187c">
              <bqbiol:is>
                <rdf:Bag>
                  <rdf:li rdf:resource="urn:miriam:chebi:CHEBI%3A16027"/>
                  <rdf:li rdf:resource="urn:miriam:chebi:CHEBI%3A37096"/>
                  <rdf:li rdf:resource="urn:miriam:chebi:CHEBI%3A456215"/>
                </rdf:Bag>
              </bqbiol:is>
            </rdf:Description>
          </rdf:RDF>
        </annotation>
            </species>
      <species id="YALI0F05962g_i" initialConcentration="1" name="YALI0F05962p" metaid="_daeb9aa2_ae5a_4621_a837_d5b9cda28637" boundaryCondition="true" sboTerm="SBO:0000252" compartment="i">
        <annotation>
          <rdf:RDF xmlns:rdf="http://www.w3.org/1999/02/22-rdf-syntax-ns#" xmlns:bqmodel="http://biomodels.net/model-qualifiers/" xmlns:bqbiol="http://biomodels.net/biology-qualifiers/">
            <rdf:Description rdf:about="#_daeb9aa2_ae5a_4621_a837_d5b9cda28637">
              <bqbiol:isEncodedBy>
                <rdf:Bag>
                  <rdf:li rdf:resource="urn:miriam:kegg.genes:yli%3AYALI0F05962g"/>
                </rdf:Bag>
              </bqbiol:isEncodedBy>
              <bqbiol:is>
                <rdf:Bag>
                  <rdf:li rdf:resource="urn:miriam:uniprot:Q6C2Q5"/>
                </rdf:Bag>
              </bqbiol:is>
            </rdf:Description>
          </rdf:RDF>
        </annotation>
            </species>
      <species id="bigg_akg_i" initialConcentration="1" charge="-2" name="2-oxoglutarate" metaid="_0641fe24_0e13_4b61_9e8e_a922344abcac" sboTerm="SBO:0000247" compartment="i">
        <notes>
          <body xmlns="http://www.w3.org/1999/xhtml">
                <p>BIGG: akg</p>
                    <p>BIOPATH: 2-Oxoglutarate</p>
                    <p>BRENDA: BG21003</p>
                    <p>CHARGE: -2</p>
                    <p>CHEBI: 16810, 19748, 11638, 30915, 19749, 40661, 1253, 30916</p>
                    <p>FORMULA: C5H4O5</p>
                    <p>HMDB: HMDB00208, HMDB02812</p>
                    <p>INCHI: InChI=1S/C5H6O5/c6-3(5(9)10)1-2-4(7)8/h1-2H2,(H,7,8)(H,9,10)/p-2</p>
                    <p>KEGG: C00026</p>
                    <p>METACYC: 2-KETOGLUTARATE</p>
                    <p>MXNREF: MNXM20</p>
                    <p>REACTOME: 29406, 561075, 389537, 113594, 113671, 1650779</p>
                    <p>SEED: cpd00024</p>
                    <p>SMILES: [O-]C(=O)CCC(=O)C([O-])=O</p>
                    <p>UPA: UPC00026</p>
                    </body>
          
        </notes>
        <annotation>
          <rdf:RDF xmlns:rdf="http://www.w3.org/1999/02/22-rdf-syntax-ns#" xmlns:bqmodel="http://biomodels.net/model-qualifiers/" xmlns:bqbiol="http://biomodels.net/biology-qualifiers/">
            <rdf:Description rdf:about="#_0641fe24_0e13_4b61_9e8e_a922344abcac">
              <bqbiol:is>
                <rdf:Bag>
                  <rdf:li rdf:resource="urn:miriam:chebi:CHEBI%3A16810"/>
                  <rdf:li rdf:resource="urn:miriam:chebi:CHEBI%3A30915"/>
                  <rdf:li rdf:resource="urn:miriam:chebi:CHEBI%3A30916"/>
                </rdf:Bag>
              </bqbiol:is>
            </rdf:Description>
          </rdf:RDF>
        </annotation>
            </species>
      <species id="MNXM91942_i" initialConcentration="1" charge="-2" name="3-Carboxy-1-hydroxypropyl-ThPP" metaid="_07942df9_b5e0_489b_a810_927cd327e63e" sboTerm="SBO:0000247" compartment="i">
        <notes>
          <body xmlns="http://www.w3.org/1999/xhtml">
                <p>CHARGE: -2</p>
                    <p>CHEBI: 1463</p>
                    <p>FORMULA: C16H22N4O10P2S</p>
                    <p>HMDB: HMDB06744</p>
                    <p>INCHI:</p>
                    <p>KEGG: C05381</p>
                    <p>MXNREF: MNXM91942</p>
                    <p>SEED: cpd03189</p>
                    <p>SMILES:</p>
                    <p>UPA: UPC05381</p>
                    </body>
          
        </notes>
        <annotation>
          <rdf:RDF xmlns:rdf="http://www.w3.org/1999/02/22-rdf-syntax-ns#" xmlns:bqmodel="http://biomodels.net/model-qualifiers/" xmlns:bqbiol="http://biomodels.net/biology-qualifiers/">
            <rdf:Description rdf:about="#_07942df9_b5e0_489b_a810_927cd327e63e">
              <bqbiol:is>
                <rdf:Bag>
                  <rdf:li rdf:resource="urn:miriam:chebi:CHEBI%3A1463"/>
                </rdf:Bag>
              </bqbiol:is>
            </rdf:Description>
          </rdf:RDF>
        </annotation>
            </species>
      <species id="YALI0E33517g_i" initialConcentration="1" name="YALI0E33517p" metaid="_abc19211_0439_4a98_af2c_6b20513ca1b9" boundaryCondition="true" sboTerm="SBO:0000252" compartment="i">
        <annotation>
          <rdf:RDF xmlns:rdf="http://www.w3.org/1999/02/22-rdf-syntax-ns#" xmlns:bqmodel="http://biomodels.net/model-qualifiers/" xmlns:bqbiol="http://biomodels.net/biology-qualifiers/">
            <rdf:Description rdf:about="#_abc19211_0439_4a98_af2c_6b20513ca1b9">
              <bqbiol:isEncodedBy>
                <rdf:Bag>
                  <rdf:li rdf:resource="urn:miriam:kegg.genes:yli%3AYALI0E33517g"/>
                </rdf:Bag>
              </bqbiol:isEncodedBy>
              <bqbiol:is>
                <rdf:Bag>
                  <rdf:li rdf:resource="urn:miriam:uniprot:Q6C3M8"/>
                </rdf:Bag>
              </bqbiol:is>
            </rdf:Description>
          </rdf:RDF>
        </annotation>
            </species>
      <species id="MNXM5590_i" initialConcentration="1" name="[Dihydrolipoyllysine-residue succinyltransferase] S-succinyldihydrolipoyllysine" metaid="_a30d4108_bea4_46d7_811e_aec5645d87d2" sboTerm="SBO:0000247" compartment="i">
        <notes>
          <body xmlns="http://www.w3.org/1999/xhtml">
                <p>FORMULA: C12H20NO4S2R</p>
                    <p>INCHI:</p>
                    <p>KEGG: C16254</p>
                    <p>MXNREF: MNXM5590</p>
                    <p>SMILES: [O-]C(=O)CCC(=O)SCCC(S)CCCCC(=O)N[*]</p>
                    </body>
          
        </notes>
      </species>
      <species id="bigg_succoa_i" initialConcentration="1" charge="-5" name="succinyl-CoA(5-)" metaid="_c0cd6a1b_a2cc_43fe_a559_e179f4ff39d6" sboTerm="SBO:0000247" compartment="i">
        <notes>
          <body xmlns="http://www.w3.org/1999/xhtml">
                <p>BIGG: succoa</p>
                    <p>BIOPATH: Succinyl-CoA</p>
                    <p>BRENDA: BG55439</p>
                    <p>CHARGE: -5</p>
                    <p>CHEBI: 15380, 15127, 26811, 9310, 45541, 10746, 57292</p>
                    <p>FORMULA: C25H35N7O19P3S</p>
                    <p>HMDB: HMDB01022</p>
                    <p>INCHI: InChI=1S/C25H40N7O19P3S/c1-25(2,20(38)23(39)28-6-5-14(33)27-7-8-55-16(36)4-3-15(34)35)10-48-54(45,46)51-53(43,44)47-9-13-19(50-52(40,41)42)18(37)24(49-13)32-12-31-17-21(26)29-11-30-22(17)32/h11-13,18-20,24,37-38H,3-10H2,1-2H3,(H,27,33)(H,28,39)(H,34,35)(H,43,44)(H,45,46)(H2,26,29,30)(H2,40,41,42)/p-5/t13-,18-,19-,20+,24-/m1/s1</p>
                    <p>KEGG: C00091</p>
                    <p>MXNREF: MNXM92</p>
                    <p>REACTOME: 70958</p>
                    <p>SEED: cpd00078</p>
                    <p>SMILES: CC(C)(COP([O-])(=O)OP([O-])(=O)OC[C@H]1O[C@H]([C@H](O)[C@@H]1OP([O-])([O-])=O)N1C=NC2=C(N)N=CN=C12)[C@@H](O)C(=O)NCCC(=O)NCCSC(=O)CCC([O-])=O</p>
                    <p>UPA: UPC00091</p>
                    </body>
          
        </notes>
        <annotation>
          <rdf:RDF xmlns:rdf="http://www.w3.org/1999/02/22-rdf-syntax-ns#" xmlns:bqmodel="http://biomodels.net/model-qualifiers/" xmlns:bqbiol="http://biomodels.net/biology-qualifiers/">
            <rdf:Description rdf:about="#_c0cd6a1b_a2cc_43fe_a559_e179f4ff39d6">
              <bqbiol:is>
                <rdf:Bag>
                  <rdf:li rdf:resource="urn:miriam:chebi:CHEBI%3A15380"/>
                  <rdf:li rdf:resource="urn:miriam:chebi:CHEBI%3A57292"/>
                </rdf:Bag>
              </bqbiol:is>
            </rdf:Description>
          </rdf:RDF>
        </annotation>
            </species>
      <species id="YALI0E16929g_i" initialConcentration="1" name="YALI0E16929p" metaid="_cd1dc765_59e3_4dee_a2b9_b9f01cb5ac9a" boundaryCondition="true" sboTerm="SBO:0000252" compartment="i">
        <annotation>
          <rdf:RDF xmlns:rdf="http://www.w3.org/1999/02/22-rdf-syntax-ns#" xmlns:bqmodel="http://biomodels.net/model-qualifiers/" xmlns:bqbiol="http://biomodels.net/biology-qualifiers/">
            <rdf:Description rdf:about="#_cd1dc765_59e3_4dee_a2b9_b9f01cb5ac9a">
              <bqbiol:isEncodedBy>
                <rdf:Bag>
                  <rdf:li rdf:resource="urn:miriam:kegg.genes:yli%3AYALI0E16929g"/>
                </rdf:Bag>
              </bqbiol:isEncodedBy>
              <bqbiol:is>
                <rdf:Bag>
                  <rdf:li rdf:resource="urn:miriam:uniprot:Q6C5L8"/>
                </rdf:Bag>
              </bqbiol:is>
            </rdf:Description>
          </rdf:RDF>
        </annotation>
            </species>
      <species id="bigg_succ_i" initialConcentration="1" charge="-2" name="succinate(2-)" metaid="_d79df94b_5c48_4899_8bc2_c81369ee0d66" sboTerm="SBO:0000247" compartment="i">
        <notes>
          <body xmlns="http://www.w3.org/1999/xhtml">
                <p>BIGG: succ</p>
                    <p>BIOPATH: Succinate</p>
                    <p>BRENDA: BG19270</p>
                    <p>CHARGE: -2</p>
                    <p>CHEBI: 15741, 22943, 26807, 9304, 45639, 30031, 22941, 15125, 26803, 30779</p>
                    <p>FORMULA: C4H4O4</p>
                    <p>HMDB: HMDB00254</p>
                    <p>INCHI: InChI=1S/C4H6O4/c5-3(6)1-2-4(7)8/h1-2H2,(H,5,6)(H,7,8)/p-2</p>
                    <p>KEGG: C00042</p>
                    <p>LIPIDMAPS: LMFA01170043</p>
                    <p>METACYC: SUC</p>
                    <p>MXNREF: MNXM25</p>
                    <p>REACTOME: 113536, 433123, 29434, 159939, 389583, 1650769</p>
                    <p>SEED: cpd00036</p>
                    <p>SMILES: [O-]C(=O)CCC([O-])=O</p>
                    <p>UPA: UPC00042</p>
                    </body>
          
        </notes>
        <annotation>
          <rdf:RDF xmlns:rdf="http://www.w3.org/1999/02/22-rdf-syntax-ns#" xmlns:bqmodel="http://biomodels.net/model-qualifiers/" xmlns:bqbiol="http://biomodels.net/biology-qualifiers/">
            <rdf:Description rdf:about="#_d79df94b_5c48_4899_8bc2_c81369ee0d66">
              <bqbiol:is>
                <rdf:Bag>
                  <rdf:li rdf:resource="urn:miriam:chebi:CHEBI%3A15741"/>
                  <rdf:li rdf:resource="urn:miriam:chebi:CHEBI%3A30031"/>
                  <rdf:li rdf:resource="urn:miriam:chebi:CHEBI%3A30779"/>
                </rdf:Bag>
              </bqbiol:is>
            </rdf:Description>
          </rdf:RDF>
        </annotation>
            </species>
      <species id="YALI0D04741g_i" initialConcentration="1" name="YALI0D04741p" metaid="_bdac2347_5f69_4fb3_82e8_4a96f7c05fa3" boundaryCondition="true" sboTerm="SBO:0000252" compartment="i">
        <annotation>
          <rdf:RDF xmlns:rdf="http://www.w3.org/1999/02/22-rdf-syntax-ns#" xmlns:bqmodel="http://biomodels.net/model-qualifiers/" xmlns:bqbiol="http://biomodels.net/biology-qualifiers/">
            <rdf:Description rdf:about="#_bdac2347_5f69_4fb3_82e8_4a96f7c05fa3">
              <bqbiol:isEncodedBy>
                <rdf:Bag>
                  <rdf:li rdf:resource="urn:miriam:kegg.genes:yli%3AYALI0D04741g"/>
                </rdf:Bag>
              </bqbiol:isEncodedBy>
              <bqbiol:is>
                <rdf:Bag>
                  <rdf:li rdf:resource="urn:miriam:uniprot:Q6CA97"/>
                </rdf:Bag>
              </bqbiol:is>
            </rdf:Description>
          </rdf:RDF>
        </annotation>
            </species>
      <species id="YALI0E24013g_i" initialConcentration="1" name="YALI0E24013p" metaid="_ceb1cf70_c12c_432b_b9e0_49e966f10fea" boundaryCondition="true" sboTerm="SBO:0000252" compartment="i">
        <annotation>
          <rdf:RDF xmlns:rdf="http://www.w3.org/1999/02/22-rdf-syntax-ns#" xmlns:bqmodel="http://biomodels.net/model-qualifiers/" xmlns:bqbiol="http://biomodels.net/biology-qualifiers/">
            <rdf:Description rdf:about="#_ceb1cf70_c12c_432b_b9e0_49e966f10fea">
              <bqbiol:isEncodedBy>
                <rdf:Bag>
                  <rdf:li rdf:resource="urn:miriam:kegg.genes:yli%3AYALI0E24013g"/>
                </rdf:Bag>
              </bqbiol:isEncodedBy>
              <bqbiol:is>
                <rdf:Bag>
                  <rdf:li rdf:resource="urn:miriam:uniprot:Q6C4S9"/>
                </rdf:Bag>
              </bqbiol:is>
            </rdf:Description>
          </rdf:RDF>
        </annotation>
            </species>
      <species id="bigg_gtp_i" initialConcentration="1" charge="-4" name="GTP" metaid="_5697df00_c7bc_45be_b782_1903c4c57972" sboTerm="SBO:0000247" compartment="i">
        <notes>
          <body xmlns="http://www.w3.org/1999/xhtml">
                <p>BIGG: gtp</p>
                    <p>BIOPATH: Guanosine-5-prime-triphosphate</p>
                    <p>BRENDA: BG32483</p>
                    <p>CHARGE: -4</p>
                    <p>CHEBI: 15996, 13342, 5234, 42934, 24451, 37565, 57600</p>
                    <p>FORMULA: C10H12N5O14P3</p>
                    <p>HMDB: HMDB01273</p>
                    <p>INCHI: InChI=1S/C10H16N5O14P3/c11-10-13-7-4(8(18)14-10)12-2-15(7)9-6(17)5(16)3(27-9)1-26-31(22,23)29-32(24,25)28-30(19,20)21/h2-3,5-6,9,16-17H,1H2,(H,22,23)(H,24,25)(H2,19,20,21)(H3,11,13,14,18)/p-4/t3-,5-,6-,9-/m1/s1</p>
                    <p>KEGG: C00044</p>
                    <p>METACYC: GTP</p>
                    <p>MXNREF: MNXM51</p>
                    <p>REACTOME: 29438, 113573, 190071, 1996291, 113571, 113572</p>
                    <p>SEED: cpd00038</p>
                    <p>SMILES: NC1=NC2=C(N=CN2[C@@H]2O[C@H](COP([O-])(=O)OP([O-])(=O)OP([O-])([O-])=O)[C@@H](O)[C@H]2O)C(=O)N1</p>
                    <p>UPA: UPC00044</p>
                    </body>
          
        </notes>
        <annotation>
          <rdf:RDF xmlns:rdf="http://www.w3.org/1999/02/22-rdf-syntax-ns#" xmlns:bqmodel="http://biomodels.net/model-qualifiers/" xmlns:bqbiol="http://biomodels.net/biology-qualifiers/">
            <rdf:Description rdf:about="#_5697df00_c7bc_45be_b782_1903c4c57972">
              <bqbiol:is>
                <rdf:Bag>
                  <rdf:li rdf:resource="urn:miriam:chebi:CHEBI%3A15996"/>
                  <rdf:li rdf:resource="urn:miriam:chebi:CHEBI%3A37565"/>
                  <rdf:li rdf:resource="urn:miriam:chebi:CHEBI%3A57600"/>
                </rdf:Bag>
              </bqbiol:is>
            </rdf:Description>
          </rdf:RDF>
        </annotation>
            </species>
      <species id="bigg_gdp_i" initialConcentration="1" charge="-2" name="GDP(2-)" metaid="_1552752f_1406_44ee_b914_5763ac33ce82" sboTerm="SBO:0000247" compartment="i">
        <notes>
          <body xmlns="http://www.w3.org/1999/xhtml">
                <p>BIGG: gdp</p>
                    <p>BIOPATH: Guanosine-5-prime-diphosphate</p>
                    <p>BRENDA: BG36200</p>
                    <p>CHARGE: -2</p>
                    <p>CHEBI: 17552, 42738, 24448, 13327, 5212, 14379, 58189, 65180</p>
                    <p>FORMULA: C10H13N5O11P2</p>
                    <p>HMDB: HMDB01201</p>
                    <p>INCHI: InChI=1S/C10H15N5O11P2/c11-10-13-7-4(8(18)14-10)12-2-15(7)9-6(17)5(16)3(25-9)1-24-28(22,23)26-27(19,20)21/h2-3,5-6,9,16-17H,1H2,(H,22,23)(H2,19,20,21)(H3,11,13,14,18)/p-2/t3-,5-,6-,9-/m1/s1</p>
                    <p>KEGG: C00035, G10620</p>
                    <p>METACYC: GDP</p>
                    <p>MXNREF: MNXM30</p>
                    <p>REACTOME: 113525, 29420, 111349, 114549, 205689, 1996292, 190066, 1467290, 482627, 482803, 500077</p>
                    <p>SEED: cpd00031</p>
                    <p>SMILES: NC1=NC2=C(N=CN2[C@@H]2O[C@H](COP([O-])(=O)OP(O)([O-])=O)[C@@H](O)[C@H]2O)C(=O)N1</p>
                    <p>UPA: UPC00035</p>
                    </body>
          
        </notes>
        <annotation>
          <rdf:RDF xmlns:rdf="http://www.w3.org/1999/02/22-rdf-syntax-ns#" xmlns:bqmodel="http://biomodels.net/model-qualifiers/" xmlns:bqbiol="http://biomodels.net/biology-qualifiers/">
            <rdf:Description rdf:about="#_1552752f_1406_44ee_b914_5763ac33ce82">
              <bqbiol:is>
                <rdf:Bag>
                  <rdf:li rdf:resource="urn:miriam:chebi:CHEBI%3A17552"/>
                  <rdf:li rdf:resource="urn:miriam:chebi:CHEBI%3A58189"/>
                  <rdf:li rdf:resource="urn:miriam:chebi:CHEBI%3A65180"/>
                </rdf:Bag>
              </bqbiol:is>
            </rdf:Description>
          </rdf:RDF>
        </annotation>
            </species>
      <species id="bigg_idp_i" initialConcentration="1" charge="-3" name="IDP" metaid="_ba22709a_4dbb_44f2_8c63_cd8dc26e137f" sboTerm="SBO:0000247" compartment="i">
        <notes>
          <body xmlns="http://www.w3.org/1999/xhtml">
                <p>BIGG: idp</p>
                    <p>BRENDA: BG1009</p>
                    <p>CHARGE: -3</p>
                    <p>CHEBI: 17808, 19270, 5848, 43252, 13371, 58280</p>
                    <p>FORMULA: C10H11N4O11P2</p>
                    <p>HMDB: HMDB03335</p>
                    <p>INCHI:</p>
                    <p>KEGG: C00104</p>
                    <p>MXNREF: MNXM90141</p>
                    <p>REACTOME: 2509811</p>
                    <p>SEED: cpd00090</p>
                    <p>SMILES:</p>
                    </body>
          
        </notes>
        <annotation>
          <rdf:RDF xmlns:rdf="http://www.w3.org/1999/02/22-rdf-syntax-ns#" xmlns:bqmodel="http://biomodels.net/model-qualifiers/" xmlns:bqbiol="http://biomodels.net/biology-qualifiers/">
            <rdf:Description rdf:about="#_ba22709a_4dbb_44f2_8c63_cd8dc26e137f">
              <bqbiol:is>
                <rdf:Bag>
                  <rdf:li rdf:resource="urn:miriam:chebi:CHEBI%3A17808"/>
                  <rdf:li rdf:resource="urn:miriam:chebi:CHEBI%3A58280"/>
                </rdf:Bag>
              </bqbiol:is>
            </rdf:Description>
          </rdf:RDF>
        </annotation>
            </species>
      <species id="bigg_itp_i" initialConcentration="1" charge="-3" name="ITP(3-)" metaid="_d653c48f_e6e5_4b13_93cc_6fdea41fcf8e" sboTerm="SBO:0000247" compartment="i">
        <notes>
          <body xmlns="http://www.w3.org/1999/xhtml">
                <p>BIGG: itp</p>
                    <p>BRENDA: BG1200</p>
                    <p>CHARGE: -3</p>
                    <p>CHEBI: 16039, 5851, 19272, 13374, 57614, 61402</p>
                    <p>FORMULA: C10H12N4O14P3</p>
                    <p>HMDB: HMDB00189</p>
                    <p>INCHI: InChI=1S/C10H15N4O14P3/c15-6-4(1-25-30(21,22)28-31(23,24)27-29(18,19)20)26-10(7(6)16)14-3-13-5-8(14)11-2-12-9(5)17/h2-4,6-7,10,15-16H,1H2,(H,21,22)(H,23,24)(H,11,12,17)(H2,18,19,20)/p-3/t4-,6-,7-,10-/m1/s1</p>
                    <p>KEGG: C00081</p>
                    <p>METACYC: ITP</p>
                    <p>MXNREF: MNXM423</p>
                    <p>REACTOME: 2509836</p>
                    <p>SEED: cpd00068</p>
                    <p>SMILES: O[C@@H]1[C@@H](COP([O-])(=O)OP([O-])(=O)OP(O)([O-])=O)O[C@H]([C@@H]1O)N1C=NC2=C1N=CNC2=O</p>
                    </body>
          
        </notes>
        <annotation>
          <rdf:RDF xmlns:rdf="http://www.w3.org/1999/02/22-rdf-syntax-ns#" xmlns:bqmodel="http://biomodels.net/model-qualifiers/" xmlns:bqbiol="http://biomodels.net/biology-qualifiers/">
            <rdf:Description rdf:about="#_d653c48f_e6e5_4b13_93cc_6fdea41fcf8e">
              <bqbiol:is>
                <rdf:Bag>
                  <rdf:li rdf:resource="urn:miriam:chebi:CHEBI%3A16039"/>
                  <rdf:li rdf:resource="urn:miriam:chebi:CHEBI%3A57614"/>
                  <rdf:li rdf:resource="urn:miriam:chebi:CHEBI%3A61402"/>
                </rdf:Bag>
              </bqbiol:is>
            </rdf:Description>
          </rdf:RDF>
        </annotation>
            </species>
      <species id="MNXM1289_i" initialConcentration="1" charge="-3" name="oxalatosuccinate(3-)" metaid="_33631ca4_db52_4da9_a91d_e10407831180" sboTerm="SBO:0000247" compartment="i">
        <notes>
          <body xmlns="http://www.w3.org/1999/xhtml">
                <p>BIOPATH: Oxalosuccinate</p>
                    <p>BRENDA: BG23417</p>
                    <p>CHARGE: -3</p>
                    <p>CHEBI: 44712, 58931, 7815</p>
                    <p>FORMULA: C6H3O7</p>
                    <p>HMDB: HMDB03974</p>
                    <p>INCHI: InChI=1S/C6H6O7/c7-3(8)1-2(5(10)11)4(9)6(12)13/h2H,1H2,(H,7,8)(H,10,11)(H,12,13)/p-3</p>
                    <p>KEGG: C05379</p>
                    <p>METACYC: OXALO-SUCCINATE</p>
                    <p>MXNREF: MNXM1289</p>
                    <p>SEED: cpd03187</p>
                    <p>SMILES: [O-]C(=O)CC(C([O-])=O)C(=O)C([O-])=O</p>
                    </body>
          
        </notes>
        <annotation>
          <rdf:RDF xmlns:rdf="http://www.w3.org/1999/02/22-rdf-syntax-ns#" xmlns:bqmodel="http://biomodels.net/model-qualifiers/" xmlns:bqbiol="http://biomodels.net/biology-qualifiers/">
            <rdf:Description rdf:about="#_33631ca4_db52_4da9_a91d_e10407831180">
              <bqbiol:is>
                <rdf:Bag>
                  <rdf:li rdf:resource="urn:miriam:chebi:CHEBI%3A44712"/>
                  <rdf:li rdf:resource="urn:miriam:chebi:CHEBI%3A58931"/>
                  <rdf:li rdf:resource="urn:miriam:chebi:CHEBI%3A7815"/>
                </rdf:Bag>
              </bqbiol:is>
            </rdf:Description>
          </rdf:RDF>
        </annotation>
            </species>
      <species id="YALI0F04095g_i" initialConcentration="1" name="Isocitrate dehydrogenase [NADP]" metaid="_ae395bd9_4789_4bdc_b01e_52930f17c08c" boundaryCondition="true" sboTerm="SBO:0000252" compartment="i">
        <annotation>
          <rdf:RDF xmlns:rdf="http://www.w3.org/1999/02/22-rdf-syntax-ns#" xmlns:bqmodel="http://biomodels.net/model-qualifiers/" xmlns:bqbiol="http://biomodels.net/biology-qualifiers/">
            <rdf:Description rdf:about="#_ae395bd9_4789_4bdc_b01e_52930f17c08c">
              <bqbiol:isEncodedBy>
                <rdf:Bag>
                  <rdf:li rdf:resource="urn:miriam:kegg.genes:yli%3AYALI0F04095g"/>
                </rdf:Bag>
              </bqbiol:isEncodedBy>
              <bqbiol:is>
                <rdf:Bag>
                  <rdf:li rdf:resource="urn:miriam:uniprot:Q6C2Y4"/>
                </rdf:Bag>
              </bqbiol:is>
            </rdf:Description>
          </rdf:RDF>
        </annotation>
            </species>
      <species id="bigg_icit_i" initialConcentration="1" charge="-3" name="isocitrate(3-)" metaid="_e46b533f_166c_49ff_847a_ac69be81339a" sboTerm="SBO:0000247" compartment="i">
        <notes>
          <body xmlns="http://www.w3.org/1999/xhtml">
                <p>BIGG: icit</p>
                    <p>BRENDA: BG23698</p>
                    <p>CHARGE: -3</p>
                    <p>CHEBI: 16087, 14465, 24884, 30887, 24886, 5998, 36453, 36454</p>
                    <p>FORMULA: C6H5O7</p>
                    <p>HMDB: HMDB00193</p>
                    <p>INCHI: InChI=1S/C6H8O7/c7-3(8)1-2(5(10)11)4(9)6(12)13/h2,4,9H,1H2,(H,7,8)(H,10,11)(H,12,13)/p-3</p>
                    <p>KEGG: C00311</p>
                    <p>MXNREF: MNXM89661</p>
                    <p>SEED: cpd00260</p>
                    <p>SMILES: OC(C(CC([O-])=O)C([O-])=O)C([O-])=O</p>
                    <p>UPA: UPC00311</p>
                    </body>
          
        </notes>
        <annotation>
          <rdf:RDF xmlns:rdf="http://www.w3.org/1999/02/22-rdf-syntax-ns#" xmlns:bqmodel="http://biomodels.net/model-qualifiers/" xmlns:bqbiol="http://biomodels.net/biology-qualifiers/">
            <rdf:Description rdf:about="#_e46b533f_166c_49ff_847a_ac69be81339a">
              <bqbiol:is>
                <rdf:Bag>
                  <rdf:li rdf:resource="urn:miriam:chebi:CHEBI%3A16087"/>
                  <rdf:li rdf:resource="urn:miriam:chebi:CHEBI%3A30887"/>
                  <rdf:li rdf:resource="urn:miriam:chebi:CHEBI%3A36453"/>
                  <rdf:li rdf:resource="urn:miriam:chebi:CHEBI%3A36454"/>
                </rdf:Bag>
              </bqbiol:is>
            </rdf:Description>
          </rdf:RDF>
        </annotation>
            </species>
      <species id="YALI0D06303g_i" initialConcentration="1" name="YALI0D06303p" metaid="_e7c68a36_0e7c_41e5_b09e_d4e292d3d07f" boundaryCondition="true" sboTerm="SBO:0000252" compartment="i">
        <annotation>
          <rdf:RDF xmlns:rdf="http://www.w3.org/1999/02/22-rdf-syntax-ns#" xmlns:bqmodel="http://biomodels.net/model-qualifiers/" xmlns:bqbiol="http://biomodels.net/biology-qualifiers/">
            <rdf:Description rdf:about="#_e7c68a36_0e7c_41e5_b09e_d4e292d3d07f">
              <bqbiol:isEncodedBy>
                <rdf:Bag>
                  <rdf:li rdf:resource="urn:miriam:kegg.genes:yli%3AYALI0D06303g"/>
                </rdf:Bag>
              </bqbiol:isEncodedBy>
              <bqbiol:is>
                <rdf:Bag>
                  <rdf:li rdf:resource="urn:miriam:uniprot:Q6CA33"/>
                </rdf:Bag>
              </bqbiol:is>
            </rdf:Description>
          </rdf:RDF>
        </annotation>
            </species>
      <species id="YALI0E05137g_i" initialConcentration="1" name="YALI0E05137p" metaid="_5f45dffe_38a6_49cb_bfa2_dc75ceefa175" boundaryCondition="true" sboTerm="SBO:0000252" compartment="i">
        <annotation>
          <rdf:RDF xmlns:rdf="http://www.w3.org/1999/02/22-rdf-syntax-ns#" xmlns:bqmodel="http://biomodels.net/model-qualifiers/" xmlns:bqbiol="http://biomodels.net/biology-qualifiers/">
            <rdf:Description rdf:about="#_5f45dffe_38a6_49cb_bfa2_dc75ceefa175">
              <bqbiol:isEncodedBy>
                <rdf:Bag>
                  <rdf:li rdf:resource="urn:miriam:kegg.genes:yli%3AYALI0E05137g"/>
                </rdf:Bag>
              </bqbiol:isEncodedBy>
              <bqbiol:is>
                <rdf:Bag>
                  <rdf:li rdf:resource="urn:miriam:uniprot:Q6C6Z1"/>
                </rdf:Bag>
              </bqbiol:is>
            </rdf:Description>
          </rdf:RDF>
        </annotation>
            </species>
      <species id="bigg_cit_i" initialConcentration="1" charge="-3" name="citrate" metaid="_736867cd_4af6_42a6_bf37_69ccb57d346d" sboTerm="SBO:0000247" compartment="i">
        <notes>
          <body xmlns="http://www.w3.org/1999/xhtml">
                <p>BIGG: cit</p>
                    <p>BIOPATH: Citrate</p>
                    <p>BRENDA: BG23703</p>
                    <p>CHARGE: -3</p>
                    <p>CHEBI: 16947, 13999, 23321, 42563, 30769, 3727, 23322, 41523, 32142, 35802, 35806, 35809, 35810, 50744, 53258, 63037, 63076</p>
                    <p>FORMULA: C6H5O7</p>
                    <p>HMDB: HMDB00094</p>
                    <p>INCHI: InChI=1S/C6H8O7/c7-3(8)1-6(13,5(11)12)2-4(9)10/h13H,1-2H2,(H,7,8)(H,9,10)(H,11,12)/p-3</p>
                    <p>KEGG: C00158, D00037, C12649, D01222, C13660, D07525, D07691</p>
                    <p>METACYC: CIT</p>
                    <p>MXNREF: MNXM131</p>
                    <p>REACTOME: 433138, 76190, 29654</p>
                    <p>SEED: cpd00137, cpd09279</p>
                    <p>SMILES: OC(CC([O-])=O)(CC([O-])=O)C([O-])=O</p>
                    <p>UPA: UPC00158</p>
                    </body>
          
        </notes>
        <annotation>
          <rdf:RDF xmlns:rdf="http://www.w3.org/1999/02/22-rdf-syntax-ns#" xmlns:bqmodel="http://biomodels.net/model-qualifiers/" xmlns:bqbiol="http://biomodels.net/biology-qualifiers/">
            <rdf:Description rdf:about="#_736867cd_4af6_42a6_bf37_69ccb57d346d">
              <bqbiol:is>
                <rdf:Bag>
                  <rdf:li rdf:resource="urn:miriam:chebi:CHEBI%3A16947"/>
                  <rdf:li rdf:resource="urn:miriam:chebi:CHEBI%3A30769"/>
                  <rdf:li rdf:resource="urn:miriam:chebi:CHEBI%3A32142"/>
                  <rdf:li rdf:resource="urn:miriam:chebi:CHEBI%3A35802"/>
                  <rdf:li rdf:resource="urn:miriam:chebi:CHEBI%3A35806"/>
                  <rdf:li rdf:resource="urn:miriam:chebi:CHEBI%3A35809"/>
                  <rdf:li rdf:resource="urn:miriam:chebi:CHEBI%3A35810"/>
                  <rdf:li rdf:resource="urn:miriam:chebi:CHEBI%3A50744"/>
                  <rdf:li rdf:resource="urn:miriam:chebi:CHEBI%3A53258"/>
                  <rdf:li rdf:resource="urn:miriam:chebi:CHEBI%3A63037"/>
                  <rdf:li rdf:resource="urn:miriam:chebi:CHEBI%3A63076"/>
                </rdf:Bag>
              </bqbiol:is>
            </rdf:Description>
          </rdf:RDF>
        </annotation>
            </species>
      <species id="YALI0D24431g_i" initialConcentration="1" name="YALI0D24431p" metaid="_24fb602d_0427_4af1_8ff3_b4d2e7d1f578" boundaryCondition="true" sboTerm="SBO:0000252" compartment="i">
        <annotation>
          <rdf:RDF xmlns:rdf="http://www.w3.org/1999/02/22-rdf-syntax-ns#" xmlns:bqmodel="http://biomodels.net/model-qualifiers/" xmlns:bqbiol="http://biomodels.net/biology-qualifiers/">
            <rdf:Description rdf:about="#_24fb602d_0427_4af1_8ff3_b4d2e7d1f578">
              <bqbiol:isEncodedBy>
                <rdf:Bag>
                  <rdf:li rdf:resource="urn:miriam:kegg.genes:yli%3AYALI0D24431g"/>
                </rdf:Bag>
              </bqbiol:isEncodedBy>
              <bqbiol:is>
                <rdf:Bag>
                  <rdf:li rdf:resource="urn:miriam:uniprot:Q6C7Y1"/>
                </rdf:Bag>
              </bqbiol:is>
            </rdf:Description>
          </rdf:RDF>
        </annotation>
            </species>
      <species id="YALI0E34793g_i" initialConcentration="1" name="YALI0E34793p" metaid="_64993c0d_7f9e_4f6a_ad02_7501fba2a810" boundaryCondition="true" sboTerm="SBO:0000252" compartment="i">
        <annotation>
          <rdf:RDF xmlns:rdf="http://www.w3.org/1999/02/22-rdf-syntax-ns#" xmlns:bqmodel="http://biomodels.net/model-qualifiers/" xmlns:bqbiol="http://biomodels.net/biology-qualifiers/">
            <rdf:Description rdf:about="#_64993c0d_7f9e_4f6a_ad02_7501fba2a810">
              <bqbiol:isEncodedBy>
                <rdf:Bag>
                  <rdf:li rdf:resource="urn:miriam:kegg.genes:yli%3AYALI0E34793g"/>
                </rdf:Bag>
              </bqbiol:isEncodedBy>
              <bqbiol:is>
                <rdf:Bag>
                  <rdf:li rdf:resource="urn:miriam:uniprot:Q6C3H5"/>
                </rdf:Bag>
              </bqbiol:is>
            </rdf:Description>
          </rdf:RDF>
        </annotation>
            </species>
      <species id="MNXM90278_i" initialConcentration="1" charge="0" name="Ubiquinone" metaid="_d8cdfd4f_7e98_42e0_a8f9_d38cc98465ea" sboTerm="SBO:0000247" compartment="i">
        <notes>
          <body xmlns="http://www.w3.org/1999/xhtml">
                <p>CHARGE: 0</p>
                    <p>FORMULA: C14H18O4(C5H8)n</p>
                    <p>INCHI: InChI=1S/C19H26O4/c1-12(2)8-7-9-13(3)10-11-15-14(4)16(20)18(22-5)19(23-6)17(15)21/h8,10-11,14H,7,9H2,1-6H3/b13-10+,15-11+</p>
                    <p>KEGG: C00399</p>
                    <p>MXNREF: MNXM90278</p>
                    <p>SMILES: COC1=C(OC)C(=O)C(C\C=C(/C)CCC=C(C)C)=C(C)C1=O</p>
                    </body>
          
        </notes>
      </species>
      <species id="MNXM90307_i" initialConcentration="1" charge="0" name="Ubiquinol" metaid="_c88ec956_1f8b_42a0_a3c4_9f053e22c458" sboTerm="SBO:0000247" compartment="i">
        <notes>
          <body xmlns="http://www.w3.org/1999/xhtml">
                <p>CHARGE: 0</p>
                    <p>FORMULA: C14H20O4(C5H8)n</p>
                    <p>INCHI: InChI=1S/C19H28O4/c1-12(2)8-7-9-13(3)10-11-15-14(4)16(20)18(22-5)19(23-6)17(15)21/h8,10,20-21H,7,9,11H2,1-6H3/b13-10+</p>
                    <p>KEGG: C00390</p>
                    <p>MXNREF: MNXM90307</p>
                    <p>SMILES: COC1=C(OC)C(O)=C(C\C=C(/C)CCC=C(C)C)C(C)=C1O</p>
                    </body>
          
        </notes>
      </species>
      <species id="bigg_fum_i" initialConcentration="1" charge="-2" name="fumarate(2-)" metaid="_073768b1_74e5_48bc_80b8_d7e0ab653e43" sboTerm="SBO:0000247" compartment="i">
        <notes>
          <body xmlns="http://www.w3.org/1999/xhtml">
                <p>BIGG: fum</p>
                    <p>BIOPATH: Fumarate</p>
                    <p>BRENDA: BG19266</p>
                    <p>CHARGE: -2</p>
                    <p>CHEBI: 18012, 5190, 24124, 42743, 22958, 29806, 24122, 42511, 14284, 36180, 22957, 22956, 37154, 37155</p>
                    <p>FORMULA: C4H2O4</p>
                    <p>HMDB: HMDB00134</p>
                    <p>INCHI: InChI=1S/C4H4O4/c5-3(6)1-2-4(7)8/h1-2H,(H,5,6)(H,7,8)/p-2/b2-1+</p>
                    <p>KEGG: C00122, D02308</p>
                    <p>METACYC: FUM</p>
                    <p>MXNREF: MNXM93</p>
                    <p>REACTOME: 113588, 29586</p>
                    <p>SEED: cpd00106</p>
                    <p>SMILES: [O-]C(=O)\C=C\C([O-])=O</p>
                    <p>UPA: UPC00122</p>
                    </body>
          
        </notes>
        <annotation>
          <rdf:RDF xmlns:rdf="http://www.w3.org/1999/02/22-rdf-syntax-ns#" xmlns:bqmodel="http://biomodels.net/model-qualifiers/" xmlns:bqbiol="http://biomodels.net/biology-qualifiers/">
            <rdf:Description rdf:about="#_073768b1_74e5_48bc_80b8_d7e0ab653e43">
              <bqbiol:is>
                <rdf:Bag>
                  <rdf:li rdf:resource="urn:miriam:chebi:CHEBI%3A18012"/>
                  <rdf:li rdf:resource="urn:miriam:chebi:CHEBI%3A22958"/>
                  <rdf:li rdf:resource="urn:miriam:chebi:CHEBI%3A29806"/>
                  <rdf:li rdf:resource="urn:miriam:chebi:CHEBI%3A36180"/>
                  <rdf:li rdf:resource="urn:miriam:chebi:CHEBI%3A37154"/>
                  <rdf:li rdf:resource="urn:miriam:chebi:CHEBI%3A37155"/>
                </rdf:Bag>
              </bqbiol:is>
            </rdf:Description>
          </rdf:RDF>
        </annotation>
            </species>
      <species id="YALI0A14784g_i" initialConcentration="1" name="YALI0A14784p" metaid="_0bed2745_15f5_47ac_a8f9_89c5e6b5aedd" boundaryCondition="true" sboTerm="SBO:0000252" compartment="i">
        <annotation>
          <rdf:RDF xmlns:rdf="http://www.w3.org/1999/02/22-rdf-syntax-ns#" xmlns:bqmodel="http://biomodels.net/model-qualifiers/" xmlns:bqbiol="http://biomodels.net/biology-qualifiers/">
            <rdf:Description rdf:about="#_0bed2745_15f5_47ac_a8f9_89c5e6b5aedd">
              <bqbiol:isEncodedBy>
                <rdf:Bag>
                  <rdf:li rdf:resource="urn:miriam:kegg.genes:yli%3AYALI0A14784g"/>
                </rdf:Bag>
              </bqbiol:isEncodedBy>
              <bqbiol:is>
                <rdf:Bag>
                  <rdf:li rdf:resource="urn:miriam:uniprot:Q6CGZ0"/>
                </rdf:Bag>
              </bqbiol:is>
            </rdf:Description>
          </rdf:RDF>
        </annotation>
            </species>
      <species id="YALI0D11374g_i" initialConcentration="1" name="YALI0D11374p" metaid="_462befbe_8b5a_4935_9ede_e492d55efd9b" boundaryCondition="true" sboTerm="SBO:0000252" compartment="i">
        <annotation>
          <rdf:RDF xmlns:rdf="http://www.w3.org/1999/02/22-rdf-syntax-ns#" xmlns:bqmodel="http://biomodels.net/model-qualifiers/" xmlns:bqbiol="http://biomodels.net/biology-qualifiers/">
            <rdf:Description rdf:about="#_462befbe_8b5a_4935_9ede_e492d55efd9b">
              <bqbiol:isEncodedBy>
                <rdf:Bag>
                  <rdf:li rdf:resource="urn:miriam:kegg.genes:yli%3AYALI0D11374g"/>
                </rdf:Bag>
              </bqbiol:isEncodedBy>
              <bqbiol:is>
                <rdf:Bag>
                  <rdf:li rdf:resource="urn:miriam:uniprot:Q6C9G6"/>
                </rdf:Bag>
              </bqbiol:is>
            </rdf:Description>
          </rdf:RDF>
        </annotation>
            </species>
      <species id="YALI0D23397g_i" initialConcentration="1" name="YALI0D23397p" metaid="_4b3b1308_32aa_40fb_b840_d127486970e0" boundaryCondition="true" sboTerm="SBO:0000252" compartment="i">
        <annotation>
          <rdf:RDF xmlns:rdf="http://www.w3.org/1999/02/22-rdf-syntax-ns#" xmlns:bqmodel="http://biomodels.net/model-qualifiers/" xmlns:bqbiol="http://biomodels.net/biology-qualifiers/">
            <rdf:Description rdf:about="#_4b3b1308_32aa_40fb_b840_d127486970e0">
              <bqbiol:isEncodedBy>
                <rdf:Bag>
                  <rdf:li rdf:resource="urn:miriam:kegg.genes:yli%3AYALI0D23397g"/>
                </rdf:Bag>
              </bqbiol:isEncodedBy>
              <bqbiol:is>
                <rdf:Bag>
                  <rdf:li rdf:resource="urn:miriam:uniprot:Q6C823"/>
                </rdf:Bag>
              </bqbiol:is>
            </rdf:Description>
          </rdf:RDF>
        </annotation>
            </species>
      <species id="YALI0E29667g_i" initialConcentration="1" name="YALI0E29667p" metaid="_34a523c4_392a_44fb_9e1f_5b062efdcc5a" boundaryCondition="true" sboTerm="SBO:0000252" compartment="i">
        <annotation>
          <rdf:RDF xmlns:rdf="http://www.w3.org/1999/02/22-rdf-syntax-ns#" xmlns:bqmodel="http://biomodels.net/model-qualifiers/" xmlns:bqbiol="http://biomodels.net/biology-qualifiers/">
            <rdf:Description rdf:about="#_34a523c4_392a_44fb_9e1f_5b062efdcc5a">
              <bqbiol:isEncodedBy>
                <rdf:Bag>
                  <rdf:li rdf:resource="urn:miriam:kegg.genes:yli%3AYALI0E29667g"/>
                </rdf:Bag>
              </bqbiol:isEncodedBy>
              <bqbiol:is>
                <rdf:Bag>
                  <rdf:li rdf:resource="urn:miriam:uniprot:Q6C450"/>
                </rdf:Bag>
              </bqbiol:is>
            </rdf:Description>
          </rdf:RDF>
        </annotation>
            </species>
      <species id="bigg_mal_L_i" initialConcentration="1" charge="-2" name="(S)-malate" metaid="_329ef9d0_c163_47da_b4cf_cc892def1bdc" sboTerm="SBO:0000247" compartment="i">
        <notes>
          <body xmlns="http://www.w3.org/1999/xhtml">
                <p>BIGG: mal-L</p>
                    <p>BIOPATH: (S)-Malate</p>
                    <p>BRENDA: BG19469</p>
                    <p>CHARGE: -2</p>
                    <p>CHEBI: 15589, 11066, 18784, 13140, 30797, 423, 18785</p>
                    <p>FORMULA: C4H4O5</p>
                    <p>HMDB: HMDB00156</p>
                    <p>INCHI: InChI=1S/C4H6O5/c5-2(4(8)9)1-3(6)7/h2,5H,1H2,(H,6,7)(H,8,9)/p-2/t2-/m0/s1</p>
                    <p>KEGG: C00149</p>
                    <p>METACYC: MAL</p>
                    <p>MXNREF: MNXM98</p>
                    <p>REACTOME: 113544, 198498</p>
                    <p>SEED: cpd00130</p>
                    <p>SMILES: O[C@@H](CC([O-])=O)C([O-])=O</p>
                    <p>UPA: UPC00149</p>
                    </body>
          
        </notes>
        <annotation>
          <rdf:RDF xmlns:rdf="http://www.w3.org/1999/02/22-rdf-syntax-ns#" xmlns:bqmodel="http://biomodels.net/model-qualifiers/" xmlns:bqbiol="http://biomodels.net/biology-qualifiers/">
            <rdf:Description rdf:about="#_329ef9d0_c163_47da_b4cf_cc892def1bdc">
              <bqbiol:is>
                <rdf:Bag>
                  <rdf:li rdf:resource="urn:miriam:chebi:CHEBI%3A15589"/>
                  <rdf:li rdf:resource="urn:miriam:chebi:CHEBI%3A30797"/>
                </rdf:Bag>
              </bqbiol:is>
            </rdf:Description>
          </rdf:RDF>
        </annotation>
            </species>
      <species id="YALI0C06776g_i" initialConcentration="1" name="YALI0C06776p" metaid="_3261852e_16e3_42af_ad60_50e97797ad9a" boundaryCondition="true" sboTerm="SBO:0000252" compartment="i">
        <annotation>
          <rdf:RDF xmlns:rdf="http://www.w3.org/1999/02/22-rdf-syntax-ns#" xmlns:bqmodel="http://biomodels.net/model-qualifiers/" xmlns:bqbiol="http://biomodels.net/biology-qualifiers/">
            <rdf:Description rdf:about="#_3261852e_16e3_42af_ad60_50e97797ad9a">
              <bqbiol:isEncodedBy>
                <rdf:Bag>
                  <rdf:li rdf:resource="urn:miriam:kegg.genes:yli%3AYALI0C06776g"/>
                </rdf:Bag>
              </bqbiol:isEncodedBy>
              <bqbiol:is>
                <rdf:Bag>
                  <rdf:li rdf:resource="urn:miriam:uniprot:Q6CCT2"/>
                </rdf:Bag>
              </bqbiol:is>
            </rdf:Description>
          </rdf:RDF>
        </annotation>
            </species>
      <species id="bigg_acon_C_i" initialConcentration="1" charge="-3" name="cis-aconitate(3-)" metaid="_6c29e036_62d6_4372_bdb9_48277dd98a86" sboTerm="SBO:0000247" compartment="i">
        <notes>
          <body xmlns="http://www.w3.org/1999/xhtml">
                <p>BIGG: acon-C</p>
                    <p>BIOPATH: cis-Aconitate</p>
                    <p>BRENDA: BG23413</p>
                    <p>CHARGE: -3</p>
                    <p>CHEBI: 16383, 23306, 12798, 32805, 23308, 10482</p>
                    <p>FORMULA: C6H3O6</p>
                    <p>HMDB: HMDB00072, HMDB00461</p>
                    <p>INCHI: InChI=1S/C6H6O6/c7-4(8)1-3(6(11)12)2-5(9)10/h1H,2H2,(H,7,8)(H,9,10)(H,11,12)/p-3/b3-1-</p>
                    <p>KEGG: C00417</p>
                    <p>METACYC: CIS-ACONITATE</p>
                    <p>MXNREF: MNXM813</p>
                    <p>SEED: cpd00331</p>
                    <p>SMILES: [O-]C(=O)C\C(=C\C([O-])=O)C([O-])=O</p>
                    <p>UPA: UPC00417</p>
                    </body>
          
        </notes>
        <annotation>
          <rdf:RDF xmlns:rdf="http://www.w3.org/1999/02/22-rdf-syntax-ns#" xmlns:bqmodel="http://biomodels.net/model-qualifiers/" xmlns:bqbiol="http://biomodels.net/biology-qualifiers/">
            <rdf:Description rdf:about="#_6c29e036_62d6_4372_bdb9_48277dd98a86">
              <bqbiol:is>
                <rdf:Bag>
                  <rdf:li rdf:resource="urn:miriam:chebi:CHEBI%3A16383"/>
                  <rdf:li rdf:resource="urn:miriam:chebi:CHEBI%3A32805"/>
                </rdf:Bag>
              </bqbiol:is>
            </rdf:Description>
          </rdf:RDF>
        </annotation>
            </species>
      <species id="YALI0D09361g_i" initialConcentration="1" name="YALI0D09361p" metaid="_e0767bc4_552f_49c0_b4ed_983660512af0" boundaryCondition="true" sboTerm="SBO:0000252" compartment="i">
        <annotation>
          <rdf:RDF xmlns:rdf="http://www.w3.org/1999/02/22-rdf-syntax-ns#" xmlns:bqmodel="http://biomodels.net/model-qualifiers/" xmlns:bqbiol="http://biomodels.net/biology-qualifiers/">
            <rdf:Description rdf:about="#_e0767bc4_552f_49c0_b4ed_983660512af0">
              <bqbiol:isEncodedBy>
                <rdf:Bag>
                  <rdf:li rdf:resource="urn:miriam:kegg.genes:yli%3AYALI0D09361g"/>
                </rdf:Bag>
              </bqbiol:isEncodedBy>
              <bqbiol:is>
                <rdf:Bag>
                  <rdf:li rdf:resource="urn:miriam:uniprot:Q6C9P6"/>
                </rdf:Bag>
              </bqbiol:is>
            </rdf:Description>
          </rdf:RDF>
        </annotation>
            </species>
      <species id="YALI0E14949g_i" initialConcentration="1" name="YALI0E14949p" metaid="_47633bc4_18b8_4023_a94f_880593e56b6b" boundaryCondition="true" sboTerm="SBO:0000252" compartment="i">
        <annotation>
          <rdf:RDF xmlns:rdf="http://www.w3.org/1999/02/22-rdf-syntax-ns#" xmlns:bqmodel="http://biomodels.net/model-qualifiers/" xmlns:bqbiol="http://biomodels.net/biology-qualifiers/">
            <rdf:Description rdf:about="#_47633bc4_18b8_4023_a94f_880593e56b6b">
              <bqbiol:isEncodedBy>
                <rdf:Bag>
                  <rdf:li rdf:resource="urn:miriam:kegg.genes:yli%3AYALI0E14949g"/>
                </rdf:Bag>
              </bqbiol:isEncodedBy>
              <bqbiol:is>
                <rdf:Bag>
                  <rdf:li rdf:resource="urn:miriam:uniprot:Q6C5V2"/>
                </rdf:Bag>
              </bqbiol:is>
            </rdf:Description>
          </rdf:RDF>
        </annotation>
            </species>
      <species id="YALI0E00638g_i" initialConcentration="1" name="Citrate synthase" metaid="_c62e5aed_2824_4fe0_96de_553f7caed045" boundaryCondition="true" sboTerm="SBO:0000252" compartment="i">
        <annotation>
          <rdf:RDF xmlns:rdf="http://www.w3.org/1999/02/22-rdf-syntax-ns#" xmlns:bqmodel="http://biomodels.net/model-qualifiers/" xmlns:bqbiol="http://biomodels.net/biology-qualifiers/">
            <rdf:Description rdf:about="#_c62e5aed_2824_4fe0_96de_553f7caed045">
              <bqbiol:isEncodedBy>
                <rdf:Bag>
                  <rdf:li rdf:resource="urn:miriam:kegg.genes:yli%3AYALI0E00638g"/>
                </rdf:Bag>
              </bqbiol:isEncodedBy>
              <bqbiol:is>
                <rdf:Bag>
                  <rdf:li rdf:resource="urn:miriam:uniprot:Q6C7I2"/>
                </rdf:Bag>
              </bqbiol:is>
            </rdf:Description>
          </rdf:RDF>
        </annotation>
            </species>
      <species id="YALI0E02684g_i" initialConcentration="1" name="Citrate synthase" metaid="_be87e21b_d5ef_4e63_aa11_a18db875548b" boundaryCondition="true" sboTerm="SBO:0000252" compartment="i">
        <annotation>
          <rdf:RDF xmlns:rdf="http://www.w3.org/1999/02/22-rdf-syntax-ns#" xmlns:bqmodel="http://biomodels.net/model-qualifiers/" xmlns:bqbiol="http://biomodels.net/biology-qualifiers/">
            <rdf:Description rdf:about="#_be87e21b_d5ef_4e63_aa11_a18db875548b">
              <bqbiol:isEncodedBy>
                <rdf:Bag>
                  <rdf:li rdf:resource="urn:miriam:kegg.genes:yli%3AYALI0E02684g"/>
                </rdf:Bag>
              </bqbiol:isEncodedBy>
              <bqbiol:is>
                <rdf:Bag>
                  <rdf:li rdf:resource="urn:miriam:uniprot:Q6C793"/>
                </rdf:Bag>
              </bqbiol:is>
            </rdf:Description>
          </rdf:RDF>
        </annotation>
            </species>
      <species id="YALI0D16753g_i" initialConcentration="1" name="Malate dehydrogenase" metaid="_7f195de2_a573_418e_9ade_407d2afff134" boundaryCondition="true" sboTerm="SBO:0000252" compartment="i">
        <annotation>
          <rdf:RDF xmlns:rdf="http://www.w3.org/1999/02/22-rdf-syntax-ns#" xmlns:bqmodel="http://biomodels.net/model-qualifiers/" xmlns:bqbiol="http://biomodels.net/biology-qualifiers/">
            <rdf:Description rdf:about="#_7f195de2_a573_418e_9ade_407d2afff134">
              <bqbiol:isEncodedBy>
                <rdf:Bag>
                  <rdf:li rdf:resource="urn:miriam:kegg.genes:yli%3AYALI0D16753g"/>
                </rdf:Bag>
              </bqbiol:isEncodedBy>
              <bqbiol:is>
                <rdf:Bag>
                  <rdf:li rdf:resource="urn:miriam:uniprot:Q6C8V3"/>
                </rdf:Bag>
              </bqbiol:is>
            </rdf:Description>
          </rdf:RDF>
        </annotation>
            </species>
      <species id="YALI0E14190g_i" initialConcentration="1" name="YALI0E14190p" metaid="_13772586_18df_43a2_949b_575c6f6d4980" boundaryCondition="true" sboTerm="SBO:0000252" compartment="i">
        <annotation>
          <rdf:RDF xmlns:rdf="http://www.w3.org/1999/02/22-rdf-syntax-ns#" xmlns:bqmodel="http://biomodels.net/model-qualifiers/" xmlns:bqbiol="http://biomodels.net/biology-qualifiers/">
            <rdf:Description rdf:about="#_13772586_18df_43a2_949b_575c6f6d4980">
              <bqbiol:isEncodedBy>
                <rdf:Bag>
                  <rdf:li rdf:resource="urn:miriam:kegg.genes:yli%3AYALI0E14190g"/>
                </rdf:Bag>
              </bqbiol:isEncodedBy>
              <bqbiol:is>
                <rdf:Bag>
                  <rdf:li rdf:resource="urn:miriam:uniprot:Q6C5X9"/>
                </rdf:Bag>
              </bqbiol:is>
            </rdf:Description>
          </rdf:RDF>
        </annotation>
            </species>
      <species id="MNXM60_i" initialConcentration="1" charge="-1" name="bicarbonate" metaid="_ac1c11cb_e9d0_41b0_b2a1_d3f9b06c1848" sboTerm="SBO:0000247" compartment="i">
        <notes>
          <body xmlns="http://www.w3.org/1999/xhtml">
                <p>BIOPATH: Hydrogen_carbonate</p>
                    <p>BRENDA: BG28931</p>
                    <p>CHARGE: -1</p>
                    <p>CHEBI: 17544, 22863, 5589, 13363, 40961, 28976, 23017, 23744, 13351, 3401, 29377, 31793, 32139, 3311, 41609, 41605, 29201, 6504</p>
                    <p>FORMULA: CHO3</p>
                    <p>HMDB: HMDB00595, HMDB03538</p>
                    <p>INCHI: InChI=1S/CH2O3/c2-1(3)4/h(H2,2,3,4)/p-1</p>
                    <p>KEGG: C00288, C01353, C07964, D00801, C08129, D00932, C12893, C18606, D02077, D02038, D02821, D02844, D02919, D04667, D05283</p>
                    <p>METACYC: CO3, H2CO3, HCO3</p>
                    <p>MXNREF: MNXM60</p>
                    <p>REACTOME: 111627, 29896, 425425</p>
                    <p>SEED: cpd09331</p>
                    <p>SMILES: OC([O-])=O</p>
                    </body>
          
        </notes>
        <annotation>
          <rdf:RDF xmlns:rdf="http://www.w3.org/1999/02/22-rdf-syntax-ns#" xmlns:bqmodel="http://biomodels.net/model-qualifiers/" xmlns:bqbiol="http://biomodels.net/biology-qualifiers/">
            <rdf:Description rdf:about="#_ac1c11cb_e9d0_41b0_b2a1_d3f9b06c1848">
              <bqbiol:is>
                <rdf:Bag>
                  <rdf:li rdf:resource="urn:miriam:chebi:CHEBI%3A17544"/>
                  <rdf:li rdf:resource="urn:miriam:chebi:CHEBI%3A28976"/>
                  <rdf:li rdf:resource="urn:miriam:chebi:CHEBI%3A29377"/>
                  <rdf:li rdf:resource="urn:miriam:chebi:CHEBI%3A31793"/>
                  <rdf:li rdf:resource="urn:miriam:chebi:CHEBI%3A32139"/>
                  <rdf:li rdf:resource="urn:miriam:chebi:CHEBI%3A3311"/>
                  <rdf:li rdf:resource="urn:miriam:chebi:CHEBI%3A41609"/>
                  <rdf:li rdf:resource="urn:miriam:chebi:CHEBI%3A6504"/>
                </rdf:Bag>
              </bqbiol:is>
            </rdf:Description>
          </rdf:RDF>
        </annotation>
            </species>
      <species id="YALI0C24101g_i" initialConcentration="1" name="Pyruvate carboxylase" metaid="_2bd94637_7e1e_4def_9756_4dbbd3db5ed2" boundaryCondition="true" sboTerm="SBO:0000252" compartment="i">
        <annotation>
          <rdf:RDF xmlns:rdf="http://www.w3.org/1999/02/22-rdf-syntax-ns#" xmlns:bqmodel="http://biomodels.net/model-qualifiers/" xmlns:bqbiol="http://biomodels.net/biology-qualifiers/">
            <rdf:Description rdf:about="#_2bd94637_7e1e_4def_9756_4dbbd3db5ed2">
              <bqbiol:isEncodedBy>
                <rdf:Bag>
                  <rdf:li rdf:resource="urn:miriam:kegg.genes:yli%3AYALI0C24101g"/>
                </rdf:Bag>
              </bqbiol:isEncodedBy>
              <bqbiol:is>
                <rdf:Bag>
                  <rdf:li rdf:resource="urn:miriam:uniprot:Q6CAV2"/>
                </rdf:Bag>
              </bqbiol:is>
            </rdf:Description>
          </rdf:RDF>
        </annotation>
            </species>
      <species id="bigg_2dr5p_i" initialConcentration="1" charge="-2" name="2-deoxy-D-ribofuranose 5-phosphate(2-)" metaid="_5f70699c_97b5_415d_978c_7eccbe573ca8" sboTerm="SBO:0000247" compartment="i">
        <notes>
          <body xmlns="http://www.w3.org/1999/xhtml">
                <p>BIGG: 2dr5p</p>
                    <p>BRENDA: BG34541</p>
                    <p>CHARGE: -2</p>
                    <p>CHEBI: 55513, 62877</p>
                    <p>FORMULA: C5H9O7P</p>
                    <p>INCHI: InChI=1S/C5H11O7P/c6-3-1-5(7)12-4(3)2-11-13(8,9)10/h3-7H,1-2H2,(H2,8,9,10)/p-2/t3-,4+,5?/m0/s1</p>
                    <p>KEGG: C00673</p>
                    <p>METACYC: DEOXY-RIBOSE-5P</p>
                    <p>MXNREF: MNXM2179</p>
                    <p>SEED: cpd00510</p>
                    <p>SMILES: OC1C[C@H](O)[C@@H](COP([O-])([O-])=O)O1</p>
                    <p>UPA: UPC00673</p>
                    </body>
          
        </notes>
        <annotation>
          <rdf:RDF xmlns:rdf="http://www.w3.org/1999/02/22-rdf-syntax-ns#" xmlns:bqmodel="http://biomodels.net/model-qualifiers/" xmlns:bqbiol="http://biomodels.net/biology-qualifiers/">
            <rdf:Description rdf:about="#_5f70699c_97b5_415d_978c_7eccbe573ca8">
              <bqbiol:is>
                <rdf:Bag>
                  <rdf:li rdf:resource="urn:miriam:chebi:CHEBI%3A55513"/>
                  <rdf:li rdf:resource="urn:miriam:chebi:CHEBI%3A62877"/>
                </rdf:Bag>
              </bqbiol:is>
            </rdf:Description>
          </rdf:RDF>
        </annotation>
            </species>
      <species id="bigg_drib_i" initialConcentration="1" charge="0" name="Deoxyribose" metaid="_fd3a9b6f_ee6b_484d_a2e6_f8846fe46ed4" sboTerm="SBO:0000247" compartment="i">
        <notes>
          <body xmlns="http://www.w3.org/1999/xhtml">
                <p>BIGG: drib</p>
                    <p>BIOPATH: 2-prime-Deoxyribose</p>
                    <p>BRENDA: BG20399</p>
                    <p>CHARGE: 0</p>
                    <p>FORMULA: C5H10O4</p>
                    <p>HMDB: HMDB03224</p>
                    <p>INCHI: InChI=1S/C5H10O4/c6-2-4-3(7)1-5(8)9-4/h3-8H,1-2H2/t3-,4+,5?/m0/s1</p>
                    <p>KEGG: C01801</p>
                    <p>MXNREF: MNXM90412</p>
                    <p>SEED: cpd01242</p>
                    <p>SMILES: OC[C@H]1OC(O)C[C@@H]1O</p>
                    </body>
          
        </notes>
      </species>
      <species id="YALI0B14927g_i" initialConcentration="1" name="YALI0B14927p" metaid="_ac87913d_fe34_460c_8d66_c71398aa92cc" boundaryCondition="true" sboTerm="SBO:0000252" compartment="i">
        <annotation>
          <rdf:RDF xmlns:rdf="http://www.w3.org/1999/02/22-rdf-syntax-ns#" xmlns:bqmodel="http://biomodels.net/model-qualifiers/" xmlns:bqbiol="http://biomodels.net/biology-qualifiers/">
            <rdf:Description rdf:about="#_ac87913d_fe34_460c_8d66_c71398aa92cc">
              <bqbiol:isEncodedBy>
                <rdf:Bag>
                  <rdf:li rdf:resource="urn:miriam:kegg.genes:yli%3AYALI0B14927g"/>
                </rdf:Bag>
              </bqbiol:isEncodedBy>
              <bqbiol:is>
                <rdf:Bag>
                  <rdf:li rdf:resource="urn:miriam:uniprot:Q6CEK6"/>
                </rdf:Bag>
              </bqbiol:is>
            </rdf:Description>
          </rdf:RDF>
        </annotation>
            </species>
      <species id="bigg_prpp_i" initialConcentration="1" name="5-phosphoribosyl diphosphate" metaid="_71697b81_c3da_4075_bb6a_c686a79ded89" sboTerm="SBO:0000247" compartment="i">
        <notes>
          <body xmlns="http://www.w3.org/1999/xhtml">
                <p>BIGG: prpp</p>
                    <p>BIOPATH: alpha-D-Ribose_1-diphosphate-5-phosphate</p>
                    <p>BRENDA: BG20749</p>
                    <p>CHEBI: 12164, 17111, 45139, 12159, 12160, 20625, 2121, 48956, 58017</p>
                    <p>FORMULA:</p>
                    <p>HMDB: HMDB00280</p>
                    <p>INCHI:</p>
                    <p>KEGG: C00119</p>
                    <p>METACYC: PRPP</p>
                    <p>MXNREF: MNXM38291</p>
                    <p>REACTOME: 73566</p>
                    <p>SEED: cpd00103</p>
                    <p>SMILES:</p>
                    <p>UPA: UPC00119</p>
                    </body>
          
        </notes>
        <annotation>
          <rdf:RDF xmlns:rdf="http://www.w3.org/1999/02/22-rdf-syntax-ns#" xmlns:bqmodel="http://biomodels.net/model-qualifiers/" xmlns:bqbiol="http://biomodels.net/biology-qualifiers/">
            <rdf:Description rdf:about="#_71697b81_c3da_4075_bb6a_c686a79ded89">
              <bqbiol:is>
                <rdf:Bag>
                  <rdf:li rdf:resource="urn:miriam:chebi:CHEBI%3A12164"/>
                  <rdf:li rdf:resource="urn:miriam:chebi:CHEBI%3A17111"/>
                  <rdf:li rdf:resource="urn:miriam:chebi:CHEBI%3A48956"/>
                  <rdf:li rdf:resource="urn:miriam:chebi:CHEBI%3A58017"/>
                </rdf:Bag>
              </bqbiol:is>
            </rdf:Description>
          </rdf:RDF>
        </annotation>
            </species>
      <species id="bigg_r5p_i" initialConcentration="1" charge="-2" name="D-ribose 5-phosphate" metaid="_05ee9d47_b1fb_45cb_994e_714e6855d6bc" sboTerm="SBO:0000247" compartment="i">
        <notes>
          <body xmlns="http://www.w3.org/1999/xhtml">
                <p>BIGG: r5p</p>
                    <p>BIOPATH: alpha-D-Ribose_5-phosphate</p>
                    <p>BRENDA: BG34575, BG81798</p>
                    <p>CHARGE: -2</p>
                    <p>CHEBI: 18189, 10270, 12331, 22413, 52742</p>
                    <p>FORMULA: C5H9O8P</p>
                    <p>HMDB: HMDB00618, HMDB02694, HMDB02033, HMDB01548</p>
                    <p>INCHI: InChI=1S/C5H11O8P/c6-3-2(1-12-14(9,10)11)13-5(8)4(3)7/h2-8H,1H2,(H2,9,10,11)/p-2/t2-,3-,4-,5?/m1/s1</p>
                    <p>KEGG: C00117, C03736</p>
                    <p>METACYC: RIBOSE-5P</p>
                    <p>MXNREF: MNXM89643</p>
                    <p>SEED: cpd00101</p>
                    <p>SMILES: OC1O[C@H](COP([O-])([O-])=O)[C@@H](O)[C@H]1O</p>
                    <p>UPA: UPC00117</p>
                    </body>
          
        </notes>
        <annotation>
          <rdf:RDF xmlns:rdf="http://www.w3.org/1999/02/22-rdf-syntax-ns#" xmlns:bqmodel="http://biomodels.net/model-qualifiers/" xmlns:bqbiol="http://biomodels.net/biology-qualifiers/">
            <rdf:Description rdf:about="#_05ee9d47_b1fb_45cb_994e_714e6855d6bc">
              <bqbiol:is>
                <rdf:Bag>
                  <rdf:li rdf:resource="urn:miriam:chebi:CHEBI%3A18189"/>
                  <rdf:li rdf:resource="urn:miriam:chebi:CHEBI%3A52742"/>
                </rdf:Bag>
              </bqbiol:is>
            </rdf:Description>
          </rdf:RDF>
        </annotation>
            </species>
      <species id="YALI0B00836g_i" initialConcentration="1" name="Ribose-phosphate pyrophosphokinase" metaid="_bce6db97_f727_4f94_9e7d_f919e815122d" boundaryCondition="true" sboTerm="SBO:0000252" compartment="i">
        <annotation>
          <rdf:RDF xmlns:rdf="http://www.w3.org/1999/02/22-rdf-syntax-ns#" xmlns:bqmodel="http://biomodels.net/model-qualifiers/" xmlns:bqbiol="http://biomodels.net/biology-qualifiers/">
            <rdf:Description rdf:about="#_bce6db97_f727_4f94_9e7d_f919e815122d">
              <bqbiol:isEncodedBy>
                <rdf:Bag>
                  <rdf:li rdf:resource="urn:miriam:kegg.genes:yli%3AYALI0B00836g"/>
                </rdf:Bag>
              </bqbiol:isEncodedBy>
              <bqbiol:is>
                <rdf:Bag>
                  <rdf:li rdf:resource="urn:miriam:uniprot:Q6CG51"/>
                </rdf:Bag>
              </bqbiol:is>
            </rdf:Description>
          </rdf:RDF>
        </annotation>
            </species>
      <species id="YALI0B13552g_i" initialConcentration="1" name="YALI0B13552p" metaid="_771a435a_37c3_41fe_b0d2_f6bf5071323b" boundaryCondition="true" sboTerm="SBO:0000252" compartment="i">
        <annotation>
          <rdf:RDF xmlns:rdf="http://www.w3.org/1999/02/22-rdf-syntax-ns#" xmlns:bqmodel="http://biomodels.net/model-qualifiers/" xmlns:bqbiol="http://biomodels.net/biology-qualifiers/">
            <rdf:Description rdf:about="#_771a435a_37c3_41fe_b0d2_f6bf5071323b">
              <bqbiol:isEncodedBy>
                <rdf:Bag>
                  <rdf:li rdf:resource="urn:miriam:kegg.genes:yli%3AYALI0B13552g"/>
                </rdf:Bag>
              </bqbiol:isEncodedBy>
              <bqbiol:is>
                <rdf:Bag>
                  <rdf:li rdf:resource="urn:miriam:uniprot:Q6CER7"/>
                </rdf:Bag>
              </bqbiol:is>
            </rdf:Description>
          </rdf:RDF>
        </annotation>
            </species>
      <species id="YALI0E32351g_i" initialConcentration="1" name="Ribose-phosphate pyrophosphokinase" metaid="_a80eaf5b_670d_4f0c_987c_c3c16c90bdd6" boundaryCondition="true" sboTerm="SBO:0000252" compartment="i">
        <annotation>
          <rdf:RDF xmlns:rdf="http://www.w3.org/1999/02/22-rdf-syntax-ns#" xmlns:bqmodel="http://biomodels.net/model-qualifiers/" xmlns:bqbiol="http://biomodels.net/biology-qualifiers/">
            <rdf:Description rdf:about="#_a80eaf5b_670d_4f0c_987c_c3c16c90bdd6">
              <bqbiol:isEncodedBy>
                <rdf:Bag>
                  <rdf:li rdf:resource="urn:miriam:kegg.genes:yli%3AYALI0E32351g"/>
                </rdf:Bag>
              </bqbiol:isEncodedBy>
              <bqbiol:is>
                <rdf:Bag>
                  <rdf:li rdf:resource="urn:miriam:uniprot:Q6C3T1"/>
                </rdf:Bag>
              </bqbiol:is>
            </rdf:Description>
          </rdf:RDF>
        </annotation>
            </species>
      <species id="YALI0F25047g_i" initialConcentration="1" name="Ribose-phosphate pyrophosphokinase" metaid="_4540d3de_5962_4754_97f2_c503ea2367dd" boundaryCondition="true" sboTerm="SBO:0000252" compartment="i">
        <annotation>
          <rdf:RDF xmlns:rdf="http://www.w3.org/1999/02/22-rdf-syntax-ns#" xmlns:bqmodel="http://biomodels.net/model-qualifiers/" xmlns:bqbiol="http://biomodels.net/biology-qualifiers/">
            <rdf:Description rdf:about="#_4540d3de_5962_4754_97f2_c503ea2367dd">
              <bqbiol:isEncodedBy>
                <rdf:Bag>
                  <rdf:li rdf:resource="urn:miriam:kegg.genes:yli%3AYALI0F25047g"/>
                </rdf:Bag>
              </bqbiol:isEncodedBy>
              <bqbiol:is>
                <rdf:Bag>
                  <rdf:li rdf:resource="urn:miriam:uniprot:Q6C0G0"/>
                </rdf:Bag>
              </bqbiol:is>
            </rdf:Description>
          </rdf:RDF>
        </annotation>
            </species>
      <species id="MNXM3548_i" initialConcentration="1" charge="0" name="beta-D-ribose" metaid="_4c83cb94_94b9_4597_a7b6_7bdea371757a" sboTerm="SBO:0000247" compartment="i">
        <notes>
          <body xmlns="http://www.w3.org/1999/xhtml">
                <p>BIOPATH: alpha-D-Ribofuranose</p>
                    <p>BRENDA: BG20408, BG20411</p>
                    <p>CHARGE: 0</p>
                    <p>CHEBI: 16988, 13011, 21078, 45506, 45501, 22410, 47002, 47001, 41023, 47013, 4233, 46999</p>
                    <p>FORMULA: C5H10O5</p>
                    <p>HMDB: HMDB00283</p>
                    <p>INCHI: InChI=1S/C5H10O5/c6-1-2-3(7)4(8)5(9)10-2/h2-9H,1H2/t2-,3-,4-,5-/m1/s1</p>
                    <p>KEGG: C00121, C16639</p>
                    <p>METACYC: CPD-10330, CPD-12044, CPD0-1108</p>
                    <p>MXNREF: MNXM3548</p>
                    <p>SEED: cpd16443</p>
                    <p>SMILES: OC[C@H]1O[C@@H](O)[C@H](O)[C@@H]1O</p>
                    <p>UPA: UPC16639</p>
                    </body>
          
        </notes>
        <annotation>
          <rdf:RDF xmlns:rdf="http://www.w3.org/1999/02/22-rdf-syntax-ns#" xmlns:bqmodel="http://biomodels.net/model-qualifiers/" xmlns:bqbiol="http://biomodels.net/biology-qualifiers/">
            <rdf:Description rdf:about="#_4c83cb94_94b9_4597_a7b6_7bdea371757a">
              <bqbiol:is>
                <rdf:Bag>
                  <rdf:li rdf:resource="urn:miriam:chebi:CHEBI%3A16988"/>
                  <rdf:li rdf:resource="urn:miriam:chebi:CHEBI%3A45506"/>
                  <rdf:li rdf:resource="urn:miriam:chebi:CHEBI%3A47002"/>
                  <rdf:li rdf:resource="urn:miriam:chebi:CHEBI%3A47013"/>
                </rdf:Bag>
              </bqbiol:is>
            </rdf:Description>
          </rdf:RDF>
        </annotation>
            </species>
      <species id="bigg_s7p_i" initialConcentration="1" charge="-2" name="sedoheptulose 7-phosphate(2-)" metaid="_66a825f0_7245_4dee_a63f_de4afec32c10" sboTerm="SBO:0000247" compartment="i">
        <notes>
          <body xmlns="http://www.w3.org/1999/xhtml">
                <p>BIGG: s7p</p>
                    <p>BIOPATH: D-Sedoheptulose_7-phosphate</p>
                    <p>BRENDA: BG24563</p>
                    <p>CHARGE: -2</p>
                    <p>CHEBI: 15721, 15074, 15073, 9083, 4244, 26621, 57483</p>
                    <p>FORMULA: C7H13O10P</p>
                    <p>INCHI: InChI=1S/C7H15O10P/c8-1-3(9)5(11)7(13)6(12)4(10)2-17-18(14,15)16/h4-8,10-13H,1-2H2,(H2,14,15,16)/p-2/t4-,5-,6-,7+/m1/s1</p>
                    <p>KEGG: C05382</p>
                    <p>METACYC: D-SEDOHEPTULOSE-7-P</p>
                    <p>MXNREF: MNXM271</p>
                    <p>REACTOME: 29882</p>
                    <p>SEED: cpd00238</p>
                    <p>SMILES: OCC(=O)[C@@H](O)[C@H](O)[C@H](O)[C@H](O)COP([O-])([O-])=O</p>
                    <p>UPA: UPC05382</p>
                    </body>
          
        </notes>
        <annotation>
          <rdf:RDF xmlns:rdf="http://www.w3.org/1999/02/22-rdf-syntax-ns#" xmlns:bqmodel="http://biomodels.net/model-qualifiers/" xmlns:bqbiol="http://biomodels.net/biology-qualifiers/">
            <rdf:Description rdf:about="#_66a825f0_7245_4dee_a63f_de4afec32c10">
              <bqbiol:is>
                <rdf:Bag>
                  <rdf:li rdf:resource="urn:miriam:chebi:CHEBI%3A15721"/>
                  <rdf:li rdf:resource="urn:miriam:chebi:CHEBI%3A57483"/>
                </rdf:Bag>
              </bqbiol:is>
            </rdf:Description>
          </rdf:RDF>
        </annotation>
            </species>
      <species id="bigg_xu5p_D_i" initialConcentration="1" charge="-2" name="D-xylulose 5-phosphate(2-)" metaid="_96ddd166_7373_4869_ab74_80de081e73b6" sboTerm="SBO:0000247" compartment="i">
        <notes>
          <body xmlns="http://www.w3.org/1999/xhtml">
                <p>BIGG: xu5p-D</p>
                    <p>BIOPATH: D-Xylulose_5-phosphate</p>
                    <p>BRENDA: BG29847</p>
                    <p>CHARGE: -2</p>
                    <p>CHEBI: 16332, 13036, 21121, 4269, 57737</p>
                    <p>FORMULA: C5H9O8P</p>
                    <p>HMDB: HMDB00868, HMDB06212</p>
                    <p>INCHI: InChI=1S/C5H11O8P/c6-1-3(7)5(9)4(8)2-13-14(10,11)12/h4-6,8-9H,1-2H2,(H2,10,11,12)/p-2/t4-,5-/m1/s1</p>
                    <p>KEGG: C00231</p>
                    <p>METACYC: XYLULOSE-5-PHOSPHATE</p>
                    <p>MXNREF: MNXM186</p>
                    <p>REACTOME: 29790</p>
                    <p>SEED: cpd00198</p>
                    <p>SMILES: OCC(=O)[C@@H](O)[C@H](O)COP([O-])([O-])=O</p>
                    <p>UPA: UPC00231</p>
                    </body>
          
        </notes>
        <annotation>
          <rdf:RDF xmlns:rdf="http://www.w3.org/1999/02/22-rdf-syntax-ns#" xmlns:bqmodel="http://biomodels.net/model-qualifiers/" xmlns:bqbiol="http://biomodels.net/biology-qualifiers/">
            <rdf:Description rdf:about="#_96ddd166_7373_4869_ab74_80de081e73b6">
              <bqbiol:is>
                <rdf:Bag>
                  <rdf:li rdf:resource="urn:miriam:chebi:CHEBI%3A16332"/>
                  <rdf:li rdf:resource="urn:miriam:chebi:CHEBI%3A57737"/>
                </rdf:Bag>
              </bqbiol:is>
            </rdf:Description>
          </rdf:RDF>
        </annotation>
            </species>
      <species id="YALI0E06479g_i" initialConcentration="1" name="YALI0E06479p" metaid="_02ecca0a_34d8_4299_82a1_7b3e4b7c1f1c" boundaryCondition="true" sboTerm="SBO:0000252" compartment="i">
        <annotation>
          <rdf:RDF xmlns:rdf="http://www.w3.org/1999/02/22-rdf-syntax-ns#" xmlns:bqmodel="http://biomodels.net/model-qualifiers/" xmlns:bqbiol="http://biomodels.net/biology-qualifiers/">
            <rdf:Description rdf:about="#_02ecca0a_34d8_4299_82a1_7b3e4b7c1f1c">
              <bqbiol:isEncodedBy>
                <rdf:Bag>
                  <rdf:li rdf:resource="urn:miriam:kegg.genes:yli%3AYALI0E06479g"/>
                </rdf:Bag>
              </bqbiol:isEncodedBy>
              <bqbiol:is>
                <rdf:Bag>
                  <rdf:li rdf:resource="urn:miriam:uniprot:Q6C6T4"/>
                </rdf:Bag>
              </bqbiol:is>
            </rdf:Description>
          </rdf:RDF>
        </annotation>
            </species>
      <species id="bigg_ru5p_D_i" initialConcentration="1" charge="-2" name="D-ribulose 5-phosphate(2-)" metaid="_cbd16fae_cd7a_432e_9e7a_8d2a993af2d6" sboTerm="SBO:0000247" compartment="i">
        <notes>
          <body xmlns="http://www.w3.org/1999/xhtml">
                <p>BIGG: ru5p-D</p>
                    <p>BIOPATH: D-Ribulose_5-phosphate</p>
                    <p>BRENDA: BG20587</p>
                    <p>CHARGE: -2</p>
                    <p>CHEBI: 17363, 21088, 13018, 4243, 40192, 58121</p>
                    <p>FORMULA: C5H9O8P</p>
                    <p>INCHI: InChI=1S/C5H11O8P/c6-1-3(7)5(9)4(8)2-13-14(10,11)12/h4-6,8-9H,1-2H2,(H2,10,11,12)/p-2/t4-,5+/m1/s1</p>
                    <p>KEGG: C00199</p>
                    <p>METACYC: RIBULOSE-5P</p>
                    <p>MXNREF: MNXM145</p>
                    <p>REACTOME: 29732</p>
                    <p>SEED: cpd00171</p>
                    <p>SMILES: OCC(=O)[C@H](O)[C@H](O)COP([O-])([O-])=O</p>
                    <p>UPA: UPC00199</p>
                    </body>
          
        </notes>
        <annotation>
          <rdf:RDF xmlns:rdf="http://www.w3.org/1999/02/22-rdf-syntax-ns#" xmlns:bqmodel="http://biomodels.net/model-qualifiers/" xmlns:bqbiol="http://biomodels.net/biology-qualifiers/">
            <rdf:Description rdf:about="#_cbd16fae_cd7a_432e_9e7a_8d2a993af2d6">
              <bqbiol:is>
                <rdf:Bag>
                  <rdf:li rdf:resource="urn:miriam:chebi:CHEBI%3A17363"/>
                  <rdf:li rdf:resource="urn:miriam:chebi:CHEBI%3A58121"/>
                </rdf:Bag>
              </bqbiol:is>
            </rdf:Description>
          </rdf:RDF>
        </annotation>
            </species>
      <species id="YALI0B06941g_i" initialConcentration="1" name="Ribose-5-phosphate isomerase" metaid="_2100998e_9138_452b_b06f_92e65f483527" boundaryCondition="true" sboTerm="SBO:0000252" compartment="i">
        <annotation>
          <rdf:RDF xmlns:rdf="http://www.w3.org/1999/02/22-rdf-syntax-ns#" xmlns:bqmodel="http://biomodels.net/model-qualifiers/" xmlns:bqbiol="http://biomodels.net/biology-qualifiers/">
            <rdf:Description rdf:about="#_2100998e_9138_452b_b06f_92e65f483527">
              <bqbiol:isEncodedBy>
                <rdf:Bag>
                  <rdf:li rdf:resource="urn:miriam:kegg.genes:yli%3AYALI0B06941g"/>
                </rdf:Bag>
              </bqbiol:isEncodedBy>
              <bqbiol:is>
                <rdf:Bag>
                  <rdf:li rdf:resource="urn:miriam:uniprot:Q6CFH4"/>
                </rdf:Bag>
              </bqbiol:is>
            </rdf:Description>
          </rdf:RDF>
        </annotation>
            </species>
      <species id="YALI0F01628g_i" initialConcentration="1" name="YALI0F01628p" metaid="_46939f40_b092_4930_956c_811d5c09cf64" boundaryCondition="true" sboTerm="SBO:0000252" compartment="i">
        <annotation>
          <rdf:RDF xmlns:rdf="http://www.w3.org/1999/02/22-rdf-syntax-ns#" xmlns:bqmodel="http://biomodels.net/model-qualifiers/" xmlns:bqbiol="http://biomodels.net/biology-qualifiers/">
            <rdf:Description rdf:about="#_46939f40_b092_4930_956c_811d5c09cf64">
              <bqbiol:isEncodedBy>
                <rdf:Bag>
                  <rdf:li rdf:resource="urn:miriam:kegg.genes:yli%3AYALI0F01628g"/>
                </rdf:Bag>
              </bqbiol:isEncodedBy>
              <bqbiol:is>
                <rdf:Bag>
                  <rdf:li rdf:resource="urn:miriam:uniprot:Q6C393"/>
                </rdf:Bag>
              </bqbiol:is>
            </rdf:Description>
          </rdf:RDF>
        </annotation>
            </species>
      <species id="YALI0C11880g_i" initialConcentration="1" name="Ribulose-phosphate 3-epimerase" metaid="_a8bccd23_b6ff_4bd3_bcd7_14d53078eb86" boundaryCondition="true" sboTerm="SBO:0000252" compartment="i">
        <annotation>
          <rdf:RDF xmlns:rdf="http://www.w3.org/1999/02/22-rdf-syntax-ns#" xmlns:bqmodel="http://biomodels.net/model-qualifiers/" xmlns:bqbiol="http://biomodels.net/biology-qualifiers/">
            <rdf:Description rdf:about="#_a8bccd23_b6ff_4bd3_bcd7_14d53078eb86">
              <bqbiol:isEncodedBy>
                <rdf:Bag>
                  <rdf:li rdf:resource="urn:miriam:kegg.genes:yli%3AYALI0C11880g"/>
                </rdf:Bag>
              </bqbiol:isEncodedBy>
              <bqbiol:is>
                <rdf:Bag>
                  <rdf:li rdf:resource="urn:miriam:uniprot:Q6CC71"/>
                </rdf:Bag>
              </bqbiol:is>
            </rdf:Description>
          </rdf:RDF>
        </annotation>
            </species>
      <species id="bigg_e4p_i" initialConcentration="1" charge="-2" name="D-erythrose 4-phosphate(2-)" metaid="_ae844204_0af8_4244_9125_6cab7924599e" sboTerm="SBO:0000247" compartment="i">
        <notes>
          <body xmlns="http://www.w3.org/1999/xhtml">
                <p>BIGG: e4p</p>
                    <p>BIOPATH: D-Erythrose_4-phosphate</p>
                    <p>BRENDA: BG59851, BG91980</p>
                    <p>CHARGE: -2</p>
                    <p>CHEBI: 16897, 20927, 27508, 21109, 4256, 48153, 4114, 42349, 12921</p>
                    <p>FORMULA: C4H7O7P</p>
                    <p>HMDB: HMDB01321</p>
                    <p>INCHI: InChI=1S/C4H9O7P/c5-1-3(6)4(7)2-11-12(8,9)10/h1,3-4,6-7H,2H2,(H2,8,9,10)/p-2/t3-,4+/m0/s1</p>
                    <p>KEGG: C00279, C03109</p>
                    <p>METACYC: ERYTHROSE-4P</p>
                    <p>MXNREF: MNXM258</p>
                    <p>REACTOME: 29878</p>
                    <p>SEED: cpd00236, cpd01994</p>
                    <p>SMILES: O[C@H](COP([O-])([O-])=O)[C@@H](O)C=O</p>
                    <p>UPA: UPC00279</p>
                    </body>
          
        </notes>
        <annotation>
          <rdf:RDF xmlns:rdf="http://www.w3.org/1999/02/22-rdf-syntax-ns#" xmlns:bqmodel="http://biomodels.net/model-qualifiers/" xmlns:bqbiol="http://biomodels.net/biology-qualifiers/">
            <rdf:Description rdf:about="#_ae844204_0af8_4244_9125_6cab7924599e">
              <bqbiol:is>
                <rdf:Bag>
                  <rdf:li rdf:resource="urn:miriam:chebi:CHEBI%3A16897"/>
                  <rdf:li rdf:resource="urn:miriam:chebi:CHEBI%3A27508"/>
                  <rdf:li rdf:resource="urn:miriam:chebi:CHEBI%3A48153"/>
                </rdf:Bag>
              </bqbiol:is>
            </rdf:Description>
          </rdf:RDF>
        </annotation>
            </species>
      <species id="bigg_6pgc_i" initialConcentration="1" charge="-3" name="6-phosphonatooxy-D-gluconate" metaid="_93a42b21_e5f3_4ec9_bf7a_bb8ac811233c" sboTerm="SBO:0000247" compartment="i">
        <notes>
          <body xmlns="http://www.w3.org/1999/xhtml">
                <p>BIGG: 6pgc</p>
                    <p>BIOPATH: 6-Phospho-D-gluconate</p>
                    <p>BRENDA: BG22563</p>
                    <p>CHARGE: -3</p>
                    <p>CHEBI: 16863, 12232, 48928, 2231, 33851, 40282, 58759</p>
                    <p>FORMULA: C6H10O10P</p>
                    <p>HMDB: HMDB01316</p>
                    <p>INCHI: InChI=1S/C6H13O10P/c7-2(1-16-17(13,14)15)3(8)4(9)5(10)6(11)12/h2-5,7-10H,1H2,(H,11,12)(H2,13,14,15)/p-3/t2-,3-,4+,5-/m1/s1</p>
                    <p>KEGG: C00345</p>
                    <p>METACYC: CPD-2961</p>
                    <p>MXNREF: MNXM325</p>
                    <p>REACTOME: 29996</p>
                    <p>SEED: cpd00284</p>
                    <p>SMILES: O[C@H](COP([O-])([O-])=O)[C@@H](O)[C@H](O)[C@@H](O)C([O-])=O</p>
                    <p>UPA: UPC00345</p>
                    </body>
          
        </notes>
        <annotation>
          <rdf:RDF xmlns:rdf="http://www.w3.org/1999/02/22-rdf-syntax-ns#" xmlns:bqmodel="http://biomodels.net/model-qualifiers/" xmlns:bqbiol="http://biomodels.net/biology-qualifiers/">
            <rdf:Description rdf:about="#_93a42b21_e5f3_4ec9_bf7a_bb8ac811233c">
              <bqbiol:is>
                <rdf:Bag>
                  <rdf:li rdf:resource="urn:miriam:chebi:CHEBI%3A16863"/>
                  <rdf:li rdf:resource="urn:miriam:chebi:CHEBI%3A48928"/>
                  <rdf:li rdf:resource="urn:miriam:chebi:CHEBI%3A58759"/>
                </rdf:Bag>
              </bqbiol:is>
            </rdf:Description>
          </rdf:RDF>
        </annotation>
            </species>
      <species id="YALI0B15598g_i" initialConcentration="1" name="6-phosphogluconate dehydrogenase, decarboxylating" metaid="_ee8b92f9_888b_4987_9801_de34ce6f7717" boundaryCondition="true" sboTerm="SBO:0000252" compartment="i">
        <annotation>
          <rdf:RDF xmlns:rdf="http://www.w3.org/1999/02/22-rdf-syntax-ns#" xmlns:bqmodel="http://biomodels.net/model-qualifiers/" xmlns:bqbiol="http://biomodels.net/biology-qualifiers/">
            <rdf:Description rdf:about="#_ee8b92f9_888b_4987_9801_de34ce6f7717">
              <bqbiol:isEncodedBy>
                <rdf:Bag>
                  <rdf:li rdf:resource="urn:miriam:kegg.genes:yli%3AYALI0B15598g"/>
                </rdf:Bag>
              </bqbiol:isEncodedBy>
              <bqbiol:is>
                <rdf:Bag>
                  <rdf:li rdf:resource="urn:miriam:uniprot:Q6CEH4"/>
                </rdf:Bag>
              </bqbiol:is>
            </rdf:Description>
          </rdf:RDF>
        </annotation>
            </species>
      <species id="bigg_6pgl_i" initialConcentration="1" charge="-2" name="6-O-phosphono-D-glucono-1,5-lactone" metaid="_6c17642c_22c7_478a_aa34_f3f8285f5eea" sboTerm="SBO:0000247" compartment="i">
        <notes>
          <body xmlns="http://www.w3.org/1999/xhtml">
                <p>BIGG: 6pgl</p>
                    <p>BIOPATH: D-Glucono-1,5-lactone_6-phosphate</p>
                    <p>BRENDA: BG22089</p>
                    <p>CHARGE: -2</p>
                    <p>CHEBI: 16938, 4160, 12958, 12233, 20989, 57955</p>
                    <p>FORMULA: C6H9O9P</p>
                    <p>HMDB: HMDB01127</p>
                    <p>INCHI: InChI=1S/C6H11O9P/c7-3-2(1-14-16(11,12)13)15-6(10)5(9)4(3)8/h2-5,7-9H,1H2,(H2,11,12,13)/p-2/t2-,3-,4+,5-/m1/s1</p>
                    <p>KEGG: C01236</p>
                    <p>METACYC: D-6-P-GLUCONO-DELTA-LACTONE</p>
                    <p>MXNREF: MNXM429</p>
                    <p>REACTOME: 31467</p>
                    <p>SEED: cpd00911</p>
                    <p>SMILES: O[C@H]1[C@H](O)[C@@H](COP([O-])([O-])=O)OC(=O)[C@@H]1O</p>
                    <p>UPA: UPC01236</p>
                    </body>
          
        </notes>
        <annotation>
          <rdf:RDF xmlns:rdf="http://www.w3.org/1999/02/22-rdf-syntax-ns#" xmlns:bqmodel="http://biomodels.net/model-qualifiers/" xmlns:bqbiol="http://biomodels.net/biology-qualifiers/">
            <rdf:Description rdf:about="#_6c17642c_22c7_478a_aa34_f3f8285f5eea">
              <bqbiol:is>
                <rdf:Bag>
                  <rdf:li rdf:resource="urn:miriam:chebi:CHEBI%3A16938"/>
                  <rdf:li rdf:resource="urn:miriam:chebi:CHEBI%3A57955"/>
                </rdf:Bag>
              </bqbiol:is>
            </rdf:Description>
          </rdf:RDF>
        </annotation>
            </species>
      <species id="YALI0C19085g_i" initialConcentration="1" name="YALI0C19085p" metaid="_e00a5b23_38e3_4cab_9143_c2c3d8fdcf91" boundaryCondition="true" sboTerm="SBO:0000252" compartment="i">
        <annotation>
          <rdf:RDF xmlns:rdf="http://www.w3.org/1999/02/22-rdf-syntax-ns#" xmlns:bqmodel="http://biomodels.net/model-qualifiers/" xmlns:bqbiol="http://biomodels.net/biology-qualifiers/">
            <rdf:Description rdf:about="#_e00a5b23_38e3_4cab_9143_c2c3d8fdcf91">
              <bqbiol:isEncodedBy>
                <rdf:Bag>
                  <rdf:li rdf:resource="urn:miriam:kegg.genes:yli%3AYALI0C19085g"/>
                </rdf:Bag>
              </bqbiol:isEncodedBy>
              <bqbiol:is>
                <rdf:Bag>
                  <rdf:li rdf:resource="urn:miriam:uniprot:Q6CBG4"/>
                </rdf:Bag>
              </bqbiol:is>
            </rdf:Description>
          </rdf:RDF>
        </annotation>
            </species>
      <species id="YALI0E11671g_i" initialConcentration="1" name="YALI0E11671p" metaid="_795a4476_150f_4277_9910_fe232eb9a818" boundaryCondition="true" sboTerm="SBO:0000252" compartment="i">
        <annotation>
          <rdf:RDF xmlns:rdf="http://www.w3.org/1999/02/22-rdf-syntax-ns#" xmlns:bqmodel="http://biomodels.net/model-qualifiers/" xmlns:bqbiol="http://biomodels.net/biology-qualifiers/">
            <rdf:Description rdf:about="#_795a4476_150f_4277_9910_fe232eb9a818">
              <bqbiol:isEncodedBy>
                <rdf:Bag>
                  <rdf:li rdf:resource="urn:miriam:kegg.genes:yli%3AYALI0E11671g"/>
                </rdf:Bag>
              </bqbiol:isEncodedBy>
              <bqbiol:is>
                <rdf:Bag>
                  <rdf:li rdf:resource="urn:miriam:uniprot:Q6C682"/>
                </rdf:Bag>
              </bqbiol:is>
            </rdf:Description>
          </rdf:RDF>
        </annotation>
            </species>
      <species id="YALI0E22649g_i" initialConcentration="1" name="Glucose-6-phosphate 1-dehydrogenase" metaid="_8fdc6fb8_e3ee_4d32_ab26_3b100575816f" boundaryCondition="true" sboTerm="SBO:0000252" compartment="i">
        <annotation>
          <rdf:RDF xmlns:rdf="http://www.w3.org/1999/02/22-rdf-syntax-ns#" xmlns:bqmodel="http://biomodels.net/model-qualifiers/" xmlns:bqbiol="http://biomodels.net/biology-qualifiers/">
            <rdf:Description rdf:about="#_8fdc6fb8_e3ee_4d32_ab26_3b100575816f">
              <bqbiol:isEncodedBy>
                <rdf:Bag>
                  <rdf:li rdf:resource="urn:miriam:kegg.genes:yli%3AYALI0E22649g"/>
                </rdf:Bag>
              </bqbiol:isEncodedBy>
              <bqbiol:is>
                <rdf:Bag>
                  <rdf:li rdf:resource="urn:miriam:uniprot:Q6C4Y7"/>
                </rdf:Bag>
              </bqbiol:is>
            </rdf:Description>
          </rdf:RDF>
        </annotation>
            </species>
      <species id="bigg_glcn_i" initialConcentration="1" charge="-1" name="D-gluconate" metaid="_e7c46ffa_ada1_4e91_89f8_bec4ee126f3e" sboTerm="SBO:0000247" compartment="i">
        <notes>
          <body xmlns="http://www.w3.org/1999/xhtml">
                <p>BIGG: glcn</p>
                    <p>BIOPATH: D-Gluconate</p>
                    <p>BRENDA: BG22387</p>
                    <p>CHARGE: -1</p>
                    <p>CHEBI: 18391, 20985, 12955, 20983, 33198, 20986, 42715, 4157</p>
                    <p>FORMULA: C6H11O7</p>
                    <p>HMDB: HMDB00625, HMDB03373</p>
                    <p>INCHI: InChI=1S/C6H12O7/c7-1-2(8)3(9)4(10)5(11)6(12)13/h2-5,7-11H,1H2,(H,12,13)/p-1/t2-,3-,4+,5-/m1/s1</p>
                    <p>KEGG: C00257</p>
                    <p>METACYC: GLUCONATE</p>
                    <p>MXNREF: MNXM341</p>
                    <p>SEED: cpd00222</p>
                    <p>SMILES: OC[C@@H](O)[C@@H](O)[C@H](O)[C@@H](O)C([O-])=O</p>
                    <p>UPA: UPC00257</p>
                    </body>
          
        </notes>
        <annotation>
          <rdf:RDF xmlns:rdf="http://www.w3.org/1999/02/22-rdf-syntax-ns#" xmlns:bqmodel="http://biomodels.net/model-qualifiers/" xmlns:bqbiol="http://biomodels.net/biology-qualifiers/">
            <rdf:Description rdf:about="#_e7c46ffa_ada1_4e91_89f8_bec4ee126f3e">
              <bqbiol:is>
                <rdf:Bag>
                  <rdf:li rdf:resource="urn:miriam:chebi:CHEBI%3A18391"/>
                  <rdf:li rdf:resource="urn:miriam:chebi:CHEBI%3A33198"/>
                </rdf:Bag>
              </bqbiol:is>
            </rdf:Description>
          </rdf:RDF>
        </annotation>
            </species>
      <species id="YALI0F07821g_i" initialConcentration="1" name="YALI0F07821p" metaid="_6e53c705_a637_4d1a_89e5_fc969b1a30bf" boundaryCondition="true" sboTerm="SBO:0000252" compartment="i">
        <annotation>
          <rdf:RDF xmlns:rdf="http://www.w3.org/1999/02/22-rdf-syntax-ns#" xmlns:bqmodel="http://biomodels.net/model-qualifiers/" xmlns:bqbiol="http://biomodels.net/biology-qualifiers/">
            <rdf:Description rdf:about="#_6e53c705_a637_4d1a_89e5_fc969b1a30bf">
              <bqbiol:isEncodedBy>
                <rdf:Bag>
                  <rdf:li rdf:resource="urn:miriam:kegg.genes:yli%3AYALI0F07821g"/>
                </rdf:Bag>
              </bqbiol:isEncodedBy>
              <bqbiol:is>
                <rdf:Bag>
                  <rdf:li rdf:resource="urn:miriam:uniprot:Q6C2H6"/>
                </rdf:Bag>
              </bqbiol:is>
            </rdf:Description>
          </rdf:RDF>
        </annotation>
            </species>
      <species id="YALI0F15587g_i" initialConcentration="1" name="Transaldolase" metaid="_2a9dbc1e_6b80_4c1e_b122_7924b090bd65" boundaryCondition="true" sboTerm="SBO:0000252" compartment="i">
        <annotation>
          <rdf:RDF xmlns:rdf="http://www.w3.org/1999/02/22-rdf-syntax-ns#" xmlns:bqmodel="http://biomodels.net/model-qualifiers/" xmlns:bqbiol="http://biomodels.net/biology-qualifiers/">
            <rdf:Description rdf:about="#_2a9dbc1e_6b80_4c1e_b122_7924b090bd65">
              <bqbiol:isEncodedBy>
                <rdf:Bag>
                  <rdf:li rdf:resource="urn:miriam:kegg.genes:yli%3AYALI0F15587g"/>
                </rdf:Bag>
              </bqbiol:isEncodedBy>
              <bqbiol:is>
                <rdf:Bag>
                  <rdf:li rdf:resource="urn:miriam:uniprot:Q6C1K2"/>
                </rdf:Bag>
              </bqbiol:is>
            </rdf:Description>
          </rdf:RDF>
        </annotation>
            </species>
      <species id="bigg_r1p_i" initialConcentration="1" charge="-2" name="alpha-D-ribose 1-phosphate(2-)" metaid="_686c2655_d41b_42a9_916b_06892a70e059" sboTerm="SBO:0000247" compartment="i">
        <notes>
          <body xmlns="http://www.w3.org/1999/xhtml">
                <p>BIGG: r1p</p>
                    <p>BRENDA: BG20581</p>
                    <p>CHARGE: -2</p>
                    <p>CHEBI: 16300, 45429, 12330, 45482, 12329, 10269, 22412, 35425, 21081, 4236, 57720</p>
                    <p>FORMULA: C5H9O8P</p>
                    <p>HMDB: HMDB01489</p>
                    <p>INCHI: InChI=1S/C5H11O8P/c6-1-2-3(7)4(8)5(12-2)13-14(9,10)11/h2-8H,1H2,(H2,9,10,11)/p-2/t2-,3-,4-,5-/m1/s1</p>
                    <p>KEGG: C00620</p>
                    <p>METACYC: RIBOSE-1P</p>
                    <p>MXNREF: MNXM295</p>
                    <p>REACTOME: 112016</p>
                    <p>SEED: cpd00475</p>
                    <p>SMILES: OC[C@H]1O[C@H](OP([O-])([O-])=O)[C@H](O)[C@@H]1O</p>
                    <p>UPA: UPC00620</p>
                    </body>
          
        </notes>
        <annotation>
          <rdf:RDF xmlns:rdf="http://www.w3.org/1999/02/22-rdf-syntax-ns#" xmlns:bqmodel="http://biomodels.net/model-qualifiers/" xmlns:bqbiol="http://biomodels.net/biology-qualifiers/">
            <rdf:Description rdf:about="#_686c2655_d41b_42a9_916b_06892a70e059">
              <bqbiol:is>
                <rdf:Bag>
                  <rdf:li rdf:resource="urn:miriam:chebi:CHEBI%3A16300"/>
                  <rdf:li rdf:resource="urn:miriam:chebi:CHEBI%3A35425"/>
                  <rdf:li rdf:resource="urn:miriam:chebi:CHEBI%3A57720"/>
                </rdf:Bag>
              </bqbiol:is>
            </rdf:Description>
          </rdf:RDF>
        </annotation>
            </species>
      <species id="bigg_xylu_D_i" initialConcentration="1" charge="0" name="D-Xylulose" metaid="_7a67b35d_2fb4_4882_8fd5_e9d7861445c4" sboTerm="SBO:0000247" compartment="i">
        <notes>
          <body xmlns="http://www.w3.org/1999/xhtml">
                <p>BIGG: xylu-D</p>
                    <p>BRENDA: BG20412</p>
                    <p>CHARGE: 0</p>
                    <p>FORMULA: C5H10O5</p>
                    <p>HMDB: HMDB03371</p>
                    <p>INCHI: InChI=1S/C5H10O5/c6-2-5(9)4(8)3(7)1-10-5/h3-4,6-9H,1-2H2/t3-,4+,5?/m1/s1</p>
                    <p>KEGG: C00310</p>
                    <p>MXNREF: MNXM90010</p>
                    <p>SEED: cpd00259</p>
                    <p>SMILES: OCC1(O)OC[C@@H](O)[C@@H]1O</p>
                    <p>UPA: UPC00310</p>
                    </body>
          
        </notes>
      </species>
      <species id="YALI0F10923g_i" initialConcentration="1" name="YALI0F10923p" metaid="_f5b772ad_615b_4bb3_869d_07cc4a8f32de" boundaryCondition="true" sboTerm="SBO:0000252" compartment="i">
        <annotation>
          <rdf:RDF xmlns:rdf="http://www.w3.org/1999/02/22-rdf-syntax-ns#" xmlns:bqmodel="http://biomodels.net/model-qualifiers/" xmlns:bqbiol="http://biomodels.net/biology-qualifiers/">
            <rdf:Description rdf:about="#_f5b772ad_615b_4bb3_869d_07cc4a8f32de">
              <bqbiol:isEncodedBy>
                <rdf:Bag>
                  <rdf:li rdf:resource="urn:miriam:kegg.genes:yli%3AYALI0F10923g"/>
                </rdf:Bag>
              </bqbiol:isEncodedBy>
              <bqbiol:is>
                <rdf:Bag>
                  <rdf:li rdf:resource="urn:miriam:uniprot:Q6C246"/>
                </rdf:Bag>
              </bqbiol:is>
            </rdf:Description>
          </rdf:RDF>
        </annotation>
            </species>
      <species id="bigg_udpg_i" initialConcentration="1" charge="-2" name="UDP-D-glucose(2-)" metaid="_c6d83f35_55ef_4035_8137_0f99ca5b697e" sboTerm="SBO:0000247" compartment="i">
        <notes>
          <body xmlns="http://www.w3.org/1999/xhtml">
                <p>BIGG: udpg</p>
                    <p>BIOPATH: UDP-D-Glucose</p>
                    <p>BRENDA: BG6433</p>
                    <p>CHARGE: -2</p>
                    <p>CHEBI: 18066, 22103, 9845, 13498, 13505, 9895, 27234, 52249, 58367, 58885</p>
                    <p>FORMULA: C15H22N2O17P2</p>
                    <p>INCHI: InChI=1S/C15H24N2O17P2/c18-3-5-8(20)10(22)12(24)14(32-5)33-36(28,29)34-35(26,27)30-4-6-9(21)11(23)13(31-6)17-2-1-7(19)16-15(17)25/h1-2,5-6,8-14,18,20-24H,3-4H2,(H,26,27)(H,28,29)(H,16,19,25)/p-2/t5-,6-,8-,9-,10+,11-,12-,13-,14?/m1/s1</p>
                    <p>KEGG: C00029, G10608</p>
                    <p>METACYC: CPD-12575, UDP-GLUCOSE</p>
                    <p>MXNREF: MNXM50</p>
                    <p>REACTOME: 29410, 744227, 417855, 173594</p>
                    <p>SEED: cpd00026</p>
                    <p>SMILES: OC[C@H]1OC(OP([O-])(=O)OP([O-])(=O)OC[C@H]2O[C@H]([C@H](O)[C@@H]2O)N2C=CC(=O)NC2=O)[C@H](O)[C@@H](O)[C@@H]1O</p>
                    <p>UPA: UPC00029</p>
                    </body>
          
        </notes>
        <annotation>
          <rdf:RDF xmlns:rdf="http://www.w3.org/1999/02/22-rdf-syntax-ns#" xmlns:bqmodel="http://biomodels.net/model-qualifiers/" xmlns:bqbiol="http://biomodels.net/biology-qualifiers/">
            <rdf:Description rdf:about="#_c6d83f35_55ef_4035_8137_0f99ca5b697e">
              <bqbiol:is>
                <rdf:Bag>
                  <rdf:li rdf:resource="urn:miriam:chebi:CHEBI%3A18066"/>
                  <rdf:li rdf:resource="urn:miriam:chebi:CHEBI%3A52249"/>
                  <rdf:li rdf:resource="urn:miriam:chebi:CHEBI%3A58367"/>
                  <rdf:li rdf:resource="urn:miriam:chebi:CHEBI%3A58885"/>
                </rdf:Bag>
              </bqbiol:is>
            </rdf:Description>
          </rdf:RDF>
        </annotation>
            </species>
      <species id="bigg_utp_i" initialConcentration="1" charge="-3" name="UTP (3-)" metaid="_58cc1c3c_21ed_454f_96ed_681ee30e3a43" sboTerm="SBO:0000247" compartment="i">
        <notes>
          <body xmlns="http://www.w3.org/1999/xhtml">
                <p>BIGG: utp</p>
                    <p>BIOPATH: Uridine-5-prime-triphosphate</p>
                    <p>BRENDA: BG27658</p>
                    <p>CHARGE: -3</p>
                    <p>CHEBI: 15713, 9850, 13510, 27233, 46398, 37567, 46397, 57481</p>
                    <p>FORMULA: C9H12N2O15P3</p>
                    <p>HMDB: HMDB00285</p>
                    <p>INCHI: InChI=1S/C9H15N2O15P3/c12-5-1-2-11(9(15)10-5)8-7(14)6(13)4(24-8)3-23-28(19,20)26-29(21,22)25-27(16,17)18/h1-2,4,6-8,13-14H,3H2,(H,19,20)(H,21,22)(H,10,12,15)(H2,16,17,18)/p-3/t4-,6-,7-,8-/m1/s1</p>
                    <p>KEGG: C00075</p>
                    <p>METACYC: UTP</p>
                    <p>MXNREF: MNXM121</p>
                    <p>REACTOME: 29494, 417877</p>
                    <p>SEED: cpd00062</p>
                    <p>SMILES: O[C@H]1[C@@H](O)[C@@H](O[C@@H]1COP([O-])(=O)OP([O-])(=O)OP(O)([O-])=O)N1C=CC(=O)NC1=O</p>
                    <p>UPA: UPC00075</p>
                    </body>
          
        </notes>
        <annotation>
          <rdf:RDF xmlns:rdf="http://www.w3.org/1999/02/22-rdf-syntax-ns#" xmlns:bqmodel="http://biomodels.net/model-qualifiers/" xmlns:bqbiol="http://biomodels.net/biology-qualifiers/">
            <rdf:Description rdf:about="#_58cc1c3c_21ed_454f_96ed_681ee30e3a43">
              <bqbiol:is>
                <rdf:Bag>
                  <rdf:li rdf:resource="urn:miriam:chebi:CHEBI%3A15713"/>
                  <rdf:li rdf:resource="urn:miriam:chebi:CHEBI%3A46398"/>
                  <rdf:li rdf:resource="urn:miriam:chebi:CHEBI%3A57481"/>
                </rdf:Bag>
              </bqbiol:is>
            </rdf:Description>
          </rdf:RDF>
        </annotation>
            </species>
      <species id="YALI0A02310g_i" initialConcentration="1" name="YALI0A02310p" metaid="_c3451f72_983d_4343_917a_ae872075f734" boundaryCondition="true" sboTerm="SBO:0000252" compartment="i">
        <annotation>
          <rdf:RDF xmlns:rdf="http://www.w3.org/1999/02/22-rdf-syntax-ns#" xmlns:bqmodel="http://biomodels.net/model-qualifiers/" xmlns:bqbiol="http://biomodels.net/biology-qualifiers/">
            <rdf:Description rdf:about="#_c3451f72_983d_4343_917a_ae872075f734">
              <bqbiol:isEncodedBy>
                <rdf:Bag>
                  <rdf:li rdf:resource="urn:miriam:kegg.genes:yli%3AYALI0A02310g"/>
                </rdf:Bag>
              </bqbiol:isEncodedBy>
              <bqbiol:is>
                <rdf:Bag>
                  <rdf:li rdf:resource="urn:miriam:uniprot:Q6CI26"/>
                </rdf:Bag>
              </bqbiol:is>
            </rdf:Description>
          </rdf:RDF>
        </annotation>
            </species>
      <species id="bigg_udpglcur_i" initialConcentration="1" charge="-3" name="UDP-alpha-D-glucuronate(3-)" metaid="_0df14669_4d41_499a_b7ad_baddbec23266" sboTerm="SBO:0000247" compartment="i">
        <notes>
          <body xmlns="http://www.w3.org/1999/xhtml">
                <p>BIGG: udpglcur</p>
                    <p>BRENDA: BG36564</p>
                    <p>CHARGE: -3</p>
                    <p>CHEBI: 17200, 22104, 9846, 13506, 13489, 46309, 58052</p>
                    <p>FORMULA: C15H19N2O18P2</p>
                    <p>HMDB: HMDB00935, HMDB01384</p>
                    <p>INCHI: InChI=1S/C15H22N2O18P2/c18-5-1-2-17(15(26)16-5)12-9(22)6(19)4(32-12)3-31-36(27,28)35-37(29,30)34-14-10(23)7(20)8(21)11(33-14)13(24)25/h1-2,4,6-12,14,19-23H,3H2,(H,24,25)(H,27,28)(H,29,30)(H,16,18,26)/p-3/t4-,6-,7+,8+,9-,10-,11+,12-,14-/m1/s1</p>
                    <p>KEGG: C00167, G10612</p>
                    <p>METACYC: UDP-GLUCURONATE</p>
                    <p>MXNREF: MNXM87</p>
                    <p>REACTOME: 174384, 158601, 1889970</p>
                    <p>SEED: cpd00144</p>
                    <p>SMILES: O[C@H]1[C@@H](O)[C@@H](O[C@@H]1COP([O-])(=O)OP([O-])(=O)O[C@H]1O[C@@H]([C@@H](O)[C@H](O)[C@H]1O)C([O-])=O)N1C=CC(=O)NC1=O</p>
                    <p>UPA: UPC00167</p>
                    </body>
          
        </notes>
        <annotation>
          <rdf:RDF xmlns:rdf="http://www.w3.org/1999/02/22-rdf-syntax-ns#" xmlns:bqmodel="http://biomodels.net/model-qualifiers/" xmlns:bqbiol="http://biomodels.net/biology-qualifiers/">
            <rdf:Description rdf:about="#_0df14669_4d41_499a_b7ad_baddbec23266">
              <bqbiol:is>
                <rdf:Bag>
                  <rdf:li rdf:resource="urn:miriam:chebi:CHEBI%3A17200"/>
                  <rdf:li rdf:resource="urn:miriam:chebi:CHEBI%3A58052"/>
                </rdf:Bag>
              </bqbiol:is>
            </rdf:Description>
          </rdf:RDF>
        </annotation>
            </species>
      <species id="YALI0D02321g_i" initialConcentration="1" name="UDP-glucose 6-dehydrogenase" metaid="_7c3aa385_5c47_4350_92dd_42452c0e4ba6" boundaryCondition="true" sboTerm="SBO:0000252" compartment="i">
        <annotation>
          <rdf:RDF xmlns:rdf="http://www.w3.org/1999/02/22-rdf-syntax-ns#" xmlns:bqmodel="http://biomodels.net/model-qualifiers/" xmlns:bqbiol="http://biomodels.net/biology-qualifiers/">
            <rdf:Description rdf:about="#_7c3aa385_5c47_4350_92dd_42452c0e4ba6">
              <bqbiol:isEncodedBy>
                <rdf:Bag>
                  <rdf:li rdf:resource="urn:miriam:kegg.genes:yli%3AYALI0D02321g"/>
                </rdf:Bag>
              </bqbiol:isEncodedBy>
              <bqbiol:is>
                <rdf:Bag>
                  <rdf:li rdf:resource="urn:miriam:uniprot:Q6CAJ1"/>
                </rdf:Bag>
              </bqbiol:is>
            </rdf:Description>
          </rdf:RDF>
        </annotation>
            </species>
      <species id="MNXM770_i" initialConcentration="1" charge="-1" name="2,5-dioxopentanoate" metaid="_28f03604_626f_4dd5_80a1_b833719704d1" sboTerm="SBO:0000247" compartment="i">
        <notes>
          <body xmlns="http://www.w3.org/1999/xhtml">
                <p>BIOPATH: 2,5-Dioxopentanoate</p>
                    <p>BRENDA: BG20992</p>
                    <p>CHARGE: -1</p>
                    <p>CHEBI: 17415, 19385, 11454, 938, 58136</p>
                    <p>FORMULA: C5H5O4</p>
                    <p>INCHI: InChI=1S/C5H6O4/c6-3-1-2-4(7)5(8)9/h3H,1-2H2,(H,8,9)/p-1</p>
                    <p>KEGG: C00433</p>
                    <p>METACYC: CPD-654</p>
                    <p>MXNREF: MNXM770</p>
                    <p>SEED: cpd00340</p>
                    <p>SMILES: [O-]C(=O)C(=O)CCC=O</p>
                    <p>UPA: UPC00433</p>
                    </body>
          
        </notes>
        <annotation>
          <rdf:RDF xmlns:rdf="http://www.w3.org/1999/02/22-rdf-syntax-ns#" xmlns:bqmodel="http://biomodels.net/model-qualifiers/" xmlns:bqbiol="http://biomodels.net/biology-qualifiers/">
            <rdf:Description rdf:about="#_28f03604_626f_4dd5_80a1_b833719704d1">
              <bqbiol:is>
                <rdf:Bag>
                  <rdf:li rdf:resource="urn:miriam:chebi:CHEBI%3A17415"/>
                  <rdf:li rdf:resource="urn:miriam:chebi:CHEBI%3A58136"/>
                </rdf:Bag>
              </bqbiol:is>
            </rdf:Description>
          </rdf:RDF>
        </annotation>
            </species>
      <species id="bigg_fru_i" initialConcentration="1" charge="0" name="beta-D-fructofuranose" metaid="_7214a7ab_ebc3_4405_9425_5f75ffbe48bb" sboTerm="SBO:0000247" compartment="i">
        <notes>
          <body xmlns="http://www.w3.org/1999/xhtml">
                <p>BIGG: fru</p>
                    <p>BIOPATH: beta-D-Fructofuranose</p>
                    <p>BRENDA: BG22357, BG22370</p>
                    <p>CHARGE: 0</p>
                    <p>CHEBI: 28645, 10373, 42560, 22766, 28757, 24110, 5172, 24104, 37720, 37721, 48673, 49089</p>
                    <p>FORMULA: C6H12O6</p>
                    <p>HMDB: HMDB00660</p>
                    <p>INCHI: InChI=1S/C6H12O6/c7-1-3-4(9)5(10)6(11,2-8)12-3/h3-5,7-11H,1-2H2/t3-,4-,5+,6-/m1/s1</p>
                    <p>KEGG: C00095, C02336</p>
                    <p>METACYC: BETA-D-FRUCTOSE, CPD-10723</p>
                    <p>MXNREF: MNXM1542</p>
                    <p>SEED: cpd00082</p>
                    <p>SMILES: OC[C@H]1O[C@](O)(CO)[C@@H](O)[C@@H]1O</p>
                    <p>UPA: UPC00095</p>
                    </body>
          
        </notes>
        <annotation>
          <rdf:RDF xmlns:rdf="http://www.w3.org/1999/02/22-rdf-syntax-ns#" xmlns:bqmodel="http://biomodels.net/model-qualifiers/" xmlns:bqbiol="http://biomodels.net/biology-qualifiers/">
            <rdf:Description rdf:about="#_7214a7ab_ebc3_4405_9425_5f75ffbe48bb">
              <bqbiol:is>
                <rdf:Bag>
                  <rdf:li rdf:resource="urn:miriam:chebi:CHEBI%3A28645"/>
                  <rdf:li rdf:resource="urn:miriam:chebi:CHEBI%3A28757"/>
                  <rdf:li rdf:resource="urn:miriam:chebi:CHEBI%3A37720"/>
                  <rdf:li rdf:resource="urn:miriam:chebi:CHEBI%3A37721"/>
                  <rdf:li rdf:resource="urn:miriam:chebi:CHEBI%3A48673"/>
                  <rdf:li rdf:resource="urn:miriam:chebi:CHEBI%3A49089"/>
                </rdf:Bag>
              </bqbiol:is>
            </rdf:Description>
          </rdf:RDF>
        </annotation>
            </species>
      <species id="bigg_sbt_D_i" initialConcentration="1" charge="0" name="D-glucitol" metaid="_b50e730a_5ab1_4c9b_b36d_67d5ac6defdc" sboTerm="SBO:0000247" compartment="i">
        <notes>
          <body xmlns="http://www.w3.org/1999/xhtml">
                <p>BIGG: sbt-D</p>
                    <p>BIOPATH: D-Sorbitol</p>
                    <p>BRENDA: BG22796</p>
                    <p>CHARGE: 0</p>
                    <p>CHEBI: 17924, 13020, 12954, 45559, 4246, 21091, 30911, 15093, 26726, 33795, 9201, 33796, 26724</p>
                    <p>FORMULA: C6H14O6</p>
                    <p>HMDB: HMDB00247</p>
                    <p>INCHI: InChI=1S/C6H14O6/c7-1-3(9)5(11)6(12)4(10)2-8/h3-12H,1-2H2/t3-,4+,5-,6-/m1/s1</p>
                    <p>KEGG: C00794, D00096</p>
                    <p>METACYC: SORBITOL</p>
                    <p>MXNREF: MNXM469</p>
                    <p>SEED: cpd00588</p>
                    <p>SMILES: OC[C@H](O)[C@@H](O)[C@H](O)[C@H](O)CO</p>
                    <p>UPA: UPC00794</p>
                    </body>
          
        </notes>
        <annotation>
          <rdf:RDF xmlns:rdf="http://www.w3.org/1999/02/22-rdf-syntax-ns#" xmlns:bqmodel="http://biomodels.net/model-qualifiers/" xmlns:bqbiol="http://biomodels.net/biology-qualifiers/">
            <rdf:Description rdf:about="#_b50e730a_5ab1_4c9b_b36d_67d5ac6defdc">
              <bqbiol:is>
                <rdf:Bag>
                  <rdf:li rdf:resource="urn:miriam:chebi:CHEBI%3A17924"/>
                  <rdf:li rdf:resource="urn:miriam:chebi:CHEBI%3A30911"/>
                </rdf:Bag>
              </bqbiol:is>
            </rdf:Description>
          </rdf:RDF>
        </annotation>
            </species>
      <species id="YALI0E12463g_i" initialConcentration="1" name="YALI0E12463p" metaid="_f947bde8_6a74_455e_8a8a_4f5b3870d34f" boundaryCondition="true" sboTerm="SBO:0000252" compartment="i">
        <annotation>
          <rdf:RDF xmlns:rdf="http://www.w3.org/1999/02/22-rdf-syntax-ns#" xmlns:bqmodel="http://biomodels.net/model-qualifiers/" xmlns:bqbiol="http://biomodels.net/biology-qualifiers/">
            <rdf:Description rdf:about="#_f947bde8_6a74_455e_8a8a_4f5b3870d34f">
              <bqbiol:isEncodedBy>
                <rdf:Bag>
                  <rdf:li rdf:resource="urn:miriam:kegg.genes:yli%3AYALI0E12463g"/>
                </rdf:Bag>
              </bqbiol:isEncodedBy>
              <bqbiol:is>
                <rdf:Bag>
                  <rdf:li rdf:resource="urn:miriam:uniprot:Q6C648"/>
                </rdf:Bag>
              </bqbiol:is>
            </rdf:Description>
          </rdf:RDF>
        </annotation>
            </species>
      <species id="bigg_man6p_i" initialConcentration="1" charge="-2" name="D-mannopyranose 6-phosphate(2-)" metaid="_9c30bad5_7007_47c0_85fa_5a84a67e9abe" sboTerm="SBO:0000247" compartment="i">
        <notes>
          <body xmlns="http://www.w3.org/1999/xhtml">
                <p>BIGG: man6p</p>
                    <p>BRENDA: BG22644</p>
                    <p>CHARGE: -2</p>
                    <p>CHEBI: 43896, 43894, 12328, 48066, 49728, 49724, 48067, 58735, 60332</p>
                    <p>FORMULA: C6H11O9P</p>
                    <p>HMDB: HMDB01078</p>
                    <p>INCHI: InChI=1S/C6H13O9P/c7-3-2(1-14-16(11,12)13)15-6(10)5(9)4(3)8/h2-10H,1H2,(H2,11,12,13)/p-2/t2-,3-,4+,5+,6?/m1/s1</p>
                    <p>KEGG: C00275</p>
                    <p>METACYC: MANNOSE-6P</p>
                    <p>MXNREF: MNXM427</p>
                    <p>SEED: cpd00235</p>
                    <p>SMILES: OC1O[C@H](COP([O-])([O-])=O)[C@@H](O)[C@H](O)[C@@H]1O</p>
                    <p>UPA: UPC00275</p>
                    </body>
          
        </notes>
        <annotation>
          <rdf:RDF xmlns:rdf="http://www.w3.org/1999/02/22-rdf-syntax-ns#" xmlns:bqmodel="http://biomodels.net/model-qualifiers/" xmlns:bqbiol="http://biomodels.net/biology-qualifiers/">
            <rdf:Description rdf:about="#_9c30bad5_7007_47c0_85fa_5a84a67e9abe">
              <bqbiol:is>
                <rdf:Bag>
                  <rdf:li rdf:resource="urn:miriam:chebi:CHEBI%3A43896"/>
                  <rdf:li rdf:resource="urn:miriam:chebi:CHEBI%3A48066"/>
                  <rdf:li rdf:resource="urn:miriam:chebi:CHEBI%3A49728"/>
                  <rdf:li rdf:resource="urn:miriam:chebi:CHEBI%3A58735"/>
                  <rdf:li rdf:resource="urn:miriam:chebi:CHEBI%3A60332"/>
                </rdf:Bag>
              </bqbiol:is>
            </rdf:Description>
          </rdf:RDF>
        </annotation>
            </species>
      <species id="bigg_man_i" initialConcentration="1" charge="0" name="D-mannopyranose" metaid="_b26af5d4_a8e6_4217_9348_e4c5237b15de" sboTerm="SBO:0000247" compartment="i">
        <notes>
          <body xmlns="http://www.w3.org/1999/xhtml">
                <p>BIGG: man</p>
                    <p>BRENDA: BG22341</p>
                    <p>CHARGE: 0</p>
                    <p>CHEBI: 16024, 21057, 12999, 4208</p>
                    <p>FORMULA: C6H12O6</p>
                    <p>HMDB: HMDB00169</p>
                    <p>INCHI: InChI=1S/C6H12O6/c7-1-2-3(8)4(9)5(10)6(11)12-2/h2-11H,1H2/t2-,3-,4+,5+,6?/m1/s1</p>
                    <p>KEGG: C00159</p>
                    <p>METACYC: MANNOSE</p>
                    <p>MXNREF: MNXM182</p>
                    <p>REACTOME: 912281, 964752</p>
                    <p>SEED: cpd00138</p>
                    <p>SMILES: OC[C@H]1OC(O)[C@@H](O)[C@@H](O)[C@@H]1O</p>
                    </body>
          
        </notes>
        <annotation>
          <rdf:RDF xmlns:rdf="http://www.w3.org/1999/02/22-rdf-syntax-ns#" xmlns:bqmodel="http://biomodels.net/model-qualifiers/" xmlns:bqbiol="http://biomodels.net/biology-qualifiers/">
            <rdf:Description rdf:about="#_b26af5d4_a8e6_4217_9348_e4c5237b15de">
              <bqbiol:is>
                <rdf:Bag>
                  <rdf:li rdf:resource="urn:miriam:chebi:CHEBI%3A16024"/>
                  <rdf:li rdf:resource="urn:miriam:chebi:CHEBI%3A4208"/>
                </rdf:Bag>
              </bqbiol:is>
            </rdf:Description>
          </rdf:RDF>
        </annotation>
            </species>
      <species id="bigg_f26bp_i" initialConcentration="1" charge="-4" name="beta-D-fructofuranose 2,6-bisphosphate(4-)" metaid="_6081e27b_2b61_4237_a5cc_dbd134568417" sboTerm="SBO:0000247" compartment="i">
        <notes>
          <body xmlns="http://www.w3.org/1999/xhtml">
                <p>BIGG: f26bp</p>
                    <p>BIOPATH: D-Fructose_2,6-bisphosphate</p>
                    <p>BRENDA: BG22754, BG85262</p>
                    <p>CHARGE: -4</p>
                    <p>CHEBI: 28602, 4122, 12351, 20933, 42586, 58579</p>
                    <p>FORMULA: C6H10O12P2</p>
                    <p>HMDB: HMDB01047</p>
                    <p>INCHI: InChI=1S/C6H14O12P2/c7-2-6(18-20(13,14)15)5(9)4(8)3(17-6)1-16-19(10,11)12/h3-5,7-9H,1-2H2,(H2,10,11,12)(H2,13,14,15)/p-4/t3-,4-,5+,6+/m1/s1</p>
                    <p>KEGG: C00665</p>
                    <p>METACYC: CPD-535</p>
                    <p>MXNREF: MNXM651</p>
                    <p>REACTOME: 30533</p>
                    <p>SEED: cpd00503</p>
                    <p>SMILES: OC[C@@]1(OP([O-])([O-])=O)O[C@H](COP([O-])([O-])=O)[C@@H](O)[C@@H]1O</p>
                    </body>
          
        </notes>
        <annotation>
          <rdf:RDF xmlns:rdf="http://www.w3.org/1999/02/22-rdf-syntax-ns#" xmlns:bqmodel="http://biomodels.net/model-qualifiers/" xmlns:bqbiol="http://biomodels.net/biology-qualifiers/">
            <rdf:Description rdf:about="#_6081e27b_2b61_4237_a5cc_dbd134568417">
              <bqbiol:is>
                <rdf:Bag>
                  <rdf:li rdf:resource="urn:miriam:chebi:CHEBI%3A28602"/>
                  <rdf:li rdf:resource="urn:miriam:chebi:CHEBI%3A58579"/>
                </rdf:Bag>
              </bqbiol:is>
            </rdf:Description>
          </rdf:RDF>
        </annotation>
            </species>
      <species id="YALI0D21010g_i" initialConcentration="1" name="YALI0D21010p" metaid="_d5b7d47d_41a6_4451_8430_d82e888de6f7" boundaryCondition="true" sboTerm="SBO:0000252" compartment="i">
        <annotation>
          <rdf:RDF xmlns:rdf="http://www.w3.org/1999/02/22-rdf-syntax-ns#" xmlns:bqmodel="http://biomodels.net/model-qualifiers/" xmlns:bqbiol="http://biomodels.net/biology-qualifiers/">
            <rdf:Description rdf:about="#_d5b7d47d_41a6_4451_8430_d82e888de6f7">
              <bqbiol:isEncodedBy>
                <rdf:Bag>
                  <rdf:li rdf:resource="urn:miriam:kegg.genes:yli%3AYALI0D21010g"/>
                </rdf:Bag>
              </bqbiol:isEncodedBy>
              <bqbiol:is>
                <rdf:Bag>
                  <rdf:li rdf:resource="urn:miriam:uniprot:Q6C8B6"/>
                </rdf:Bag>
              </bqbiol:is>
            </rdf:Description>
          </rdf:RDF>
        </annotation>
            </species>
      <species id="YALI0E17633g_i" initialConcentration="1" name="YALI0E17633p" metaid="_2142fb6d_26b5_456f_94ae_499eda8b4d50" boundaryCondition="true" sboTerm="SBO:0000252" compartment="i">
        <annotation>
          <rdf:RDF xmlns:rdf="http://www.w3.org/1999/02/22-rdf-syntax-ns#" xmlns:bqmodel="http://biomodels.net/model-qualifiers/" xmlns:bqbiol="http://biomodels.net/biology-qualifiers/">
            <rdf:Description rdf:about="#_2142fb6d_26b5_456f_94ae_499eda8b4d50">
              <bqbiol:isEncodedBy>
                <rdf:Bag>
                  <rdf:li rdf:resource="urn:miriam:kegg.genes:yli%3AYALI0E17633g"/>
                </rdf:Bag>
              </bqbiol:isEncodedBy>
              <bqbiol:is>
                <rdf:Bag>
                  <rdf:li rdf:resource="urn:miriam:uniprot:Q6C5J2"/>
                </rdf:Bag>
              </bqbiol:is>
            </rdf:Description>
          </rdf:RDF>
        </annotation>
            </species>
      <species id="YALI0F27885g_i" initialConcentration="1" name="YALI0F27885p" metaid="_523fa007_15b8_4955_9d4d_435d97f3dae3" boundaryCondition="true" sboTerm="SBO:0000252" compartment="i">
        <annotation>
          <rdf:RDF xmlns:rdf="http://www.w3.org/1999/02/22-rdf-syntax-ns#" xmlns:bqmodel="http://biomodels.net/model-qualifiers/" xmlns:bqbiol="http://biomodels.net/biology-qualifiers/">
            <rdf:Description rdf:about="#_523fa007_15b8_4955_9d4d_435d97f3dae3">
              <bqbiol:isEncodedBy>
                <rdf:Bag>
                  <rdf:li rdf:resource="urn:miriam:kegg.genes:yli%3AYALI0F27885g"/>
                </rdf:Bag>
              </bqbiol:isEncodedBy>
              <bqbiol:is>
                <rdf:Bag>
                  <rdf:li rdf:resource="urn:miriam:uniprot:Q6C045"/>
                </rdf:Bag>
              </bqbiol:is>
            </rdf:Description>
          </rdf:RDF>
        </annotation>
            </species>
      <species id="YALI0B18348g_i" initialConcentration="1" name="Mannose-6-phosphate isomerase" metaid="_5e923ec8_daf4_4517_ba9b_c360f1724afb" boundaryCondition="true" sboTerm="SBO:0000252" compartment="i">
        <annotation>
          <rdf:RDF xmlns:rdf="http://www.w3.org/1999/02/22-rdf-syntax-ns#" xmlns:bqmodel="http://biomodels.net/model-qualifiers/" xmlns:bqbiol="http://biomodels.net/biology-qualifiers/">
            <rdf:Description rdf:about="#_5e923ec8_daf4_4517_ba9b_c360f1724afb">
              <bqbiol:isEncodedBy>
                <rdf:Bag>
                  <rdf:li rdf:resource="urn:miriam:kegg.genes:yli%3AYALI0B18348g"/>
                </rdf:Bag>
              </bqbiol:isEncodedBy>
              <bqbiol:is>
                <rdf:Bag>
                  <rdf:li rdf:resource="urn:miriam:uniprot:Q6CE59"/>
                </rdf:Bag>
              </bqbiol:is>
            </rdf:Description>
          </rdf:RDF>
        </annotation>
            </species>
      <species id="bigg_man1p_i" initialConcentration="1" charge="-2" name="alpha-D-mannose 1-phosphate(2-)" metaid="_0994a8b8_9875_47fe_8455_29fbcf139062" sboTerm="SBO:0000247" compartment="i">
        <notes>
          <body xmlns="http://www.w3.org/1999/xhtml">
                <p>BIGG: man1p</p>
                    <p>BRENDA: BG56456</p>
                    <p>CHARGE: -2</p>
                    <p>CHEBI: 18205, 10261, 12327, 43854, 22404, 58409</p>
                    <p>FORMULA: C6H11O9P</p>
                    <p>INCHI: InChI=1S/C6H13O9P/c7-1-2-3(8)4(9)5(10)6(14-2)15-16(11,12)13/h2-10H,1H2,(H2,11,12,13)/p-2/t2-,3-,4+,5+,6-/m1/s1</p>
                    <p>KEGG: C00636</p>
                    <p>METACYC: MANNOSE-1P</p>
                    <p>MXNREF: MNXM721</p>
                    <p>SEED: cpd00485</p>
                    <p>SMILES: OC[C@H]1O[C@H](OP([O-])([O-])=O)[C@@H](O)[C@@H](O)[C@@H]1O</p>
                    <p>UPA: UPC00636</p>
                    </body>
          
        </notes>
        <annotation>
          <rdf:RDF xmlns:rdf="http://www.w3.org/1999/02/22-rdf-syntax-ns#" xmlns:bqmodel="http://biomodels.net/model-qualifiers/" xmlns:bqbiol="http://biomodels.net/biology-qualifiers/">
            <rdf:Description rdf:about="#_0994a8b8_9875_47fe_8455_29fbcf139062">
              <bqbiol:is>
                <rdf:Bag>
                  <rdf:li rdf:resource="urn:miriam:chebi:CHEBI%3A18205"/>
                  <rdf:li rdf:resource="urn:miriam:chebi:CHEBI%3A58409"/>
                </rdf:Bag>
              </bqbiol:is>
            </rdf:Description>
          </rdf:RDF>
        </annotation>
            </species>
      <species id="YALI0D13112g_i" initialConcentration="1" name="YALI0D13112p" metaid="_455354e7_dd0c_4c54_b1cb_f2a5bf03dfb3" boundaryCondition="true" sboTerm="SBO:0000252" compartment="i">
        <annotation>
          <rdf:RDF xmlns:rdf="http://www.w3.org/1999/02/22-rdf-syntax-ns#" xmlns:bqmodel="http://biomodels.net/model-qualifiers/" xmlns:bqbiol="http://biomodels.net/biology-qualifiers/">
            <rdf:Description rdf:about="#_455354e7_dd0c_4c54_b1cb_f2a5bf03dfb3">
              <bqbiol:isEncodedBy>
                <rdf:Bag>
                  <rdf:li rdf:resource="urn:miriam:kegg.genes:yli%3AYALI0D13112g"/>
                </rdf:Bag>
              </bqbiol:isEncodedBy>
              <bqbiol:is>
                <rdf:Bag>
                  <rdf:li rdf:resource="urn:miriam:uniprot:Q6C985"/>
                </rdf:Bag>
              </bqbiol:is>
            </rdf:Description>
          </rdf:RDF>
        </annotation>
            </species>
      <species id="bigg_gdpmann_i" initialConcentration="1" charge="-2" name="GDP-alpha-D-mannose" metaid="_91529ba6_dc8b_4dd5_a520_a6380b94ecf1" sboTerm="SBO:0000247" compartment="i">
        <notes>
          <body xmlns="http://www.w3.org/1999/xhtml">
                <p>BIGG: gdpmann</p>
                    <p>BIOPATH: GDP-D-Glucose</p>
                    <p>BRENDA: BG36265, BG7334</p>
                    <p>CHARGE: -2</p>
                    <p>CHEBI: 15820, 13340, 21159, 13333, 5225, 13328, 57527</p>
                    <p>FORMULA: C16H23N5O16P2</p>
                    <p>HMDB: HMDB01163</p>
                    <p>INCHI: InChI=1S/C16H25N5O16P2/c17-16-19-12-6(13(28)20-16)18-3-21(12)14-10(26)8(24)5(34-14)2-33-38(29,30)37-39(31,32)36-15-11(27)9(25)7(23)4(1-22)35-15/h3-5,7-11,14-15,22-27H,1-2H2,(H,29,30)(H,31,32)(H3,17,19,20,28)/p-2/t4-,5-,7-,8-,9+,10-,11+,14-,15-/m1/s1</p>
                    <p>KEGG: C00096, G10614</p>
                    <p>METACYC: GDP-MANNOSE</p>
                    <p>MXNREF: MNXM82</p>
                    <p>REACTOME: 162860, 744233</p>
                    <p>SEED: cpd00083</p>
                    <p>SMILES: NC1=NC2=C(N=CN2[C@@H]2O[C@H](COP([O-])(=O)OP([O-])(=O)O[C@H]3O[C@H](CO)[C@@H](O)[C@H](O)[C@@H]3O)[C@@H](O)[C@H]2O)C(=O)N1</p>
                    <p>UPA: UPC00096</p>
                    </body>
          
        </notes>
        <annotation>
          <rdf:RDF xmlns:rdf="http://www.w3.org/1999/02/22-rdf-syntax-ns#" xmlns:bqmodel="http://biomodels.net/model-qualifiers/" xmlns:bqbiol="http://biomodels.net/biology-qualifiers/">
            <rdf:Description rdf:about="#_91529ba6_dc8b_4dd5_a520_a6380b94ecf1">
              <bqbiol:is>
                <rdf:Bag>
                  <rdf:li rdf:resource="urn:miriam:chebi:CHEBI%3A15820"/>
                  <rdf:li rdf:resource="urn:miriam:chebi:CHEBI%3A57527"/>
                </rdf:Bag>
              </bqbiol:is>
            </rdf:Description>
          </rdf:RDF>
        </annotation>
            </species>
      <species id="YALI0C06490g_i" initialConcentration="1" name="Mannose-1-phosphate guanyltransferase" metaid="_1fdbf6a9_6340_4c5e_969c_c73e3aed7194" boundaryCondition="true" sboTerm="SBO:0000252" compartment="i">
        <annotation>
          <rdf:RDF xmlns:rdf="http://www.w3.org/1999/02/22-rdf-syntax-ns#" xmlns:bqmodel="http://biomodels.net/model-qualifiers/" xmlns:bqbiol="http://biomodels.net/biology-qualifiers/">
            <rdf:Description rdf:about="#_1fdbf6a9_6340_4c5e_969c_c73e3aed7194">
              <bqbiol:isEncodedBy>
                <rdf:Bag>
                  <rdf:li rdf:resource="urn:miriam:kegg.genes:yli%3AYALI0C06490g"/>
                </rdf:Bag>
              </bqbiol:isEncodedBy>
              <bqbiol:is>
                <rdf:Bag>
                  <rdf:li rdf:resource="urn:miriam:uniprot:Q6CCU3"/>
                </rdf:Bag>
              </bqbiol:is>
            </rdf:Description>
          </rdf:RDF>
        </annotation>
            </species>
      <species id="YALI0E15125g_i" initialConcentration="1" name="YALI0E15125p" metaid="_aedff9ca_9b46_40bf_8332_58cad288cf3f" boundaryCondition="true" sboTerm="SBO:0000252" compartment="i">
        <annotation>
          <rdf:RDF xmlns:rdf="http://www.w3.org/1999/02/22-rdf-syntax-ns#" xmlns:bqmodel="http://biomodels.net/model-qualifiers/" xmlns:bqbiol="http://biomodels.net/biology-qualifiers/">
            <rdf:Description rdf:about="#_aedff9ca_9b46_40bf_8332_58cad288cf3f">
              <bqbiol:isEncodedBy>
                <rdf:Bag>
                  <rdf:li rdf:resource="urn:miriam:kegg.genes:yli%3AYALI0E15125g"/>
                </rdf:Bag>
              </bqbiol:isEncodedBy>
              <bqbiol:is>
                <rdf:Bag>
                  <rdf:li rdf:resource="urn:miriam:uniprot:Q6C5U4"/>
                </rdf:Bag>
              </bqbiol:is>
            </rdf:Description>
          </rdf:RDF>
        </annotation>
            </species>
      <species id="bigg_glyald_i" initialConcentration="1" charge="0" name="D-glyceraldehyde" metaid="_dfe0c817_1a98_43f1_b3b5_49341eac3d27" sboTerm="SBO:0000247" compartment="i">
        <notes>
          <body xmlns="http://www.w3.org/1999/xhtml">
                <p>BIGG: glyald</p>
                    <p>BIOPATH: D-Glyceraldehyde</p>
                    <p>BRENDA: BG17856</p>
                    <p>CHARGE: 0</p>
                    <p>CHEBI: 17378, 4186, 39973, 12982, 21025</p>
                    <p>FORMULA: C3H6O3</p>
                    <p>INCHI: InChI=1S/C3H6O3/c4-1-3(6)2-5/h1,3,5-6H,2H2/t3-/m0/s1</p>
                    <p>KEGG: C00577</p>
                    <p>METACYC: GLYCERALD</p>
                    <p>MXNREF: MNXM435</p>
                    <p>REACTOME: 30393</p>
                    <p>SEED: cpd00448</p>
                    <p>SMILES: OC[C@@H](O)C=O</p>
                    </body>
          
        </notes>
        <annotation>
          <rdf:RDF xmlns:rdf="http://www.w3.org/1999/02/22-rdf-syntax-ns#" xmlns:bqmodel="http://biomodels.net/model-qualifiers/" xmlns:bqbiol="http://biomodels.net/biology-qualifiers/">
            <rdf:Description rdf:about="#_dfe0c817_1a98_43f1_b3b5_49341eac3d27">
              <bqbiol:is>
                <rdf:Bag>
                  <rdf:li rdf:resource="urn:miriam:chebi:CHEBI%3A17378"/>
                </rdf:Bag>
              </bqbiol:is>
            </rdf:Description>
          </rdf:RDF>
        </annotation>
            </species>
      <species id="bigg_f1p_i" initialConcentration="1" charge="-2" name="D-fructofuranose 1-phosphate(2-)" metaid="_f6b66499_eef2_47ed_9365_2a5953500175" sboTerm="SBO:0000247" compartment="i">
        <notes>
          <body xmlns="http://www.w3.org/1999/xhtml">
                <p>BIGG: f1p</p>
                    <p>BIOPATH: beta-D-Fructose_1-phosphate</p>
                    <p>BRENDA: BG22630</p>
                    <p>CHARGE: -2</p>
                    <p>CHEBI: 37515, 20930, 5174, 58674</p>
                    <p>FORMULA: C6H11O9P</p>
                    <p>HMDB: HMDB01076</p>
                    <p>INCHI: InChI=1S/C6H13O9P/c7-1-3-4(8)5(9)6(10,15-3)2-14-16(11,12)13/h3-5,7-10H,1-2H2,(H2,11,12,13)/p-2/t3-,4-,5+,6?/m1/s1</p>
                    <p>KEGG: C01094</p>
                    <p>METACYC: FRU1P</p>
                    <p>MXNREF: MNXM743</p>
                    <p>SEED: cpd00802</p>
                    <p>SMILES: OC[C@H]1OC(O)(COP([O-])([O-])=O)[C@@H](O)[C@@H]1O</p>
                    </body>
          
        </notes>
        <annotation>
          <rdf:RDF xmlns:rdf="http://www.w3.org/1999/02/22-rdf-syntax-ns#" xmlns:bqmodel="http://biomodels.net/model-qualifiers/" xmlns:bqbiol="http://biomodels.net/biology-qualifiers/">
            <rdf:Description rdf:about="#_f6b66499_eef2_47ed_9365_2a5953500175">
              <bqbiol:is>
                <rdf:Bag>
                  <rdf:li rdf:resource="urn:miriam:chebi:CHEBI%3A37515"/>
                  <rdf:li rdf:resource="urn:miriam:chebi:CHEBI%3A58674"/>
                </rdf:Bag>
              </bqbiol:is>
            </rdf:Description>
          </rdf:RDF>
        </annotation>
            </species>
      <species id="MNXM6310_i" initialConcentration="1" charge="-2" name="L-sorbose 1-phosphate" metaid="_d17beb17_9565_499c_8857_9a0696b46756" sboTerm="SBO:0000247" compartment="i">
        <notes>
          <body xmlns="http://www.w3.org/1999/xhtml">
                <p>CHARGE: -2</p>
                    <p>CHEBI: 38342, 39737, 38343</p>
                    <p>FORMULA: C6H11O9P</p>
                    <p>HMDB: HMDB06328, HMDB06797</p>
                    <p>INCHI: InChI=1S/C6H13O9P/c7-1-3(8)5(10)6(11)4(9)2-15-16(12,13)14/h3,5-8,10-11H,1-2H2,(H2,12,13,14)/p-2/t3-,5+,6+/m0/s1</p>
                    <p>KEGG: C02888, C03654</p>
                    <p>METACYC: CPD-531, CPD0-1116</p>
                    <p>MXNREF: MNXM6310</p>
                    <p>SEED: cpd01850, cpd02293</p>
                    <p>SMILES: OC[C@H](O)[C@@H](O)[C@H](O)C(=O)COP([O-])([O-])=O</p>
                    </body>
          
        </notes>
        <annotation>
          <rdf:RDF xmlns:rdf="http://www.w3.org/1999/02/22-rdf-syntax-ns#" xmlns:bqmodel="http://biomodels.net/model-qualifiers/" xmlns:bqbiol="http://biomodels.net/biology-qualifiers/">
            <rdf:Description rdf:about="#_d17beb17_9565_499c_8857_9a0696b46756">
              <bqbiol:is>
                <rdf:Bag>
                  <rdf:li rdf:resource="urn:miriam:chebi:CHEBI%3A38342"/>
                  <rdf:li rdf:resource="urn:miriam:chebi:CHEBI%3A39737"/>
                </rdf:Bag>
              </bqbiol:is>
            </rdf:Description>
          </rdf:RDF>
        </annotation>
            </species>
      <species id="bigg_sbt6p_i" initialConcentration="1" charge="-2" name="D-glucitol 6-phosphate" metaid="_12660078_2381_44ff_8d98_5b67633f7be6" sboTerm="SBO:0000247" compartment="i">
        <notes>
          <body xmlns="http://www.w3.org/1999/xhtml">
                <p>BIGG: sbt6p</p>
                    <p>CHARGE: -2</p>
                    <p>CHEBI: 17044, 21093, 13021, 15094, 45426, 4247, 9202, 60084</p>
                    <p>FORMULA: C6H13O9P</p>
                    <p>INCHI: InChI=1S/C6H15O9P/c7-1-3(8)5(10)6(11)4(9)2-15-16(12,13)14/h3-11H,1-2H2,(H2,12,13,14)/p-2/t3-,4+,5+,6+/m0/s1</p>
                    <p>KEGG: C01096</p>
                    <p>MXNREF: MNXM393</p>
                    <p>SEED: cpd00804</p>
                    <p>SMILES: OC[C@H](O)[C@@H](O)[C@H](O)[C@H](O)COP([O-])([O-])=O</p>
                    <p>UPA: UPC01096</p>
                    </body>
          
        </notes>
        <annotation>
          <rdf:RDF xmlns:rdf="http://www.w3.org/1999/02/22-rdf-syntax-ns#" xmlns:bqmodel="http://biomodels.net/model-qualifiers/" xmlns:bqbiol="http://biomodels.net/biology-qualifiers/">
            <rdf:Description rdf:about="#_12660078_2381_44ff_8d98_5b67633f7be6">
              <bqbiol:is>
                <rdf:Bag>
                  <rdf:li rdf:resource="urn:miriam:chebi:CHEBI%3A17044"/>
                  <rdf:li rdf:resource="urn:miriam:chebi:CHEBI%3A60084"/>
                </rdf:Bag>
              </bqbiol:is>
            </rdf:Description>
          </rdf:RDF>
        </annotation>
            </species>
      <species id="YALI0B07117g_i" initialConcentration="1" name="YALI0B07117p" metaid="_76ead0fe_f9da_4a27_8aad_06a9c5fc2ab7" boundaryCondition="true" sboTerm="SBO:0000252" compartment="i">
        <annotation>
          <rdf:RDF xmlns:rdf="http://www.w3.org/1999/02/22-rdf-syntax-ns#" xmlns:bqmodel="http://biomodels.net/model-qualifiers/" xmlns:bqbiol="http://biomodels.net/biology-qualifiers/">
            <rdf:Description rdf:about="#_76ead0fe_f9da_4a27_8aad_06a9c5fc2ab7">
              <bqbiol:isEncodedBy>
                <rdf:Bag>
                  <rdf:li rdf:resource="urn:miriam:kegg.genes:yli%3AYALI0B07117g"/>
                </rdf:Bag>
              </bqbiol:isEncodedBy>
              <bqbiol:is>
                <rdf:Bag>
                  <rdf:li rdf:resource="urn:miriam:uniprot:Q6CFG7"/>
                </rdf:Bag>
              </bqbiol:is>
            </rdf:Description>
          </rdf:RDF>
        </annotation>
            </species>
      <species id="bigg_tagdp_D_i" initialConcentration="1" charge="-4" name="D-tagatose 1,6-bisphosphate" metaid="_368cea9f_fb0c_4df7_b420_9adbebdb2dc5" sboTerm="SBO:0000247" compartment="i">
        <notes>
          <body xmlns="http://www.w3.org/1999/xhtml">
                <p>BIGG: tagdp-D</p>
                    <p>BRENDA: BG22758</p>
                    <p>CHARGE: -4</p>
                    <p>CHEBI: 16743, 21096, 13024, 4250, 58694</p>
                    <p>FORMULA: C6H10O12P2</p>
                    <p>HMDB: HMDB06872</p>
                    <p>INCHI: InChI=1S/C6H14O12P2/c7-4-3(1-16-19(10,11)12)18-6(9,5(4)8)2-17-20(13,14)15/h3-5,7-9H,1-2H2,(H2,10,11,12)(H2,13,14,15)/p-4/t3-,4+,5+,6?/m1/s1</p>
                    <p>KEGG: C03785</p>
                    <p>METACYC: TAGATOSE-1-6-DIPHOSPHATE</p>
                    <p>MXNREF: MNXM1324</p>
                    <p>SEED: cpd02371</p>
                    <p>SMILES: O[C@@H]1[C@H](O)C(O)(COP([O-])([O-])=O)O[C@@H]1COP([O-])([O-])=O</p>
                    <p>UPA: UPC03785</p>
                    </body>
          
        </notes>
        <annotation>
          <rdf:RDF xmlns:rdf="http://www.w3.org/1999/02/22-rdf-syntax-ns#" xmlns:bqmodel="http://biomodels.net/model-qualifiers/" xmlns:bqbiol="http://biomodels.net/biology-qualifiers/">
            <rdf:Description rdf:about="#_368cea9f_fb0c_4df7_b420_9adbebdb2dc5">
              <bqbiol:is>
                <rdf:Bag>
                  <rdf:li rdf:resource="urn:miriam:chebi:CHEBI%3A16743"/>
                  <rdf:li rdf:resource="urn:miriam:chebi:CHEBI%3A4250"/>
                  <rdf:li rdf:resource="urn:miriam:chebi:CHEBI%3A58694"/>
                </rdf:Bag>
              </bqbiol:is>
            </rdf:Description>
          </rdf:RDF>
        </annotation>
            </species>
      <species id="bigg_tag6p_D_i" initialConcentration="1" charge="-2" name="D-tagatofuranose 6-phosphate(2-)" metaid="_581dbc10_e245_45d2_9daf_d8af629a209e" sboTerm="SBO:0000247" compartment="i">
        <notes>
          <body xmlns="http://www.w3.org/1999/xhtml">
                <p>BIGG: tag6p-D</p>
                    <p>BRENDA: BG22615</p>
                    <p>CHARGE: -2</p>
                    <p>CHEBI: 17837, 21097, 13025, 4251, 58695</p>
                    <p>FORMULA: C6H11O9P</p>
                    <p>HMDB: HMDB06873</p>
                    <p>INCHI: InChI=1S/C6H13O9P/c7-2-6(10)5(9)4(8)3(15-6)1-14-16(11,12)13/h3-5,7-10H,1-2H2,(H2,11,12,13)/p-2/t3-,4+,5+,6?/m1/s1</p>
                    <p>KEGG: C01097</p>
                    <p>METACYC: TAGATOSE-6-PHOSPHATE</p>
                    <p>MXNREF: MNXM795</p>
                    <p>SEED: cpd00805</p>
                    <p>SMILES: OCC1(O)O[C@H](COP([O-])([O-])=O)[C@H](O)[C@@H]1O</p>
                    <p>UPA: UPC01097</p>
                    </body>
          
        </notes>
        <annotation>
          <rdf:RDF xmlns:rdf="http://www.w3.org/1999/02/22-rdf-syntax-ns#" xmlns:bqmodel="http://biomodels.net/model-qualifiers/" xmlns:bqbiol="http://biomodels.net/biology-qualifiers/">
            <rdf:Description rdf:about="#_581dbc10_e245_45d2_9daf_d8af629a209e">
              <bqbiol:is>
                <rdf:Bag>
                  <rdf:li rdf:resource="urn:miriam:chebi:CHEBI%3A17837"/>
                  <rdf:li rdf:resource="urn:miriam:chebi:CHEBI%3A4251"/>
                  <rdf:li rdf:resource="urn:miriam:chebi:CHEBI%3A58695"/>
                </rdf:Bag>
              </bqbiol:is>
            </rdf:Description>
          </rdf:RDF>
        </annotation>
            </species>
      <species id="bigg_cdp_i" initialConcentration="1" charge="-3" name="CDP" metaid="_1d43d98e_4155_49f1_a828_80c22e29afb4" sboTerm="SBO:0000247" compartment="i">
        <notes>
          <body xmlns="http://www.w3.org/1999/xhtml">
                <p>BIGG: cdp</p>
                    <p>BIOPATH: Cytidine-5-prime-diphosphate</p>
                    <p>BRENDA: BG27664</p>
                    <p>CHARGE: -3</p>
                    <p>CHEBI: 17239, 3260, 13254, 41451, 23519, 58069</p>
                    <p>FORMULA: C9H12N3O11P2</p>
                    <p>HMDB: HMDB01546</p>
                    <p>INCHI:</p>
                    <p>KEGG: C00112</p>
                    <p>METACYC: CDP</p>
                    <p>MXNREF: MNXM220</p>
                    <p>REACTOME: 110094, 111809</p>
                    <p>SEED: cpd00096</p>
                    <p>SMILES:</p>
                    <p>UPA: UPC00112</p>
                    </body>
          
        </notes>
        <annotation>
          <rdf:RDF xmlns:rdf="http://www.w3.org/1999/02/22-rdf-syntax-ns#" xmlns:bqmodel="http://biomodels.net/model-qualifiers/" xmlns:bqbiol="http://biomodels.net/biology-qualifiers/">
            <rdf:Description rdf:about="#_1d43d98e_4155_49f1_a828_80c22e29afb4">
              <bqbiol:is>
                <rdf:Bag>
                  <rdf:li rdf:resource="urn:miriam:chebi:CHEBI%3A17239"/>
                  <rdf:li rdf:resource="urn:miriam:chebi:CHEBI%3A58069"/>
                </rdf:Bag>
              </bqbiol:is>
            </rdf:Description>
          </rdf:RDF>
        </annotation>
            </species>
      <species id="bigg_ctp_i" initialConcentration="1" charge="-3" name="CTP(3-)" metaid="_239081d2_2b2b_4efb_9633_95872a99c100" sboTerm="SBO:0000247" compartment="i">
        <notes>
          <body xmlns="http://www.w3.org/1999/xhtml">
                <p>BIGG: ctp</p>
                    <p>BIOPATH: Cytidine-5-prime-triphosphate</p>
                    <p>BRENDA: BG27764</p>
                    <p>CHARGE: -3</p>
                    <p>CHEBI: 17677, 3285, 13286, 23522, 41675, 37563, 58231</p>
                    <p>FORMULA: C9H13N3O14P3</p>
                    <p>HMDB: HMDB00082</p>
                    <p>INCHI: InChI=1S/C9H16N3O14P3/c10-5-1-2-12(9(15)11-5)8-7(14)6(13)4(24-8)3-23-28(19,20)26-29(21,22)25-27(16,17)18/h1-2,4,6-8,13-14H,3H2,(H,19,20)(H,21,22)(H2,10,11,15)(H2,16,17,18)/p-3/t4-,6-,7-,8-/m1/s1</p>
                    <p>KEGG: C00063</p>
                    <p>METACYC: CTP</p>
                    <p>MXNREF: MNXM63</p>
                    <p>REACTOME: 110614, 110577</p>
                    <p>SEED: cpd00052</p>
                    <p>SMILES: NC1=NC(=O)N(C=C1)[C@@H]1O[C@H](COP([O-])(=O)OP([O-])(=O)OP(O)([O-])=O)[C@@H](O)[C@H]1O</p>
                    <p>UPA: UPC00063</p>
                    </body>
          
        </notes>
        <annotation>
          <rdf:RDF xmlns:rdf="http://www.w3.org/1999/02/22-rdf-syntax-ns#" xmlns:bqmodel="http://biomodels.net/model-qualifiers/" xmlns:bqbiol="http://biomodels.net/biology-qualifiers/">
            <rdf:Description rdf:about="#_239081d2_2b2b_4efb_9633_95872a99c100">
              <bqbiol:is>
                <rdf:Bag>
                  <rdf:li rdf:resource="urn:miriam:chebi:CHEBI%3A17677"/>
                  <rdf:li rdf:resource="urn:miriam:chebi:CHEBI%3A37563"/>
                  <rdf:li rdf:resource="urn:miriam:chebi:CHEBI%3A58231"/>
                </rdf:Bag>
              </bqbiol:is>
            </rdf:Description>
          </rdf:RDF>
        </annotation>
            </species>
      <species id="bigg_udp_i" initialConcentration="1" charge="-3" name="UDP" metaid="_d23d4925_bedb_4326_ad9c_27bf48f975ec" sboTerm="SBO:0000247" compartment="i">
        <notes>
          <body xmlns="http://www.w3.org/1999/xhtml">
                <p>BIGG: udp</p>
                    <p>BIOPATH: Uridine-5-prime-diphosphate</p>
                    <p>BRENDA: BG27564</p>
                    <p>CHARGE: -3</p>
                    <p>CHEBI: 17659, 13445, 27230, 46402, 9802, 58223</p>
                    <p>FORMULA: C9H11N2O12P2</p>
                    <p>HMDB: HMDB00295</p>
                    <p>INCHI:</p>
                    <p>KEGG: C00015, G10619</p>
                    <p>METACYC: UDP</p>
                    <p>MXNREF: MNXM17</p>
                    <p>REACTOME: 110096, 158602, 111814, 417888, 205687</p>
                    <p>SEED: cpd00014</p>
                    <p>SMILES:</p>
                    <p>UPA: UPC00015</p>
                    </body>
          
        </notes>
        <annotation>
          <rdf:RDF xmlns:rdf="http://www.w3.org/1999/02/22-rdf-syntax-ns#" xmlns:bqmodel="http://biomodels.net/model-qualifiers/" xmlns:bqbiol="http://biomodels.net/biology-qualifiers/">
            <rdf:Description rdf:about="#_d23d4925_bedb_4326_ad9c_27bf48f975ec">
              <bqbiol:is>
                <rdf:Bag>
                  <rdf:li rdf:resource="urn:miriam:chebi:CHEBI%3A17659"/>
                  <rdf:li rdf:resource="urn:miriam:chebi:CHEBI%3A58223"/>
                </rdf:Bag>
              </bqbiol:is>
            </rdf:Description>
          </rdf:RDF>
        </annotation>
            </species>
      <species id="MNXM1503_i" initialConcentration="1" charge="0" name="stachyose" metaid="_89a0e517_a10a_456e_8ffc_e6644c9a2f78" sboTerm="SBO:0000247" compartment="i">
        <notes>
          <body xmlns="http://www.w3.org/1999/xhtml">
                <p>BRENDA: BG13216</p>
                    <p>CHARGE: 0</p>
                    <p>CHEBI: 17164, 26749, 15105, 9248, 60167</p>
                    <p>FORMULA: C24H42O21</p>
                    <p>HMDB: HMDB03553</p>
                    <p>INCHI: InChI=1S/C24H42O21/c25-1-6-10(28)14(32)17(35)21(41-6)39-3-8-11(29)15(33)18(36)22(42-8)40-4-9-12(30)16(34)19(37)23(43-9)45-24(5-27)20(38)13(31)7(2-26)44-24/h6-23,25-38H,1-5H2/t6-,7-,8-,9-,10+,11+,12-,13-,14+,15+,16+,17-,18-,19-,20+,21+,22+,23-,24+/m1/s1</p>
                    <p>KEGG: C01613, G00278</p>
                    <p>METACYC: CPD-170</p>
                    <p>MXNREF: MNXM1503</p>
                    <p>SEED: cpd01133</p>
                    <p>SMILES: OC[C@H]1O[C@@](CO)(O[C@H]2O[C@H](CO[C@H]3O[C@H](CO[C@H]4O[C@H](CO)[C@H](O)[C@H](O)[C@H]4O)[C@H](O)[C@H](O)[C@H]3O)[C@@H](O)[C@H](O)[C@H]2O)[C@@H](O)[C@@H]1O</p>
                    <p>UPA: UPC01613</p>
                    </body>
          
        </notes>
        <annotation>
          <rdf:RDF xmlns:rdf="http://www.w3.org/1999/02/22-rdf-syntax-ns#" xmlns:bqmodel="http://biomodels.net/model-qualifiers/" xmlns:bqbiol="http://biomodels.net/biology-qualifiers/">
            <rdf:Description rdf:about="#_89a0e517_a10a_456e_8ffc_e6644c9a2f78">
              <bqbiol:is>
                <rdf:Bag>
                  <rdf:li rdf:resource="urn:miriam:chebi:CHEBI%3A17164"/>
                  <rdf:li rdf:resource="urn:miriam:chebi:CHEBI%3A60167"/>
                </rdf:Bag>
              </bqbiol:is>
            </rdf:Description>
          </rdf:RDF>
        </annotation>
            </species>
      <species id="MNXM19189_i" initialConcentration="1" charge="0" name="manninotriose" metaid="_0e648c4e_c791_47b5_8962_ce597041cd2f" sboTerm="SBO:0000247" compartment="i">
        <notes>
          <body xmlns="http://www.w3.org/1999/xhtml">
                <p>CHARGE: 0</p>
                    <p>FORMULA: C18H32O16</p>
                    <p>INCHI: InChI=1S/C18H32O16/c19-1-4-7(20)11(24)14(27)17(33-4)31-3-6-9(22)12(25)15(28)18(34-6)30-2-5-8(21)10(23)13(26)16(29)32-5/h4-29H,1-3H2/t4-,5-,6-,7+,8-,9+,10+,11+,12+,13-,14-,15-,16-,17+,18+/m1/s1</p>
                    <p>KEGG: C05404, G00501</p>
                    <p>METACYC: CPD-8249</p>
                    <p>MXNREF: MNXM19189</p>
                    <p>SEED: cpd03200</p>
                    <p>SMILES: OC[C@H]1O[C@H](OC[C@H]2O[C@H](OC[C@H]3O[C@@H](O)[C@H](O)[C@@H](O)[C@@H]3O)[C@H](O)[C@@H](O)[C@H]2O)[C@H](O)[C@@H](O)[C@H]1O</p>
                    </body>
          
        </notes>
      </species>
      <species id="YALI0E26719g_i" initialConcentration="1" name="YALI0E26719p" metaid="_718b8905_c7a9_41f6_a332_aebac0b62b66" boundaryCondition="true" sboTerm="SBO:0000252" compartment="i">
        <annotation>
          <rdf:RDF xmlns:rdf="http://www.w3.org/1999/02/22-rdf-syntax-ns#" xmlns:bqmodel="http://biomodels.net/model-qualifiers/" xmlns:bqbiol="http://biomodels.net/biology-qualifiers/">
            <rdf:Description rdf:about="#_718b8905_c7a9_41f6_a332_aebac0b62b66">
              <bqbiol:isEncodedBy>
                <rdf:Bag>
                  <rdf:li rdf:resource="urn:miriam:kegg.genes:yli%3AYALI0E26719g"/>
                </rdf:Bag>
              </bqbiol:isEncodedBy>
              <bqbiol:is>
                <rdf:Bag>
                  <rdf:li rdf:resource="urn:miriam:uniprot:Q6C4H7"/>
                </rdf:Bag>
              </bqbiol:is>
            </rdf:Description>
          </rdf:RDF>
        </annotation>
            </species>
      <species id="bigg_raffin_i" initialConcentration="1" charge="0" name="raffinose" metaid="_eff8e7e6_d202_4154_8c88_705146201a99" sboTerm="SBO:0000247" compartment="i">
        <notes>
          <body xmlns="http://www.w3.org/1999/xhtml">
                <p>BIGG: raffin</p>
                    <p>BIOPATH: Raffinose</p>
                    <p>BRENDA: BG8887, BG8888</p>
                    <p>CHARGE: 0</p>
                    <p>CHEBI: 16634, 49843, 8771, 26521, 15015, 28782, 22765, 10372, 60212</p>
                    <p>FORMULA: C18H32O16</p>
                    <p>HMDB: HMDB03213</p>
                    <p>INCHI: InChI=1S/C18H32O16/c19-1-5-8(22)11(25)13(27)16(31-5)30-3-7-9(23)12(26)14(28)17(32-7)34-18(4-21)15(29)10(24)6(2-20)33-18/h5-17,19-29H,1-4H2/t5-,6-,7-,8+,9-,10-,11+,12+,13-,14-,15+,16+,17-,18+/m1/s1</p>
                    <p>KEGG: C00492, G00249, C08239</p>
                    <p>METACYC: CPD-1099</p>
                    <p>MXNREF: MNXM621</p>
                    <p>SEED: cpd00382, cpd05157</p>
                    <p>SMILES: OC[C@H]1O[C@@](CO)(O[C@H]2O[C@H](CO[C@H]3O[C@H](CO)[C@H](O)[C@H](O)[C@H]3O)[C@@H](O)[C@H](O)[C@H]2O)[C@@H](O)[C@@H]1O</p>
                    <p>UPA: UPC00492</p>
                    </body>
          
        </notes>
        <annotation>
          <rdf:RDF xmlns:rdf="http://www.w3.org/1999/02/22-rdf-syntax-ns#" xmlns:bqmodel="http://biomodels.net/model-qualifiers/" xmlns:bqbiol="http://biomodels.net/biology-qualifiers/">
            <rdf:Description rdf:about="#_eff8e7e6_d202_4154_8c88_705146201a99">
              <bqbiol:is>
                <rdf:Bag>
                  <rdf:li rdf:resource="urn:miriam:chebi:CHEBI%3A16634"/>
                  <rdf:li rdf:resource="urn:miriam:chebi:CHEBI%3A28782"/>
                  <rdf:li rdf:resource="urn:miriam:chebi:CHEBI%3A60212"/>
                </rdf:Bag>
              </bqbiol:is>
            </rdf:Description>
          </rdf:RDF>
        </annotation>
            </species>
      <species id="bigg_6dg_i" initialConcentration="1" charge="0" name="melibiose" metaid="_07a22857_41a9_4461_b8a3_91db1e8fcd0f" sboTerm="SBO:0000247" compartment="i">
        <notes>
          <body xmlns="http://www.w3.org/1999/xhtml">
                <p>BIGG: 6dg, melib</p>
                    <p>BRENDA: BG4011</p>
                    <p>CHARGE: 0</p>
                    <p>CHEBI: 28053, 60170, 6733, 20943, 25182</p>
                    <p>FORMULA: C12H22O11</p>
                    <p>HMDB: HMDB00048</p>
                    <p>INCHI: InChI=1S/C12H22O11/c13-1-3-5(14)8(17)10(19)12(23-3)21-2-4-6(15)7(16)9(18)11(20)22-4/h3-20H,1-2H2/t3-,4-,5+,6-,7+,8+,9-,10-,11?,12+/m1/s1</p>
                    <p>KEGG: C05402, G01275</p>
                    <p>MXNREF: MNXM1434</p>
                    <p>SEED: cpd03198</p>
                    <p>SMILES: OC[C@H]1O[C@H](OC[C@H]2OC(O)[C@H](O)[C@@H](O)[C@@H]2O)[C@H](O)[C@@H](O)[C@H]1O</p>
                    </body>
          
        </notes>
        <annotation>
          <rdf:RDF xmlns:rdf="http://www.w3.org/1999/02/22-rdf-syntax-ns#" xmlns:bqmodel="http://biomodels.net/model-qualifiers/" xmlns:bqbiol="http://biomodels.net/biology-qualifiers/">
            <rdf:Description rdf:about="#_07a22857_41a9_4461_b8a3_91db1e8fcd0f">
              <bqbiol:is>
                <rdf:Bag>
                  <rdf:li rdf:resource="urn:miriam:chebi:CHEBI%3A28053"/>
                </rdf:Bag>
              </bqbiol:is>
            </rdf:Description>
          </rdf:RDF>
        </annotation>
            </species>
      <species id="bigg_udpgal_i" initialConcentration="1" charge="-2" name="UDP-alpha-D-galactose" metaid="_6fe8d131_52fe_481c_83c3_862db793be34" sboTerm="SBO:0000247" compartment="i">
        <notes>
          <body xmlns="http://www.w3.org/1999/xhtml">
                <p>BIGG: udpgal</p>
                    <p>BIOPATH: UDP-D-Galactose</p>
                    <p>BRENDA: BG6428</p>
                    <p>CHARGE: -2</p>
                    <p>CHEBI: 18307, 13495, 9811, 13487, 22100, 58439, 66914, 67119</p>
                    <p>FORMULA: C15H22N2O17P2</p>
                    <p>HMDB: HMDB00302</p>
                    <p>INCHI: InChI=1S/C15H24N2O17P2/c18-3-5-8(20)10(22)12(24)14(32-5)33-36(28,29)34-35(26,27)30-4-6-9(21)11(23)13(31-6)17-2-1-7(19)16-15(17)25/h1-2,5-6,8-14,18,20-24H,3-4H2,(H,26,27)(H,28,29)(H,16,19,25)/p-2/t5-,6-,8+,9-,10+,11-,12-,13-,14-/m1/s1</p>
                    <p>KEGG: C00052, G10609</p>
                    <p>METACYC: CPD-14553</p>
                    <p>MXNREF: MNXM89795</p>
                    <p>REACTOME: 29452, 1981137, 735682</p>
                    <p>SEED: cpd00043</p>
                    <p>SMILES: OC[C@H]1O[C@H](OP([O-])(=O)OP([O-])(=O)OC[C@H]2O[C@H]([C@H](O)[C@@H]2O)N2C=CC(=O)NC2=O)[C@H](O)[C@@H](O)[C@H]1O</p>
                    </body>
          
        </notes>
        <annotation>
          <rdf:RDF xmlns:rdf="http://www.w3.org/1999/02/22-rdf-syntax-ns#" xmlns:bqmodel="http://biomodels.net/model-qualifiers/" xmlns:bqbiol="http://biomodels.net/biology-qualifiers/">
            <rdf:Description rdf:about="#_6fe8d131_52fe_481c_83c3_862db793be34">
              <bqbiol:is>
                <rdf:Bag>
                  <rdf:li rdf:resource="urn:miriam:chebi:CHEBI%3A18307"/>
                  <rdf:li rdf:resource="urn:miriam:chebi:CHEBI%3A58439"/>
                  <rdf:li rdf:resource="urn:miriam:chebi:CHEBI%3A66914"/>
                  <rdf:li rdf:resource="urn:miriam:chebi:CHEBI%3A67119"/>
                </rdf:Bag>
              </bqbiol:is>
            </rdf:Description>
          </rdf:RDF>
        </annotation>
            </species>
      <species id="YALI0E26829g_i" initialConcentration="1" name="YALI0E26829p" metaid="_804dd247_c7e7_4c11_8e82_41187552e6ef" boundaryCondition="true" sboTerm="SBO:0000252" compartment="i">
        <annotation>
          <rdf:RDF xmlns:rdf="http://www.w3.org/1999/02/22-rdf-syntax-ns#" xmlns:bqmodel="http://biomodels.net/model-qualifiers/" xmlns:bqbiol="http://biomodels.net/biology-qualifiers/">
            <rdf:Description rdf:about="#_804dd247_c7e7_4c11_8e82_41187552e6ef">
              <bqbiol:isEncodedBy>
                <rdf:Bag>
                  <rdf:li rdf:resource="urn:miriam:kegg.genes:yli%3AYALI0E26829g"/>
                </rdf:Bag>
              </bqbiol:isEncodedBy>
              <bqbiol:is>
                <rdf:Bag>
                  <rdf:li rdf:resource="urn:miriam:uniprot:Q6C4H2"/>
                </rdf:Bag>
              </bqbiol:is>
            </rdf:Description>
          </rdf:RDF>
        </annotation>
            </species>
      <species id="bigg_gal1p_i" initialConcentration="1" charge="-2" name="alpha-D-galactose 1-phosphate(2-)" metaid="_e6cb46b1_3fd1_4df8_8954_1efd15e86556" sboTerm="SBO:0000247" compartment="i">
        <notes>
          <body xmlns="http://www.w3.org/1999/xhtml">
                <p>BIGG: gal1p</p>
                    <p>BRENDA: BG22599, BG22600</p>
                    <p>CHARGE: -2</p>
                    <p>CHEBI: 17973, 12305, 12306, 22374, 10232, 37480, 20957, 59011, 4140, 58336</p>
                    <p>FORMULA: C6H11O9P</p>
                    <p>HMDB: HMDB00645, HMDB03359</p>
                    <p>INCHI: InChI=1S/C6H13O9P/c7-1-2-3(8)4(9)5(10)6(14-2)15-16(11,12)13/h2-10H,1H2,(H2,11,12,13)/p-2/t2-,3+,4+,5-,6-/m1/s1</p>
                    <p>KEGG: C00446, C03384</p>
                    <p>METACYC: GALACTOSE-1P</p>
                    <p>MXNREF: MNXM336</p>
                    <p>REACTOME: 30170</p>
                    <p>SEED: cpd00348</p>
                    <p>SMILES: OC[C@H]1O[C@H](OP([O-])([O-])=O)[C@H](O)[C@@H](O)[C@H]1O</p>
                    </body>
          
        </notes>
        <annotation>
          <rdf:RDF xmlns:rdf="http://www.w3.org/1999/02/22-rdf-syntax-ns#" xmlns:bqmodel="http://biomodels.net/model-qualifiers/" xmlns:bqbiol="http://biomodels.net/biology-qualifiers/">
            <rdf:Description rdf:about="#_e6cb46b1_3fd1_4df8_8954_1efd15e86556">
              <bqbiol:is>
                <rdf:Bag>
                  <rdf:li rdf:resource="urn:miriam:chebi:CHEBI%3A17973"/>
                  <rdf:li rdf:resource="urn:miriam:chebi:CHEBI%3A37480"/>
                  <rdf:li rdf:resource="urn:miriam:chebi:CHEBI%3A58336"/>
                </rdf:Bag>
              </bqbiol:is>
            </rdf:Description>
          </rdf:RDF>
        </annotation>
            </species>
      <species id="YALI0F23947g_i" initialConcentration="1" name="Galactose-1-phosphate uridylyltransferase" metaid="_16d02993_5930_4a17_a78f_6b035409f043" boundaryCondition="true" sboTerm="SBO:0000252" compartment="i">
        <annotation>
          <rdf:RDF xmlns:rdf="http://www.w3.org/1999/02/22-rdf-syntax-ns#" xmlns:bqmodel="http://biomodels.net/model-qualifiers/" xmlns:bqbiol="http://biomodels.net/biology-qualifiers/">
            <rdf:Description rdf:about="#_16d02993_5930_4a17_a78f_6b035409f043">
              <bqbiol:isEncodedBy>
                <rdf:Bag>
                  <rdf:li rdf:resource="urn:miriam:kegg.genes:yli%3AYALI0F23947g"/>
                </rdf:Bag>
              </bqbiol:isEncodedBy>
              <bqbiol:is>
                <rdf:Bag>
                  <rdf:li rdf:resource="urn:miriam:uniprot:Q6C0K3"/>
                </rdf:Bag>
              </bqbiol:is>
            </rdf:Description>
          </rdf:RDF>
        </annotation>
            </species>
      <species id="bigg_gal_i" initialConcentration="1" charge="0" name="D-galactopyranose" metaid="_1ce3e6aa_5180_44af_bb6f_b618c3726be1" sboTerm="SBO:0000247" compartment="i">
        <notes>
          <body xmlns="http://www.w3.org/1999/xhtml">
                <p>BIGG: gal</p>
                    <p>BIOPATH: alpha-D-Galactopyranose</p>
                    <p>CHARGE: 0</p>
                    <p>CHEBI: 12936, 4139</p>
                    <p>FORMULA: C6H12O6</p>
                    <p>INCHI: InChI=1S/C6H12O6/c7-1-2-3(8)4(9)5(10)6(11)12-2/h2-11H,1H2/t2-,3+,4+,5-,6?/m1/s1</p>
                    <p>KEGG: C00124</p>
                    <p>METACYC: D-Galactose</p>
                    <p>MXNREF: MNXM89602</p>
                    <p>SEED: cpd00108</p>
                    <p>SMILES: OC[C@H]1OC(O)[C@H](O)[C@@H](O)[C@H]1O</p>
                    </body>
          
        </notes>
        <annotation>
          <rdf:RDF xmlns:rdf="http://www.w3.org/1999/02/22-rdf-syntax-ns#" xmlns:bqmodel="http://biomodels.net/model-qualifiers/" xmlns:bqbiol="http://biomodels.net/biology-qualifiers/">
            <rdf:Description rdf:about="#_1ce3e6aa_5180_44af_bb6f_b618c3726be1">
              <bqbiol:is>
                <rdf:Bag>
                  <rdf:li rdf:resource="urn:miriam:chebi:CHEBI%3A12936"/>
                  <rdf:li rdf:resource="urn:miriam:chebi:CHEBI%3A4139"/>
                </rdf:Bag>
              </bqbiol:is>
            </rdf:Description>
          </rdf:RDF>
        </annotation>
            </species>
      <species id="YALI0C13090g_i" initialConcentration="1" name="YALI0C13090p" metaid="_0aa25bf4_f98e_4cfa_a09b_2ef377073429" boundaryCondition="true" sboTerm="SBO:0000252" compartment="i">
        <annotation>
          <rdf:RDF xmlns:rdf="http://www.w3.org/1999/02/22-rdf-syntax-ns#" xmlns:bqmodel="http://biomodels.net/model-qualifiers/" xmlns:bqbiol="http://biomodels.net/biology-qualifiers/">
            <rdf:Description rdf:about="#_0aa25bf4_f98e_4cfa_a09b_2ef377073429">
              <bqbiol:isEncodedBy>
                <rdf:Bag>
                  <rdf:li rdf:resource="urn:miriam:kegg.genes:yli%3AYALI0C13090g"/>
                </rdf:Bag>
              </bqbiol:isEncodedBy>
              <bqbiol:is>
                <rdf:Bag>
                  <rdf:li rdf:resource="urn:miriam:uniprot:Q6CC28"/>
                </rdf:Bag>
              </bqbiol:is>
            </rdf:Description>
          </rdf:RDF>
        </annotation>
            </species>
      <species id="bigg_glcr_i" initialConcentration="1" charge="-2" name="D-glucarate" metaid="_1e777721_e334_41a8_aa3f_5e9f4a6b2fee" sboTerm="SBO:0000247" compartment="i">
        <notes>
          <body xmlns="http://www.w3.org/1999/xhtml">
                <p>BIGG: glcr</p>
                    <p>BIOPATH: D-Glucarate</p>
                    <p>BRENDA: BG36282</p>
                    <p>CHARGE: -2</p>
                    <p>CHEBI: 16002, 20982, 4155, 30612, 12953, 20980, 42731</p>
                    <p>FORMULA: C6H8O8</p>
                    <p>HMDB: HMDB00663</p>
                    <p>INCHI: InChI=1S/C6H10O8/c7-1(3(9)5(11)12)2(8)4(10)6(13)14/h1-4,7-10H,(H,11,12)(H,13,14)/p-2/t1-,2-,3-,4+/m0/s1</p>
                    <p>KEGG: C00818</p>
                    <p>LIPIDMAPS: LMFA01170108</p>
                    <p>METACYC: D-GLUCARATE</p>
                    <p>MXNREF: MNXM744</p>
                    <p>SEED: cpd00609</p>
                    <p>SMILES: O[C@@H]([C@H](O)[C@@H](O)C([O-])=O)[C@H](O)C([O-])=O</p>
                    <p>UPA: UPC00818</p>
                    </body>
          
        </notes>
        <annotation>
          <rdf:RDF xmlns:rdf="http://www.w3.org/1999/02/22-rdf-syntax-ns#" xmlns:bqmodel="http://biomodels.net/model-qualifiers/" xmlns:bqbiol="http://biomodels.net/biology-qualifiers/">
            <rdf:Description rdf:about="#_1e777721_e334_41a8_aa3f_5e9f4a6b2fee">
              <bqbiol:is>
                <rdf:Bag>
                  <rdf:li rdf:resource="urn:miriam:chebi:CHEBI%3A16002"/>
                  <rdf:li rdf:resource="urn:miriam:chebi:CHEBI%3A30612"/>
                </rdf:Bag>
              </bqbiol:is>
            </rdf:Description>
          </rdf:RDF>
        </annotation>
            </species>
      <species id="bigg_glac_i" initialConcentration="1" charge="0" name="D-glucurono-6,3-lactone" metaid="_238378df_5931_4a77_b39b_3a08b26cfb96" sboTerm="SBO:0000247" compartment="i">
        <notes>
          <body xmlns="http://www.w3.org/1999/xhtml">
                <p>BIGG: glac</p>
                    <p>BIOPATH: D-Glucuronolactone</p>
                    <p>BRENDA: BG23662</p>
                    <p>CHARGE: 0</p>
                    <p>CHEBI: 18268, 21018, 12976, 4181</p>
                    <p>FORMULA: C6H8O6</p>
                    <p>INCHI: InChI=1S/C6H8O6/c7-1-2(8)5-3(9)4(10)6(11)12-5/h1-5,8-10H/t2-,3+,4-,5+/m0/s1</p>
                    <p>KEGG: C02670, D01800</p>
                    <p>METACYC: D-GLUCURONOLACTONE</p>
                    <p>MXNREF: MNXM17108</p>
                    <p>SEED: cpd01735</p>
                    <p>SMILES: O[C@@H](C=O)[C@H]1OC(=O)[C@@H](O)[C@H]1O</p>
                    </body>
          
        </notes>
        <annotation>
          <rdf:RDF xmlns:rdf="http://www.w3.org/1999/02/22-rdf-syntax-ns#" xmlns:bqmodel="http://biomodels.net/model-qualifiers/" xmlns:bqbiol="http://biomodels.net/biology-qualifiers/">
            <rdf:Description rdf:about="#_238378df_5931_4a77_b39b_3a08b26cfb96">
              <bqbiol:is>
                <rdf:Bag>
                  <rdf:li rdf:resource="urn:miriam:chebi:CHEBI%3A18268"/>
                </rdf:Bag>
              </bqbiol:is>
            </rdf:Description>
          </rdf:RDF>
        </annotation>
            </species>
      <species id="MNXM3491_i" initialConcentration="1" name="3-Oxostearoyl-[acp]" metaid="_d86d4906_c50c_4fcb_9210_07faf46e965c" sboTerm="SBO:0000247" compartment="i">
        <notes>
          <body xmlns="http://www.w3.org/1999/xhtml">
                <p>FORMULA: C18H33O2SR</p>
                    <p>INCHI:</p>
                    <p>KEGG: C16219</p>
                    <p>MXNREF: MNXM3491</p>
                    <p>SEED: cpd14938</p>
                    <p>SMILES: CCCCCCCCCCCCCCCC(=O)CC(=O)S[*]</p>
                    </body>
          
        </notes>
      </species>
      <species id="bigg_ACP_i" initialConcentration="1" name="holo-[acyl-carrier protein]" metaid="_be20c174_6a35_4045_b7c6_50d342b1f883" sboTerm="SBO:0000247" compartment="i">
        <notes>
          <body xmlns="http://www.w3.org/1999/xhtml">
                <p>BIGG: ACP</p>
                    <p>BIOPATH: ACP-SH, Thiol</p>
                    <p>BRENDA: BG93328</p>
                    <p>CHEBI: 13534, 18359, 14405, 2458, 29256, 9556, 26969, 13696, 47908, 13812, 2585, 22328</p>
                    <p>FORMULA:</p>
                    <p>INCHI:</p>
                    <p>KEGG: C00145, C00229, C00812, C01336, C04298, C16736</p>
                    <p>METACYC: ACP, Alkyl-Thiols, Malonate-Decarboxylases-Thiol-Form, Thiols</p>
                    <p>MXNREF: MNXM925</p>
                    <p>SEED: cpd11493, cpd11622, cpd11753, cpd11849, cpd12512</p>
                    <p>SMILES:</p>
                    <p>UPA: UPC00229</p>
                    </body>
          
        </notes>
        <annotation>
          <rdf:RDF xmlns:rdf="http://www.w3.org/1999/02/22-rdf-syntax-ns#" xmlns:bqmodel="http://biomodels.net/model-qualifiers/" xmlns:bqbiol="http://biomodels.net/biology-qualifiers/">
            <rdf:Description rdf:about="#_be20c174_6a35_4045_b7c6_50d342b1f883">
              <bqbiol:is>
                <rdf:Bag>
                  <rdf:li rdf:resource="urn:miriam:chebi:CHEBI%3A13534"/>
                  <rdf:li rdf:resource="urn:miriam:chebi:CHEBI%3A18359"/>
                  <rdf:li rdf:resource="urn:miriam:chebi:CHEBI%3A29256"/>
                  <rdf:li rdf:resource="urn:miriam:chebi:CHEBI%3A47908"/>
                </rdf:Bag>
              </bqbiol:is>
            </rdf:Description>
          </rdf:RDF>
        </annotation>
            </species>
      <species id="bigg_malACP_i" initialConcentration="1" name="carboxyacetyl-[acyl-carrier protein]" metaid="_05c2e70d_a4a0_444c_9c71_326e67c63d68" sboTerm="SBO:0000247" compartment="i">
        <notes>
          <body xmlns="http://www.w3.org/1999/xhtml">
                <p>BIGG: malACP</p>
                    <p>BRENDA: BG93827</p>
                    <p>CHEBI: 17330, 6662, 14566</p>
                    <p>FORMULA: C3H3O3SR</p>
                    <p>INCHI:</p>
                    <p>KEGG: C01209</p>
                    <p>MXNREF: MNXM184</p>
                    <p>SEED: cpd11492</p>
                    <p>SMILES: [O-]C(=O)CC(=O)S[*]</p>
                    </body>
          
        </notes>
        <annotation>
          <rdf:RDF xmlns:rdf="http://www.w3.org/1999/02/22-rdf-syntax-ns#" xmlns:bqmodel="http://biomodels.net/model-qualifiers/" xmlns:bqbiol="http://biomodels.net/biology-qualifiers/">
            <rdf:Description rdf:about="#_05c2e70d_a4a0_444c_9c71_326e67c63d68">
              <bqbiol:is>
                <rdf:Bag>
                  <rdf:li rdf:resource="urn:miriam:chebi:CHEBI%3A17330"/>
                </rdf:Bag>
              </bqbiol:is>
            </rdf:Description>
          </rdf:RDF>
        </annotation>
            </species>
      <species id="MNXM844_i" initialConcentration="1" name="palmitoyl-[acyl-carrier protein]" metaid="_19678535_c0ec_495d_bc58_7ed3f2ade8cb" sboTerm="SBO:0000247" compartment="i">
        <notes>
          <body xmlns="http://www.w3.org/1999/xhtml">
                <p>CHEBI: 5697</p>
                    <p>FORMULA: C16H31OSR</p>
                    <p>INCHI:</p>
                    <p>KEGG: C05764</p>
                    <p>MXNREF: MNXM844</p>
                    <p>SEED: cpd11476</p>
                    <p>SMILES: CCCCCCCCCCCCCCCC(=O)S[*]</p>
                    </body>
          
        </notes>
        <annotation>
          <rdf:RDF xmlns:rdf="http://www.w3.org/1999/02/22-rdf-syntax-ns#" xmlns:bqmodel="http://biomodels.net/model-qualifiers/" xmlns:bqbiol="http://biomodels.net/biology-qualifiers/">
            <rdf:Description rdf:about="#_19678535_c0ec_495d_bc58_7ed3f2ade8cb">
              <bqbiol:is>
                <rdf:Bag>
                  <rdf:li rdf:resource="urn:miriam:chebi:CHEBI%3A5697"/>
                </rdf:Bag>
              </bqbiol:is>
            </rdf:Description>
          </rdf:RDF>
        </annotation>
            </species>
      <species id="YALI0F30679g_i" initialConcentration="1" name="3-oxoacyl-[acyl-carrier-protein] synthase" metaid="_7a4b624c_b1ba_4b44_b473_4134f0a078c2" boundaryCondition="true" sboTerm="SBO:0000252" compartment="i">
        <annotation>
          <rdf:RDF xmlns:rdf="http://www.w3.org/1999/02/22-rdf-syntax-ns#" xmlns:bqmodel="http://biomodels.net/model-qualifiers/" xmlns:bqbiol="http://biomodels.net/biology-qualifiers/">
            <rdf:Description rdf:about="#_7a4b624c_b1ba_4b44_b473_4134f0a078c2">
              <bqbiol:isEncodedBy>
                <rdf:Bag>
                  <rdf:li rdf:resource="urn:miriam:kegg.genes:yli%3AYALI0F30679g"/>
                </rdf:Bag>
              </bqbiol:isEncodedBy>
              <bqbiol:is>
                <rdf:Bag>
                  <rdf:li rdf:resource="urn:miriam:uniprot:Q6BZV1"/>
                </rdf:Bag>
              </bqbiol:is>
            </rdf:Description>
          </rdf:RDF>
        </annotation>
            </species>
      <species id="bigg_3opalmACP_i" initialConcentration="1" name="3-oxopalmitoyl-[acyl-carrier protein]" metaid="_299802fd_664c_4323_9202_e54dcb050f04" sboTerm="SBO:0000247" compartment="i">
        <notes>
          <body xmlns="http://www.w3.org/1999/xhtml">
                <p>BIGG: 3opalmACP</p>
                    <p>CHEBI: 1639</p>
                    <p>FORMULA: C16H29O2SR</p>
                    <p>INCHI:</p>
                    <p>KEGG: C05762</p>
                    <p>MXNREF: MNXM4345</p>
                    <p>SEED: cpd11485</p>
                    <p>SMILES: CCCCCCCCCCCCCC(=O)CC(=O)S[*]</p>
                    </body>
          
        </notes>
        <annotation>
          <rdf:RDF xmlns:rdf="http://www.w3.org/1999/02/22-rdf-syntax-ns#" xmlns:bqmodel="http://biomodels.net/model-qualifiers/" xmlns:bqbiol="http://biomodels.net/biology-qualifiers/">
            <rdf:Description rdf:about="#_299802fd_664c_4323_9202_e54dcb050f04">
              <bqbiol:is>
                <rdf:Bag>
                  <rdf:li rdf:resource="urn:miriam:chebi:CHEBI%3A1639"/>
                </rdf:Bag>
              </bqbiol:is>
            </rdf:Description>
          </rdf:RDF>
        </annotation>
            </species>
      <species id="bigg_myrsACP_i" initialConcentration="1" name="myristoyl-[acyl-carrier protein]" metaid="_9dbc5c95_71cb_4a40_a99e_8baadccd7bc4" sboTerm="SBO:0000247" compartment="i">
        <notes>
          <body xmlns="http://www.w3.org/1999/xhtml">
                <p>BIGG: myrsACP</p>
                    <p>CHEBI: 50651, 7059, 9476</p>
                    <p>FORMULA: C14H27OSR</p>
                    <p>INCHI:</p>
                    <p>KEGG: C05761</p>
                    <p>MXNREF: MNXM564</p>
                    <p>SEED: cpd11466</p>
                    <p>SMILES: CCCCCCCCCCCCCC(=O)S[*]</p>
                    <p>UPA: UPC05761</p>
                    </body>
          
        </notes>
        <annotation>
          <rdf:RDF xmlns:rdf="http://www.w3.org/1999/02/22-rdf-syntax-ns#" xmlns:bqmodel="http://biomodels.net/model-qualifiers/" xmlns:bqbiol="http://biomodels.net/biology-qualifiers/">
            <rdf:Description rdf:about="#_9dbc5c95_71cb_4a40_a99e_8baadccd7bc4">
              <bqbiol:is>
                <rdf:Bag>
                  <rdf:li rdf:resource="urn:miriam:chebi:CHEBI%3A50651"/>
                </rdf:Bag>
              </bqbiol:is>
            </rdf:Description>
          </rdf:RDF>
        </annotation>
            </species>
      <species id="bigg_3omrsACP_i" initialConcentration="1" name="3-Oxotetradecanoyl-[acp]" metaid="_6b9413ef_afe4_4eca_bfa0_07b206babe06" sboTerm="SBO:0000247" compartment="i">
        <notes>
          <body xmlns="http://www.w3.org/1999/xhtml">
                <p>BIGG: 3omrsACP</p>
                    <p>FORMULA: C14H25O2SR</p>
                    <p>INCHI:</p>
                    <p>KEGG: C05759</p>
                    <p>MXNREF: MNXM4994</p>
                    <p>SEED: cpd11491</p>
                    <p>SMILES: CCCCCCCCCCCC(=O)CC(=O)S[*]</p>
                    </body>
          
        </notes>
      </species>
      <species id="bigg_ddcaACP_i" initialConcentration="1" name="a dodecanoyl-[acp]" metaid="_a006363e_241e_4749_859d_7f733a26865b" sboTerm="SBO:0000247" compartment="i">
        <notes>
          <body xmlns="http://www.w3.org/1999/xhtml">
                <p>BIGG: ddcaACP</p>
                    <p>FORMULA:</p>
                    <p>INCHI:</p>
                    <p>KEGG: C05223</p>
                    <p>METACYC: Dodecanoyl-ACPs</p>
                    <p>MXNREF: MNXM5723</p>
                    <p>SEED: cpd11468</p>
                    <p>SMILES:</p>
                    <p>UPA: UPC05223</p>
                    </body>
          
        </notes>
      </species>
      <species id="bigg_3oddecACP_i" initialConcentration="1" name="3-Oxododecanoyl-[acp]" metaid="_89e04821_b0db_458c_b243_72a3ba6e85c4" sboTerm="SBO:0000247" compartment="i">
        <notes>
          <body xmlns="http://www.w3.org/1999/xhtml">
                <p>BIGG: 3oddecACP</p>
                    <p>FORMULA: C12H21O2SR</p>
                    <p>INCHI:</p>
                    <p>KEGG: C05756</p>
                    <p>MXNREF: MNXM3489</p>
                    <p>SEED: cpd11489</p>
                    <p>SMILES: CCCCCCCCCC(=O)CC(=O)S[*]</p>
                    </body>
          
        </notes>
      </species>
      <species id="bigg_dcaACP_i" initialConcentration="1" name="decanoyl-[acyl-carrier protein]" metaid="_65294ac2_2a0e_49e8_8bde_c6e1f7d9770b" sboTerm="SBO:0000247" compartment="i">
        <notes>
          <body xmlns="http://www.w3.org/1999/xhtml">
                <p>BIGG: dcaACP</p>
                    <p>CHEBI: 4349</p>
                    <p>FORMULA: C10H19OSR</p>
                    <p>INCHI:</p>
                    <p>KEGG: C05755</p>
                    <p>MXNREF: MNXM1473</p>
                    <p>SEED: cpd11474</p>
                    <p>SMILES: CCCCCCCCCC(=O)S[*]</p>
                    </body>
          
        </notes>
        <annotation>
          <rdf:RDF xmlns:rdf="http://www.w3.org/1999/02/22-rdf-syntax-ns#" xmlns:bqmodel="http://biomodels.net/model-qualifiers/" xmlns:bqbiol="http://biomodels.net/biology-qualifiers/">
            <rdf:Description rdf:about="#_65294ac2_2a0e_49e8_8bde_c6e1f7d9770b">
              <bqbiol:is>
                <rdf:Bag>
                  <rdf:li rdf:resource="urn:miriam:chebi:CHEBI%3A4349"/>
                </rdf:Bag>
              </bqbiol:is>
            </rdf:Description>
          </rdf:RDF>
        </annotation>
            </species>
      <species id="bigg_3odecACP_i" initialConcentration="1" name="3-Oxodecanoyl-[acp]" metaid="_9901bbdc_5c18_4339_b436_03891b1f2de4" sboTerm="SBO:0000247" compartment="i">
        <notes>
          <body xmlns="http://www.w3.org/1999/xhtml">
                <p>BIGG: 3odecACP</p>
                    <p>FORMULA: C10H17O2SR</p>
                    <p>INCHI:</p>
                    <p>KEGG: C05753</p>
                    <p>MXNREF: MNXM3854</p>
                    <p>SEED: cpd11487</p>
                    <p>SMILES: CCCCCCCC(=O)CC(=O)S[*]</p>
                    </body>
          
        </notes>
      </species>
      <species id="bigg_ocACP_i" initialConcentration="1" name="octanoyl-[acyl-carrier protein]" metaid="_1867447c_2294_4010_ae42_b04cdf3f3904" sboTerm="SBO:0000247" compartment="i">
        <notes>
          <body xmlns="http://www.w3.org/1999/xhtml">
                <p>BIGG: ocACP</p>
                    <p>CHEBI: 7725</p>
                    <p>FORMULA: C8H15OSR</p>
                    <p>INCHI:</p>
                    <p>KEGG: C05752</p>
                    <p>MXNREF: MNXM979</p>
                    <p>SEED: cpd11470</p>
                    <p>SMILES: CCCCCCCC(=O)S[*]</p>
                    <p>UPA: UPC05752</p>
                    </body>
          
        </notes>
        <annotation>
          <rdf:RDF xmlns:rdf="http://www.w3.org/1999/02/22-rdf-syntax-ns#" xmlns:bqmodel="http://biomodels.net/model-qualifiers/" xmlns:bqbiol="http://biomodels.net/biology-qualifiers/">
            <rdf:Description rdf:about="#_1867447c_2294_4010_ae42_b04cdf3f3904">
              <bqbiol:is>
                <rdf:Bag>
                  <rdf:li rdf:resource="urn:miriam:chebi:CHEBI%3A7725"/>
                </rdf:Bag>
              </bqbiol:is>
            </rdf:Description>
          </rdf:RDF>
        </annotation>
            </species>
      <species id="bigg_3ooctACP_i" initialConcentration="1" name="3-Oxooctanoyl-[acp]" metaid="_4bd28d18_415f_4d68_8ef3_9942a1972b48" sboTerm="SBO:0000247" compartment="i">
        <notes>
          <body xmlns="http://www.w3.org/1999/xhtml">
                <p>BIGG: 3ooctACP</p>
                    <p>FORMULA: C8H13O2SR</p>
                    <p>INCHI:</p>
                    <p>KEGG: C05750</p>
                    <p>MXNREF: MNXM4344</p>
                    <p>SEED: cpd11490</p>
                    <p>SMILES: CCCCCC(=O)CC(=O)S[*]</p>
                    </body>
          
        </notes>
      </species>
      <species id="bigg_hexACP_i" initialConcentration="1" name="Hexanoyl-[acp]" metaid="_e606b624_7063_4480_873c_80fd684b15fc" sboTerm="SBO:0000247" compartment="i">
        <notes>
          <body xmlns="http://www.w3.org/1999/xhtml">
                <p>BIGG: hexACP</p>
                    <p>FORMULA: C6H11OSR</p>
                    <p>INCHI:</p>
                    <p>KEGG: C05749</p>
                    <p>MXNREF: MNXM3617</p>
                    <p>SEED: cpd11472</p>
                    <p>SMILES: CCCCCC(=O)S[*]</p>
                    </body>
          
        </notes>
      </species>
      <species id="bigg_3ohexACP_i" initialConcentration="1" name="3-Oxohexanoyl-[acp]" metaid="_a2e95ea5_7638_4323_a3f4_1f84c1b5d93d" sboTerm="SBO:0000247" compartment="i">
        <notes>
          <body xmlns="http://www.w3.org/1999/xhtml">
                <p>BIGG: 3ohexACP</p>
                    <p>FORMULA: C6H9O2SR</p>
                    <p>INCHI:</p>
                    <p>KEGG: C05746</p>
                    <p>MXNREF: MNXM4993</p>
                    <p>SEED: cpd11486</p>
                    <p>SMILES: CCCC(=O)CC(=O)S[*]</p>
                    </body>
          
        </notes>
      </species>
      <species id="bigg_butACP_i" initialConcentration="1" name="Butyryl-[acp]" metaid="_33ae9017_3257_4967_9d9b_59f8bc469d9c" sboTerm="SBO:0000247" compartment="i">
        <notes>
          <body xmlns="http://www.w3.org/1999/xhtml">
                <p>BIGG: butACP</p>
                    <p>BRENDA: BG92684</p>
                    <p>FORMULA: C4H7OSR</p>
                    <p>INCHI:</p>
                    <p>KEGG: C05745</p>
                    <p>MXNREF: MNXM2645</p>
                    <p>SEED: cpd11464</p>
                    <p>SMILES: CCCC(=O)S[*]</p>
                    </body>
          
        </notes>
      </species>
      <species id="bigg_tpalm2eACP_i" initialConcentration="1" name="trans-Hexadec-2-enoyl-[acp]" metaid="_ef3e70b6_c937_4ee6_9795_2a1ff1d06fe2" sboTerm="SBO:0000247" compartment="i">
        <notes>
          <body xmlns="http://www.w3.org/1999/xhtml">
                <p>BIGG: tpalm2eACP</p>
                    <p>FORMULA: C16H29OSR</p>
                    <p>INCHI:</p>
                    <p>KEGG: C05763</p>
                    <p>MXNREF: MNXM3105</p>
                    <p>SEED: cpd11477</p>
                    <p>SMILES: CCCCCCCCCCCCC\C=C\C(=O)S[*]</p>
                    </body>
          
        </notes>
      </species>
      <species id="YALI0B15059g_i" initialConcentration="1" name="Fatty acid synthase subunit beta" metaid="_b60783ed_e8ed_4e24_9640_5ed7abec1861" boundaryCondition="true" sboTerm="SBO:0000252" compartment="i">
        <annotation>
          <rdf:RDF xmlns:rdf="http://www.w3.org/1999/02/22-rdf-syntax-ns#" xmlns:bqmodel="http://biomodels.net/model-qualifiers/" xmlns:bqbiol="http://biomodels.net/biology-qualifiers/">
            <rdf:Description rdf:about="#_b60783ed_e8ed_4e24_9640_5ed7abec1861">
              <bqbiol:isEncodedBy>
                <rdf:Bag>
                  <rdf:li rdf:resource="urn:miriam:kegg.genes:yli%3AYALI0B15059g"/>
                </rdf:Bag>
              </bqbiol:isEncodedBy>
              <bqbiol:is>
                <rdf:Bag>
                  <rdf:li rdf:resource="urn:miriam:uniprot:P34229"/>
                </rdf:Bag>
              </bqbiol:is>
            </rdf:Description>
          </rdf:RDF>
        </annotation>
            </species>
      <species id="bigg_3hpalmACP_i" initialConcentration="1" name="(3R)-3-Hydroxypalmitoyl-[acyl-carrier protein]" metaid="_3649cf04_e77f_48ce_b4f8_f0ab37cad826" sboTerm="SBO:0000247" compartment="i">
        <notes>
          <body xmlns="http://www.w3.org/1999/xhtml">
                <p>BIGG: 3hpalmACP</p>
                    <p>FORMULA: C16H31O2SR</p>
                    <p>INCHI:</p>
                    <p>KEGG: C04633</p>
                    <p>MXNREF: MNXM2576</p>
                    <p>SEED: cpd11481</p>
                    <p>SMILES: CCCCCCCCCCCCC[C@@H](O)CC(=O)S[*]</p>
                    </body>
          
        </notes>
      </species>
      <species id="YALI0B19382g_i" initialConcentration="1" name="YALI0B19382p" metaid="_d8d273d7_c35e_407d_be6f_078a8d58bd60" boundaryCondition="true" sboTerm="SBO:0000252" compartment="i">
        <annotation>
          <rdf:RDF xmlns:rdf="http://www.w3.org/1999/02/22-rdf-syntax-ns#" xmlns:bqmodel="http://biomodels.net/model-qualifiers/" xmlns:bqbiol="http://biomodels.net/biology-qualifiers/">
            <rdf:Description rdf:about="#_d8d273d7_c35e_407d_be6f_078a8d58bd60">
              <bqbiol:isEncodedBy>
                <rdf:Bag>
                  <rdf:li rdf:resource="urn:miriam:kegg.genes:yli%3AYALI0B19382g"/>
                </rdf:Bag>
              </bqbiol:isEncodedBy>
              <bqbiol:is>
                <rdf:Bag>
                  <rdf:li rdf:resource="urn:miriam:uniprot:Q6CE16"/>
                </rdf:Bag>
              </bqbiol:is>
            </rdf:Description>
          </rdf:RDF>
        </annotation>
            </species>
      <species id="bigg_tmrs2eACP_i" initialConcentration="1" name="trans-Tetradec-2-enoyl-[acp]" metaid="_9551f3a9_c4e2_41c9_a062_342f2bc70c23" sboTerm="SBO:0000247" compartment="i">
        <notes>
          <body xmlns="http://www.w3.org/1999/xhtml">
                <p>BIGG: tmrs2eACP</p>
                    <p>FORMULA: C14H25OSR</p>
                    <p>INCHI:</p>
                    <p>KEGG: C05760</p>
                    <p>MXNREF: MNXM3106</p>
                    <p>SEED: cpd11467</p>
                    <p>SMILES: CCCCCCCCCCC\C=C\C(=O)S[*]</p>
                    </body>
          
        </notes>
      </species>
      <species id="bigg_3hmrsACP_i" initialConcentration="1" name="(3R)-3-Hydroxytetradecanoyl-[acyl-carrier protein]" metaid="_5b1570d2_8f2b_47bc_bdc6_341e0964a980" sboTerm="SBO:0000247" compartment="i">
        <notes>
          <body xmlns="http://www.w3.org/1999/xhtml">
                <p>BIGG: 3hmrsACP</p>
                    <p>BRENDA: BG93410</p>
                    <p>FORMULA: C14H27O2SR</p>
                    <p>INCHI:</p>
                    <p>KEGG: C04688</p>
                    <p>MXNREF: MNXM1298</p>
                    <p>SEED: cpd11484</p>
                    <p>SMILES: CCCCCCCCCCC[C@@H](O)CC(=O)S[*]</p>
                    <p>UPA: UPC04688</p>
                    </body>
          
        </notes>
      </species>
      <species id="bigg_tddec2eACP_i" initialConcentration="1" name="trans-Dodec-2-enoyl-[acp]" metaid="_2210ddec_9344_4588_a604_1a595eebc1b1" sboTerm="SBO:0000247" compartment="i">
        <notes>
          <body xmlns="http://www.w3.org/1999/xhtml">
                <p>BIGG: tddec2eACP</p>
                    <p>FORMULA: C12H21OSR</p>
                    <p>INCHI:</p>
                    <p>KEGG: C05758</p>
                    <p>MXNREF: MNXM3374</p>
                    <p>SEED: cpd11469</p>
                    <p>SMILES: CCCCCCCCC\C=C\C(=O)S[*]</p>
                    </body>
          
        </notes>
      </species>
      <species id="bigg_3hddecACP_i" initialConcentration="1" name="(R)-3-Hydroxydodecanoyl-[acp]" metaid="_57df435b_ac2e_4f1a_a466_63dca96062c4" sboTerm="SBO:0000247" compartment="i">
        <notes>
          <body xmlns="http://www.w3.org/1999/xhtml">
                <p>BIGG: 3hddecACP</p>
                    <p>FORMULA: C12H23O2SR</p>
                    <p>INCHI:</p>
                    <p>KEGG: C05757</p>
                    <p>MXNREF: MNXM3407</p>
                    <p>SEED: cpd11480</p>
                    <p>SMILES: CCCCCCCCC[C@@H](O)CC(=O)S[*]</p>
                    </body>
          
        </notes>
      </species>
      <species id="bigg_tdec2eACP_i" initialConcentration="1" name="trans-Dec-2-enoyl-[acp]" metaid="_82037880_49f6_4135_b7a5_e55c3a12db57" sboTerm="SBO:0000247" compartment="i">
        <notes>
          <body xmlns="http://www.w3.org/1999/xhtml">
                <p>BIGG: tdec2eACP</p>
                    <p>FORMULA: C10H17OSR</p>
                    <p>INCHI:</p>
                    <p>KEGG: C05754</p>
                    <p>MXNREF: MNXM2737</p>
                    <p>SEED: cpd11475</p>
                    <p>SMILES: CCCCCCC\C=C\C(=O)S[*]</p>
                    </body>
          
        </notes>
      </species>
      <species id="bigg_3hdecACP_i" initialConcentration="1" name="(3R)-3-Hydroxydecanoyl-[acyl-carrier protein]" metaid="_169731fd_ce9e_4809_b9b7_163e6f87fb02" sboTerm="SBO:0000247" compartment="i">
        <notes>
          <body xmlns="http://www.w3.org/1999/xhtml">
                <p>BIGG: 3hdecACP</p>
                    <p>FORMULA: C10H19O2SR</p>
                    <p>INCHI:</p>
                    <p>KEGG: C04619</p>
                    <p>MXNREF: MNXM2575</p>
                    <p>SEED: cpd11482</p>
                    <p>SMILES: CCCCCCC[C@@H](O)CC(=O)S[*]</p>
                    </body>
          
        </notes>
      </species>
      <species id="bigg_toct2eACP_i" initialConcentration="1" name="trans-Oct-2-enoyl-[acp]" metaid="_8814e313_2111_4b1b_9168_13990ffb0d70" sboTerm="SBO:0000247" compartment="i">
        <notes>
          <body xmlns="http://www.w3.org/1999/xhtml">
                <p>BIGG: toct2eACP</p>
                    <p>FORMULA: C8H13OSR</p>
                    <p>INCHI:</p>
                    <p>KEGG: C05751</p>
                    <p>MXNREF: MNXM3720</p>
                    <p>SEED: cpd11471</p>
                    <p>SMILES: CCCCC\C=C\C(=O)S[*]</p>
                    </body>
          
        </notes>
      </species>
      <species id="bigg_3hoctACP_i" initialConcentration="1" name="(3R)-3-Hydroxyoctanoyl-[acyl-carrier protein]" metaid="_9770d09d_6065_48ec_a320_962d52819851" sboTerm="SBO:0000247" compartment="i">
        <notes>
          <body xmlns="http://www.w3.org/1999/xhtml">
                <p>BIGG: 3hoctACP</p>
                    <p>FORMULA: C8H15O2SR</p>
                    <p>INCHI:</p>
                    <p>KEGG: C04620</p>
                    <p>MXNREF: MNXM3746</p>
                    <p>SEED: cpd11483</p>
                    <p>SMILES: CCCCC[C@@H](O)CC(=O)S[*]</p>
                    </body>
          
        </notes>
      </species>
      <species id="bigg_thex2eACP_i" initialConcentration="1" name="trans-Hex-2-enoyl-[acp]" metaid="_3fc2a499_f92a_4412_8a5d_5e8c46653e39" sboTerm="SBO:0000247" compartment="i">
        <notes>
          <body xmlns="http://www.w3.org/1999/xhtml">
                <p>BIGG: thex2eACP</p>
                    <p>FORMULA: C6H9OSR</p>
                    <p>INCHI:</p>
                    <p>KEGG: C05748</p>
                    <p>MXNREF: MNXM3719</p>
                    <p>SEED: cpd11473</p>
                    <p>SMILES: CCC\C=C\C(=O)S[*]</p>
                    </body>
          
        </notes>
      </species>
      <species id="bigg_3hhexACP_i" initialConcentration="1" name="(R)-3-Hydroxyhexanoyl-[acp]" metaid="_a04bd3e3_c629_48c5_991b_864e32a9c7a0" sboTerm="SBO:0000247" compartment="i">
        <notes>
          <body xmlns="http://www.w3.org/1999/xhtml">
                <p>BIGG: 3hhexACP</p>
                    <p>FORMULA: C6H11O2SR</p>
                    <p>INCHI:</p>
                    <p>KEGG: C05747</p>
                    <p>MXNREF: MNXM4199</p>
                    <p>SEED: cpd11479</p>
                    <p>SMILES: CCC[C@@H](O)CC(=O)S[*]</p>
                    </body>
          
        </notes>
      </species>
      <species id="bigg_but2eACP_i" initialConcentration="1" name="But-2-enoyl-[acyl-carrier protein]" metaid="_679e9844_6cf5_41fa_b936_75de8c89f0de" sboTerm="SBO:0000247" compartment="i">
        <notes>
          <body xmlns="http://www.w3.org/1999/xhtml">
                <p>BIGG: but2eACP</p>
                    <p>FORMULA: C4H5OSR</p>
                    <p>INCHI:</p>
                    <p>KEGG: C04246</p>
                    <p>MXNREF: MNXM3229</p>
                    <p>SEED: cpd11465</p>
                    <p>SMILES: C\C=C\C(=O)S[*]</p>
                    </body>
          
        </notes>
      </species>
      <species id="MNXM6007_i" initialConcentration="1" name="(3R)-3-Hydroxybutanoyl-[acyl-carrier protein]" metaid="_49677d49_acda_45f3_9fd2_449bfda6582b" sboTerm="SBO:0000247" compartment="i">
        <notes>
          <body xmlns="http://www.w3.org/1999/xhtml">
                <p>FORMULA: C4H7O2SR</p>
                    <p>INCHI:</p>
                    <p>KEGG: C04618</p>
                    <p>MXNREF: MNXM6007</p>
                    <p>SEED: cpd11478</p>
                    <p>SMILES: C[C@@H](O)CC(=O)S[*]</p>
                    </body>
          
        </notes>
      </species>
      <species id="bigg_actACP_i" initialConcentration="1" name="acetoacetyl-[acyl-carrier protein]" metaid="_cd5f677c_e3ca_4f8a_8fcb_1a5777d8bc99" sboTerm="SBO:0000247" compartment="i">
        <notes>
          <body xmlns="http://www.w3.org/1999/xhtml">
                <p>BIGG: actACP</p>
                    <p>CHEBI: 2393</p>
                    <p>FORMULA: C4H5O2SR</p>
                    <p>INCHI:</p>
                    <p>KEGG: C05744</p>
                    <p>MXNREF: MNXM1223</p>
                    <p>SEED: cpd11488</p>
                    <p>SMILES: CC(=O)CC(=O)S[*]</p>
                    </body>
          
        </notes>
        <annotation>
          <rdf:RDF xmlns:rdf="http://www.w3.org/1999/02/22-rdf-syntax-ns#" xmlns:bqmodel="http://biomodels.net/model-qualifiers/" xmlns:bqbiol="http://biomodels.net/biology-qualifiers/">
            <rdf:Description rdf:about="#_cd5f677c_e3ca_4f8a_8fcb_1a5777d8bc99">
              <bqbiol:is>
                <rdf:Bag>
                  <rdf:li rdf:resource="urn:miriam:chebi:CHEBI%3A2393"/>
                </rdf:Bag>
              </bqbiol:is>
            </rdf:Description>
          </rdf:RDF>
        </annotation>
            </species>
      <species id="bigg_acACP_i" initialConcentration="1" name="acetyl-[acyl-carrier protein]" metaid="_411237a7_e545_46fe_8bd0_84963931a561" sboTerm="SBO:0000247" compartment="i">
        <notes>
          <body xmlns="http://www.w3.org/1999/xhtml">
                <p>BIGG: acACP</p>
                    <p>BRENDA: BG93575</p>
                    <p>CHEBI: 17093, 13713, 2409</p>
                    <p>FORMULA: C2H3OSR</p>
                    <p>INCHI:</p>
                    <p>KEGG: C03939, C04334</p>
                    <p>METACYC: ACETYL-ACP</p>
                    <p>MXNREF: MNXM1269</p>
                    <p>SEED: cpd11494, cpd12520</p>
                    <p>SMILES: CC(=O)S[*]</p>
                    </body>
          
        </notes>
        <annotation>
          <rdf:RDF xmlns:rdf="http://www.w3.org/1999/02/22-rdf-syntax-ns#" xmlns:bqmodel="http://biomodels.net/model-qualifiers/" xmlns:bqbiol="http://biomodels.net/biology-qualifiers/">
            <rdf:Description rdf:about="#_411237a7_e545_46fe_8bd0_84963931a561">
              <bqbiol:is>
                <rdf:Bag>
                  <rdf:li rdf:resource="urn:miriam:chebi:CHEBI%3A17093"/>
                </rdf:Bag>
              </bqbiol:is>
            </rdf:Description>
          </rdf:RDF>
        </annotation>
            </species>
      <species id="bigg_malcoa_i" initialConcentration="1" charge="-5" name="malonyl-CoA(5-)" metaid="_6d49b868_7740_4e1a_a0b3_76feffab0fde" sboTerm="SBO:0000247" compartment="i">
        <notes>
          <body xmlns="http://www.w3.org/1999/xhtml">
                <p>BIGG: malcoa</p>
                    <p>BIOPATH: Malonyl-CoA</p>
                    <p>BRENDA: BG13046</p>
                    <p>CHARGE: -5</p>
                    <p>CHEBI: 15531, 6661, 14565, 25135, 43979, 57384</p>
                    <p>FORMULA: C24H33N7O19P3S</p>
                    <p>HMDB: HMDB01175</p>
                    <p>INCHI: InChI=1S/C24H38N7O19P3S/c1-24(2,19(37)22(38)27-4-3-13(32)26-5-6-54-15(35)7-14(33)34)9-47-53(44,45)50-52(42,43)46-8-12-18(49-51(39,40)41)17(36)23(48-12)31-11-30-16-20(25)28-10-29-21(16)31/h10-12,17-19,23,36-37H,3-9H2,1-2H3,(H,26,32)(H,27,38)(H,33,34)(H,42,43)(H,44,45)(H2,25,28,29)(H2,39,40,41)/p-5/t12-,17-,18-,19+,23-/m1/s1</p>
                    <p>KEGG: C00083</p>
                    <p>MXNREF: MNXM40</p>
                    <p>REACTOME: 29508, 2046066</p>
                    <p>SEED: cpd00070</p>
                    <p>SMILES: CC(C)(COP([O-])(=O)OP([O-])(=O)OC[C@H]1O[C@H]([C@H](O)[C@@H]1OP([O-])([O-])=O)N1C=NC2=C(N)N=CN=C12)[C@@H](O)C(=O)NCCC(=O)NCCSC(=O)CC([O-])=O</p>
                    <p>UPA: UPC00083</p>
                    </body>
          
        </notes>
        <annotation>
          <rdf:RDF xmlns:rdf="http://www.w3.org/1999/02/22-rdf-syntax-ns#" xmlns:bqmodel="http://biomodels.net/model-qualifiers/" xmlns:bqbiol="http://biomodels.net/biology-qualifiers/">
            <rdf:Description rdf:about="#_6d49b868_7740_4e1a_a0b3_76feffab0fde">
              <bqbiol:is>
                <rdf:Bag>
                  <rdf:li rdf:resource="urn:miriam:chebi:CHEBI%3A15531"/>
                  <rdf:li rdf:resource="urn:miriam:chebi:CHEBI%3A57384"/>
                </rdf:Bag>
              </bqbiol:is>
            </rdf:Description>
          </rdf:RDF>
        </annotation>
            </species>
      <species id="MNXM96075_i" initialConcentration="1" name="Holo-[carboxylase]" metaid="_49712efc_47de_4110_83b8_63a2491e828c" sboTerm="SBO:0000247" compartment="i">
        <notes>
          <body xmlns="http://www.w3.org/1999/xhtml">
                <p>BRENDA: BG94276</p>
                    <p>FORMULA: C17H27N5O4SR2</p>
                    <p>INCHI:</p>
                    <p>KEGG: C06250</p>
                    <p>MXNREF: MNXM96075</p>
                    <p>SEED: cpd12848</p>
                    <p>SMILES: [*]NC(=O)[C@H](CCCCNC(=O)CCCC[C@@H]1SCC2NC(=O)NC12)NC([*])=O</p>
                    </body>
          
        </notes>
      </species>
      <species id="MNXM5655_i" initialConcentration="1" name="Carboxybiotin-carboxyl-carrier protein" metaid="_a907120b_4338_4f01_90b9_19737a3f2d0d" sboTerm="SBO:0000247" compartment="i">
        <notes>
          <body xmlns="http://www.w3.org/1999/xhtml">
                <p>BRENDA: BG94279</p>
                    <p>FORMULA: C18H26N5O6SR2</p>
                    <p>INCHI:</p>
                    <p>KEGG: C04419</p>
                    <p>MXNREF: MNXM5655</p>
                    <p>SEED: cpd12543</p>
                    <p>SMILES: [O-]C(=O)N1C2CS[C@@H](CCCCC(=O)NCCCC[C@H](NC([*])=O)C(=O)N[*])C2NC1=O</p>
                    </body>
          
        </notes>
      </species>
      <species id="YALI0C11407g_i" initialConcentration="1" name="YALI0C11407p" metaid="_46050995_e26b_41e9_833f_5cc60fc61c7d" boundaryCondition="true" sboTerm="SBO:0000252" compartment="i">
        <annotation>
          <rdf:RDF xmlns:rdf="http://www.w3.org/1999/02/22-rdf-syntax-ns#" xmlns:bqmodel="http://biomodels.net/model-qualifiers/" xmlns:bqbiol="http://biomodels.net/biology-qualifiers/">
            <rdf:Description rdf:about="#_46050995_e26b_41e9_833f_5cc60fc61c7d">
              <bqbiol:isEncodedBy>
                <rdf:Bag>
                  <rdf:li rdf:resource="urn:miriam:kegg.genes:yli%3AYALI0C11407g"/>
                </rdf:Bag>
              </bqbiol:isEncodedBy>
              <bqbiol:is>
                <rdf:Bag>
                  <rdf:li rdf:resource="urn:miriam:uniprot:Q6CC91"/>
                </rdf:Bag>
              </bqbiol:is>
            </rdf:Description>
          </rdf:RDF>
        </annotation>
            </species>
      <species id="bigg_hdca_i" initialConcentration="1" charge="-1" name="palmitate" metaid="_8fbbe8a1_6dc7_47a7_a9c8_31e343af20cf" sboTerm="SBO:0000247" compartment="i">
        <notes>
          <body xmlns="http://www.w3.org/1999/xhtml">
                <p>BIGG: hdca</p>
                    <p>BIOPATH: Palmitate</p>
                    <p>BRENDA: BG36211</p>
                    <p>CHARGE: -1</p>
                    <p>CHEBI: 15756, 24541, 24540, 44952, 29889, 14730, 233028, 7896, 231736</p>
                    <p>FORMULA: C16H31O2</p>
                    <p>HMDB: HMDB00220</p>
                    <p>INCHI: InChI=1S/C16H32O2/c1-2-3-4-5-6-7-8-9-10-11-12-13-14-15-16(17)18/h2-15H2,1H3,(H,17,18)/p-1</p>
                    <p>KEGG: C00249, D05341</p>
                    <p>LIPIDMAPS: LMFA01010001</p>
                    <p>METACYC: PALMITATE</p>
                    <p>MXNREF: MNXM108</p>
                    <p>REACTOME: 76168, 426576, 390435</p>
                    <p>SEED: cpd00214</p>
                    <p>SMILES: CCCCCCCCCCCCCCCC([O-])=O</p>
                    </body>
          
        </notes>
        <annotation>
          <rdf:RDF xmlns:rdf="http://www.w3.org/1999/02/22-rdf-syntax-ns#" xmlns:bqmodel="http://biomodels.net/model-qualifiers/" xmlns:bqbiol="http://biomodels.net/biology-qualifiers/">
            <rdf:Description rdf:about="#_8fbbe8a1_6dc7_47a7_a9c8_31e343af20cf">
              <bqbiol:is>
                <rdf:Bag>
                  <rdf:li rdf:resource="urn:miriam:chebi:CHEBI%3A15756"/>
                  <rdf:li rdf:resource="urn:miriam:chebi:CHEBI%3A7896"/>
                </rdf:Bag>
              </bqbiol:is>
            </rdf:Description>
          </rdf:RDF>
        </annotation>
            </species>
      <species id="bigg_pmtcoa_i" initialConcentration="1" charge="-4" name="palmitoyl-CoA" metaid="_840e72dd_16ae_4f35_9371_4cf500ea77a9" sboTerm="SBO:0000247" compartment="i">
        <notes>
          <body xmlns="http://www.w3.org/1999/xhtml">
                <p>BIGG: pmtcoa</p>
                    <p>BIOPATH: Palmitoyl-CoA</p>
                    <p>BRENDA: BG17277</p>
                    <p>CHARGE: -4</p>
                    <p>CHEBI: 15525, 24543, 14397, 7898, 14732, 24544, 57379</p>
                    <p>FORMULA: C37H62N7O17P3S</p>
                    <p>HMDB: HMDB01338</p>
                    <p>INCHI: InChI=1S/C37H66N7O17P3S/c1-4-5-6-7-8-9-10-11-12-13-14-15-16-17-28(46)65-21-20-39-27(45)18-19-40-35(49)32(48)37(2,3)23-58-64(55,56)61-63(53,54)57-22-26-31(60-62(50,51)52)30(47)36(59-26)44-25-43-29-33(38)41-24-42-34(29)44/h24-26,30-32,36,47-48H,4-23H2,1-3H3,(H,39,45)(H,40,49)(H,53,54)(H,55,56)(H2,38,41,42)(H2,50,51,52)/p-4/t26-,30-,31-,32+,36-/m1/s1</p>
                    <p>KEGG: C00154</p>
                    <p>LIPIDMAPS: LMFA07050002</p>
                    <p>METACYC: PALMITYL-COA</p>
                    <p>MXNREF: MNXM88</p>
                    <p>REACTOME: 200993, 77281, 390426</p>
                    <p>SEED: cpd00134</p>
                    <p>SMILES: CCCCCCCCCCCCCCCC(=O)SCCNC(=O)CCNC(=O)[C@H](O)C(C)(C)COP([O-])(=O)OP([O-])(=O)OC[C@H]1O[C@H]([C@H](O)[C@@H]1OP([O-])([O-])=O)N1C=NC2=C(N)N=CN=C12</p>
                    </body>
          
        </notes>
        <annotation>
          <rdf:RDF xmlns:rdf="http://www.w3.org/1999/02/22-rdf-syntax-ns#" xmlns:bqmodel="http://biomodels.net/model-qualifiers/" xmlns:bqbiol="http://biomodels.net/biology-qualifiers/">
            <rdf:Description rdf:about="#_840e72dd_16ae_4f35_9371_4cf500ea77a9">
              <bqbiol:is>
                <rdf:Bag>
                  <rdf:li rdf:resource="urn:miriam:chebi:CHEBI%3A15525"/>
                  <rdf:li rdf:resource="urn:miriam:chebi:CHEBI%3A24544"/>
                  <rdf:li rdf:resource="urn:miriam:chebi:CHEBI%3A57379"/>
                </rdf:Bag>
              </bqbiol:is>
            </rdf:Description>
          </rdf:RDF>
        </annotation>
            </species>
      <species id="YALI0F14135g_i" initialConcentration="1" name="YALI0F14135p" metaid="_8512184c_1896_457d_a296_fb7b0ae6f679" boundaryCondition="true" sboTerm="SBO:0000252" compartment="i">
        <annotation>
          <rdf:RDF xmlns:rdf="http://www.w3.org/1999/02/22-rdf-syntax-ns#" xmlns:bqmodel="http://biomodels.net/model-qualifiers/" xmlns:bqbiol="http://biomodels.net/biology-qualifiers/">
            <rdf:Description rdf:about="#_8512184c_1896_457d_a296_fb7b0ae6f679">
              <bqbiol:isEncodedBy>
                <rdf:Bag>
                  <rdf:li rdf:resource="urn:miriam:kegg.genes:yli%3AYALI0F14135g"/>
                </rdf:Bag>
              </bqbiol:isEncodedBy>
              <bqbiol:is>
                <rdf:Bag>
                  <rdf:li rdf:resource="urn:miriam:uniprot:Q6C1R3"/>
                </rdf:Bag>
              </bqbiol:is>
            </rdf:Description>
          </rdf:RDF>
        </annotation>
            </species>
      <species id="bigg_hdd2coa_i" initialConcentration="1" charge="-4" name="(E)-hexadec-2-enoyl-CoA" metaid="_bf70b13c_8605_4153_8693_7ab49d1a0704" sboTerm="SBO:0000247" compartment="i">
        <notes>
          <body xmlns="http://www.w3.org/1999/xhtml">
                <p>BIGG: hdd2coa</p>
                    <p>BIOPATH: trans-Hexadec-2-enoyl-CoA</p>
                    <p>BRENDA: BG17261</p>
                    <p>CHARGE: -4</p>
                    <p>CHEBI: 28935, 27047, 10728, 52381, 61526</p>
                    <p>FORMULA: C37H60N7O17P3S</p>
                    <p>HMDB: HMDB03945, HMDB06533</p>
                    <p>INCHI: InChI=1S/C37H64N7O17P3S/c1-4-5-6-7-8-9-10-11-12-13-14-15-16-17-28(46)65-21-20-39-27(45)18-19-40-35(49)32(48)37(2,3)23-58-64(55,56)61-63(53,54)57-22-26-31(60-62(50,51)52)30(47)36(59-26)44-25-43-29-33(38)41-24-42-34(29)44/h16-17,24-26,30-32,36,47-48H,4-15,18-23H2,1-3H3,(H,39,45)(H,40,49)(H,53,54)(H,55,56)(H2,38,41,42)(H2,50,51,52)/p-4/b17-16+/t26-,30-,31-,32+,36-/m1/s1</p>
                    <p>KEGG: C05272</p>
                    <p>METACYC: CPD0-2117</p>
                    <p>MXNREF: MNXM581</p>
                    <p>REACTOME: 77284</p>
                    <p>SEED: cpd03126</p>
                    <p>SMILES: CCCCCCCCCCCCC\C=C\C(=O)SCCNC(=O)CCNC(=O)[C@H](O)C(C)(C)COP(=O)([O-])OP(=O)([O-])OC[C@H]1O[C@H]([C@H](O)[C@@H]1OP([O-])([O-])=O)N1C=NC2=C(N)N=CN=C12</p>
                    </body>
          
        </notes>
        <annotation>
          <rdf:RDF xmlns:rdf="http://www.w3.org/1999/02/22-rdf-syntax-ns#" xmlns:bqmodel="http://biomodels.net/model-qualifiers/" xmlns:bqbiol="http://biomodels.net/biology-qualifiers/">
            <rdf:Description rdf:about="#_bf70b13c_8605_4153_8693_7ab49d1a0704">
              <bqbiol:is>
                <rdf:Bag>
                  <rdf:li rdf:resource="urn:miriam:chebi:CHEBI%3A28935"/>
                  <rdf:li rdf:resource="urn:miriam:chebi:CHEBI%3A52381"/>
                  <rdf:li rdf:resource="urn:miriam:chebi:CHEBI%3A61526"/>
                </rdf:Bag>
              </bqbiol:is>
            </rdf:Description>
          </rdf:RDF>
        </annotation>
            </species>
      <species id="YALI0C19624g_i" initialConcentration="1" name="Probable trans-2-enoyl-CoA reductase, mitochondrial" metaid="_e86c2407_4658_4a0b_8480_118a7a733cd2" boundaryCondition="true" sboTerm="SBO:0000252" compartment="i">
        <annotation>
          <rdf:RDF xmlns:rdf="http://www.w3.org/1999/02/22-rdf-syntax-ns#" xmlns:bqmodel="http://biomodels.net/model-qualifiers/" xmlns:bqbiol="http://biomodels.net/biology-qualifiers/">
            <rdf:Description rdf:about="#_e86c2407_4658_4a0b_8480_118a7a733cd2">
              <bqbiol:isEncodedBy>
                <rdf:Bag>
                  <rdf:li rdf:resource="urn:miriam:kegg.genes:yli%3AYALI0C19624g"/>
                </rdf:Bag>
              </bqbiol:isEncodedBy>
              <bqbiol:is>
                <rdf:Bag>
                  <rdf:li rdf:resource="urn:miriam:uniprot:Q6CBE4"/>
                </rdf:Bag>
              </bqbiol:is>
            </rdf:Description>
          </rdf:RDF>
        </annotation>
            </species>
      <species id="bigg_3hhdcoa_i" initialConcentration="1" charge="-4" name="(S)-3-hydroxypalmitoyl-CoA" metaid="_24f80c08_79ad_4794_ad1d_095f74f9c250" sboTerm="SBO:0000247" compartment="i">
        <notes>
          <body xmlns="http://www.w3.org/1999/xhtml">
                <p>BIGG: 3hhdcoa</p>
                    <p>BIOPATH: (S)-3-Hydroxyhexadecanoyl-CoA</p>
                    <p>BRENDA: BG44415</p>
                    <p>CHARGE: -4</p>
                    <p>CHEBI: 27402, 397, 18752, 62613</p>
                    <p>FORMULA: C37H62N7O18P3S</p>
                    <p>HMDB: HMDB03932</p>
                    <p>INCHI: InChI=1S/C37H66N7O18P3S/c1-4-5-6-7-8-9-10-11-12-13-14-15-25(45)20-28(47)66-19-18-39-27(46)16-17-40-35(50)32(49)37(2,3)22-59-65(56,57)62-64(54,55)58-21-26-31(61-63(51,52)53)30(48)36(60-26)44-24-43-29-33(38)41-23-42-34(29)44/h23-26,30-32,36,45,48-49H,4-22H2,1-3H3,(H,39,46)(H,40,50)(H,54,55)(H,56,57)(H2,38,41,42)(H2,51,52,53)/p-4/t25-,26+,30+,31+,32-,36+/m0/s1</p>
                    <p>KEGG: C05258</p>
                    <p>LIPIDMAPS: LMFA07050032</p>
                    <p>METACYC: CPD0-2232</p>
                    <p>MXNREF: MNXM825</p>
                    <p>REACTOME: 77300</p>
                    <p>SEED: cpd03113</p>
                    <p>SMILES: CCCCCCCCCCCCC[C@H](O)CC(=O)SCCNC(=O)CCNC(=O)[C@H](O)C(C)(C)COP([O-])(=O)OP([O-])(=O)OC[C@H]1O[C@H]([C@H](O)[C@@H]1OP([O-])([O-])=O)N1C=NC2=C(N)N=CN=C12</p>
                    </body>
          
        </notes>
        <annotation>
          <rdf:RDF xmlns:rdf="http://www.w3.org/1999/02/22-rdf-syntax-ns#" xmlns:bqmodel="http://biomodels.net/model-qualifiers/" xmlns:bqbiol="http://biomodels.net/biology-qualifiers/">
            <rdf:Description rdf:about="#_24f80c08_79ad_4794_ad1d_095f74f9c250">
              <bqbiol:is>
                <rdf:Bag>
                  <rdf:li rdf:resource="urn:miriam:chebi:CHEBI%3A27402"/>
                  <rdf:li rdf:resource="urn:miriam:chebi:CHEBI%3A62613"/>
                </rdf:Bag>
              </bqbiol:is>
            </rdf:Description>
          </rdf:RDF>
        </annotation>
            </species>
      <species id="YALI0B10406g_i" initialConcentration="1" name="YALI0B10406p" metaid="_87f2528d_aa6e_4810_a100_21d3e30d1060" boundaryCondition="true" sboTerm="SBO:0000252" compartment="i">
        <annotation>
          <rdf:RDF xmlns:rdf="http://www.w3.org/1999/02/22-rdf-syntax-ns#" xmlns:bqmodel="http://biomodels.net/model-qualifiers/" xmlns:bqbiol="http://biomodels.net/biology-qualifiers/">
            <rdf:Description rdf:about="#_87f2528d_aa6e_4810_a100_21d3e30d1060">
              <bqbiol:isEncodedBy>
                <rdf:Bag>
                  <rdf:li rdf:resource="urn:miriam:kegg.genes:yli%3AYALI0B10406g"/>
                </rdf:Bag>
              </bqbiol:isEncodedBy>
              <bqbiol:is>
                <rdf:Bag>
                  <rdf:li rdf:resource="urn:miriam:uniprot:Q6CF43"/>
                </rdf:Bag>
              </bqbiol:is>
            </rdf:Description>
          </rdf:RDF>
        </annotation>
            </species>
      <species id="bigg_td2coa_i" initialConcentration="1" charge="-4" name="trans-tetradec-2-enoyl-CoA" metaid="_2c504a37_6307_45f6_b371_68f2d0fd3c63" sboTerm="SBO:0000247" compartment="i">
        <notes>
          <body xmlns="http://www.w3.org/1999/xhtml">
                <p>BIGG: td2coa</p>
                    <p>BIOPATH: trans-Tetradec-2-enoyl-CoA</p>
                    <p>CHARGE: -4</p>
                    <p>CHEBI: 27721, 27079, 10734, 61405</p>
                    <p>FORMULA: C35H56N7O17P3S</p>
                    <p>HMDB: HMDB03946, HMDB13082</p>
                    <p>INCHI: InChI=1S/C35H60N7O17P3S/c1-4-5-6-7-8-9-10-11-12-13-14-15-26(44)63-19-18-37-25(43)16-17-38-33(47)30(46)35(2,3)21-56-62(53,54)59-61(51,52)55-20-24-29(58-60(48,49)50)28(45)34(57-24)42-23-41-27-31(36)39-22-40-32(27)42/h14-15,22-24,28-30,34,45-46H,4-13,16-21H2,1-3H3,(H,37,43)(H,38,47)(H,51,52)(H,53,54)(H2,36,39,40)(H2,48,49,50)/p-4/b15-14+/t24-,28-,29-,30+,34-/m1/s1</p>
                    <p>KEGG: C05273</p>
                    <p>METACYC: CPD0-2120</p>
                    <p>MXNREF: MNXM654</p>
                    <p>REACTOME: 77273</p>
                    <p>SEED: cpd03127</p>
                    <p>SMILES: CCCCCCCCCCC\C=C\C(=O)SCCNC(=O)CCNC(=O)[C@H](O)C(C)(C)COP(=O)([O-])OP(=O)([O-])OC[C@H]1O[C@H]([C@H](O)[C@@H]1OP([O-])([O-])=O)N1C=NC2=C(N)N=CN=C12</p>
                    </body>
          
        </notes>
        <annotation>
          <rdf:RDF xmlns:rdf="http://www.w3.org/1999/02/22-rdf-syntax-ns#" xmlns:bqmodel="http://biomodels.net/model-qualifiers/" xmlns:bqbiol="http://biomodels.net/biology-qualifiers/">
            <rdf:Description rdf:about="#_2c504a37_6307_45f6_b371_68f2d0fd3c63">
              <bqbiol:is>
                <rdf:Bag>
                  <rdf:li rdf:resource="urn:miriam:chebi:CHEBI%3A27721"/>
                  <rdf:li rdf:resource="urn:miriam:chebi:CHEBI%3A61405"/>
                </rdf:Bag>
              </bqbiol:is>
            </rdf:Description>
          </rdf:RDF>
        </annotation>
            </species>
      <species id="bigg_tdcoa_i" initialConcentration="1" charge="-4" name="myristoyl-CoA(4-)" metaid="_44f9de07_ed92_4b73_a0b4_a0c2ee61d57c" sboTerm="SBO:0000247" compartment="i">
        <notes>
          <body xmlns="http://www.w3.org/1999/xhtml">
                <p>BIGG: tdcoa</p>
                    <p>BIOPATH: Myristyl-CoA</p>
                    <p>BRENDA: BG16979, BG16981</p>
                    <p>CHARGE: -4</p>
                    <p>CHEBI: 15532, 14637, 26898, 52969, 15218, 9475, 57385</p>
                    <p>FORMULA: C35H58N7O17P3S</p>
                    <p>HMDB: HMDB01521, HMDB06517</p>
                    <p>INCHI: InChI=1S/C35H62N7O17P3S/c1-4-5-6-7-8-9-10-11-12-13-14-15-26(44)63-19-18-37-25(43)16-17-38-33(47)30(46)35(2,3)21-56-62(53,54)59-61(51,52)55-20-24-29(58-60(48,49)50)28(45)34(57-24)42-23-41-27-31(36)39-22-40-32(27)42/h22-24,28-30,34,45-46H,4-21H2,1-3H3,(H,37,43)(H,38,47)(H,51,52)(H,53,54)(H2,36,39,40)(H2,48,49,50)/p-4/t24-,28-,29-,30+,34-/m1/s1</p>
                    <p>KEGG: C02593</p>
                    <p>LIPIDMAPS: LMFA07050008</p>
                    <p>METACYC: TETRADECANOYL-COA</p>
                    <p>MXNREF: MNXM224</p>
                    <p>REACTOME: 184174, 77272</p>
                    <p>SEED: cpd01695</p>
                    <p>SMILES: CCCCCCCCCCCCCC(=O)SCCNC(=O)CCNC(=O)[C@H](O)C(C)(C)COP([O-])(=O)OP([O-])(=O)OC[C@H]1O[C@H]([C@H](O)[C@@H]1OP([O-])([O-])=O)N1C=NC2=C(N)N=CN=C12</p>
                    </body>
          
        </notes>
        <annotation>
          <rdf:RDF xmlns:rdf="http://www.w3.org/1999/02/22-rdf-syntax-ns#" xmlns:bqmodel="http://biomodels.net/model-qualifiers/" xmlns:bqbiol="http://biomodels.net/biology-qualifiers/">
            <rdf:Description rdf:about="#_44f9de07_ed92_4b73_a0b4_a0c2ee61d57c">
              <bqbiol:is>
                <rdf:Bag>
                  <rdf:li rdf:resource="urn:miriam:chebi:CHEBI%3A15532"/>
                  <rdf:li rdf:resource="urn:miriam:chebi:CHEBI%3A57385"/>
                </rdf:Bag>
              </bqbiol:is>
            </rdf:Description>
          </rdf:RDF>
        </annotation>
            </species>
      <species id="bigg_3htdcoa_i" initialConcentration="1" charge="-4" name="(S)-3-hydroxytetradecanoyl-CoA" metaid="_37ab7642_c0e8_49f5_8501_8beea1edb002" sboTerm="SBO:0000247" compartment="i">
        <notes>
          <body xmlns="http://www.w3.org/1999/xhtml">
                <p>BIGG: 3htdcoa</p>
                    <p>BIOPATH: (S)-3-Hydroxytetradecanoyl-CoA</p>
                    <p>CHARGE: -4</p>
                    <p>CHEBI: 27466, 400, 18754, 62614</p>
                    <p>FORMULA: C35H58N7O18P3S</p>
                    <p>HMDB: HMDB03934</p>
                    <p>INCHI: InChI=1S/C35H62N7O18P3S/c1-4-5-6-7-8-9-10-11-12-13-23(43)18-26(45)64-17-16-37-25(44)14-15-38-33(48)30(47)35(2,3)20-57-63(54,55)60-62(52,53)56-19-24-29(59-61(49,50)51)28(46)34(58-24)42-22-41-27-31(36)39-21-40-32(27)42/h21-24,28-30,34,43,46-47H,4-20H2,1-3H3,(H,37,44)(H,38,48)(H,52,53)(H,54,55)(H2,36,39,40)(H2,49,50,51)/p-4/t23-,24+,28+,29+,30-,34+/m0/s1</p>
                    <p>KEGG: C05260</p>
                    <p>METACYC: CPD0-2171</p>
                    <p>MXNREF: MNXM767</p>
                    <p>REACTOME: 77276</p>
                    <p>SEED: cpd03115</p>
                    <p>SMILES: CCCCCCCCCCC[C@H](O)CC(=O)SCCNC(=O)CCNC(=O)[C@H](O)C(C)(C)COP([O-])(=O)OP([O-])(=O)OC[C@H]1O[C@H]([C@H](O)[C@@H]1OP([O-])([O-])=O)N1C=NC2=C(N)N=CN=C12</p>
                    </body>
          
        </notes>
        <annotation>
          <rdf:RDF xmlns:rdf="http://www.w3.org/1999/02/22-rdf-syntax-ns#" xmlns:bqmodel="http://biomodels.net/model-qualifiers/" xmlns:bqbiol="http://biomodels.net/biology-qualifiers/">
            <rdf:Description rdf:about="#_37ab7642_c0e8_49f5_8501_8beea1edb002">
              <bqbiol:is>
                <rdf:Bag>
                  <rdf:li rdf:resource="urn:miriam:chebi:CHEBI%3A27466"/>
                  <rdf:li rdf:resource="urn:miriam:chebi:CHEBI%3A62614"/>
                </rdf:Bag>
              </bqbiol:is>
            </rdf:Description>
          </rdf:RDF>
        </annotation>
            </species>
      <species id="bigg_dd2coa_i" initialConcentration="1" charge="-4" name="trans-dodec-2-enoyl-CoA(4-)" metaid="_4afa3157_c3f0_47ed_8bea_4417a1c9d57f" sboTerm="SBO:0000247" compartment="i">
        <notes>
          <body xmlns="http://www.w3.org/1999/xhtml">
                <p>BIGG: dd2coa</p>
                    <p>BIOPATH: trans-2-Dodecenoyl-CoA</p>
                    <p>BRENDA: BG16597, BG16600</p>
                    <p>CHARGE: -4</p>
                    <p>CHEBI: 15471, 11489, 1287, 19790, 57330</p>
                    <p>FORMULA: C33H52N7O17P3S</p>
                    <p>HMDB: HMDB03712, HMDB11689</p>
                    <p>INCHI: InChI=1S/C33H56N7O17P3S/c1-4-5-6-7-8-9-10-11-12-13-24(42)61-17-16-35-23(41)14-15-36-31(45)28(44)33(2,3)19-54-60(51,52)57-59(49,50)53-18-22-27(56-58(46,47)48)26(43)32(55-22)40-21-39-25-29(34)37-20-38-30(25)40/h12-13,20-22,26-28,32,43-44H,4-11,14-19H2,1-3H3,(H,35,41)(H,36,45)(H,49,50)(H,51,52)(H2,34,37,38)(H2,46,47,48)/p-4/b13-12+/t22-,26-,27-,28+,32-/m1/s1</p>
                    <p>KEGG: C03221</p>
                    <p>LIPIDMAPS: LMFA07050010</p>
                    <p>METACYC: CPD-7222</p>
                    <p>MXNREF: MNXM642</p>
                    <p>REACTOME: 77255</p>
                    <p>SEED: cpd02060</p>
                    <p>SMILES: CCCCCCCCC\C=C\C(=O)SCCNC(=O)CCNC(=O)[C@H](O)C(C)(C)COP(=O)([O-])OP(=O)([O-])OC[C@H]1O[C@H]([C@H](O)[C@@H]1OP([O-])([O-])=O)N1C=NC2=C(N)N=CN=C12</p>
                    </body>
          
        </notes>
        <annotation>
          <rdf:RDF xmlns:rdf="http://www.w3.org/1999/02/22-rdf-syntax-ns#" xmlns:bqmodel="http://biomodels.net/model-qualifiers/" xmlns:bqbiol="http://biomodels.net/biology-qualifiers/">
            <rdf:Description rdf:about="#_4afa3157_c3f0_47ed_8bea_4417a1c9d57f">
              <bqbiol:is>
                <rdf:Bag>
                  <rdf:li rdf:resource="urn:miriam:chebi:CHEBI%3A15471"/>
                  <rdf:li rdf:resource="urn:miriam:chebi:CHEBI%3A57330"/>
                </rdf:Bag>
              </bqbiol:is>
            </rdf:Description>
          </rdf:RDF>
        </annotation>
            </species>
      <species id="bigg_ddcacoa_i" initialConcentration="1" charge="-4" name="lauroyl-CoA(4-)" metaid="_499af1c5_de5c_4c38_89ce_df22544f9053" sboTerm="SBO:0000247" compartment="i">
        <notes>
          <body xmlns="http://www.w3.org/1999/xhtml">
                <p>BIGG: ddcacoa</p>
                    <p>BIOPATH: Lauroyl-CoA</p>
                    <p>BRENDA: BG55605</p>
                    <p>CHARGE: -4</p>
                    <p>CHEBI: 15521, 41874, 25014, 14501, 6392, 14188, 57375</p>
                    <p>FORMULA: C33H54N7O17P3S</p>
                    <p>HMDB: HMDB03571</p>
                    <p>INCHI: InChI=1S/C33H58N7O17P3S/c1-4-5-6-7-8-9-10-11-12-13-24(42)61-17-16-35-23(41)14-15-36-31(45)28(44)33(2,3)19-54-60(51,52)57-59(49,50)53-18-22-27(56-58(46,47)48)26(43)32(55-22)40-21-39-25-29(34)37-20-38-30(25)40/h20-22,26-28,32,43-44H,4-19H2,1-3H3,(H,35,41)(H,36,45)(H,49,50)(H,51,52)(H2,34,37,38)(H2,46,47,48)/p-4/t22-,26-,27-,28+,32-/m1/s1</p>
                    <p>KEGG: C01832</p>
                    <p>LIPIDMAPS: LMFA07050005</p>
                    <p>METACYC: LAUROYLCOA-CPD</p>
                    <p>MXNREF: MNXM363</p>
                    <p>REACTOME: 77261</p>
                    <p>SEED: cpd01260</p>
                    <p>SMILES: CCCCCCCCCCCC(=O)SCCNC(=O)CCNC(=O)[C@H](O)C(C)(C)COP([O-])(=O)OP([O-])(=O)OC[C@H]1O[C@H]([C@H](O)[C@@H]1OP([O-])([O-])=O)N1C=NC2=C(N)N=CN=C12</p>
                    </body>
          
        </notes>
        <annotation>
          <rdf:RDF xmlns:rdf="http://www.w3.org/1999/02/22-rdf-syntax-ns#" xmlns:bqmodel="http://biomodels.net/model-qualifiers/" xmlns:bqbiol="http://biomodels.net/biology-qualifiers/">
            <rdf:Description rdf:about="#_499af1c5_de5c_4c38_89ce_df22544f9053">
              <bqbiol:is>
                <rdf:Bag>
                  <rdf:li rdf:resource="urn:miriam:chebi:CHEBI%3A15521"/>
                  <rdf:li rdf:resource="urn:miriam:chebi:CHEBI%3A57375"/>
                </rdf:Bag>
              </bqbiol:is>
            </rdf:Description>
          </rdf:RDF>
        </annotation>
            </species>
      <species id="bigg_3hddcoa_i" initialConcentration="1" charge="-4" name="(S)-3-hydroxylauroyl-CoA" metaid="_c081c53b_e842_4577_9294_db90ad244d06" sboTerm="SBO:0000247" compartment="i">
        <notes>
          <body xmlns="http://www.w3.org/1999/xhtml">
                <p>BIGG: 3hddcoa</p>
                    <p>BIOPATH: (S)-3-Hydroxydodecanoyl-CoA</p>
                    <p>CHARGE: -4</p>
                    <p>CHEBI: 27668, 18751, 396, 62558</p>
                    <p>FORMULA: C33H54N7O18P3S</p>
                    <p>HMDB: HMDB03936</p>
                    <p>INCHI: InChI=1S/C33H58N7O18P3S/c1-4-5-6-7-8-9-10-11-21(41)16-24(43)62-15-14-35-23(42)12-13-36-31(46)28(45)33(2,3)18-55-61(52,53)58-60(50,51)54-17-22-27(57-59(47,48)49)26(44)32(56-22)40-20-39-25-29(34)37-19-38-30(25)40/h19-22,26-28,32,41,44-45H,4-18H2,1-3H3,(H,35,42)(H,36,46)(H,50,51)(H,52,53)(H2,34,37,38)(H2,47,48,49)/p-4/t21-,22+,26+,27+,28-,32+/m0/s1</p>
                    <p>KEGG: C05262</p>
                    <p>METACYC: CPD0-2107</p>
                    <p>MXNREF: MNXM733</p>
                    <p>REACTOME: 77252</p>
                    <p>SEED: cpd03116</p>
                    <p>SMILES: CCCCCCCCC[C@H](O)CC(=O)SCCNC(=O)CCNC(=O)[C@H](O)C(C)(C)COP([O-])(=O)OP([O-])(=O)OC[C@H]1O[C@H]([C@H](O)[C@@H]1OP([O-])([O-])=O)N1C=NC2=C(N)N=CN=C12</p>
                    </body>
          
        </notes>
        <annotation>
          <rdf:RDF xmlns:rdf="http://www.w3.org/1999/02/22-rdf-syntax-ns#" xmlns:bqmodel="http://biomodels.net/model-qualifiers/" xmlns:bqbiol="http://biomodels.net/biology-qualifiers/">
            <rdf:Description rdf:about="#_c081c53b_e842_4577_9294_db90ad244d06">
              <bqbiol:is>
                <rdf:Bag>
                  <rdf:li rdf:resource="urn:miriam:chebi:CHEBI%3A27668"/>
                  <rdf:li rdf:resource="urn:miriam:chebi:CHEBI%3A62558"/>
                </rdf:Bag>
              </bqbiol:is>
            </rdf:Description>
          </rdf:RDF>
        </annotation>
            </species>
      <species id="bigg_dc2coa_i" initialConcentration="1" charge="-4" name="trans-dec-2-enoyl-CoA" metaid="_dcb42e6f_5222_4f4a_9b7c_5373e708dd17" sboTerm="SBO:0000247" compartment="i">
        <notes>
          <body xmlns="http://www.w3.org/1999/xhtml">
                <p>BIGG: dc2coa</p>
                    <p>BIOPATH: trans-Dec-2-enoyl-CoA</p>
                    <p>BRENDA: BG16174</p>
                    <p>CHARGE: -4</p>
                    <p>CHEBI: 10723, 61406</p>
                    <p>FORMULA: C31H48N7O17P3S</p>
                    <p>HMDB: HMDB01291, HMDB03948</p>
                    <p>INCHI: InChI=1S/C31H52N7O17P3S/c1-4-5-6-7-8-9-10-11-22(40)59-15-14-33-21(39)12-13-34-29(43)26(42)31(2,3)17-52-58(49,50)55-57(47,48)51-16-20-25(54-56(44,45)46)24(41)30(53-20)38-19-37-23-27(32)35-18-36-28(23)38/h10-11,18-20,24-26,30,41-42H,4-9,12-17H2,1-3H3,(H,33,39)(H,34,43)(H,47,48)(H,49,50)(H2,32,35,36)(H2,44,45,46)/p-4/b11-10+/t20-,24-,25-,26+,30-/m1/s1</p>
                    <p>KEGG: C05275</p>
                    <p>LIPIDMAPS: LMFA07050023</p>
                    <p>METACYC: T2-DECENOYL-COA</p>
                    <p>MXNREF: MNXM580</p>
                    <p>REACTOME: 77343</p>
                    <p>SEED: cpd03129</p>
                    <p>SMILES: CCCCCCC\C=C\C(=O)SCCNC(=O)CCNC(=O)[C@H](O)C(C)(C)COP(=O)([O-])OP(=O)([O-])OC[C@H]1O[C@H]([C@H](O)[C@@H]1OP([O-])([O-])=O)N1C=NC2=C(N)N=CN=C12</p>
                    </body>
          
        </notes>
        <annotation>
          <rdf:RDF xmlns:rdf="http://www.w3.org/1999/02/22-rdf-syntax-ns#" xmlns:bqmodel="http://biomodels.net/model-qualifiers/" xmlns:bqbiol="http://biomodels.net/biology-qualifiers/">
            <rdf:Description rdf:about="#_dcb42e6f_5222_4f4a_9b7c_5373e708dd17">
              <bqbiol:is>
                <rdf:Bag>
                  <rdf:li rdf:resource="urn:miriam:chebi:CHEBI%3A10723"/>
                  <rdf:li rdf:resource="urn:miriam:chebi:CHEBI%3A61406"/>
                </rdf:Bag>
              </bqbiol:is>
            </rdf:Description>
          </rdf:RDF>
        </annotation>
            </species>
      <species id="bigg_dcacoa_i" initialConcentration="1" charge="-4" name="decanoyl-CoA" metaid="_1524b9c9_8058_44fe_81fb_c4bdf11d88ec" sboTerm="SBO:0000247" compartment="i">
        <notes>
          <body xmlns="http://www.w3.org/1999/xhtml">
                <p>BIGG: dcacoa</p>
                    <p>BIOPATH: Decanoyl-CoA</p>
                    <p>BRENDA: BG16209</p>
                    <p>CHARGE: -4</p>
                    <p>CHEBI: 28493, 4348, 23575, 61430</p>
                    <p>FORMULA: C31H50N7O17P3S</p>
                    <p>HMDB: HMDB06404</p>
                    <p>INCHI: InChI=1S/C31H54N7O17P3S/c1-4-5-6-7-8-9-10-11-22(40)59-15-14-33-21(39)12-13-34-29(43)26(42)31(2,3)17-52-58(49,50)55-57(47,48)51-16-20-25(54-56(44,45)46)24(41)30(53-20)38-19-37-23-27(32)35-18-36-28(23)38/h18-20,24-26,30,41-42H,4-17H2,1-3H3,(H,33,39)(H,34,43)(H,47,48)(H,49,50)(H2,32,35,36)(H2,44,45,46)/p-4/t20-,24-,25-,26+,30-/m1/s1</p>
                    <p>KEGG: C05274</p>
                    <p>METACYC: CPD-10267</p>
                    <p>MXNREF: MNXM486</p>
                    <p>REACTOME: 77308</p>
                    <p>SEED: cpd03128</p>
                    <p>SMILES: CCCCCCCCCC(=O)SCCNC(=O)CCNC(=O)[C@H](O)C(C)(C)COP([O-])(=O)OP([O-])(=O)OC[C@H]1O[C@H]([C@H](O)[C@@H]1OP([O-])([O-])=O)N1C=NC2=C(N)N=CN=C12</p>
                    </body>
          
        </notes>
        <annotation>
          <rdf:RDF xmlns:rdf="http://www.w3.org/1999/02/22-rdf-syntax-ns#" xmlns:bqmodel="http://biomodels.net/model-qualifiers/" xmlns:bqbiol="http://biomodels.net/biology-qualifiers/">
            <rdf:Description rdf:about="#_1524b9c9_8058_44fe_81fb_c4bdf11d88ec">
              <bqbiol:is>
                <rdf:Bag>
                  <rdf:li rdf:resource="urn:miriam:chebi:CHEBI%3A28493"/>
                  <rdf:li rdf:resource="urn:miriam:chebi:CHEBI%3A61430"/>
                </rdf:Bag>
              </bqbiol:is>
            </rdf:Description>
          </rdf:RDF>
        </annotation>
            </species>
      <species id="bigg_3hdcoa_i" initialConcentration="1" charge="-4" name="(S)-3-hydroxydecanoyl-CoA" metaid="_3a89fc97_8f20_4154_b63e_1b8fa7d19025" sboTerm="SBO:0000247" compartment="i">
        <notes>
          <body xmlns="http://www.w3.org/1999/xhtml">
                <p>BIGG: 3hdcoa</p>
                    <p>BIOPATH: (S)-Hydroxydecanoyl-CoA</p>
                    <p>CHARGE: -4</p>
                    <p>CHEBI: 28325, 18779, 418, 62616</p>
                    <p>FORMULA: C31H50N7O18P3S</p>
                    <p>INCHI: InChI=1S/C31H54N7O18P3S/c1-4-5-6-7-8-9-19(39)14-22(41)60-13-12-33-21(40)10-11-34-29(44)26(43)31(2,3)16-53-59(50,51)56-58(48,49)52-15-20-25(55-57(45,46)47)24(42)30(54-20)38-18-37-23-27(32)35-17-36-28(23)38/h17-20,24-26,30,39,42-43H,4-16H2,1-3H3,(H,33,40)(H,34,44)(H,48,49)(H,50,51)(H2,32,35,36)(H2,45,46,47)/p-4/t19-,20+,24+,25+,26-,30+/m0/s1</p>
                    <p>KEGG: C05264</p>
                    <p>METACYC: CPD0-2244</p>
                    <p>MXNREF: MNXM674</p>
                    <p>REACTOME: 77341</p>
                    <p>SEED: cpd03118</p>
                    <p>SMILES: CCCCCCC[C@H](O)CC(=O)SCCNC(=O)CCNC(=O)[C@H](O)C(C)(C)COP([O-])(=O)OP([O-])(=O)OC[C@H]1O[C@H]([C@H](O)[C@@H]1OP([O-])([O-])=O)N1C=NC2=C(N)N=CN=C12</p>
                    </body>
          
        </notes>
        <annotation>
          <rdf:RDF xmlns:rdf="http://www.w3.org/1999/02/22-rdf-syntax-ns#" xmlns:bqmodel="http://biomodels.net/model-qualifiers/" xmlns:bqbiol="http://biomodels.net/biology-qualifiers/">
            <rdf:Description rdf:about="#_3a89fc97_8f20_4154_b63e_1b8fa7d19025">
              <bqbiol:is>
                <rdf:Bag>
                  <rdf:li rdf:resource="urn:miriam:chebi:CHEBI%3A28325"/>
                  <rdf:li rdf:resource="urn:miriam:chebi:CHEBI%3A62616"/>
                </rdf:Bag>
              </bqbiol:is>
            </rdf:Description>
          </rdf:RDF>
        </annotation>
            </species>
      <species id="bigg_oc2coa_i" initialConcentration="1" charge="-4" name="trans-oct-2-enoyl-CoA" metaid="_816747ac_e382_492a_8901_368f3e3972ab" sboTerm="SBO:0000247" compartment="i">
        <notes>
          <body xmlns="http://www.w3.org/1999/xhtml">
                <p>BIGG: oc2coa</p>
                    <p>BIOPATH: trans-Oct-2-enoyl-CoA</p>
                    <p>BRENDA: BG15239</p>
                    <p>CHARGE: -4</p>
                    <p>CHEBI: 27537, 27078, 10732, 62242</p>
                    <p>FORMULA: C29H44N7O17P3S</p>
                    <p>HMDB: HMDB03949</p>
                    <p>INCHI: InChI=1S/C29H48N7O17P3S/c1-4-5-6-7-8-9-20(38)57-13-12-31-19(37)10-11-32-27(41)24(40)29(2,3)15-50-56(47,48)53-55(45,46)49-14-18-23(52-54(42,43)44)22(39)28(51-18)36-17-35-21-25(30)33-16-34-26(21)36/h8-9,16-18,22-24,28,39-40H,4-7,10-15H2,1-3H3,(H,31,37)(H,32,41)(H,45,46)(H,47,48)(H2,30,33,34)(H2,42,43,44)/p-4/b9-8+/t18-,22-,23-,24+,28-/m1/s1</p>
                    <p>KEGG: C05276</p>
                    <p>METACYC: CPD0-2108</p>
                    <p>MXNREF: MNXM784</p>
                    <p>REACTOME: 77332</p>
                    <p>SEED: cpd03130</p>
                    <p>SMILES: CCCCC\C=C\C(=O)SCCNC(=O)CCNC(=O)[C@H](O)C(C)(C)COP(=O)([O-])OP(=O)([O-])OC[C@H]1O[C@H]([C@H](O)[C@@H]1OP([O-])([O-])=O)N1C=NC2=C(N)N=CN=C12</p>
                    </body>
          
        </notes>
        <annotation>
          <rdf:RDF xmlns:rdf="http://www.w3.org/1999/02/22-rdf-syntax-ns#" xmlns:bqmodel="http://biomodels.net/model-qualifiers/" xmlns:bqbiol="http://biomodels.net/biology-qualifiers/">
            <rdf:Description rdf:about="#_816747ac_e382_492a_8901_368f3e3972ab">
              <bqbiol:is>
                <rdf:Bag>
                  <rdf:li rdf:resource="urn:miriam:chebi:CHEBI%3A27537"/>
                  <rdf:li rdf:resource="urn:miriam:chebi:CHEBI%3A62242"/>
                </rdf:Bag>
              </bqbiol:is>
            </rdf:Description>
          </rdf:RDF>
        </annotation>
            </species>
      <species id="bigg_occoa_i" initialConcentration="1" charge="-4" name="octanoyl-CoA(4-)" metaid="_8747c48f_38b0_4bc2_832d_af1d823f9ddd" sboTerm="SBO:0000247" compartment="i">
        <notes>
          <body xmlns="http://www.w3.org/1999/xhtml">
                <p>BIGG: occoa</p>
                    <p>BIOPATH: Octanoyl-CoA</p>
                    <p>BRENDA: BG15295</p>
                    <p>CHARGE: -4</p>
                    <p>CHEBI: 15533, 7724, 41542, 14681, 25651, 57386</p>
                    <p>FORMULA: C29H46N7O17P3S</p>
                    <p>HMDB: HMDB01070, HMDB06257</p>
                    <p>INCHI: InChI=1S/C29H50N7O17P3S/c1-4-5-6-7-8-9-20(38)57-13-12-31-19(37)10-11-32-27(41)24(40)29(2,3)15-50-56(47,48)53-55(45,46)49-14-18-23(52-54(42,43)44)22(39)28(51-18)36-17-35-21-25(30)33-16-34-26(21)36/h16-18,22-24,28,39-40H,4-15H2,1-3H3,(H,31,37)(H,32,41)(H,45,46)(H,47,48)(H2,30,33,34)(H2,42,43,44)/p-4/t18-,22-,23-,24+,28-/m1/s1</p>
                    <p>KEGG: C01944</p>
                    <p>METACYC: CPD-196</p>
                    <p>MXNREF: MNXM342</p>
                    <p>REACTOME: 390303, 77337</p>
                    <p>SEED: cpd01335</p>
                    <p>SMILES: CCCCCCCC(=O)SCCNC(=O)CCNC(=O)[C@H](O)C(C)(C)COP([O-])(=O)OP([O-])(=O)OC[C@H]1O[C@H]([C@H](O)[C@@H]1OP([O-])([O-])=O)N1C=NC2=C(N)N=CN=C12</p>
                    </body>
          
        </notes>
        <annotation>
          <rdf:RDF xmlns:rdf="http://www.w3.org/1999/02/22-rdf-syntax-ns#" xmlns:bqmodel="http://biomodels.net/model-qualifiers/" xmlns:bqbiol="http://biomodels.net/biology-qualifiers/">
            <rdf:Description rdf:about="#_8747c48f_38b0_4bc2_832d_af1d823f9ddd">
              <bqbiol:is>
                <rdf:Bag>
                  <rdf:li rdf:resource="urn:miriam:chebi:CHEBI%3A15533"/>
                  <rdf:li rdf:resource="urn:miriam:chebi:CHEBI%3A57386"/>
                </rdf:Bag>
              </bqbiol:is>
            </rdf:Description>
          </rdf:RDF>
        </annotation>
            </species>
      <species id="bigg_3hocoa_i" initialConcentration="1" charge="-4" name="(S)-3-hydroxyoctanoyl-CoA" metaid="_b16e2d9f_062b_414d_b03c_32184f3c4f50" sboTerm="SBO:0000247" compartment="i">
        <notes>
          <body xmlns="http://www.w3.org/1999/xhtml">
                <p>BIGG: 3hocoa</p>
                    <p>BIOPATH: (S)-Hydroxyoctanoyl-CoA</p>
                    <p>CHARGE: -4</p>
                    <p>CHEBI: 28632, 395, 18750, 18781, 420, 62617</p>
                    <p>FORMULA: C29H46N7O18P3S</p>
                    <p>INCHI: InChI=1S/C29H50N7O18P3S/c1-4-5-6-7-17(37)12-20(39)58-11-10-31-19(38)8-9-32-27(42)24(41)29(2,3)14-51-57(48,49)54-56(46,47)50-13-18-23(53-55(43,44)45)22(40)28(52-18)36-16-35-21-25(30)33-15-34-26(21)36/h15-18,22-24,28,37,40-41H,4-14H2,1-3H3,(H,31,38)(H,32,42)(H,46,47)(H,48,49)(H2,30,33,34)(H2,43,44,45)/p-4/t17-,18+,22+,23+,24-,28+/m0/s1</p>
                    <p>KEGG: C05266</p>
                    <p>METACYC: CPD0-2224</p>
                    <p>MXNREF: MNXM766</p>
                    <p>REACTOME: 77330</p>
                    <p>SEED: cpd03120</p>
                    <p>SMILES: CCCCC[C@H](O)CC(=O)SCCNC(=O)CCNC(=O)[C@H](O)C(C)(C)COP([O-])(=O)OP([O-])(=O)OC[C@H]1O[C@H]([C@H](O)[C@@H]1OP([O-])([O-])=O)N1C=NC2=C(N)N=CN=C12</p>
                    </body>
          
        </notes>
        <annotation>
          <rdf:RDF xmlns:rdf="http://www.w3.org/1999/02/22-rdf-syntax-ns#" xmlns:bqmodel="http://biomodels.net/model-qualifiers/" xmlns:bqbiol="http://biomodels.net/biology-qualifiers/">
            <rdf:Description rdf:about="#_b16e2d9f_062b_414d_b03c_32184f3c4f50">
              <bqbiol:is>
                <rdf:Bag>
                  <rdf:li rdf:resource="urn:miriam:chebi:CHEBI%3A28632"/>
                  <rdf:li rdf:resource="urn:miriam:chebi:CHEBI%3A62617"/>
                </rdf:Bag>
              </bqbiol:is>
            </rdf:Description>
          </rdf:RDF>
        </annotation>
            </species>
      <species id="bigg_hx2coa_i" initialConcentration="1" charge="-4" name="trans-hex-2-enoyl-CoA" metaid="_3dd901ad_8180_421e_96e6_cfaa301f6930" sboTerm="SBO:0000247" compartment="i">
        <notes>
          <body xmlns="http://www.w3.org/1999/xhtml">
                <p>BIGG: hx2coa</p>
                    <p>BIOPATH: trans-Hex-2-enoyl-CoA</p>
                    <p>BRENDA: BG14409, BG14411</p>
                    <p>CHARGE: -4</p>
                    <p>CHEBI: 28706, 27076, 10726, 62077</p>
                    <p>FORMULA: C27H40N7O17P3S</p>
                    <p>HMDB: HMDB03944, HMDB12970</p>
                    <p>INCHI: InChI=1S/C27H44N7O17P3S/c1-4-5-6-7-18(36)55-11-10-29-17(35)8-9-30-25(39)22(38)27(2,3)13-48-54(45,46)51-53(43,44)47-12-16-21(50-52(40,41)42)20(37)26(49-16)34-15-33-19-23(28)31-14-32-24(19)34/h6-7,14-16,20-22,26,37-38H,4-5,8-13H2,1-3H3,(H,29,35)(H,30,39)(H,43,44)(H,45,46)(H2,28,31,32)(H2,40,41,42)/p-4/b7-6+/t16-,20-,21-,22+,26-/m1/s1</p>
                    <p>KEGG: C05271</p>
                    <p>LIPIDMAPS: LMFA07050019</p>
                    <p>METACYC: CPD0-2121</p>
                    <p>MXNREF: MNXM753</p>
                    <p>REACTOME: 77324</p>
                    <p>SEED: cpd03125</p>
                    <p>SMILES: CCC\C=C\C(=O)SCCNC(=O)CCNC(=O)[C@H](O)C(C)(C)COP(=O)([O-])OP(=O)([O-])OC[C@H]1O[C@H]([C@H](O)[C@@H]1OP([O-])([O-])=O)N1C=NC2=C(N)N=CN=C12</p>
                    </body>
          
        </notes>
        <annotation>
          <rdf:RDF xmlns:rdf="http://www.w3.org/1999/02/22-rdf-syntax-ns#" xmlns:bqmodel="http://biomodels.net/model-qualifiers/" xmlns:bqbiol="http://biomodels.net/biology-qualifiers/">
            <rdf:Description rdf:about="#_3dd901ad_8180_421e_96e6_cfaa301f6930">
              <bqbiol:is>
                <rdf:Bag>
                  <rdf:li rdf:resource="urn:miriam:chebi:CHEBI%3A28706"/>
                  <rdf:li rdf:resource="urn:miriam:chebi:CHEBI%3A62077"/>
                </rdf:Bag>
              </bqbiol:is>
            </rdf:Description>
          </rdf:RDF>
        </annotation>
            </species>
      <species id="bigg_hxcoa_i" initialConcentration="1" charge="-4" name="hexanoyl-CoA" metaid="_fa15b8c4_9ee5_4a35_b419_267d197b636c" sboTerm="SBO:0000247" compartment="i">
        <notes>
          <body xmlns="http://www.w3.org/1999/xhtml">
                <p>BIGG: hxcoa</p>
                    <p>BIOPATH: Hexanoyl-CoA</p>
                    <p>BRENDA: BG14525</p>
                    <p>CHARGE: -4</p>
                    <p>CHEBI: 27540, 24575, 43306, 5703, 62620</p>
                    <p>FORMULA: C27H42N7O17P3S</p>
                    <p>HMDB: HMDB02845</p>
                    <p>INCHI: InChI=1S/C27H46N7O17P3S/c1-4-5-6-7-18(36)55-11-10-29-17(35)8-9-30-25(39)22(38)27(2,3)13-48-54(45,46)51-53(43,44)47-12-16-21(50-52(40,41)42)20(37)26(49-16)34-15-33-19-23(28)31-14-32-24(19)34/h14-16,20-22,26,37-38H,4-13H2,1-3H3,(H,29,35)(H,30,39)(H,43,44)(H,45,46)(H2,28,31,32)(H2,40,41,42)/p-4/t16-,20-,21-,22+,26-/m1/s1</p>
                    <p>KEGG: C05270</p>
                    <p>MXNREF: MNXM553</p>
                    <p>REACTOME: 77326</p>
                    <p>SEED: cpd03124</p>
                    <p>SMILES: CCCCCC(=O)SCCNC(=O)CCNC(=O)[C@H](O)C(C)(C)COP([O-])(=O)OP([O-])(=O)OC[C@H]1O[C@H]([C@H](O)[C@@H]1OP([O-])([O-])=O)N1C=NC2=C(N)N=CN=C12</p>
                    </body>
          
        </notes>
        <annotation>
          <rdf:RDF xmlns:rdf="http://www.w3.org/1999/02/22-rdf-syntax-ns#" xmlns:bqmodel="http://biomodels.net/model-qualifiers/" xmlns:bqbiol="http://biomodels.net/biology-qualifiers/">
            <rdf:Description rdf:about="#_fa15b8c4_9ee5_4a35_b419_267d197b636c">
              <bqbiol:is>
                <rdf:Bag>
                  <rdf:li rdf:resource="urn:miriam:chebi:CHEBI%3A27540"/>
                  <rdf:li rdf:resource="urn:miriam:chebi:CHEBI%3A62620"/>
                </rdf:Bag>
              </bqbiol:is>
            </rdf:Description>
          </rdf:RDF>
        </annotation>
            </species>
      <species id="bigg_3hhcoa_i" initialConcentration="1" charge="-4" name="(S)-3-hydroxyhexanoyl-CoA" metaid="_a87e48a0_a433_44c2_a967_e7871bc71193" sboTerm="SBO:0000247" compartment="i">
        <notes>
          <body xmlns="http://www.w3.org/1999/xhtml">
                <p>BIGG: 3hhcoa</p>
                    <p>BIOPATH: (S)-Hydroxyhexanoyl-CoA</p>
                    <p>CHARGE: -4</p>
                    <p>CHEBI: 28276, 18780, 419, 62075</p>
                    <p>FORMULA: C27H42N7O18P3S</p>
                    <p>HMDB: HMDB03942</p>
                    <p>INCHI: InChI=1S/C27H46N7O18P3S/c1-4-5-15(35)10-18(37)56-9-8-29-17(36)6-7-30-25(40)22(39)27(2,3)12-49-55(46,47)52-54(44,45)48-11-16-21(51-53(41,42)43)20(38)26(50-16)34-14-33-19-23(28)31-13-32-24(19)34/h13-16,20-22,26,35,38-39H,4-12H2,1-3H3,(H,29,36)(H,30,40)(H,44,45)(H,46,47)(H2,28,31,32)(H2,41,42,43)/p-4/t15-,16+,20+,21+,22-,26+/m0/s1</p>
                    <p>KEGG: C05268</p>
                    <p>LIPIDMAPS: LMFA07050017</p>
                    <p>METACYC: OH-HEXANOYL-COA</p>
                    <p>MXNREF: MNXM757</p>
                    <p>REACTOME: 77322</p>
                    <p>SEED: cpd03122</p>
                    <p>SMILES: CCC[C@H](O)CC(=O)SCCNC(=O)CCNC(=O)[C@H](O)C(C)(C)COP([O-])(=O)OP([O-])(=O)OC[C@H]1O[C@H]([C@H](O)[C@@H]1OP([O-])([O-])=O)N1C=NC2=C(N)N=CN=C12</p>
                    </body>
          
        </notes>
        <annotation>
          <rdf:RDF xmlns:rdf="http://www.w3.org/1999/02/22-rdf-syntax-ns#" xmlns:bqmodel="http://biomodels.net/model-qualifiers/" xmlns:bqbiol="http://biomodels.net/biology-qualifiers/">
            <rdf:Description rdf:about="#_a87e48a0_a433_44c2_a967_e7871bc71193">
              <bqbiol:is>
                <rdf:Bag>
                  <rdf:li rdf:resource="urn:miriam:chebi:CHEBI%3A28276"/>
                  <rdf:li rdf:resource="urn:miriam:chebi:CHEBI%3A62075"/>
                </rdf:Bag>
              </bqbiol:is>
            </rdf:Description>
          </rdf:RDF>
        </annotation>
            </species>
      <species id="bigg_3oacoa_i" initialConcentration="1" name="3-oxo-fatty acyl-CoA" metaid="_55caf8c0_e6e8_455b_b4c1_171f6f01fe93" sboTerm="SBO:0000247" compartment="i">
        <notes>
          <body xmlns="http://www.w3.org/1999/xhtml">
                <p>BIGG: 3oacoa</p>
                    <p>BRENDA: BG93161</p>
                    <p>CHEBI: 15489, 1629, 20161, 13606, 11868</p>
                    <p>FORMULA: C24H37N7O18P3SR</p>
                    <p>INCHI:</p>
                    <p>KEGG: C00264</p>
                    <p>MXNREF: MNXM91091</p>
                    <p>SEED: cpd11637</p>
                    <p>SMILES: CC(C)(COP([O-])(=O)OP([O-])(=O)OC[C@H]1O[C@H]([C@H](O)[C@@H]1OP([O-])([O-])=O)N1C=NC2=C(N)N=CN=C12)[C@@H](O)C(=O)NCCC(=O)NCCSC(=O)CC([*])=O</p>
                    </body>
          
        </notes>
        <annotation>
          <rdf:RDF xmlns:rdf="http://www.w3.org/1999/02/22-rdf-syntax-ns#" xmlns:bqmodel="http://biomodels.net/model-qualifiers/" xmlns:bqbiol="http://biomodels.net/biology-qualifiers/">
            <rdf:Description rdf:about="#_55caf8c0_e6e8_455b_b4c1_171f6f01fe93">
              <bqbiol:is>
                <rdf:Bag>
                  <rdf:li rdf:resource="urn:miriam:chebi:CHEBI%3A15489"/>
                </rdf:Bag>
              </bqbiol:is>
            </rdf:Description>
          </rdf:RDF>
        </annotation>
            </species>
      <species id="MNXM91792_i" initialConcentration="1" name="(R)-3-hydroxyacyl-CoA" metaid="_2ad0b4e5_2b3b_440d_8ea1_8246ad7196b2" sboTerm="SBO:0000247" compartment="i">
        <notes>
          <body xmlns="http://www.w3.org/1999/xhtml">
                <p>BRENDA: BG96357</p>
                    <p>CHEBI: 15456, 10982, 195, 18559</p>
                    <p>FORMULA: C24H39N7O18P3SR</p>
                    <p>INCHI:</p>
                    <p>KEGG: C01086</p>
                    <p>MXNREF: MNXM91792</p>
                    <p>SEED: cpd11812</p>
                    <p>SMILES: CC(C)(COP([O-])(=O)OP([O-])(=O)OC[C@H]1O[C@H]([C@H](O)[C@@H]1OP([O-])([O-])=O)N1C=NC2=C(N)N=CN=C12)[C@@H](O)C(=O)NCCC(=O)NCCSC(=O)C[C@H](O)[*]</p>
                    </body>
          
        </notes>
        <annotation>
          <rdf:RDF xmlns:rdf="http://www.w3.org/1999/02/22-rdf-syntax-ns#" xmlns:bqmodel="http://biomodels.net/model-qualifiers/" xmlns:bqbiol="http://biomodels.net/biology-qualifiers/">
            <rdf:Description rdf:about="#_2ad0b4e5_2b3b_440d_8ea1_8246ad7196b2">
              <bqbiol:is>
                <rdf:Bag>
                  <rdf:li rdf:resource="urn:miriam:chebi:CHEBI%3A15456"/>
                </rdf:Bag>
              </bqbiol:is>
            </rdf:Description>
          </rdf:RDF>
        </annotation>
            </species>
      <species id="YALI0A06787g_i" initialConcentration="1" name="Very-long-chain 3-oxoacyl-CoA reductase" metaid="_19e1a568_fd52_4678_91b9_2e318c50e66f" boundaryCondition="true" sboTerm="SBO:0000252" compartment="i">
        <annotation>
          <rdf:RDF xmlns:rdf="http://www.w3.org/1999/02/22-rdf-syntax-ns#" xmlns:bqmodel="http://biomodels.net/model-qualifiers/" xmlns:bqbiol="http://biomodels.net/biology-qualifiers/">
            <rdf:Description rdf:about="#_19e1a568_fd52_4678_91b9_2e318c50e66f">
              <bqbiol:isEncodedBy>
                <rdf:Bag>
                  <rdf:li rdf:resource="urn:miriam:kegg.genes:yli%3AYALI0A06787g"/>
                </rdf:Bag>
              </bqbiol:isEncodedBy>
              <bqbiol:is>
                <rdf:Bag>
                  <rdf:li rdf:resource="urn:miriam:uniprot:Q6CHP1"/>
                </rdf:Bag>
              </bqbiol:is>
            </rdf:Description>
          </rdf:RDF>
        </annotation>
            </species>
      <species id="MNXM4118_i" initialConcentration="1" name="trans-2,3-didehydroacyl-CoA" metaid="_c27108f9_1a3e_49e9_a99a_ee308d301d7b" sboTerm="SBO:0000247" compartment="i">
        <notes>
          <body xmlns="http://www.w3.org/1999/xhtml">
                <p>BIOPATH: DEHYDROACYL-CoA</p>
                    <p>BRENDA: BG92895, BG93350</p>
                    <p>CHEBI: 15469, 874, 11418, 19308, 53024, 19573, 27803, 10468, 23283, 50998, 12859, 27046, 27043, 27042, 10709, 12857, 10704, 10706, 12862, 58856, 60015</p>
                    <p>FORMULA: C24H33N7O17P3SR</p>
                    <p>INCHI:</p>
                    <p>KEGG: C00605, C00658, C01122</p>
                    <p>METACYC: D2-ENOYL-COA</p>
                    <p>MXNREF: MNXM4118</p>
                    <p>SEED: cpd11707, cpd11722, cpd11813, cpd12654</p>
                    <p>SMILES: [*]\C=C\C(=O)SCCNC(=O)CCNC(=O)[C@H](O)C(C)(C)COP(=O)([O-])OP(=O)([O-])OC[C@H]1O[C@H]([C@H](O)[C@@H]1OP([O-])([O-])=O)N1C=NC2=C(N)N=CN=C12</p>
                    </body>
          
        </notes>
        <annotation>
          <rdf:RDF xmlns:rdf="http://www.w3.org/1999/02/22-rdf-syntax-ns#" xmlns:bqmodel="http://biomodels.net/model-qualifiers/" xmlns:bqbiol="http://biomodels.net/biology-qualifiers/">
            <rdf:Description rdf:about="#_c27108f9_1a3e_49e9_a99a_ee308d301d7b">
              <bqbiol:is>
                <rdf:Bag>
                  <rdf:li rdf:resource="urn:miriam:chebi:CHEBI%3A15469"/>
                  <rdf:li rdf:resource="urn:miriam:chebi:CHEBI%3A19573"/>
                  <rdf:li rdf:resource="urn:miriam:chebi:CHEBI%3A27803"/>
                  <rdf:li rdf:resource="urn:miriam:chebi:CHEBI%3A50998"/>
                  <rdf:li rdf:resource="urn:miriam:chebi:CHEBI%3A58856"/>
                  <rdf:li rdf:resource="urn:miriam:chebi:CHEBI%3A60015"/>
                </rdf:Bag>
              </bqbiol:is>
            </rdf:Description>
          </rdf:RDF>
        </annotation>
            </species>
      <species id="bigg_acoa_i" initialConcentration="1" name="acyl-CoA" metaid="_e71461eb_e867_4677_bdc9_6e6962d36633" sboTerm="SBO:0000247" compartment="i">
        <notes>
          <body xmlns="http://www.w3.org/1999/xhtml">
                <p>BIGG: acoa</p>
                    <p>BIOPATH: Acyl-CoA</p>
                    <p>BRENDA: BG92953</p>
                    <p>CHEBI: 17984, 2455, 13727, 13802, 22223, 33184, 6523, 14530, 13649, 25073, 37554, 4987, 24025, 58342, 61910</p>
                    <p>FORMULA: C22H31N7O17P3SR</p>
                    <p>INCHI:</p>
                    <p>KEGG: C00040, C02843, C12146</p>
                    <p>METACYC: ACYL-COA, Fatty-Acyl-CoA, VERY-LONG-CHAIN-FATTY-ACYL-COA</p>
                    <p>MXNREF: MNXM44</p>
                    <p>REACTOME: 1500578, 1524038, 162768, 75967</p>
                    <p>SEED: cpd11611, cpd13404</p>
                    <p>SMILES: CC(C)(COP([O-])(=O)OP([O-])(=O)OC[C@H]1O[C@H]([C@H](O)[C@@H]1OP([O-])([O-])=O)N1C=NC2=C(N)N=CN=C12)[C@@H](O)C(=O)NCCC(=O)NCCSC([*])=O</p>
                    <p>UPA: UPC00040</p>
                    </body>
          
        </notes>
        <annotation>
          <rdf:RDF xmlns:rdf="http://www.w3.org/1999/02/22-rdf-syntax-ns#" xmlns:bqmodel="http://biomodels.net/model-qualifiers/" xmlns:bqbiol="http://biomodels.net/biology-qualifiers/">
            <rdf:Description rdf:about="#_e71461eb_e867_4677_bdc9_6e6962d36633">
              <bqbiol:is>
                <rdf:Bag>
                  <rdf:li rdf:resource="urn:miriam:chebi:CHEBI%3A17984"/>
                  <rdf:li rdf:resource="urn:miriam:chebi:CHEBI%3A33184"/>
                  <rdf:li rdf:resource="urn:miriam:chebi:CHEBI%3A37554"/>
                  <rdf:li rdf:resource="urn:miriam:chebi:CHEBI%3A58342"/>
                  <rdf:li rdf:resource="urn:miriam:chebi:CHEBI%3A61910"/>
                </rdf:Bag>
              </bqbiol:is>
            </rdf:Description>
          </rdf:RDF>
        </annotation>
            </species>
      <species id="YALI0A04983g_i" initialConcentration="1" name="YALI0A04983p" metaid="_518c1256_eb18_485b_a232_84e2b1ce502f" boundaryCondition="true" sboTerm="SBO:0000252" compartment="i">
        <annotation>
          <rdf:RDF xmlns:rdf="http://www.w3.org/1999/02/22-rdf-syntax-ns#" xmlns:bqmodel="http://biomodels.net/model-qualifiers/" xmlns:bqbiol="http://biomodels.net/biology-qualifiers/">
            <rdf:Description rdf:about="#_518c1256_eb18_485b_a232_84e2b1ce502f">
              <bqbiol:isEncodedBy>
                <rdf:Bag>
                  <rdf:li rdf:resource="urn:miriam:kegg.genes:yli%3AYALI0A04983g"/>
                </rdf:Bag>
              </bqbiol:isEncodedBy>
              <bqbiol:is>
                <rdf:Bag>
                  <rdf:li rdf:resource="urn:miriam:uniprot:Q6CHU1"/>
                </rdf:Bag>
              </bqbiol:is>
            </rdf:Description>
          </rdf:RDF>
        </annotation>
            </species>
      <species id="bigg_3hacoa_i" initialConcentration="1" name="(S)-3-hydroxyacyl-CoA" metaid="_0f03423f_c2e0_43b9_be1a_dc2812319f71" sboTerm="SBO:0000247" compartment="i">
        <notes>
          <body xmlns="http://www.w3.org/1999/xhtml">
                <p>BIGG: 3hacoa</p>
                    <p>BRENDA: BG95023</p>
                    <p>CHEBI: 15455, 10887, 11046, 208, 18566, 65260</p>
                    <p>FORMULA: C24H39N7O18P3SR</p>
                    <p>INCHI:</p>
                    <p>KEGG: C00640</p>
                    <p>MXNREF: MNXM91346</p>
                    <p>SEED: cpd11718</p>
                    <p>SMILES: CC(C)(COP([O-])(=O)OP([O-])(=O)OC[C@H]1O[C@H]([C@H](O)[C@@H]1OP([O-])([O-])=O)N1C=NC2=C(N)N=CN=C12)[C@@H](O)C(=O)NCCC(=O)NCCSC(=O)C[C@@H](O)[*]</p>
                    </body>
          
        </notes>
        <annotation>
          <rdf:RDF xmlns:rdf="http://www.w3.org/1999/02/22-rdf-syntax-ns#" xmlns:bqmodel="http://biomodels.net/model-qualifiers/" xmlns:bqbiol="http://biomodels.net/biology-qualifiers/">
            <rdf:Description rdf:about="#_0f03423f_c2e0_43b9_be1a_dc2812319f71">
              <bqbiol:is>
                <rdf:Bag>
                  <rdf:li rdf:resource="urn:miriam:chebi:CHEBI%3A15455"/>
                  <rdf:li rdf:resource="urn:miriam:chebi:CHEBI%3A65260"/>
                </rdf:Bag>
              </bqbiol:is>
            </rdf:Description>
          </rdf:RDF>
        </annotation>
            </species>
      <species id="YALI0F11935g_i" initialConcentration="1" name="YALI0F11935p" metaid="_5bda6d39_67cc_4728_bb38_c9fc9dc34888" boundaryCondition="true" sboTerm="SBO:0000252" compartment="i">
        <annotation>
          <rdf:RDF xmlns:rdf="http://www.w3.org/1999/02/22-rdf-syntax-ns#" xmlns:bqmodel="http://biomodels.net/model-qualifiers/" xmlns:bqbiol="http://biomodels.net/biology-qualifiers/">
            <rdf:Description rdf:about="#_5bda6d39_67cc_4728_bb38_c9fc9dc34888">
              <bqbiol:isEncodedBy>
                <rdf:Bag>
                  <rdf:li rdf:resource="urn:miriam:kegg.genes:yli%3AYALI0F11935g"/>
                </rdf:Bag>
              </bqbiol:isEncodedBy>
              <bqbiol:is>
                <rdf:Bag>
                  <rdf:li rdf:resource="urn:miriam:uniprot:Q6C203"/>
                </rdf:Bag>
              </bqbiol:is>
            </rdf:Description>
          </rdf:RDF>
        </annotation>
            </species>
      <species id="YALI0B20196g_i" initialConcentration="1" name="YALI0B20196p" metaid="_32c5f88b_afbe_49b2_9684_6759893da8b3" boundaryCondition="true" sboTerm="SBO:0000252" compartment="i">
        <annotation>
          <rdf:RDF xmlns:rdf="http://www.w3.org/1999/02/22-rdf-syntax-ns#" xmlns:bqmodel="http://biomodels.net/model-qualifiers/" xmlns:bqbiol="http://biomodels.net/biology-qualifiers/">
            <rdf:Description rdf:about="#_32c5f88b_afbe_49b2_9684_6759893da8b3">
              <bqbiol:isEncodedBy>
                <rdf:Bag>
                  <rdf:li rdf:resource="urn:miriam:kegg.genes:yli%3AYALI0B20196g"/>
                </rdf:Bag>
              </bqbiol:isEncodedBy>
              <bqbiol:is>
                <rdf:Bag>
                  <rdf:li rdf:resource="urn:miriam:uniprot:Q6CDY7"/>
                </rdf:Bag>
              </bqbiol:is>
            </rdf:Description>
          </rdf:RDF>
        </annotation>
            </species>
      <species id="bigg_b2coa_i" initialConcentration="1" charge="-4" name="crotonoyl-CoA(4-)" metaid="_122755dd_33f8_4ee9_8316_33621ef0333e" sboTerm="SBO:0000247" compartment="i">
        <notes>
          <body xmlns="http://www.w3.org/1999/xhtml">
                <p>BIGG: b2coa</p>
                    <p>BIOPATH: Crotonoyl-CoA</p>
                    <p>BRENDA: BG13534, BG88047</p>
                    <p>CHARGE: -4</p>
                    <p>CHEBI: 15473, 23408, 3928, 41612, 14031, 14032, 36926, 11531, 13921, 57332, 58669</p>
                    <p>FORMULA: C25H36N7O17P3S</p>
                    <p>HMDB: HMDB02009</p>
                    <p>INCHI: InChI=1S/C25H40N7O17P3S/c1-4-5-16(34)53-9-8-27-15(33)6-7-28-23(37)20(36)25(2,3)11-46-52(43,44)49-51(41,42)45-10-14-19(48-50(38,39)40)18(35)24(47-14)32-13-31-17-21(26)29-12-30-22(17)32/h4-5,12-14,18-20,24,35-36H,6-11H2,1-3H3,(H,27,33)(H,28,37)(H,41,42)(H,43,44)(H2,26,29,30)(H2,38,39,40)/p-4/b5-4+/t14-,18-,19-,20+,24-/m1/s1</p>
                    <p>KEGG: C00877</p>
                    <p>METACYC: CROTONYL-COA</p>
                    <p>MXNREF: MNXM214</p>
                    <p>REACTOME: 71045, 77313</p>
                    <p>SEED: cpd00650</p>
                    <p>SMILES: C\C=C\C(=O)SCCNC(=O)CCNC(=O)[C@H](O)C(C)(C)COP(=O)([O-])OP(=O)([O-])OC[C@H]1O[C@H]([C@H](O)[C@@H]1OP([O-])([O-])=O)N1C=NC2=C(N)N=CN=C12</p>
                    <p>UPA: UPC00877</p>
                    </body>
          
        </notes>
        <annotation>
          <rdf:RDF xmlns:rdf="http://www.w3.org/1999/02/22-rdf-syntax-ns#" xmlns:bqmodel="http://biomodels.net/model-qualifiers/" xmlns:bqbiol="http://biomodels.net/biology-qualifiers/">
            <rdf:Description rdf:about="#_122755dd_33f8_4ee9_8316_33621ef0333e">
              <bqbiol:is>
                <rdf:Bag>
                  <rdf:li rdf:resource="urn:miriam:chebi:CHEBI%3A15473"/>
                  <rdf:li rdf:resource="urn:miriam:chebi:CHEBI%3A36926"/>
                  <rdf:li rdf:resource="urn:miriam:chebi:CHEBI%3A57332"/>
                  <rdf:li rdf:resource="urn:miriam:chebi:CHEBI%3A58669"/>
                </rdf:Bag>
              </bqbiol:is>
            </rdf:Description>
          </rdf:RDF>
        </annotation>
            </species>
      <species id="bigg_3hbcoa_i" initialConcentration="1" charge="-4" name="(S)-3-hydroxybutanoyl-CoA(4-)" metaid="_5d06418f_d1ad_4a05_8e63_54a7b30536c1" sboTerm="SBO:0000247" compartment="i">
        <notes>
          <body xmlns="http://www.w3.org/1999/xhtml">
                <p>BIGG: 3hbcoa</p>
                    <p>BIOPATH: (S)-3-Hydroxybutanoyl-CoA</p>
                    <p>BRENDA: BG13594</p>
                    <p>CHARGE: -4</p>
                    <p>CHEBI: 15453, 394, 39978, 11048, 18749, 57316</p>
                    <p>FORMULA: C25H38N7O18P3S</p>
                    <p>INCHI: InChI=1S/C25H42N7O18P3S/c1-13(33)8-16(35)54-7-6-27-15(34)4-5-28-23(38)20(37)25(2,3)10-47-53(44,45)50-52(42,43)46-9-14-19(49-51(39,40)41)18(36)24(48-14)32-12-31-17-21(26)29-11-30-22(17)32/h11-14,18-20,24,33,36-37H,4-10H2,1-3H3,(H,27,34)(H,28,38)(H,42,43)(H,44,45)(H2,26,29,30)(H2,39,40,41)/p-4/t13-,14+,18+,19+,20-,24+/m0/s1</p>
                    <p>KEGG: C01144</p>
                    <p>METACYC: S-3-HYDROXYBUTANOYL-COA</p>
                    <p>MXNREF: MNXM446</p>
                    <p>REACTOME: 77251</p>
                    <p>SEED: cpd00842</p>
                    <p>SMILES: C[C@H](O)CC(=O)SCCNC(=O)CCNC(=O)[C@H](O)C(C)(C)COP([O-])(=O)OP([O-])(=O)OC[C@H]1O[C@H]([C@H](O)[C@@H]1OP([O-])([O-])=O)N1C=NC2=C(N)N=CN=C12</p>
                    </body>
          
        </notes>
        <annotation>
          <rdf:RDF xmlns:rdf="http://www.w3.org/1999/02/22-rdf-syntax-ns#" xmlns:bqmodel="http://biomodels.net/model-qualifiers/" xmlns:bqbiol="http://biomodels.net/biology-qualifiers/">
            <rdf:Description rdf:about="#_5d06418f_d1ad_4a05_8e63_54a7b30536c1">
              <bqbiol:is>
                <rdf:Bag>
                  <rdf:li rdf:resource="urn:miriam:chebi:CHEBI%3A15453"/>
                  <rdf:li rdf:resource="urn:miriam:chebi:CHEBI%3A57316"/>
                </rdf:Bag>
              </bqbiol:is>
            </rdf:Description>
          </rdf:RDF>
        </annotation>
            </species>
      <species id="bigg_3ohcoa_i" initialConcentration="1" charge="-4" name="3-oxohexanoyl-CoA" metaid="_6065fbe0_c19c_436b_b130_50e270a9f3b1" sboTerm="SBO:0000247" compartment="i">
        <notes>
          <body xmlns="http://www.w3.org/1999/xhtml">
                <p>BIGG: 3ohcoa</p>
                    <p>BIOPATH: 3-Oxohexanoyl-CoA</p>
                    <p>CHARGE: -4</p>
                    <p>CHEBI: 27648, 1641, 20172, 62418</p>
                    <p>FORMULA: C27H40N7O18P3S</p>
                    <p>HMDB: HMDB03943</p>
                    <p>INCHI: InChI=1S/C27H44N7O18P3S/c1-4-5-15(35)10-18(37)56-9-8-29-17(36)6-7-30-25(40)22(39)27(2,3)12-49-55(46,47)52-54(44,45)48-11-16-21(51-53(41,42)43)20(38)26(50-16)34-14-33-19-23(28)31-13-32-24(19)34/h13-14,16,20-22,26,38-39H,4-12H2,1-3H3,(H,29,36)(H,30,40)(H,44,45)(H,46,47)(H2,28,31,32)(H2,41,42,43)/p-4/t16-,20-,21-,22+,26-/m1/s1</p>
                    <p>KEGG: C05269</p>
                    <p>MXNREF: MNXM717</p>
                    <p>REACTOME: 77320</p>
                    <p>SEED: cpd03123</p>
                    <p>SMILES: CCCC(=O)CC(=O)SCCNC(=O)CCNC(=O)[C@H](O)C(C)(C)COP([O-])(=O)OP([O-])(=O)OC[C@H]1O[C@H]([C@H](O)[C@@H]1OP([O-])([O-])=O)N1C=NC2=C(N)N=CN=C12</p>
                    </body>
          
        </notes>
        <annotation>
          <rdf:RDF xmlns:rdf="http://www.w3.org/1999/02/22-rdf-syntax-ns#" xmlns:bqmodel="http://biomodels.net/model-qualifiers/" xmlns:bqbiol="http://biomodels.net/biology-qualifiers/">
            <rdf:Description rdf:about="#_6065fbe0_c19c_436b_b130_50e270a9f3b1">
              <bqbiol:is>
                <rdf:Bag>
                  <rdf:li rdf:resource="urn:miriam:chebi:CHEBI%3A27648"/>
                  <rdf:li rdf:resource="urn:miriam:chebi:CHEBI%3A62418"/>
                </rdf:Bag>
              </bqbiol:is>
            </rdf:Description>
          </rdf:RDF>
        </annotation>
            </species>
      <species id="bigg_btcoa_i" initialConcentration="1" charge="-4" name="butanoyl-CoA" metaid="_652854d6_e6c6_4841_aa2a_947282ed40c1" sboTerm="SBO:0000247" compartment="i">
        <notes>
          <body xmlns="http://www.w3.org/1999/xhtml">
                <p>BIGG: btcoa</p>
                    <p>BIOPATH: Butanoyl-CoA</p>
                    <p>BRENDA: BG71589</p>
                    <p>CHARGE: -4</p>
                    <p>CHEBI: 15517, 13926, 3235, 22953, 22973, 22954, 57371</p>
                    <p>FORMULA: C25H38N7O17P3S</p>
                    <p>HMDB: HMDB01088</p>
                    <p>INCHI: InChI=1S/C25H42N7O17P3S/c1-4-5-16(34)53-9-8-27-15(33)6-7-28-23(37)20(36)25(2,3)11-46-52(43,44)49-51(41,42)45-10-14-19(48-50(38,39)40)18(35)24(47-14)32-13-31-17-21(26)29-12-30-22(17)32/h12-14,18-20,24,35-36H,4-11H2,1-3H3,(H,27,33)(H,28,37)(H,41,42)(H,43,44)(H2,26,29,30)(H2,38,39,40)/p-4/t14-,18-,19-,20+,24-/m1/s1</p>
                    <p>KEGG: C00136</p>
                    <p>METACYC: BUTYRYL-COA</p>
                    <p>MXNREF: MNXM233</p>
                    <p>REACTOME: 77318</p>
                    <p>SEED: cpd00120</p>
                    <p>SMILES: CCCC(=O)SCCNC(=O)CCNC(=O)[C@H](O)C(C)(C)COP([O-])(=O)OP([O-])(=O)OC[C@H]1O[C@H]([C@H](O)[C@@H]1OP([O-])([O-])=O)N1C=NC2=C(N)N=CN=C12</p>
                    </body>
          
        </notes>
        <annotation>
          <rdf:RDF xmlns:rdf="http://www.w3.org/1999/02/22-rdf-syntax-ns#" xmlns:bqmodel="http://biomodels.net/model-qualifiers/" xmlns:bqbiol="http://biomodels.net/biology-qualifiers/">
            <rdf:Description rdf:about="#_652854d6_e6c6_4841_aa2a_947282ed40c1">
              <bqbiol:is>
                <rdf:Bag>
                  <rdf:li rdf:resource="urn:miriam:chebi:CHEBI%3A15517"/>
                  <rdf:li rdf:resource="urn:miriam:chebi:CHEBI%3A22954"/>
                  <rdf:li rdf:resource="urn:miriam:chebi:CHEBI%3A57371"/>
                </rdf:Bag>
              </bqbiol:is>
            </rdf:Description>
          </rdf:RDF>
        </annotation>
            </species>
      <species id="YALI0B08536g_i" initialConcentration="1" name="YALI0B08536p" metaid="_f0600de4_7c99_499c_8a94_54c24f76404d" boundaryCondition="true" sboTerm="SBO:0000252" compartment="i">
        <annotation>
          <rdf:RDF xmlns:rdf="http://www.w3.org/1999/02/22-rdf-syntax-ns#" xmlns:bqmodel="http://biomodels.net/model-qualifiers/" xmlns:bqbiol="http://biomodels.net/biology-qualifiers/">
            <rdf:Description rdf:about="#_f0600de4_7c99_499c_8a94_54c24f76404d">
              <bqbiol:isEncodedBy>
                <rdf:Bag>
                  <rdf:li rdf:resource="urn:miriam:kegg.genes:yli%3AYALI0B08536g"/>
                </rdf:Bag>
              </bqbiol:isEncodedBy>
              <bqbiol:is>
                <rdf:Bag>
                  <rdf:li rdf:resource="urn:miriam:uniprot:Q6CFB6"/>
                </rdf:Bag>
              </bqbiol:is>
            </rdf:Description>
          </rdf:RDF>
        </annotation>
            </species>
      <species id="YALI0E11099g_i" initialConcentration="1" name="Acetyl-CoA acetyltransferase" metaid="_58c416c9_e702_4e96_8669_fef30f2ac296" boundaryCondition="true" sboTerm="SBO:0000252" compartment="i">
        <annotation>
          <rdf:RDF xmlns:rdf="http://www.w3.org/1999/02/22-rdf-syntax-ns#" xmlns:bqmodel="http://biomodels.net/model-qualifiers/" xmlns:bqbiol="http://biomodels.net/biology-qualifiers/">
            <rdf:Description rdf:about="#_58c416c9_e702_4e96_8669_fef30f2ac296">
              <bqbiol:isEncodedBy>
                <rdf:Bag>
                  <rdf:li rdf:resource="urn:miriam:kegg.genes:yli%3AYALI0E11099g"/>
                </rdf:Bag>
              </bqbiol:isEncodedBy>
              <bqbiol:is>
                <rdf:Bag>
                  <rdf:li rdf:resource="urn:miriam:uniprot:Q6L8K7"/>
                </rdf:Bag>
              </bqbiol:is>
            </rdf:Description>
          </rdf:RDF>
        </annotation>
            </species>
      <species id="YALI0E18568g_i" initialConcentration="1" name="3-ketoacyl-CoA thiolase, peroxisomal" metaid="_dcf52478_0128_47e8_945e_f822c230319e" boundaryCondition="true" sboTerm="SBO:0000252" compartment="i">
        <annotation>
          <rdf:RDF xmlns:rdf="http://www.w3.org/1999/02/22-rdf-syntax-ns#" xmlns:bqmodel="http://biomodels.net/model-qualifiers/" xmlns:bqbiol="http://biomodels.net/biology-qualifiers/">
            <rdf:Description rdf:about="#_dcf52478_0128_47e8_945e_f822c230319e">
              <bqbiol:isEncodedBy>
                <rdf:Bag>
                  <rdf:li rdf:resource="urn:miriam:kegg.genes:yli%3AYALI0E18568g"/>
                </rdf:Bag>
              </bqbiol:isEncodedBy>
              <bqbiol:is>
                <rdf:Bag>
                  <rdf:li rdf:resource="urn:miriam:uniprot:Q05493"/>
                </rdf:Bag>
              </bqbiol:is>
            </rdf:Description>
          </rdf:RDF>
        </annotation>
            </species>
      <species id="bigg_3oocoa_i" initialConcentration="1" charge="-4" name="3-oxooctanoyl-CoA" metaid="_98ea8357_f713_4421_a1c0_29e51efbdf7d" sboTerm="SBO:0000247" compartment="i">
        <notes>
          <body xmlns="http://www.w3.org/1999/xhtml">
                <p>BIGG: 3oocoa</p>
                    <p>BIOPATH: 3-Oxooctanoyl-CoA</p>
                    <p>CHARGE: -4</p>
                    <p>CHEBI: 28264, 20175, 1645, 62619</p>
                    <p>FORMULA: C29H44N7O18P3S</p>
                    <p>HMDB: HMDB03941</p>
                    <p>INCHI: InChI=1S/C29H48N7O18P3S/c1-4-5-6-7-17(37)12-20(39)58-11-10-31-19(38)8-9-32-27(42)24(41)29(2,3)14-51-57(48,49)54-56(46,47)50-13-18-23(53-55(43,44)45)22(40)28(52-18)36-16-35-21-25(30)33-15-34-26(21)36/h15-16,18,22-24,28,40-41H,4-14H2,1-3H3,(H,31,38)(H,32,42)(H,46,47)(H,48,49)(H2,30,33,34)(H2,43,44,45)/p-4/t18-,22-,23-,24+,28-/m1/s1</p>
                    <p>KEGG: C05267</p>
                    <p>METACYC: CPD0-2106</p>
                    <p>MXNREF: MNXM706</p>
                    <p>REACTOME: 77328</p>
                    <p>SEED: cpd03121</p>
                    <p>SMILES: CCCCCC(=O)CC(=O)SCCNC(=O)CCNC(=O)[C@H](O)C(C)(C)COP([O-])(=O)OP([O-])(=O)OC[C@H]1O[C@H]([C@H](O)[C@@H]1OP([O-])([O-])=O)N1C=NC2=C(N)N=CN=C12</p>
                    </body>
          
        </notes>
        <annotation>
          <rdf:RDF xmlns:rdf="http://www.w3.org/1999/02/22-rdf-syntax-ns#" xmlns:bqmodel="http://biomodels.net/model-qualifiers/" xmlns:bqbiol="http://biomodels.net/biology-qualifiers/">
            <rdf:Description rdf:about="#_98ea8357_f713_4421_a1c0_29e51efbdf7d">
              <bqbiol:is>
                <rdf:Bag>
                  <rdf:li rdf:resource="urn:miriam:chebi:CHEBI%3A28264"/>
                  <rdf:li rdf:resource="urn:miriam:chebi:CHEBI%3A62619"/>
                </rdf:Bag>
              </bqbiol:is>
            </rdf:Description>
          </rdf:RDF>
        </annotation>
            </species>
      <species id="bigg_3odcoa_i" initialConcentration="1" charge="-4" name="3-oxodecanoyl-CoA" metaid="_4f9d8257_0c08_4566_9779_dcdedcbeebc9" sboTerm="SBO:0000247" compartment="i">
        <notes>
          <body xmlns="http://www.w3.org/1999/xhtml">
                <p>BIGG: 3odcoa</p>
                    <p>BIOPATH: 3-Oxodecanoyl-CoA</p>
                    <p>CHARGE: -4</p>
                    <p>CHEBI: 28528, 1633, 20166, 62548</p>
                    <p>FORMULA: C31H48N7O18P3S</p>
                    <p>HMDB: HMDB03939, HMDB06349</p>
                    <p>INCHI: InChI=1S/C31H52N7O18P3S/c1-4-5-6-7-8-9-19(39)14-22(41)60-13-12-33-21(40)10-11-34-29(44)26(43)31(2,3)16-53-59(50,51)56-58(48,49)52-15-20-25(55-57(45,46)47)24(42)30(54-20)38-18-37-23-27(32)35-17-36-28(23)38/h17-18,20,24-26,30,42-43H,4-16H2,1-3H3,(H,33,40)(H,34,44)(H,48,49)(H,50,51)(H2,32,35,36)(H2,45,46,47)/p-4/t20-,24-,25-,26+,30-/m1/s1</p>
                    <p>KEGG: C05265</p>
                    <p>MXNREF: MNXM677</p>
                    <p>REACTOME: 77339</p>
                    <p>SEED: cpd03119</p>
                    <p>SMILES: CCCCCCCC(=O)CC(=O)SCCNC(=O)CCNC(=O)[C@H](O)C(C)(C)COP([O-])(=O)OP([O-])(=O)OC[C@H]1O[C@H]([C@H](O)[C@@H]1OP([O-])([O-])=O)N1C=NC2=C(N)N=CN=C12</p>
                    </body>
          
        </notes>
        <annotation>
          <rdf:RDF xmlns:rdf="http://www.w3.org/1999/02/22-rdf-syntax-ns#" xmlns:bqmodel="http://biomodels.net/model-qualifiers/" xmlns:bqbiol="http://biomodels.net/biology-qualifiers/">
            <rdf:Description rdf:about="#_4f9d8257_0c08_4566_9779_dcdedcbeebc9">
              <bqbiol:is>
                <rdf:Bag>
                  <rdf:li rdf:resource="urn:miriam:chebi:CHEBI%3A28528"/>
                  <rdf:li rdf:resource="urn:miriam:chebi:CHEBI%3A62548"/>
                </rdf:Bag>
              </bqbiol:is>
            </rdf:Description>
          </rdf:RDF>
        </annotation>
            </species>
      <species id="bigg_3oddcoa_i" initialConcentration="1" charge="-4" name="3-oxolauroyl-CoA" metaid="_80de26c7_dafb_44cf_9394_b63f256ca69e" sboTerm="SBO:0000247" compartment="i">
        <notes>
          <body xmlns="http://www.w3.org/1999/xhtml">
                <p>BIGG: 3oddcoa</p>
                    <p>BIOPATH: 3-Oxododecanoyl-CoA</p>
                    <p>CHARGE: -4</p>
                    <p>CHEBI: 27868, 1636, 20169, 62615</p>
                    <p>FORMULA: C33H52N7O18P3S</p>
                    <p>HMDB: HMDB03937, HMDB06350</p>
                    <p>INCHI: InChI=1S/C33H56N7O18P3S/c1-4-5-6-7-8-9-10-11-21(41)16-24(43)62-15-14-35-23(42)12-13-36-31(46)28(45)33(2,3)18-55-61(52,53)58-60(50,51)54-17-22-27(57-59(47,48)49)26(44)32(56-22)40-20-39-25-29(34)37-19-38-30(25)40/h19-20,22,26-28,32,44-45H,4-18H2,1-3H3,(H,35,42)(H,36,46)(H,50,51)(H,52,53)(H2,34,37,38)(H2,47,48,49)/p-4/t22-,26-,27-,28+,32-/m1/s1</p>
                    <p>KEGG: C05263</p>
                    <p>METACYC: CPD0-2105</p>
                    <p>MXNREF: MNXM705</p>
                    <p>REACTOME: 77253</p>
                    <p>SEED: cpd03117</p>
                    <p>SMILES: CCCCCCCCCC(=O)CC(=O)SCCNC(=O)CCNC(=O)[C@H](O)C(C)(C)COP([O-])(=O)OP([O-])(=O)OC[C@H]1O[C@H]([C@H](O)[C@@H]1OP([O-])([O-])=O)N1C=NC2=C(N)N=CN=C12</p>
                    </body>
          
        </notes>
        <annotation>
          <rdf:RDF xmlns:rdf="http://www.w3.org/1999/02/22-rdf-syntax-ns#" xmlns:bqmodel="http://biomodels.net/model-qualifiers/" xmlns:bqbiol="http://biomodels.net/biology-qualifiers/">
            <rdf:Description rdf:about="#_80de26c7_dafb_44cf_9394_b63f256ca69e">
              <bqbiol:is>
                <rdf:Bag>
                  <rdf:li rdf:resource="urn:miriam:chebi:CHEBI%3A27868"/>
                  <rdf:li rdf:resource="urn:miriam:chebi:CHEBI%3A62615"/>
                </rdf:Bag>
              </bqbiol:is>
            </rdf:Description>
          </rdf:RDF>
        </annotation>
            </species>
      <species id="MNXM277_i" initialConcentration="1" name="aldehyde" metaid="_e5cb2e9d_eb25_4724_8138_423b3a19b2d8" sboTerm="SBO:0000247" compartment="i">
        <notes>
          <body xmlns="http://www.w3.org/1999/xhtml">
                <p>BIOPATH: Aldehyde</p>
                    <p>BRENDA: BG92964</p>
                    <p>CHEBI: 17478, 13753, 2554, 8750, 22291, 13805, 13432, 13806</p>
                    <p>FORMULA: CHOR</p>
                    <p>INCHI:</p>
                    <p>KEGG: C00071</p>
                    <p>METACYC: Aldehydes</p>
                    <p>MXNREF: MNXM277</p>
                    <p>SEED: cpd11616</p>
                    <p>SMILES: [*]C=O</p>
                    </body>
          
        </notes>
        <annotation>
          <rdf:RDF xmlns:rdf="http://www.w3.org/1999/02/22-rdf-syntax-ns#" xmlns:bqmodel="http://biomodels.net/model-qualifiers/" xmlns:bqbiol="http://biomodels.net/biology-qualifiers/">
            <rdf:Description rdf:about="#_e5cb2e9d_eb25_4724_8138_423b3a19b2d8">
              <bqbiol:is>
                <rdf:Bag>
                  <rdf:li rdf:resource="urn:miriam:chebi:CHEBI%3A17478"/>
                </rdf:Bag>
              </bqbiol:is>
            </rdf:Description>
          </rdf:RDF>
        </annotation>
            </species>
      <species id="MNXM832_i" initialConcentration="1" name="a primary alcohol" metaid="_2a5853ed_d6b4_46c0_a026_89860e8e67b1" sboTerm="SBO:0000247" compartment="i">
        <notes>
          <body xmlns="http://www.w3.org/1999/xhtml">
                <p>BIOPATH: 1-Alcohol, ROH</p>
                    <p>BRENDA: BG92963, BG93131</p>
                    <p>CHEBI: 15734, 26262, 13676, 8406, 14887, 57489, 18076</p>
                    <p>FORMULA: CH3OR</p>
                    <p>INCHI:</p>
                    <p>KEGG: C00069, C00226, C00778, C01335</p>
                    <p>METACYC: Alcohols, Primary-Alcohols</p>
                    <p>MXNREF: MNXM832</p>
                    <p>SEED: cpd00057, cpd00195, cpd11750, cpd11848</p>
                    <p>SMILES: OC[*]</p>
                    </body>
          
        </notes>
        <annotation>
          <rdf:RDF xmlns:rdf="http://www.w3.org/1999/02/22-rdf-syntax-ns#" xmlns:bqmodel="http://biomodels.net/model-qualifiers/" xmlns:bqbiol="http://biomodels.net/biology-qualifiers/">
            <rdf:Description rdf:about="#_2a5853ed_d6b4_46c0_a026_89860e8e67b1">
              <bqbiol:is>
                <rdf:Bag>
                  <rdf:li rdf:resource="urn:miriam:chebi:CHEBI%3A15734"/>
                  <rdf:li rdf:resource="urn:miriam:chebi:CHEBI%3A18076"/>
                </rdf:Bag>
              </bqbiol:is>
            </rdf:Description>
          </rdf:RDF>
        </annotation>
            </species>
      <species id="bigg_fadh2_i" initialConcentration="1" charge="-2" name="FADH2" metaid="_460c955c_078f_4b4a_8ac5_b7efe043570f" sboTerm="SBO:0000247" compartment="i">
        <notes>
          <body xmlns="http://www.w3.org/1999/xhtml">
                <p>BIGG: fadh2</p>
                    <p>BIOPATH: FADH2</p>
                    <p>CHARGE: -2</p>
                    <p>CHEBI: 17877, 42427, 13316, 21126, 4957, 58307</p>
                    <p>FORMULA: C27H33N9O15P2</p>
                    <p>HMDB: HMDB01197, HMDB06358</p>
                    <p>INCHI: InChI=1S/C27H35N9O15P2/c1-10-3-12-13(4-11(10)2)35(24-18(32-12)25(42)34-27(43)33-24)5-14(37)19(39)15(38)6-48-52(44,45)51-53(46,47)49-7-16-20(40)21(41)26(50-16)36-9-31-17-22(28)29-8-30-23(17)36/h3-4,8-9,14-16,19-21,26,32,37-41H,5-7H2,1-2H3,(H,44,45)(H,46,47)(H2,28,29,30)(H2,33,34,42,43)/p-2/t14-,15+,16+,19-,20+,21+,26+/m0/s1</p>
                    <p>KEGG: C01352</p>
                    <p>METACYC: FADH2</p>
                    <p>MXNREF: MNXM38</p>
                    <p>REACTOME: 31649, 164934</p>
                    <p>SEED: cpd00982</p>
                    <p>SMILES: CC1=CC2=C(C=C1C)N(C[C@H](O)[C@H](O)[C@H](O)COP([O-])(=O)OP([O-])(=O)OC[C@H]1O[C@H]([C@H](O)[C@@H]1O)N1C=NC3=C(N)N=CN=C13)C1=C(N2)C(=O)NC(=O)N1</p>
                    <p>UPA: UPC01352</p>
                    </body>
          
        </notes>
        <annotation>
          <rdf:RDF xmlns:rdf="http://www.w3.org/1999/02/22-rdf-syntax-ns#" xmlns:bqmodel="http://biomodels.net/model-qualifiers/" xmlns:bqbiol="http://biomodels.net/biology-qualifiers/">
            <rdf:Description rdf:about="#_460c955c_078f_4b4a_8ac5_b7efe043570f">
              <bqbiol:is>
                <rdf:Bag>
                  <rdf:li rdf:resource="urn:miriam:chebi:CHEBI%3A17877"/>
                  <rdf:li rdf:resource="urn:miriam:chebi:CHEBI%3A58307"/>
                </rdf:Bag>
              </bqbiol:is>
            </rdf:Description>
          </rdf:RDF>
        </annotation>
            </species>
      <species id="bigg_glutcoa_i" initialConcentration="1" charge="-5" name="glutaryl-CoA(5-)" metaid="_e4a1683d_e4b5_4676_bd15_bbd7f6f8f6ca" sboTerm="SBO:0000247" compartment="i">
        <notes>
          <body xmlns="http://www.w3.org/1999/xhtml">
                <p>BIGG: glutcoa</p>
                    <p>BIOPATH: Glutaryl-CoA</p>
                    <p>BRENDA: BG71658</p>
                    <p>CHARGE: -5</p>
                    <p>CHEBI: 15524, 24332, 5436, 14326, 57378</p>
                    <p>FORMULA: C26H37N7O19P3S</p>
                    <p>HMDB: HMDB01339</p>
                    <p>INCHI: InChI=1S/C26H42N7O19P3S/c1-26(2,21(39)24(40)29-7-6-15(34)28-8-9-56-17(37)5-3-4-16(35)36)11-49-55(46,47)52-54(44,45)48-10-14-20(51-53(41,42)43)19(38)25(50-14)33-13-32-18-22(27)30-12-31-23(18)33/h12-14,19-21,25,38-39H,3-11H2,1-2H3,(H,28,34)(H,29,40)(H,35,36)(H,44,45)(H,46,47)(H2,27,30,31)(H2,41,42,43)/p-5/t14-,19-,20-,21+,25-/m1/s1</p>
                    <p>KEGG: C00527</p>
                    <p>METACYC: GLUTARYL-COA</p>
                    <p>MXNREF: MNXM382</p>
                    <p>REACTOME: 70955</p>
                    <p>SEED: cpd00413</p>
                    <p>SMILES: CC(C)(COP([O-])(=O)OP([O-])(=O)OC[C@H]1O[C@H]([C@H](O)[C@@H]1OP([O-])([O-])=O)N1C=NC2=C(N)N=CN=C12)[C@@H](O)C(=O)NCCC(=O)NCCSC(=O)CCCC([O-])=O</p>
                    <p>UPA: UPC00527</p>
                    </body>
          
        </notes>
        <annotation>
          <rdf:RDF xmlns:rdf="http://www.w3.org/1999/02/22-rdf-syntax-ns#" xmlns:bqmodel="http://biomodels.net/model-qualifiers/" xmlns:bqbiol="http://biomodels.net/biology-qualifiers/">
            <rdf:Description rdf:about="#_e4a1683d_e4b5_4676_bd15_bbd7f6f8f6ca">
              <bqbiol:is>
                <rdf:Bag>
                  <rdf:li rdf:resource="urn:miriam:chebi:CHEBI%3A15524"/>
                  <rdf:li rdf:resource="urn:miriam:chebi:CHEBI%3A57378"/>
                </rdf:Bag>
              </bqbiol:is>
            </rdf:Description>
          </rdf:RDF>
        </annotation>
            </species>
      <species id="bigg_fad_i" initialConcentration="1" charge="-2" name="FAD" metaid="_a73bb42e_bb44_4c10_9705_f7aff9a6ede8" sboTerm="SBO:0000247" compartment="i">
        <notes>
          <body xmlns="http://www.w3.org/1999/xhtml">
                <p>BIGG: fad</p>
                    <p>BIOPATH: FAD</p>
                    <p>BRENDA: BG14245, BG33700</p>
                    <p>CHARGE: -2</p>
                    <p>CHEBI: 16238, 42388, 13315, 4956, 21125, 24040, 57692</p>
                    <p>FORMULA: C27H31N9O15P2</p>
                    <p>HMDB: HMDB01248</p>
                    <p>INCHI: InChI=1S/C27H33N9O15P2/c1-10-3-12-13(4-11(10)2)35(24-18(32-12)25(42)34-27(43)33-24)5-14(37)19(39)15(38)6-48-52(44,45)51-53(46,47)49-7-16-20(40)21(41)26(50-16)36-9-31-17-22(28)29-8-30-23(17)36/h3-4,8-9,14-16,19-21,26,37-41H,5-7H2,1-2H3,(H,44,45)(H,46,47)(H2,28,29,30)(H,34,42,43)/p-2/t14-,15+,16+,19-,20?,21?,26+/m0/s1</p>
                    <p>KEGG: C00016, D00005</p>
                    <p>METACYC: FAD</p>
                    <p>MXNREF: MNXM90822</p>
                    <p>REACTOME: 113596, 113597, 29386</p>
                    <p>SEED: cpd00015</p>
                    <p>SMILES: CC1=CC2=C(C=C1C)N(C[C@H](O)[C@H](O)[C@H](O)COP([O-])(=O)OP([O-])(=O)OC[C@H]1O[C@H](C(O)C1O)N1C=NC3=C(N)N=CN=C13)C1=NC(=O)[N-]C(=O)C1=N2</p>
                    <p>UPA: UPC00016</p>
                    </body>
          
        </notes>
        <annotation>
          <rdf:RDF xmlns:rdf="http://www.w3.org/1999/02/22-rdf-syntax-ns#" xmlns:bqmodel="http://biomodels.net/model-qualifiers/" xmlns:bqbiol="http://biomodels.net/biology-qualifiers/">
            <rdf:Description rdf:about="#_a73bb42e_bb44_4c10_9705_f7aff9a6ede8">
              <bqbiol:is>
                <rdf:Bag>
                  <rdf:li rdf:resource="urn:miriam:chebi:CHEBI%3A16238"/>
                  <rdf:li rdf:resource="urn:miriam:chebi:CHEBI%3A24040"/>
                  <rdf:li rdf:resource="urn:miriam:chebi:CHEBI%3A57692"/>
                </rdf:Bag>
              </bqbiol:is>
            </rdf:Description>
          </rdf:RDF>
        </annotation>
            </species>
      <species id="YALI0F23749g_i" initialConcentration="1" name="YALI0F23749p" metaid="_57b8b5d2_840d_47da_a0ac_3e8f32195005" boundaryCondition="true" sboTerm="SBO:0000252" compartment="i">
        <annotation>
          <rdf:RDF xmlns:rdf="http://www.w3.org/1999/02/22-rdf-syntax-ns#" xmlns:bqmodel="http://biomodels.net/model-qualifiers/" xmlns:bqbiol="http://biomodels.net/biology-qualifiers/">
            <rdf:Description rdf:about="#_57b8b5d2_840d_47da_a0ac_3e8f32195005">
              <bqbiol:isEncodedBy>
                <rdf:Bag>
                  <rdf:li rdf:resource="urn:miriam:kegg.genes:yli%3AYALI0F23749g"/>
                </rdf:Bag>
              </bqbiol:isEncodedBy>
              <bqbiol:is>
                <rdf:Bag>
                  <rdf:li rdf:resource="urn:miriam:uniprot:Q6C0L1"/>
                </rdf:Bag>
              </bqbiol:is>
            </rdf:Description>
          </rdf:RDF>
        </annotation>
            </species>
      <species id="bigg_3otdcoa_i" initialConcentration="1" charge="-4" name="3-oxotetradecanoyl-CoA" metaid="_f3a315cf_92c4_497b_90f7_821812295922" sboTerm="SBO:0000247" compartment="i">
        <notes>
          <body xmlns="http://www.w3.org/1999/xhtml">
                <p>BIGG: 3otdcoa</p>
                    <p>BIOPATH: 3-Oxotetradecanoyl-CoA</p>
                    <p>CHARGE: -4</p>
                    <p>CHEBI: 28726, 1654, 20183, 62543</p>
                    <p>FORMULA: C35H56N7O18P3S</p>
                    <p>HMDB: HMDB03935, HMDB06527</p>
                    <p>INCHI: InChI=1S/C35H60N7O18P3S/c1-4-5-6-7-8-9-10-11-12-13-23(43)18-26(45)64-17-16-37-25(44)14-15-38-33(48)30(47)35(2,3)20-57-63(54,55)60-62(52,53)56-19-24-29(59-61(49,50)51)28(46)34(58-24)42-22-41-27-31(36)39-21-40-32(27)42/h21-22,24,28-30,34,46-47H,4-20H2,1-3H3,(H,37,44)(H,38,48)(H,52,53)(H,54,55)(H2,36,39,40)(H2,49,50,51)/p-4/t24-,28-,29-,30+,34-/m1/s1</p>
                    <p>KEGG: C05261</p>
                    <p>METACYC: CPD-10284</p>
                    <p>MXNREF: MNXM707</p>
                    <p>REACTOME: 77269</p>
                    <p>SEED: cpd12689</p>
                    <p>SMILES: CCCCCCCCCCCC(=O)CC(=O)SCCNC(=O)CCNC(=O)[C@H](O)C(C)(C)COP([O-])(=O)OP([O-])(=O)OC[C@H]1O[C@H]([C@H](O)[C@@H]1OP([O-])([O-])=O)N1C=NC2=C(N)N=CN=C12</p>
                    </body>
          
        </notes>
        <annotation>
          <rdf:RDF xmlns:rdf="http://www.w3.org/1999/02/22-rdf-syntax-ns#" xmlns:bqmodel="http://biomodels.net/model-qualifiers/" xmlns:bqbiol="http://biomodels.net/biology-qualifiers/">
            <rdf:Description rdf:about="#_f3a315cf_92c4_497b_90f7_821812295922">
              <bqbiol:is>
                <rdf:Bag>
                  <rdf:li rdf:resource="urn:miriam:chebi:CHEBI%3A28726"/>
                  <rdf:li rdf:resource="urn:miriam:chebi:CHEBI%3A62543"/>
                </rdf:Bag>
              </bqbiol:is>
            </rdf:Description>
          </rdf:RDF>
        </annotation>
            </species>
      <species id="MNXM72_i" initialConcentration="1" name="fatty acid anion" metaid="_62564b19_b4a7_45a7_a027_0fb92452c163" sboTerm="SBO:0000247" compartment="i">
        <notes>
          <body xmlns="http://www.w3.org/1999/xhtml">
                <p>BIOPATH: Carboxylic_acid</p>
                    <p>BRENDA: BG93043</p>
                    <p>CHEBI: 25384, 28868, 24022, 4985, 13634, 29067, 23026, 58657, 13626, 13945, 33575, 13428, 23027, 13627, 35366, 24024, 4984, 13633, 35757, 25382, 3407, 13657</p>
                    <p>FORMULA: CO2R</p>
                    <p>INCHI:</p>
                    <p>KEGG: C00060, C00162, C00174, C02403</p>
                    <p>METACYC: Acids, Carboxylates, Fatty-Acid-Anions, Fatty-Acids, Long-Chain-Carboxylates, Monocarboxylates</p>
                    <p>MXNREF: MNXM72</p>
                    <p>REACTOME: 1500593, 426026, 166226, 166217, 166216, 166213, 1861779, 1861754</p>
                    <p>SEED: cpd00049, cpd11629, cpd12094</p>
                    <p>SMILES: [O-]C([*])=O</p>
                    <p>UPA: UPC00162</p>
                    </body>
          
        </notes>
        <annotation>
          <rdf:RDF xmlns:rdf="http://www.w3.org/1999/02/22-rdf-syntax-ns#" xmlns:bqmodel="http://biomodels.net/model-qualifiers/" xmlns:bqbiol="http://biomodels.net/biology-qualifiers/">
            <rdf:Description rdf:about="#_62564b19_b4a7_45a7_a027_0fb92452c163">
              <bqbiol:is>
                <rdf:Bag>
                  <rdf:li rdf:resource="urn:miriam:chebi:CHEBI%3A25384"/>
                  <rdf:li rdf:resource="urn:miriam:chebi:CHEBI%3A28868"/>
                  <rdf:li rdf:resource="urn:miriam:chebi:CHEBI%3A29067"/>
                  <rdf:li rdf:resource="urn:miriam:chebi:CHEBI%3A33575"/>
                  <rdf:li rdf:resource="urn:miriam:chebi:CHEBI%3A35366"/>
                  <rdf:li rdf:resource="urn:miriam:chebi:CHEBI%3A35757"/>
                </rdf:Bag>
              </bqbiol:is>
            </rdf:Description>
          </rdf:RDF>
        </annotation>
            </species>
      <species id="bigg_3ohdcoa_i" initialConcentration="1" charge="-4" name="3-oxopalmitoyl-CoA(4-)" metaid="_5a8bba9a_2e99_4a7b_8394_6c430c231bca" sboTerm="SBO:0000247" compartment="i">
        <notes>
          <body xmlns="http://www.w3.org/1999/xhtml">
                <p>BIGG: 3ohdcoa</p>
                    <p>BIOPATH: 3-Oxopalmitoyl-CoA</p>
                    <p>BRENDA: BG17266</p>
                    <p>CHARGE: -4</p>
                    <p>CHEBI: 15491, 20176, 11875, 1647, 57349</p>
                    <p>FORMULA: C37H60N7O18P3S</p>
                    <p>HMDB: HMDB06402</p>
                    <p>INCHI: InChI=1S/C37H64N7O18P3S/c1-4-5-6-7-8-9-10-11-12-13-14-15-25(45)20-28(47)66-19-18-39-27(46)16-17-40-35(50)32(49)37(2,3)22-59-65(56,57)62-64(54,55)58-21-26-31(61-63(51,52)53)30(48)36(60-26)44-24-43-29-33(38)41-23-42-34(29)44/h23-24,26,30-32,36,48-49H,4-22H2,1-3H3,(H,39,46)(H,40,50)(H,54,55)(H,56,57)(H2,38,41,42)(H2,51,52,53)/p-4/t26-,30-,31-,32+,36-/m1/s1</p>
                    <p>KEGG: C05259</p>
                    <p>METACYC: 3-OXOPALMITOYL-COA</p>
                    <p>MXNREF: MNXM738</p>
                    <p>REACTOME: 77302</p>
                    <p>SEED: cpd03114</p>
                    <p>SMILES: CCCCCCCCCCCCCC(=O)CC(=O)SCCNC(=O)CCNC(=O)[C@H](O)C(C)(C)COP([O-])(=O)OP([O-])(=O)OC[C@H]1O[C@H]([C@H](O)[C@@H]1OP([O-])([O-])=O)N1C=NC2=C(N)N=CN=C12</p>
                    </body>
          
        </notes>
        <annotation>
          <rdf:RDF xmlns:rdf="http://www.w3.org/1999/02/22-rdf-syntax-ns#" xmlns:bqmodel="http://biomodels.net/model-qualifiers/" xmlns:bqbiol="http://biomodels.net/biology-qualifiers/">
            <rdf:Description rdf:about="#_5a8bba9a_2e99_4a7b_8394_6c430c231bca">
              <bqbiol:is>
                <rdf:Bag>
                  <rdf:li rdf:resource="urn:miriam:chebi:CHEBI%3A15491"/>
                  <rdf:li rdf:resource="urn:miriam:chebi:CHEBI%3A57349"/>
                </rdf:Bag>
              </bqbiol:is>
            </rdf:Description>
          </rdf:RDF>
        </annotation>
            </species>
      <species id="YALI0D17864g_i" initialConcentration="1" name="YALI0D17864p" metaid="_01ea0e96_38b1_446e_93b7_ee2dce617e80" boundaryCondition="true" sboTerm="SBO:0000252" compartment="i">
        <annotation>
          <rdf:RDF xmlns:rdf="http://www.w3.org/1999/02/22-rdf-syntax-ns#" xmlns:bqmodel="http://biomodels.net/model-qualifiers/" xmlns:bqbiol="http://biomodels.net/biology-qualifiers/">
            <rdf:Description rdf:about="#_01ea0e96_38b1_446e_93b7_ee2dce617e80">
              <bqbiol:isEncodedBy>
                <rdf:Bag>
                  <rdf:li rdf:resource="urn:miriam:kegg.genes:yli%3AYALI0D17864g"/>
                </rdf:Bag>
              </bqbiol:isEncodedBy>
              <bqbiol:is>
                <rdf:Bag>
                  <rdf:li rdf:resource="urn:miriam:uniprot:Q6C8Q3"/>
                </rdf:Bag>
              </bqbiol:is>
            </rdf:Description>
          </rdf:RDF>
        </annotation>
            </species>
      <species id="YALI0C23859g_i" initialConcentration="1" name="Acyl-coenzyme A oxidase" metaid="_551cd1e8_9efb_4d93_8c65_cfc8e9b60556" boundaryCondition="true" sboTerm="SBO:0000252" compartment="i">
        <annotation>
          <rdf:RDF xmlns:rdf="http://www.w3.org/1999/02/22-rdf-syntax-ns#" xmlns:bqmodel="http://biomodels.net/model-qualifiers/" xmlns:bqbiol="http://biomodels.net/biology-qualifiers/">
            <rdf:Description rdf:about="#_551cd1e8_9efb_4d93_8c65_cfc8e9b60556">
              <bqbiol:isEncodedBy>
                <rdf:Bag>
                  <rdf:li rdf:resource="urn:miriam:kegg.genes:yli%3AYALI0C23859g"/>
                </rdf:Bag>
              </bqbiol:isEncodedBy>
              <bqbiol:is>
                <rdf:Bag>
                  <rdf:li rdf:resource="urn:miriam:uniprot:F2Z630"/>
                </rdf:Bag>
              </bqbiol:is>
            </rdf:Description>
          </rdf:RDF>
        </annotation>
            </species>
      <species id="YALI0D24750g_i" initialConcentration="1" name="Acyl-coenzyme A oxidase 3" metaid="_a209a502_c785_4bce_a10f_d3c3c99ecb78" boundaryCondition="true" sboTerm="SBO:0000252" compartment="i">
        <annotation>
          <rdf:RDF xmlns:rdf="http://www.w3.org/1999/02/22-rdf-syntax-ns#" xmlns:bqmodel="http://biomodels.net/model-qualifiers/" xmlns:bqbiol="http://biomodels.net/biology-qualifiers/">
            <rdf:Description rdf:about="#_a209a502_c785_4bce_a10f_d3c3c99ecb78">
              <bqbiol:isEncodedBy>
                <rdf:Bag>
                  <rdf:li rdf:resource="urn:miriam:kegg.genes:yli%3AYALI0D24750g"/>
                </rdf:Bag>
              </bqbiol:isEncodedBy>
              <bqbiol:is>
                <rdf:Bag>
                  <rdf:li rdf:resource="urn:miriam:uniprot:O74936"/>
                </rdf:Bag>
              </bqbiol:is>
            </rdf:Description>
          </rdf:RDF>
        </annotation>
            </species>
      <species id="YALI0F10857g_i" initialConcentration="1" name="Acyl-coenzyme A oxidase 2" metaid="_c528b3b4_6b40_4707_b158_952e7743811e" boundaryCondition="true" sboTerm="SBO:0000252" compartment="i">
        <annotation>
          <rdf:RDF xmlns:rdf="http://www.w3.org/1999/02/22-rdf-syntax-ns#" xmlns:bqmodel="http://biomodels.net/model-qualifiers/" xmlns:bqbiol="http://biomodels.net/biology-qualifiers/">
            <rdf:Description rdf:about="#_c528b3b4_6b40_4707_b158_952e7743811e">
              <bqbiol:isEncodedBy>
                <rdf:Bag>
                  <rdf:li rdf:resource="urn:miriam:kegg.genes:yli%3AYALI0F10857g"/>
                </rdf:Bag>
              </bqbiol:isEncodedBy>
              <bqbiol:is>
                <rdf:Bag>
                  <rdf:li rdf:resource="urn:miriam:uniprot:O74935"/>
                </rdf:Bag>
              </bqbiol:is>
            </rdf:Description>
          </rdf:RDF>
        </annotation>
            </species>
      <species id="bigg_aacoa_i" initialConcentration="1" charge="-4" name="acetoacetyl-CoA(4-)" metaid="_6f373f4b_274f_4a12_9129_b0097ffa4194" sboTerm="SBO:0000247" compartment="i">
        <notes>
          <body xmlns="http://www.w3.org/1999/xhtml">
                <p>BIGG: aacoa</p>
                    <p>BIOPATH: Acetoacetyl-CoA</p>
                    <p>BRENDA: BG13538</p>
                    <p>CHARGE: -4</p>
                    <p>CHEBI: 15345, 41333, 13706, 11756, 22173, 2392, 57286</p>
                    <p>FORMULA: C25H36N7O18P3S</p>
                    <p>HMDB: HMDB01484, HMDB11665</p>
                    <p>INCHI: InChI=1S/C25H40N7O18P3S/c1-13(33)8-16(35)54-7-6-27-15(34)4-5-28-23(38)20(37)25(2,3)10-47-53(44,45)50-52(42,43)46-9-14-19(49-51(39,40)41)18(36)24(48-14)32-12-31-17-21(26)29-11-30-22(17)32/h11-12,14,18-20,24,36-37H,4-10H2,1-3H3,(H,27,34)(H,28,38)(H,42,43)(H,44,45)(H2,26,29,30)(H2,39,40,41)/p-4/t14-,18-,19-,20+,24-/m1/s1</p>
                    <p>KEGG: C00332</p>
                    <p>MXNREF: MNXM133</p>
                    <p>REACTOME: 191293, 73871</p>
                    <p>SEED: cpd00279</p>
                    <p>SMILES: CC(=O)CC(=O)SCCNC(=O)CCNC(=O)[C@H](O)C(C)(C)COP([O-])(=O)OP([O-])(=O)OC[C@H]1O[C@H]([C@H](O)[C@@H]1OP([O-])([O-])=O)N1C=NC2=C(N)N=CN=C12</p>
                    <p>UPA: UPC00332</p>
                    </body>
          
        </notes>
        <annotation>
          <rdf:RDF xmlns:rdf="http://www.w3.org/1999/02/22-rdf-syntax-ns#" xmlns:bqmodel="http://biomodels.net/model-qualifiers/" xmlns:bqbiol="http://biomodels.net/biology-qualifiers/">
            <rdf:Description rdf:about="#_6f373f4b_274f_4a12_9129_b0097ffa4194">
              <bqbiol:is>
                <rdf:Bag>
                  <rdf:li rdf:resource="urn:miriam:chebi:CHEBI%3A15345"/>
                  <rdf:li rdf:resource="urn:miriam:chebi:CHEBI%3A57286"/>
                </rdf:Bag>
              </bqbiol:is>
            </rdf:Description>
          </rdf:RDF>
        </annotation>
            </species>
      <species id="bigg_hmgcoa_i" initialConcentration="1" charge="-5" name="(3S)-3-hydroxy-3-methylglutaryl-CoA(5-)" metaid="_cf2ae92e_3ba2_42ab_a7ab_968e8495c72c" sboTerm="SBO:0000247" compartment="i">
        <notes>
          <body xmlns="http://www.w3.org/1999/xhtml">
                <p>BIGG: hmgcoa</p>
                    <p>BIOPATH: (S)-3-Hydroxy-3-methylglutaryl-CoA</p>
                    <p>BRENDA: BG48357, BG48364, BG99265</p>
                    <p>CHARGE: -5</p>
                    <p>CHEBI: 11814, 15467, 392, 18747, 61659, 11045, 43074</p>
                    <p>FORMULA: C27H39N7O20P3S</p>
                    <p>HMDB: HMDB01375</p>
                    <p>INCHI: InChI=1S/C27H44N7O20P3S/c1-26(2,21(40)24(41)30-5-4-15(35)29-6-7-58-17(38)9-27(3,42)8-16(36)37)11-51-57(48,49)54-56(46,47)50-10-14-20(53-55(43,44)45)19(39)25(52-14)34-13-33-18-22(28)31-12-32-23(18)34/h12-14,19-21,25,39-40,42H,4-11H2,1-3H3,(H,29,35)(H,30,41)(H,36,37)(H,46,47)(H,48,49)(H2,28,31,32)(H2,43,44,45)/p-5/t14-,19-,20-,21+,25-,27+/m1/s1</p>
                    <p>KEGG: C00356</p>
                    <p>LIPIDMAPS: LMFA07050028</p>
                    <p>METACYC: 3-HYDROXY-3-METHYL-GLUTARYL-COA</p>
                    <p>MXNREF: MNXM197</p>
                    <p>REACTOME: 191374, 70784, 73917</p>
                    <p>SEED: cpd00292</p>
                    <p>SMILES: C[C@](O)(CC([O-])=O)CC(=O)SCCNC(=O)CCNC(=O)[C@H](O)C(C)(C)COP([O-])(=O)OP([O-])(=O)OC[C@H]1O[C@H]([C@H](O)[C@@H]1OP([O-])([O-])=O)N1C=NC2=C(N)N=CN=C12</p>
                    <p>UPA: UPC00356</p>
                    </body>
          
        </notes>
        <annotation>
          <rdf:RDF xmlns:rdf="http://www.w3.org/1999/02/22-rdf-syntax-ns#" xmlns:bqmodel="http://biomodels.net/model-qualifiers/" xmlns:bqbiol="http://biomodels.net/biology-qualifiers/">
            <rdf:Description rdf:about="#_cf2ae92e_3ba2_42ab_a7ab_968e8495c72c">
              <bqbiol:is>
                <rdf:Bag>
                  <rdf:li rdf:resource="urn:miriam:chebi:CHEBI%3A11814"/>
                  <rdf:li rdf:resource="urn:miriam:chebi:CHEBI%3A15467"/>
                  <rdf:li rdf:resource="urn:miriam:chebi:CHEBI%3A43074"/>
                </rdf:Bag>
              </bqbiol:is>
            </rdf:Description>
          </rdf:RDF>
        </annotation>
            </species>
      <species id="YALI0F30481g_i" initialConcentration="1" name="YALI0F30481p" metaid="_33fe1cda_3a3b_4baa_bcf3_008ad91402d8" boundaryCondition="true" sboTerm="SBO:0000252" compartment="i">
        <annotation>
          <rdf:RDF xmlns:rdf="http://www.w3.org/1999/02/22-rdf-syntax-ns#" xmlns:bqmodel="http://biomodels.net/model-qualifiers/" xmlns:bqbiol="http://biomodels.net/biology-qualifiers/">
            <rdf:Description rdf:about="#_33fe1cda_3a3b_4baa_bcf3_008ad91402d8">
              <bqbiol:isEncodedBy>
                <rdf:Bag>
                  <rdf:li rdf:resource="urn:miriam:kegg.genes:yli%3AYALI0F30481g"/>
                </rdf:Bag>
              </bqbiol:isEncodedBy>
              <bqbiol:is>
                <rdf:Bag>
                  <rdf:li rdf:resource="urn:miriam:uniprot:Q6BZW0"/>
                </rdf:Bag>
              </bqbiol:is>
            </rdf:Description>
          </rdf:RDF>
        </annotation>
            </species>
      <species id="bigg_acac_i" initialConcentration="1" charge="-1" name="acetoacetate" metaid="_f593bc86_e67c_438c_a70a_25018ee853d9" sboTerm="SBO:0000247" compartment="i">
        <notes>
          <body xmlns="http://www.w3.org/1999/xhtml">
                <p>BIGG: acac</p>
                    <p>BIOPATH: Acetoacetate</p>
                    <p>BRENDA: BG48725</p>
                    <p>CHARGE: -1</p>
                    <p>CHEBI: 13705, 15344, 40507, 2391, 22172, 38871</p>
                    <p>FORMULA: C4H5O3</p>
                    <p>HMDB: HMDB00060</p>
                    <p>INCHI: InChI=1S/C4H6O3/c1-3(5)2-4(6)7/h2H2,1H3,(H,6,7)/p-1</p>
                    <p>KEGG: C00164</p>
                    <p>LIPIDMAPS: LMFA01060003</p>
                    <p>METACYC: 3-KETOBUTYRATE</p>
                    <p>MXNREF: MNXM154</p>
                    <p>REACTOME: 29666, 73909</p>
                    <p>SEED: cpd00142</p>
                    <p>SMILES: CC(=O)CC([O-])=O</p>
                    <p>UPA: UPC00164</p>
                    </body>
          
        </notes>
        <annotation>
          <rdf:RDF xmlns:rdf="http://www.w3.org/1999/02/22-rdf-syntax-ns#" xmlns:bqmodel="http://biomodels.net/model-qualifiers/" xmlns:bqbiol="http://biomodels.net/biology-qualifiers/">
            <rdf:Description rdf:about="#_f593bc86_e67c_438c_a70a_25018ee853d9">
              <bqbiol:is>
                <rdf:Bag>
                  <rdf:li rdf:resource="urn:miriam:chebi:CHEBI%3A13705"/>
                  <rdf:li rdf:resource="urn:miriam:chebi:CHEBI%3A15344"/>
                  <rdf:li rdf:resource="urn:miriam:chebi:CHEBI%3A38871"/>
                </rdf:Bag>
              </bqbiol:is>
            </rdf:Description>
          </rdf:RDF>
        </annotation>
            </species>
      <species id="YALI0B22550g_i" initialConcentration="1" name="YALI0B22550p" metaid="_040a86c4_b503_4f5d_bbf0_057746ae2b35" boundaryCondition="true" sboTerm="SBO:0000252" compartment="i">
        <annotation>
          <rdf:RDF xmlns:rdf="http://www.w3.org/1999/02/22-rdf-syntax-ns#" xmlns:bqmodel="http://biomodels.net/model-qualifiers/" xmlns:bqbiol="http://biomodels.net/biology-qualifiers/">
            <rdf:Description rdf:about="#_040a86c4_b503_4f5d_bbf0_057746ae2b35">
              <bqbiol:isEncodedBy>
                <rdf:Bag>
                  <rdf:li rdf:resource="urn:miriam:kegg.genes:yli%3AYALI0B22550g"/>
                </rdf:Bag>
              </bqbiol:isEncodedBy>
              <bqbiol:is>
                <rdf:Bag>
                  <rdf:li rdf:resource="urn:miriam:uniprot:Q6CDN6"/>
                </rdf:Bag>
              </bqbiol:is>
            </rdf:Description>
          </rdf:RDF>
        </annotation>
            </species>
      <species id="YALI0F26587g_i" initialConcentration="1" name="Succinyl-CoA:3-ketoacid-coenzyme A transferase" metaid="_9ed15e25_ebf3_4bf0_9c7c_c58dd62e887d" boundaryCondition="true" sboTerm="SBO:0000252" compartment="i">
        <annotation>
          <rdf:RDF xmlns:rdf="http://www.w3.org/1999/02/22-rdf-syntax-ns#" xmlns:bqmodel="http://biomodels.net/model-qualifiers/" xmlns:bqbiol="http://biomodels.net/biology-qualifiers/">
            <rdf:Description rdf:about="#_9ed15e25_ebf3_4bf0_9c7c_c58dd62e887d">
              <bqbiol:isEncodedBy>
                <rdf:Bag>
                  <rdf:li rdf:resource="urn:miriam:kegg.genes:yli%3AYALI0F26587g"/>
                </rdf:Bag>
              </bqbiol:isEncodedBy>
              <bqbiol:is>
                <rdf:Bag>
                  <rdf:li rdf:resource="urn:miriam:uniprot:Q6C098"/>
                </rdf:Bag>
              </bqbiol:is>
            </rdf:Description>
          </rdf:RDF>
        </annotation>
            </species>
      <species id="MNXM5551_i" initialConcentration="1" charge="0" name="5-dehydroavenasterol" metaid="_82e0a2af_ae27_4245_a3da_17f30b99e852" sboTerm="SBO:0000247" compartment="i">
        <notes>
          <body xmlns="http://www.w3.org/1999/xhtml">
                <p>CHARGE: 0</p>
                    <p>FORMULA: C29H46O</p>
                    <p>HMDB: HMDB06852</p>
                    <p>INCHI: InChI=1S/C29H46O/c1-7-21(19(2)3)9-8-20(4)25-12-13-26-24-11-10-22-18-23(30)14-16-28(22,5)27(24)15-17-29(25,26)6/h7,10-11,19-20,23,25-27,30H,8-9,12-18H2,1-6H3/b21-7-/t20-,23+,25?,26?,27?,28+,29-/m1/s1</p>
                    <p>KEGG: C15783</p>
                    <p>METACYC: CPD-4126</p>
                    <p>MXNREF: MNXM5551</p>
                    <p>SEED: cpd14519</p>
                    <p>SMILES: C\C=C(/C(C)C)CC[C@@H](C)C1CCC2C3=CC=C4C[C@@H](O)CC[C@]4(C)C3CC[C@]12C</p>
                    </body>
          
        </notes>
      </species>
      <species id="MNXM5064_i" initialConcentration="1" charge="0" name="avenasterol" metaid="_93332259_0661_48c4_ac2a_b5b09f3f2756" sboTerm="SBO:0000247" compartment="i">
        <notes>
          <body xmlns="http://www.w3.org/1999/xhtml">
                <p>CHARGE: 0</p>
[truncated: 7,905,699 more chars]
