# Supplementary material for: Investigating metabolic interactions in a microbial co-culture through integrated modelling and experiments
Source: Comput Struct Biotechnol J. 2020 Mar 30;18:1249–58. doi: 10.1016/j.csbj.2020.03.019 (PMC7286961; doi:10.1016/j.csbj.2020.03.019)
Supplement: Supplementary file 8 [file mmc8.zip › SupplementaryDatafiles/Case4/seed_mets_V4.txt]

BMID000000140367 bigg_h_i
BMID000000140367 bigg_h2o_i
BMID000000140367 bigg_atp_i
BMID000000140367 bigg_pi_i
BMID000000140367 bigg_nad_i
BMID000000140367 bigg_nadh_i
BMID000000140367 bigg_nadp_i
BMID000000140367 bigg_co2_i
BMID000000140367 bigg_k_i
BMID000000140367 bigg_na1_i
BMID000000140367 bigg_nadph_i
BMID000000140367 bigg_adp_i
BMID000000140367 bigg_ppi_i
BMID000000140367 bigg_coa_i
BMID000000140367 bigg_amp_i
BMID000000140367 bigg_amp_bm
BMID000000140367 bigg_nh3_i
BMID000000140367 bigg_gtp_i
BMID000000140367 bigg_ump_i
BMID000000140367 bigg_udp_i
BMID000000140367 bigg_gdp_i
BMID000000140367 bigg_cmp_i
BMID000000140367 bigg_ctp_i
BMID000000140367 bigg_utp_i
BMID000000140367 bigg_fad_i
BMID000000140367 bigg_gmp_i
BMID000000140367 bigg_dna_i
BMID000000140367 bigg_cdp_i
BMID000000140367 bigg_dgtp_i
BMID000000140367 MNXM96063_i
BMID000000140367 bigg_no2_i
BMID000000140367 bigg_imp_i
BMID000000140367 bigg_dadp_i
BMID000000140367 bigg_dgdp_i
BMID000000140367 bigg_itp_i
BMID000000140367 bigg_dcdp_i
BMID000000140367 bigg_datp_i
BMID000000140367 bigg_dctp_i
BMID000000140367 bigg_dtmp_i
BMID000000140367 bigg_dtmp_bm
BMID000000140367 bigg_dutp_i
BMID000000140367 bigg_dudp_i
BMID000000140367 bigg_cl_i
BMID000000140367 bigg_dgmp_i
BMID000000140367 bigg_gmp_bm
BMID000000140367 bigg_idp_i
BMID000000140367 bigg_dcmp_i
BMID000000140367 bigg_dump_i
BMID000000140367 bigg_so4_i
BMID000000140367 bigg_dgmp_bm
BMID000000140367 bigg_pppi_i
BMID000000140367 bigg_damp_i
BMID000000140367 bigg_fmnh2_i
BMID000000140367 MNXM537_i
BMID000000140367 bigg_fe2_i
BMID000000140367 bigg_h2_i
BMID000000140367 bigg_ditp_i
BMID000000140367 bigg_ca2_i
BMID000000140367 bigg_cobalt2_i
BMID000000140367 metacyc_NAD_P_H_i
BMID000000140367 MNXM24_i
BMID000000140367 MNXM90227_i
BMID000000140367 bigg_fadh2_i
BMID000000140367 bigg_nac_i
BMID000000140367 bigg_ncam_i
BMID000000140367 bigg_damp_bm
BMID000000140367 bigg_dtmp_bm
BMID000000140367 bigg_ump_bm
BMID000000140367 bigg_dcmp_bm
BMID000000140367 bigg_atp_bm
BMID000000140367 metacyc_NAD_P__i
BMID000000140367 bigg_NPmehis_i
BMID000000140367 MNXM2623_i
BMID000000140367 MNXM11736_i
BMID000000140367 MNXM11739_i
BMID000000140367 MNXM96096_i
BMID000000140367 MNXM101_i
BMID000000140367 bigg_3mop_i
BMID000000140367 MNXM24_i
BMID000000140367 bigg_lac_L_i
BMID000000140996 bigg_h_i
BMID000000140996 bigg_h2o_i
BMID000000140996 bigg_atp_i
BMID000000140996 bigg_pi_i
BMID000000140996 bigg_nad_i
BMID000000140996 bigg_nadh_i
BMID000000140996 bigg_nadp_i
BMID000000140996 bigg_co2_i
BMID000000140996 bigg_k_i
BMID000000140996 bigg_na1_i
BMID000000140996 bigg_nadph_i
BMID000000140996 bigg_adp_i
BMID000000140996 bigg_ppi_i
BMID000000140996 bigg_coa_i
BMID000000140996 bigg_amp_i
BMID000000140996 bigg_amp_bm
BMID000000140996 bigg_nh3_i
BMID000000140996 bigg_gtp_i
BMID000000140996 bigg_ump_i
BMID000000140996 bigg_udp_i
BMID000000140996 bigg_gdp_i
BMID000000140996 bigg_cmp_i
BMID000000140996 bigg_ctp_i
BMID000000140996 bigg_utp_i
BMID000000140996 bigg_fad_i
BMID000000140996 bigg_gmp_i
BMID000000140996 bigg_dna_i
BMID000000140996 bigg_cdp_i
BMID000000140996 bigg_dgtp_i
BMID000000140996 MNXM96063_i
BMID000000140996 bigg_no2_i
BMID000000140996 bigg_imp_i
BMID000000140996 bigg_dadp_i
BMID000000140996 bigg_dgdp_i
BMID000000140996 bigg_itp_i
BMID000000140996 bigg_dcdp_i
BMID000000140996 bigg_datp_i
BMID000000140996 bigg_dctp_i
BMID000000140996 bigg_dtmp_i
BMID000000140996 bigg_dtmp_bm
BMID000000140996 bigg_dutp_i
BMID000000140996 bigg_dudp_i
BMID000000140996 bigg_cl_i
BMID000000140996 bigg_dgmp_i
BMID000000140996 bigg_gmp_bm
BMID000000140996 bigg_idp_i
BMID000000140996 bigg_dcmp_i
BMID000000140996 bigg_dump_i
BMID000000140996 bigg_so4_i
BMID000000140996 bigg_dgmp_bm
BMID000000140996 bigg_pppi_i
BMID000000140996 bigg_damp_i
BMID000000140996 bigg_fmnh2_i
BMID000000140996 MNXM537_i
BMID000000140996 bigg_fe2_i
BMID000000140996 bigg_h2_i
BMID000000140996 bigg_ditp_i
BMID000000140996 bigg_ca2_i
BMID000000140996 bigg_cobalt2_i
BMID000000140996 metacyc_NAD_P_H_i
BMID000000140996 MNXM24_i
BMID000000140996 MNXM90227_i
BMID000000140996 bigg_fadh2_i
BMID000000140996 bigg_nac_i
BMID000000140996 bigg_ncam_i
BMID000000140996 bigg_damp_bm
BMID000000140996 bigg_dtmp_bm
BMID000000140996 bigg_ump_bm
BMID000000140996 bigg_dcmp_bm
BMID000000140996 bigg_atp_bm
BMID000000140996 metacyc_NAD_P__i
BMID000000140996 bigg_NPmehis_i
BMID000000140996 MNXM2623_i
BMID000000140996 MNXM11736_i
BMID000000140996 MNXM11739_i
BMID000000140996 MNXM96096_i
BMID000000140996 MNXM101_i
BMID000000140996 bigg_3mop_i
BMID000000140996 MNXM24_i
BMID000000140996 bigg_lac_L_i
