# Supplementary material for: Investigating metabolic interactions in a microbial co-culture through integrated modelling and experiments
Source: Comput Struct Biotechnol J. 2020 Mar 30;18:1249–58. doi: 10.1016/j.csbj.2020.03.019 (PMC7286961; doi:10.1016/j.csbj.2020.03.019)
Supplement: Supplementary file 8 [file mmc8.zip › SupplementaryDatafiles/Case5/BMID000000141286_mm_V4.xml]

<?xml version='1.0' encoding='UTF-8' standalone='no'?>

<!-- This model was downloaded from BioModels Database -->
<!-- http://www.ebi.ac.uk/biomodels-static/                   -->
<!-- Wed Sep 26 11:05:43 BST 2018                      -->

<sbml xmlns="http://www.sbml.org/sbml/level2/version4" level="2" metaid="_5aaf6243_52ec_424c_a0dd_0cf26c928a21" version="4">
  <model id="BMID000000141286" name="Whole Genome Metabolism - Methanococcus maripaludis (strain S2 / LL)" metaid="_237e93fe_6b8f_4383_8bac_c118d9d60fa2">
    <notes>
      <body xmlns="http://www.w3.org/1999/xhtml">
        <div class="dc:title">Whole Genome Metabolism of "Methanococcus maripaludis (strain S2 / LL)"</div>
            <div class="dc:description">This is a whole genome metabolism model of Methanococcus maripaludis (strain S2 / LL).</div>
            <div class="dc:provenance">This model has been automatically generated by the      <a href="http://identifiers.org/pubmed/22095399" title="Access publication about: SuBliMinaL Toolbox">SuBliMinaL Toolbox</a>
          and libAnnotationSBML using information coming from from KEGG (release 66, April 2013, accessed via the resource's web services interface) and, where relevant, augmented with metabolic pathway information extracted from MetaCyc (version 17.0, March 2013).      </div>
            <div class="dc:publisher">This model has been produced by the      <a href="http://code.google.com/p/path2models/" title="Access to the path2models' website">path2models</a>
          project and is currently hosted on      <a href="http://identifiers.org/pubmed/20587024" title="Access publication about: BioModels Database">BioModels Database</a>
          and identified by:      <a href="http://identifiers.org/biomodels.db/BMID000000141286" title="Access to this model via BioModels Database">BMID000000141286</a>
          .      </div>
            <div class="dc:license">To the extent possible under law, all copyright and related or neighbouring rights to this encoded model have been dedicated to the public domain worldwide. Please refer to      <a href="http://creativecommons.org/publicdomain/zero/1.0/" title="Creative Commons CC0">CC0 Public Domain Dedication</a>
          for more information.      </div>
            </body>
      
    </notes>
    <annotation>
      <rdf:RDF xmlns:rdf="http://www.w3.org/1999/02/22-rdf-syntax-ns#" xmlns:bqmodel="http://biomodels.net/model-qualifiers/" xmlns:vCard="http://www.w3.org/2001/vcard-rdf/3.0#" xmlns:dc="http://purl.org/dc/elements/1.1/" xmlns:dcterms="http://purl.org/dc/terms/" xmlns:bqbiol="http://biomodels.net/biology-qualifiers/">
        <rdf:Description rdf:about="#_237e93fe_6b8f_4383_8bac_c118d9d60fa2">
          <dc:creator>
            <rdf:Bag>
              <rdf:li rdf:parseType="Resource">
                <vCard:N rdf:parseType="Resource">
                  <vCard:Family>project</vCard:Family>
                  <vCard:Given>path2models</vCard:Given>
                </vCard:N>
                <vCard:EMAIL>path2models@googlegroups.com</vCard:EMAIL>
                <vCard:ORG rdf:parseType="Resource">
                  <vCard:Orgname>http://code.google.com/p/path2models/</vCard:Orgname>
                </vCard:ORG>
              </rdf:li>
            </rdf:Bag>
          </dc:creator>
          <dcterms:created rdf:parseType="Resource">
            <dcterms:W3CDTF>2012-05-16T16:41:44Z</dcterms:W3CDTF>
          </dcterms:created>
          <dcterms:modified rdf:parseType="Resource">
            <dcterms:W3CDTF>2012-05-16T16:41:44Z</dcterms:W3CDTF>
          </dcterms:modified>
          <dcterms:modified rdf:parseType="Resource">
            <dcterms:W3CDTF>2012-05-19T16:13:56Z</dcterms:W3CDTF>
          </dcterms:modified>
          <dcterms:modified rdf:parseType="Resource">
            <dcterms:W3CDTF>2012-08-08T20:59:15Z</dcterms:W3CDTF>
          </dcterms:modified>
          <dcterms:modified rdf:parseType="Resource">
            <dcterms:W3CDTF>2013-04-30T23:10:28Z</dcterms:W3CDTF>
          </dcterms:modified>
          <bqbiol:occursIn>
            <rdf:Bag>
              <rdf:li rdf:resource="urn:miriam:taxonomy:267377"/>
            </rdf:Bag>
          </bqbiol:occursIn>
          <bqmodel:isDerivedFrom>
            <rdf:Bag>
              <rdf:li rdf:resource="urn:miriam:kegg.genome:mmp"/>
            </rdf:Bag>
          </bqmodel:isDerivedFrom>
          <bqmodel:is>
            <rdf:Bag>
              <rdf:li rdf:resource="urn:miriam:biomodels.db:BMID000000141286"/>
            </rdf:Bag>
          </bqmodel:is>
          <bqbiol:isDescribedBy>
            <rdf:Bag>
              <rdf:li rdf:resource="urn:miriam:pubmed:15466049"/>
            </rdf:Bag>
          </bqbiol:isDescribedBy>
        </rdf:Description>
      </rdf:RDF>
    </annotation>
      <listOfUnitDefinitions>
      <unitDefinition id="FLUX_UNIT">
        <listOfUnits>
          <unit kind="mole"/>
          <unit exponent="-1" kind="second"/>
        </listOfUnits>
      </unitDefinition>
    </listOfUnitDefinitions>
    <listOfCompartments>
      <compartment id="i" name="intracellular" metaid="_a0e03c66_1156_4bc8_a102_b45474a32932" sboTerm="SBO:0000290" size="1">
        <annotation>
          <rdf:RDF xmlns:rdf="http://www.w3.org/1999/02/22-rdf-syntax-ns#" xmlns:bqmodel="http://biomodels.net/model-qualifiers/" xmlns:bqbiol="http://biomodels.net/biology-qualifiers/">
            <rdf:Description rdf:about="#_a0e03c66_1156_4bc8_a102_b45474a32932">
              <bqbiol:is>
                <rdf:Bag>
                  <rdf:li rdf:resource="urn:miriam:go:GO%3A0005622"/>
                </rdf:Bag>
              </bqbiol:is>
            </rdf:Description>
          </rdf:RDF>
        </annotation>
            </compartment>
      <compartment id="e" name="extracellular" metaid="_902c3e63_f42e_4c0c_bfc9_8ec077fedcf6" sboTerm="SBO:0000290" size="1">
        <annotation>
          <rdf:RDF xmlns:rdf="http://www.w3.org/1999/02/22-rdf-syntax-ns#" xmlns:bqmodel="http://biomodels.net/model-qualifiers/" xmlns:bqbiol="http://biomodels.net/biology-qualifiers/">
            <rdf:Description rdf:about="#_902c3e63_f42e_4c0c_bfc9_8ec077fedcf6">
              <bqbiol:is>
                <rdf:Bag>
                  <rdf:li rdf:resource="urn:miriam:go:GO%3A0005615"/>
                </rdf:Bag>
              </bqbiol:is>
            </rdf:Description>
          </rdf:RDF>
        </annotation>
            </compartment>
      <compartment id="bm" name="bm" sboTerm="SBO:0000290" size="1"/>
    </listOfCompartments>
    <listOfSpecies>
      <species id="bigg_fdp_i" initialConcentration="1" charge="-4" name="D-fructofuranose 1,6-bisphosphate(4-)" metaid="_46c8bdaf_1ada_4fac_8d1b_5424c45cd2ce" sboTerm="SBO:0000247" compartment="i">
        <notes>
          <body xmlns="http://www.w3.org/1999/xhtml">
                <p>BIGG: fdp</p>
                    <p>BIOPATH: beta-D-Fructose_1,6-bisphosphate</p>
                    <p>BRENDA: BG22767</p>
                    <p>CHARGE: -4</p>
                    <p>CHEBI: 28013, 41014, 10374, 22767, 42553, 32966, 32968, 37736, 40595, 40591, 32967, 49299</p>
                    <p>FORMULA: C6H10O12P2</p>
                    <p>INCHI: InChI=1S/C6H14O12P2/c7-4-3(1-16-19(10,11)12)18-6(9,5(4)8)2-17-20(13,14)15/h3-5,7-9H,1-2H2,(H2,10,11,12)(H2,13,14,15)/p-4/t3-,4-,5+,6?/m1/s1</p>
                    <p>KEGG: C00354, C05378</p>
                    <p>METACYC: FRUCTOSE-16-DIPHOSPHATE</p>
                    <p>MXNREF: MNXM417</p>
                    <p>SEED: cpd00290</p>
                    <p>SMILES: O[C@H]1[C@H](O)C(O)(COP([O-])([O-])=O)O[C@@H]1COP([O-])([O-])=O</p>
                    <p>UPA: UPC00354</p>
                    </body>
          
        </notes>
        <annotation>
          <rdf:RDF xmlns:rdf="http://www.w3.org/1999/02/22-rdf-syntax-ns#" xmlns:bqmodel="http://biomodels.net/model-qualifiers/" xmlns:bqbiol="http://biomodels.net/biology-qualifiers/">
            <rdf:Description rdf:about="#_46c8bdaf_1ada_4fac_8d1b_5424c45cd2ce">
              <bqbiol:is>
                <rdf:Bag>
                  <rdf:li rdf:resource="urn:miriam:chebi:CHEBI%3A28013"/>
                  <rdf:li rdf:resource="urn:miriam:chebi:CHEBI%3A32966"/>
                  <rdf:li rdf:resource="urn:miriam:chebi:CHEBI%3A32968"/>
                  <rdf:li rdf:resource="urn:miriam:chebi:CHEBI%3A37736"/>
                  <rdf:li rdf:resource="urn:miriam:chebi:CHEBI%3A40595"/>
                  <rdf:li rdf:resource="urn:miriam:chebi:CHEBI%3A49299"/>
                </rdf:Bag>
              </bqbiol:is>
            </rdf:Description>
          </rdf:RDF>
        </annotation>
            </species>
      <species id="MNXM74_i" initialConcentration="1" charge="-2" name="D-glyceraldehyde 3-phosphate" metaid="_6514ab65_8131_4899_a5f3_1334520ebc81" sboTerm="SBO:0000247" compartment="i">
        <notes>
          <body xmlns="http://www.w3.org/1999/xhtml">
                <p>BIOPATH: D-Glyceraldehyde_3-phosphate</p>
                    <p>BRENDA: BG59</p>
                    <p>CHARGE: -2</p>
                    <p>CHEBI: 29052, 181, 12984, 12983, 21026, 59776</p>
                    <p>FORMULA: C3H5O6P</p>
                    <p>INCHI: InChI=1S/C3H7O6P/c4-1-3(5)2-9-10(6,7)8/h1,3,5H,2H2,(H2,6,7,8)/p-2/t3-/m0/s1</p>
                    <p>KEGG: C00118</p>
                    <p>METACYC: GAP</p>
                    <p>MXNREF: MNXM74</p>
                    <p>REACTOME: 29578</p>
                    <p>SMILES: O[C@H](COP([O-])([O-])=O)C=O</p>
                    </body>
          
        </notes>
        <annotation>
          <rdf:RDF xmlns:rdf="http://www.w3.org/1999/02/22-rdf-syntax-ns#" xmlns:bqmodel="http://biomodels.net/model-qualifiers/" xmlns:bqbiol="http://biomodels.net/biology-qualifiers/">
            <rdf:Description rdf:about="#_6514ab65_8131_4899_a5f3_1334520ebc81">
              <bqbiol:is>
                <rdf:Bag>
                  <rdf:li rdf:resource="urn:miriam:chebi:CHEBI%3A29052"/>
                  <rdf:li rdf:resource="urn:miriam:chebi:CHEBI%3A59776"/>
                </rdf:Bag>
              </bqbiol:is>
            </rdf:Description>
          </rdf:RDF>
        </annotation>
            </species>
      <species id="bigg_dhap_i" initialConcentration="1" charge="-2" name="glycerone phosphate" metaid="_7e77eb88_2785_4ef7_96ae_c59ed81409b7" sboTerm="SBO:0000247" compartment="i">
        <notes>
          <body xmlns="http://www.w3.org/1999/xhtml">
                <p>BIGG: dhap</p>
                    <p>BIOPATH: 2-Glycerone_phosphate</p>
                    <p>BRENDA: BG89172</p>
                    <p>CHARGE: -2</p>
                    <p>CHEBI: 16108, 39571, 24355, 14341, 14342, 5454, 57642</p>
                    <p>FORMULA: C3H5O6P</p>
                    <p>HMDB: HMDB01473, HMDB11735</p>
                    <p>INCHI: InChI=1S/C3H7O6P/c4-1-3(5)2-9-10(6,7)8/h4H,1-2H2,(H2,6,7,8)/p-2</p>
                    <p>KEGG: C00111</p>
                    <p>METACYC: DIHYDROXY-ACETONE-PHOSPHATE</p>
                    <p>MXNREF: MNXM77</p>
                    <p>REACTOME: 75970, 188451, 390404</p>
                    <p>SEED: cpd00095</p>
                    <p>SMILES: OCC(=O)COP([O-])([O-])=O</p>
                    <p>UPA: UPC00111</p>
                    </body>
          
        </notes>
        <annotation>
          <rdf:RDF xmlns:rdf="http://www.w3.org/1999/02/22-rdf-syntax-ns#" xmlns:bqmodel="http://biomodels.net/model-qualifiers/" xmlns:bqbiol="http://biomodels.net/biology-qualifiers/">
            <rdf:Description rdf:about="#_7e77eb88_2785_4ef7_96ae_c59ed81409b7">
              <bqbiol:is>
                <rdf:Bag>
                  <rdf:li rdf:resource="urn:miriam:chebi:CHEBI%3A16108"/>
                  <rdf:li rdf:resource="urn:miriam:chebi:CHEBI%3A57642"/>
                </rdf:Bag>
              </bqbiol:is>
            </rdf:Description>
          </rdf:RDF>
        </annotation>
            </species>
      <species id="MMP0293_i" initialConcentration="1" name="Putative uncharacterized protein" metaid="_ee76b200_a22e_4b8b_9b5c_57d6037b99b1" boundaryCondition="true" sboTerm="SBO:0000252" compartment="i">
        <annotation>
          <rdf:RDF xmlns:rdf="http://www.w3.org/1999/02/22-rdf-syntax-ns#" xmlns:bqmodel="http://biomodels.net/model-qualifiers/" xmlns:bqbiol="http://biomodels.net/biology-qualifiers/">
            <rdf:Description rdf:about="#_ee76b200_a22e_4b8b_9b5c_57d6037b99b1">
              <bqbiol:isEncodedBy>
                <rdf:Bag>
                  <rdf:li rdf:resource="urn:miriam:kegg.genes:mmp%3AMMP0293"/>
                </rdf:Bag>
              </bqbiol:isEncodedBy>
              <bqbiol:is>
                <rdf:Bag>
                  <rdf:li rdf:resource="urn:miriam:uniprot:Q6M0H7"/>
                </rdf:Bag>
              </bqbiol:is>
            </rdf:Description>
          </rdf:RDF>
        </annotation>
            </species>
      <species id="MMP0317_i" initialConcentration="1" name="Putative uncharacterized protein" metaid="_ecf45fcb_6a59_4b9a_b36c_bf01a80e80f5" boundaryCondition="true" sboTerm="SBO:0000252" compartment="i">
        <annotation>
          <rdf:RDF xmlns:rdf="http://www.w3.org/1999/02/22-rdf-syntax-ns#" xmlns:bqmodel="http://biomodels.net/model-qualifiers/" xmlns:bqbiol="http://biomodels.net/biology-qualifiers/">
            <rdf:Description rdf:about="#_ecf45fcb_6a59_4b9a_b36c_bf01a80e80f5">
              <bqbiol:isEncodedBy>
                <rdf:Bag>
                  <rdf:li rdf:resource="urn:miriam:kegg.genes:mmp%3AMMP0317"/>
                </rdf:Bag>
              </bqbiol:isEncodedBy>
              <bqbiol:is>
                <rdf:Bag>
                  <rdf:li rdf:resource="urn:miriam:uniprot:Q6M0F4"/>
                </rdf:Bag>
              </bqbiol:is>
            </rdf:Description>
          </rdf:RDF>
        </annotation>
            </species>
      <species id="MMP0686_i" initialConcentration="1" name="2-amino-3,7-dideoxy-D-threo-hept-6-ulosonate synthase" metaid="_41b5d69e_e0a2_4e2c_8880_8e60f9e5415a" boundaryCondition="true" sboTerm="SBO:0000252" compartment="i">
        <annotation>
          <rdf:RDF xmlns:rdf="http://www.w3.org/1999/02/22-rdf-syntax-ns#" xmlns:bqmodel="http://biomodels.net/model-qualifiers/" xmlns:bqbiol="http://biomodels.net/biology-qualifiers/">
            <rdf:Description rdf:about="#_41b5d69e_e0a2_4e2c_8880_8e60f9e5415a">
              <bqbiol:isEncodedBy>
                <rdf:Bag>
                  <rdf:li rdf:resource="urn:miriam:kegg.genes:mmp%3AMMP0686"/>
                </rdf:Bag>
              </bqbiol:isEncodedBy>
              <bqbiol:is>
                <rdf:Bag>
                  <rdf:li rdf:resource="urn:miriam:uniprot:Q6LZE3"/>
                </rdf:Bag>
              </bqbiol:is>
            </rdf:Description>
          </rdf:RDF>
        </annotation>
            </species>
      <species id="bigg_coa_i" initialConcentration="1" charge="-4" name="CoA" metaid="_9edd5745_0cf6_4cde_938e_a3f9067b7d9c" sboTerm="SBO:0000247" compartment="i">
        <notes>
          <body xmlns="http://www.w3.org/1999/xhtml">
                <p>BIGG: coa</p>
                    <p>BIOPATH: CoA-SH</p>
                    <p>BRENDA: BG11741</p>
                    <p>CHARGE: -4</p>
                    <p>CHEBI: 15346, 41631, 3771, 741566, 23355, 13295, 13294, 41597, 13298, 57287</p>
                    <p>FORMULA: C21H32N7O16P3S</p>
                    <p>HMDB: HMDB01423</p>
                    <p>INCHI: InChI=1S/C21H36N7O16P3S/c1-21(2,16(31)19(32)24-4-3-12(29)23-5-6-48)8-41-47(38,39)44-46(36,37)40-7-11-15(43-45(33,34)35)14(30)20(42-11)28-10-27-13-17(22)25-9-26-18(13)28/h9-11,14-16,20,30-31,48H,3-8H2,1-2H3,(H,23,29)(H,24,32)(H,36,37)(H,38,39)(H2,22,25,26)(H2,33,34,35)/p-4/t11-,14-,15-,16+,20-/m1/s1</p>
                    <p>KEGG: C00010</p>
                    <p>METACYC: CO-A</p>
                    <p>MXNREF: MNXM12</p>
                    <p>REACTOME: 76194, 193514, 29374, 162743, 2485002</p>
                    <p>SEED: cpd00010</p>
                    <p>SMILES: CC(C)(COP([O-])(=O)OP([O-])(=O)OC[C@H]1O[C@H]([C@H](O)[C@@H]1OP([O-])([O-])=O)N1C=NC2=C(N)N=CN=C12)[C@@H](O)C(=O)NCCC(=O)NCCS</p>
                    <p>UPA: UPC00010</p>
                    </body>
          
        </notes>
        <annotation>
          <rdf:RDF xmlns:rdf="http://www.w3.org/1999/02/22-rdf-syntax-ns#" xmlns:bqmodel="http://biomodels.net/model-qualifiers/" xmlns:bqbiol="http://biomodels.net/biology-qualifiers/">
            <rdf:Description rdf:about="#_9edd5745_0cf6_4cde_938e_a3f9067b7d9c">
              <bqbiol:is>
                <rdf:Bag>
                  <rdf:li rdf:resource="urn:miriam:chebi:CHEBI%3A15346"/>
                  <rdf:li rdf:resource="urn:miriam:chebi:CHEBI%3A57287"/>
                </rdf:Bag>
              </bqbiol:is>
            </rdf:Description>
          </rdf:RDF>
        </annotation>
            </species>
      <species id="bigg_ac_i" initialConcentration="1" charge="-1" name="acetate" metaid="_3629f379_6152_4ab3_8974_1230d557f051" sboTerm="SBO:0000247" compartment="i">
        <notes>
          <body xmlns="http://www.w3.org/1999/xhtml">
                <p>BIGG: ac</p>
                    <p>BIOPATH: Acetate</p>
                    <p>BRENDA: BG15447</p>
                    <p>CHARGE: -1</p>
                    <p>CHEBI: 15366, 22169, 2387, 40486, 30089, 40480, 22165, 13704, 32029, 32138, 32954, 3310, 59199, 62947, 62964, 62984, 63045, 63078, 63879</p>
                    <p>FORMULA: C2H3O2</p>
                    <p>HMDB: HMDB00042</p>
                    <p>INCHI: InChI=1S/C2H4O2/c1-2(3)4/h1H3,(H,3,4)/p-1</p>
                    <p>KEGG: C00033, D00010</p>
                    <p>LIPIDMAPS: LMFA01010000, LMFA01010002</p>
                    <p>METACYC: ACET</p>
                    <p>MXNREF: MNXM26</p>
                    <p>REACTOME: 1524044, 29416, 113539, 390305, 2022890</p>
                    <p>SEED: cpd00029</p>
                    <p>SMILES: CC([O-])=O</p>
                    <p>UPA: UPC00033</p>
                    </body>
          
        </notes>
        <annotation>
          <rdf:RDF xmlns:rdf="http://www.w3.org/1999/02/22-rdf-syntax-ns#" xmlns:bqmodel="http://biomodels.net/model-qualifiers/" xmlns:bqbiol="http://biomodels.net/biology-qualifiers/">
            <rdf:Description rdf:about="#_3629f379_6152_4ab3_8974_1230d557f051">
              <bqbiol:is>
                <rdf:Bag>
                  <rdf:li rdf:resource="urn:miriam:chebi:CHEBI%3A15366"/>
                  <rdf:li rdf:resource="urn:miriam:chebi:CHEBI%3A30089"/>
                  <rdf:li rdf:resource="urn:miriam:chebi:CHEBI%3A32029"/>
                  <rdf:li rdf:resource="urn:miriam:chebi:CHEBI%3A32138"/>
                  <rdf:li rdf:resource="urn:miriam:chebi:CHEBI%3A32954"/>
                  <rdf:li rdf:resource="urn:miriam:chebi:CHEBI%3A3310"/>
                  <rdf:li rdf:resource="urn:miriam:chebi:CHEBI%3A59199"/>
                  <rdf:li rdf:resource="urn:miriam:chebi:CHEBI%3A62947"/>
                  <rdf:li rdf:resource="urn:miriam:chebi:CHEBI%3A62964"/>
                  <rdf:li rdf:resource="urn:miriam:chebi:CHEBI%3A62984"/>
                  <rdf:li rdf:resource="urn:miriam:chebi:CHEBI%3A63045"/>
                  <rdf:li rdf:resource="urn:miriam:chebi:CHEBI%3A63078"/>
                  <rdf:li rdf:resource="urn:miriam:chebi:CHEBI%3A63879"/>
                </rdf:Bag>
              </bqbiol:is>
            </rdf:Description>
          </rdf:RDF>
        </annotation>
            </species>
      <species id="bigg_atp_i" initialConcentration="1" charge="-4" name="ATP" metaid="_9fbcf135_7958_4094_bd95_23b61bc41051" sboTerm="SBO:0000247" compartment="i">
        <notes>
          <body xmlns="http://www.w3.org/1999/xhtml">
                <p>BIGG: atp</p>
                    <p>BIOPATH: Adenosine-5-prime-triphosphate</p>
                    <p>BRENDA: BG1395</p>
                    <p>CHARGE: -4</p>
                    <p>CHEBI: 15422, 40938, 2359, 13236, 10789, 10841, 22249, 30616, 57299</p>
                    <p>FORMULA: C10H12N5O13P3</p>
                    <p>HMDB: HMDB00538</p>
                    <p>INCHI: InChI=1S/C10H16N5O13P3/c11-8-5-9(13-2-12-8)15(3-14-5)10-7(17)6(16)4(26-10)1-25-30(21,22)28-31(23,24)27-29(18,19)20/h2-4,6-7,10,16-17H,1H2,(H,21,22)(H,23,24)(H2,11,12,13)(H2,18,19,20)/p-4/t4-,6-,7-,10-/m1/s1</p>
                    <p>KEGG: C00002, D08646</p>
                    <p>METACYC: ATP</p>
                    <p>MXNREF: MNXM3</p>
                    <p>REACTOME: 113592, 29358, 389573, 114570, 211579, 190078, 139836, 113593</p>
                    <p>SEED: cpd00002</p>
                    <p>SMILES: NC1=C2N=CN([C@@H]3O[C@H](COP([O-])(=O)OP([O-])(=O)OP([O-])([O-])=O)[C@@H](O)[C@H]3O)C2=NC=N1</p>
                    <p>UPA: UPC00002</p>
                    </body>
          
        </notes>
        <annotation>
          <rdf:RDF xmlns:rdf="http://www.w3.org/1999/02/22-rdf-syntax-ns#" xmlns:bqmodel="http://biomodels.net/model-qualifiers/" xmlns:bqbiol="http://biomodels.net/biology-qualifiers/">
            <rdf:Description rdf:about="#_9fbcf135_7958_4094_bd95_23b61bc41051">
              <bqbiol:is>
                <rdf:Bag>
                  <rdf:li rdf:resource="urn:miriam:chebi:CHEBI%3A15422"/>
                  <rdf:li rdf:resource="urn:miriam:chebi:CHEBI%3A30616"/>
                  <rdf:li rdf:resource="urn:miriam:chebi:CHEBI%3A57299"/>
                </rdf:Bag>
              </bqbiol:is>
            </rdf:Description>
          </rdf:RDF>
        </annotation>
            </species>
      <species id="bigg_accoa_i" initialConcentration="1" charge="-4" name="acetyl-CoA(4-)" metaid="_936d199f_0d75_4727_8e83_ecb7604866d6" sboTerm="SBO:0000247" compartment="i">
        <notes>
          <body xmlns="http://www.w3.org/1999/xhtml">
                <p>BIGG: accoa</p>
                    <p>BIOPATH: Acetyl-CoA</p>
                    <p>BRENDA: BG36329</p>
                    <p>CHARGE: -4</p>
                    <p>CHEBI: 15351, 40470, 22192, 13712, 2408, 57288</p>
                    <p>FORMULA: C23H34N7O17P3S</p>
                    <p>HMDB: HMDB01206</p>
                    <p>INCHI: InChI=1S/C23H38N7O17P3S/c1-12(31)51-7-6-25-14(32)4-5-26-21(35)18(34)23(2,3)9-44-50(41,42)47-49(39,40)43-8-13-17(46-48(36,37)38)16(33)22(45-13)30-11-29-15-19(24)27-10-28-20(15)30/h10-11,13,16-18,22,33-34H,4-9H2,1-3H3,(H,25,32)(H,26,35)(H,39,40)(H,41,42)(H2,24,27,28)(H2,36,37,38)/p-4/t13-,16-,17-,18+,22-/m1/s1</p>
                    <p>KEGG: C00024</p>
                    <p>LIPIDMAPS: LMFA07050000, LMFA07050029</p>
                    <p>METACYC: ACETYL-COA</p>
                    <p>MXNREF: MNXM21</p>
                    <p>REACTOME: 76183, 113559, 727753, 353123, 113560</p>
                    <p>SEED: cpd00022</p>
                    <p>SMILES: CC(=O)SCCNC(=O)CCNC(=O)[C@H](O)C(C)(C)COP([O-])(=O)OP([O-])(=O)OC[C@H]1O[C@H]([C@H](O)[C@@H]1OP([O-])([O-])=O)N1C=NC2=C(N)N=CN=C12</p>
                    <p>UPA: UPC00024</p>
                    </body>
          
        </notes>
        <annotation>
          <rdf:RDF xmlns:rdf="http://www.w3.org/1999/02/22-rdf-syntax-ns#" xmlns:bqmodel="http://biomodels.net/model-qualifiers/" xmlns:bqbiol="http://biomodels.net/biology-qualifiers/">
            <rdf:Description rdf:about="#_936d199f_0d75_4727_8e83_ecb7604866d6">
              <bqbiol:is>
                <rdf:Bag>
                  <rdf:li rdf:resource="urn:miriam:chebi:CHEBI%3A15351"/>
                  <rdf:li rdf:resource="urn:miriam:chebi:CHEBI%3A57288"/>
                </rdf:Bag>
              </bqbiol:is>
            </rdf:Description>
          </rdf:RDF>
        </annotation>
            </species>
      <species id="bigg_adp_i" initialConcentration="1" charge="-3" name="ADP" metaid="_04057ff9_05c2_4a87_bed1_e74ddd7a834d" sboTerm="SBO:0000247" compartment="i">
        <notes>
          <body xmlns="http://www.w3.org/1999/xhtml">
                <p>BIGG: adp</p>
                    <p>BIOPATH: Adenosine-5-prime-diphosphate</p>
                    <p>BRENDA: BG1228</p>
                    <p>CHARGE: -3</p>
                    <p>CHEBI: 16761, 22244, 40553, 13222, 2342, 456216</p>
                    <p>FORMULA: C10H12N5O10P2</p>
                    <p>HMDB: HMDB01341</p>
                    <p>INCHI: InChI=1S/C10H15N5O10P2/c11-8-5-9(13-2-12-8)15(3-14-5)10-7(17)6(16)4(24-10)1-23-27(21,22)25-26(18,19)20/h2-4,6-7,10,16-17H,1H2,(H,21,22)(H2,11,12,13)(H2,18,19,20)/p-3/t4-,6-,7-,10-/m1/s1</p>
                    <p>KEGG: C00008, G11113</p>
                    <p>METACYC: ADP, ADP-GROUP</p>
                    <p>MXNREF: MNXM7</p>
                    <p>REACTOME: 29370, 114565, 190072, 114564, 196180, 113582, 113581, 211606, 429153, 429160, 481002</p>
                    <p>SEED: cpd00008</p>
                    <p>SMILES: NC1=C2N=CN([C@@H]3O[C@H](COP([O-])(=O)OP([O-])([O-])=O)[C@@H](O)[C@H]3O)C2=NC=N1</p>
                    <p>UPA: UPC00008</p>
                    </body>
          
        </notes>
        <annotation>
          <rdf:RDF xmlns:rdf="http://www.w3.org/1999/02/22-rdf-syntax-ns#" xmlns:bqmodel="http://biomodels.net/model-qualifiers/" xmlns:bqbiol="http://biomodels.net/biology-qualifiers/">
            <rdf:Description rdf:about="#_04057ff9_05c2_4a87_bed1_e74ddd7a834d">
              <bqbiol:is>
                <rdf:Bag>
                  <rdf:li rdf:resource="urn:miriam:chebi:CHEBI%3A16761"/>
                  <rdf:li rdf:resource="urn:miriam:chebi:CHEBI%3A456216"/>
                </rdf:Bag>
              </bqbiol:is>
            </rdf:Description>
          </rdf:RDF>
        </annotation>
            </species>
      <species id="bigg_pi_i" initialConcentration="1" charge="-2" name="phosphate" metaid="_dbe23554_ec41_4577_9262_0bf803637b0a" sboTerm="SBO:0000247" compartment="i">
        <notes>
          <body xmlns="http://www.w3.org/1999/xhtml">
                <p>BIGG: pi</p>
                    <p>BIOPATH: Phosphate, Phosphate_(protonated)</p>
                    <p>BRENDA: BG92038</p>
                    <p>CHARGE: -2</p>
                    <p>CHEBI: 18367, 7793, 45024, 14791, 24838, 26020, 26078, 32596, 34683, 35433, 34855, 32597, 37583, 37585, 39745, 39739, 29137, 43474, 43470, 29139, 4496, 63036, 63051, 9679</p>
                    <p>FORMULA: HO4P</p>
                    <p>HMDB: HMDB02142</p>
                    <p>INCHI: InChI=1S/H3O4P/c1-5(2,3)4/h(H3,1,2,3,4)/p-2</p>
                    <p>KEGG: C00009, D05467, C13556, C13558</p>
                    <p>METACYC: CPD0-1421, PHOSPHATE-GROUP, Pi</p>
                    <p>MXNREF: MNXM9</p>
                    <p>REACTOME: 113548, 2255331, 113550, 29372, 113551, 947590, 109277</p>
                    <p>SEED: cpd00009, cpd09463, cpd09464</p>
                    <p>SMILES: OP([O-])([O-])=O</p>
                    <p>UPA: UPC00009</p>
                    </body>
          
        </notes>
        <annotation>
          <rdf:RDF xmlns:rdf="http://www.w3.org/1999/02/22-rdf-syntax-ns#" xmlns:bqmodel="http://biomodels.net/model-qualifiers/" xmlns:bqbiol="http://biomodels.net/biology-qualifiers/">
            <rdf:Description rdf:about="#_dbe23554_ec41_4577_9262_0bf803637b0a">
              <bqbiol:is>
                <rdf:Bag>
                  <rdf:li rdf:resource="urn:miriam:chebi:CHEBI%3A18367"/>
                  <rdf:li rdf:resource="urn:miriam:chebi:CHEBI%3A24838"/>
                  <rdf:li rdf:resource="urn:miriam:chebi:CHEBI%3A26020"/>
                  <rdf:li rdf:resource="urn:miriam:chebi:CHEBI%3A26078"/>
                  <rdf:li rdf:resource="urn:miriam:chebi:CHEBI%3A32596"/>
                  <rdf:li rdf:resource="urn:miriam:chebi:CHEBI%3A34683"/>
                  <rdf:li rdf:resource="urn:miriam:chebi:CHEBI%3A35433"/>
                  <rdf:li rdf:resource="urn:miriam:chebi:CHEBI%3A37583"/>
                  <rdf:li rdf:resource="urn:miriam:chebi:CHEBI%3A37585"/>
                  <rdf:li rdf:resource="urn:miriam:chebi:CHEBI%3A39745"/>
                  <rdf:li rdf:resource="urn:miriam:chebi:CHEBI%3A43474"/>
                  <rdf:li rdf:resource="urn:miriam:chebi:CHEBI%3A4496"/>
                  <rdf:li rdf:resource="urn:miriam:chebi:CHEBI%3A63036"/>
                  <rdf:li rdf:resource="urn:miriam:chebi:CHEBI%3A63051"/>
                  <rdf:li rdf:resource="urn:miriam:chebi:CHEBI%3A9679"/>
                </rdf:Bag>
              </bqbiol:is>
            </rdf:Description>
          </rdf:RDF>
        </annotation>
            </species>
      <species id="MMP0253_i" initialConcentration="1" name="Acetyl-CoA synthetase" metaid="_336ce818_fa9b_40ad_b1a3_f2e7a9e963fb" boundaryCondition="true" sboTerm="SBO:0000252" compartment="i">
        <annotation>
          <rdf:RDF xmlns:rdf="http://www.w3.org/1999/02/22-rdf-syntax-ns#" xmlns:bqmodel="http://biomodels.net/model-qualifiers/" xmlns:bqbiol="http://biomodels.net/biology-qualifiers/">
            <rdf:Description rdf:about="#_336ce818_fa9b_40ad_b1a3_f2e7a9e963fb">
              <bqbiol:isEncodedBy>
                <rdf:Bag>
                  <rdf:li rdf:resource="urn:miriam:kegg.genes:mmp%3AMMP0253"/>
                </rdf:Bag>
              </bqbiol:isEncodedBy>
              <bqbiol:is>
                <rdf:Bag>
                  <rdf:li rdf:resource="urn:miriam:uniprot:Q6M0L7"/>
                </rdf:Bag>
              </bqbiol:is>
            </rdf:Description>
          </rdf:RDF>
        </annotation>
            </species>
      <species id="bigg_h_i" initialConcentration="1" charge="1" name="H(+)" metaid="_eb670109_7c2c_4405_86a9_ea2c59291072" sboTerm="SBO:0000247" compartment="i">
        <notes>
          <body xmlns="http://www.w3.org/1999/xhtml">
                <p>BIGG: h</p>
                    <p>BIOPATH: Proton</p>
                    <p>BRENDA: BG79440</p>
                    <p>CHARGE: 1</p>
                    <p>CHEBI: 15378, 13357, 10744, 5584, 24636</p>
                    <p>FORMULA: H</p>
                    <p>INCHI: InChI=1S/p+1</p>
                    <p>KEGG: C00080</p>
                    <p>METACYC: PROTON</p>
                    <p>MXNREF: MNXM1</p>
                    <p>REACTOME: 70106, 1614597, 428548, 427899, 372511, 2000349, 156540, 194688, 74722, 425999, 374900, 428040, 351626, 113529, 163953, 425969, 193465, 1470067, 425978</p>
                    <p>SEED: cpd00067</p>
                    <p>SMILES: [H+]</p>
                    <p>UPA: UPC00080</p>
                    </body>
          
        </notes>
        <annotation>
          <rdf:RDF xmlns:rdf="http://www.w3.org/1999/02/22-rdf-syntax-ns#" xmlns:bqmodel="http://biomodels.net/model-qualifiers/" xmlns:bqbiol="http://biomodels.net/biology-qualifiers/">
            <rdf:Description rdf:about="#_eb670109_7c2c_4405_86a9_ea2c59291072">
              <bqbiol:is>
                <rdf:Bag>
                  <rdf:li rdf:resource="urn:miriam:chebi:CHEBI%3A15378"/>
                  <rdf:li rdf:resource="urn:miriam:chebi:CHEBI%3A24636"/>
                </rdf:Bag>
              </bqbiol:is>
            </rdf:Description>
          </rdf:RDF>
        </annotation>
            </species>
      <species id="bigg_nadh_i" initialConcentration="1" charge="-2" name="NADH(2-)" metaid="_0b564db5_1b9e_4cad_8591_8a7e49777f65" sboTerm="SBO:0000247" compartment="i">
        <notes>
          <body xmlns="http://www.w3.org/1999/xhtml">
                <p>BIGG: nadh</p>
                    <p>BIOPATH: NADH</p>
                    <p>BRENDA: BG11384</p>
                    <p>CHARGE: -2</p>
                    <p>CHEBI: 16908, 44216, 7423, 21902, 13395, 13396, 57945</p>
                    <p>FORMULA: C21H27N7O14P2</p>
                    <p>HMDB: HMDB01487</p>
                    <p>INCHI: InChI=1S/C21H29N7O14P2/c22-17-12-19(25-7-24-17)28(8-26-12)21-16(32)14(30)11(41-21)6-39-44(36,37)42-43(34,35)38-5-10-13(29)15(31)20(40-10)27-3-1-2-9(4-27)18(23)33/h1,3-4,7-8,10-11,13-16,20-21,29-32H,2,5-6H2,(H2,23,33)(H,34,35)(H,36,37)(H2,22,24,25)/p-2/t10-,11-,13-,14-,15-,16-,20-,21-/m1/s1</p>
                    <p>KEGG: C00004</p>
                    <p>METACYC: NADH</p>
                    <p>MXNREF: MNXM10</p>
                    <p>REACTOME: 73473, 192305, 194697, 29362</p>
                    <p>SEED: cpd00004</p>
                    <p>SMILES: NC(=O)C1=CN(C=CC1)[C@@H]1O[C@H](COP([O-])(=O)OP([O-])(=O)OC[C@H]2O[C@H]([C@H](O)[C@@H]2O)N2C=NC3=C(N)N=CN=C23)[C@@H](O)[C@H]1O</p>
                    <p>UPA: UPC00004</p>
                    </body>
          
        </notes>
        <annotation>
          <rdf:RDF xmlns:rdf="http://www.w3.org/1999/02/22-rdf-syntax-ns#" xmlns:bqmodel="http://biomodels.net/model-qualifiers/" xmlns:bqbiol="http://biomodels.net/biology-qualifiers/">
            <rdf:Description rdf:about="#_0b564db5_1b9e_4cad_8591_8a7e49777f65">
              <bqbiol:is>
                <rdf:Bag>
                  <rdf:li rdf:resource="urn:miriam:chebi:CHEBI%3A16908"/>
                  <rdf:li rdf:resource="urn:miriam:chebi:CHEBI%3A57945"/>
                </rdf:Bag>
              </bqbiol:is>
            </rdf:Description>
          </rdf:RDF>
        </annotation>
            </species>
      <species id="bigg_acald_i" initialConcentration="1" charge="0" name="acetaldehyde" metaid="_e8d420e5_5ed1_4467_bd0a_b2d2620c12f3" sboTerm="SBO:0000247" compartment="i">
        <notes>
          <body xmlns="http://www.w3.org/1999/xhtml">
                <p>BIGG: acald</p>
                    <p>BIOPATH: Acetaldehyde</p>
                    <p>BRENDA: BG15435, BG89392</p>
                    <p>CHARGE: 0</p>
                    <p>CHEBI: 15343, 22158, 40533, 2383, 13703</p>
                    <p>FORMULA: C2H4O</p>
                    <p>HMDB: HMDB00990</p>
                    <p>INCHI: InChI=1S/C2H4O/c1-2-3/h2H,1H3</p>
                    <p>KEGG: C00084</p>
                    <p>METACYC: ACETALD</p>
                    <p>MXNREF: MNXM75</p>
                    <p>REACTOME: 113532, 29510, 113745, 113681</p>
                    <p>SEED: cpd00071</p>
                    <p>SMILES: CC=O</p>
                    <p>UPA: UPC00084</p>
                    </body>
          
        </notes>
        <annotation>
          <rdf:RDF xmlns:rdf="http://www.w3.org/1999/02/22-rdf-syntax-ns#" xmlns:bqmodel="http://biomodels.net/model-qualifiers/" xmlns:bqbiol="http://biomodels.net/biology-qualifiers/">
            <rdf:Description rdf:about="#_e8d420e5_5ed1_4467_bd0a_b2d2620c12f3">
              <bqbiol:is>
                <rdf:Bag>
                  <rdf:li rdf:resource="urn:miriam:chebi:CHEBI%3A15343"/>
                </rdf:Bag>
              </bqbiol:is>
            </rdf:Description>
          </rdf:RDF>
        </annotation>
            </species>
      <species id="bigg_etoh_i" initialConcentration="1" charge="0" name="ethanol" metaid="_355cf240_7d43_49cf_9bad_6efaca7c6d9a" sboTerm="SBO:0000247" compartment="i">
        <notes>
          <body xmlns="http://www.w3.org/1999/xhtml">
                <p>BIGG: etoh</p>
                    <p>BIOPATH: Ethanol</p>
                    <p>BRENDA: BG15529</p>
                    <p>CHARGE: 0</p>
                    <p>CHEBI: 16236, 14222, 30880, 42377, 44594, 23978, 30878, 4879, 52092, 52096</p>
                    <p>FORMULA: C2H6O</p>
                    <p>HMDB: HMDB00108</p>
                    <p>INCHI: InChI=1S/C2H6O/c1-2-3/h3H,2H2,1H3</p>
                    <p>KEGG: C00469, D04855, D02798, D00068, D06542</p>
                    <p>METACYC: ETOH</p>
                    <p>MXNREF: MNXM303</p>
                    <p>REACTOME: 113748, 30203</p>
                    <p>SEED: cpd00363</p>
                    <p>SMILES: CCO</p>
                    <p>UPA: UPC00469</p>
                    </body>
          
        </notes>
        <annotation>
          <rdf:RDF xmlns:rdf="http://www.w3.org/1999/02/22-rdf-syntax-ns#" xmlns:bqmodel="http://biomodels.net/model-qualifiers/" xmlns:bqbiol="http://biomodels.net/biology-qualifiers/">
            <rdf:Description rdf:about="#_355cf240_7d43_49cf_9bad_6efaca7c6d9a">
              <bqbiol:is>
                <rdf:Bag>
                  <rdf:li rdf:resource="urn:miriam:chebi:CHEBI%3A16236"/>
                  <rdf:li rdf:resource="urn:miriam:chebi:CHEBI%3A52092"/>
                  <rdf:li rdf:resource="urn:miriam:chebi:CHEBI%3A52096"/>
                </rdf:Bag>
              </bqbiol:is>
            </rdf:Description>
          </rdf:RDF>
        </annotation>
            </species>
      <species id="bigg_nad_i" initialConcentration="1" charge="-1" name="NAD(+)" metaid="_6d3e98ec_8063_41a8_b0f8_349849d0574e" sboTerm="SBO:0000247" compartment="i">
        <notes>
          <body xmlns="http://www.w3.org/1999/xhtml">
                <p>BIGG: nad</p>
                    <p>BIOPATH: NAD</p>
                    <p>BRENDA: BG11259</p>
                    <p>CHARGE: -1</p>
                    <p>CHEBI: 13389, 15846, 7422, 21901, 13394, 44215, 44281, 44214, 13393, 57540</p>
                    <p>FORMULA: C21H26N7O14P2</p>
                    <p>HMDB: HMDB00902</p>
                    <p>INCHI: InChI=1S/C21H27N7O14P2/c22-17-12-19(25-7-24-17)28(8-26-12)21-16(32)14(30)11(41-21)6-39-44(36,37)42-43(34,35)38-5-10-13(29)15(31)20(40-10)27-3-1-2-9(4-27)18(23)33/h1-4,7-8,10-11,13-16,20-21,29-32H,5-6H2,(H5-,22,23,24,25,33,34,35,36,37)/p-1/t10-,11-,13-,14-,15-,16-,20-,21-/m1/s1</p>
                    <p>KEGG: C00003, D00002</p>
                    <p>METACYC: NAD</p>
                    <p>MXNREF: MNXM8</p>
                    <p>REACTOME: 29360, 192307, 113526, 194653, 427523</p>
                    <p>SEED: cpd00003</p>
                    <p>SMILES: NC(=O)C1=CC=C[N+](=C1)[C@@H]1O[C@H](COP([O-])(=O)OP([O-])(=O)OC[C@H]2O[C@H]([C@H](O)[C@@H]2O)N2C=NC3=C(N)N=CN=C23)[C@@H](O)[C@H]1O</p>
                    <p>UPA: UPC00003</p>
                    </body>
          
        </notes>
        <annotation>
          <rdf:RDF xmlns:rdf="http://www.w3.org/1999/02/22-rdf-syntax-ns#" xmlns:bqmodel="http://biomodels.net/model-qualifiers/" xmlns:bqbiol="http://biomodels.net/biology-qualifiers/">
            <rdf:Description rdf:about="#_6d3e98ec_8063_41a8_b0f8_349849d0574e">
              <bqbiol:is>
                <rdf:Bag>
                  <rdf:li rdf:resource="urn:miriam:chebi:CHEBI%3A13389"/>
                  <rdf:li rdf:resource="urn:miriam:chebi:CHEBI%3A15846"/>
                  <rdf:li rdf:resource="urn:miriam:chebi:CHEBI%3A44215"/>
                  <rdf:li rdf:resource="urn:miriam:chebi:CHEBI%3A57540"/>
                </rdf:Bag>
              </bqbiol:is>
            </rdf:Description>
          </rdf:RDF>
        </annotation>
            </species>
      <species id="MMP0802_i" initialConcentration="1" name="Iron-containing alcohol dehydrogenase" metaid="_3205bab1_8d3e_49ee_9e00_720d5d2c003c" boundaryCondition="true" sboTerm="SBO:0000252" compartment="i">
        <annotation>
          <rdf:RDF xmlns:rdf="http://www.w3.org/1999/02/22-rdf-syntax-ns#" xmlns:bqmodel="http://biomodels.net/model-qualifiers/" xmlns:bqbiol="http://biomodels.net/biology-qualifiers/">
            <rdf:Description rdf:about="#_3205bab1_8d3e_49ee_9e00_720d5d2c003c">
              <bqbiol:isEncodedBy>
                <rdf:Bag>
                  <rdf:li rdf:resource="urn:miriam:kegg.genes:mmp%3AMMP0802"/>
                </rdf:Bag>
              </bqbiol:isEncodedBy>
              <bqbiol:is>
                <rdf:Bag>
                  <rdf:li rdf:resource="urn:miriam:uniprot:Q6LZ27"/>
                </rdf:Bag>
              </bqbiol:is>
            </rdf:Description>
          </rdf:RDF>
        </annotation>
            </species>
      <species id="bigg_pyr_i" initialConcentration="1" charge="-1" name="pyruvate" metaid="_3f1cb124_63f4_4cc9_a4ac_d95160e1fe8f" sboTerm="SBO:0000247" compartment="i">
        <notes>
          <body xmlns="http://www.w3.org/1999/xhtml">
                <p>BIGG: pyr</p>
                    <p>BIOPATH: Pyruvate</p>
                    <p>BRENDA: BG17694</p>
                    <p>CHARGE: -1</p>
                    <p>CHEBI: 15361, 26462, 14987, 32816, 26466, 8685, 45253</p>
                    <p>FORMULA: C3H3O3</p>
                    <p>HMDB: HMDB00243</p>
                    <p>INCHI: InChI=1S/C3H4O3/c1-2(4)3(5)6/h1H3,(H,5,6)/p-1</p>
                    <p>KEGG: C00022</p>
                    <p>LIPIDMAPS: LMFA01060077</p>
                    <p>METACYC: PYRUVATE</p>
                    <p>MXNREF: MNXM23</p>
                    <p>REACTOME: 29398, 389680, 113557</p>
                    <p>SEED: cpd00020</p>
                    <p>SMILES: CC(=O)C([O-])=O</p>
                    <p>UPA: UPC00022</p>
                    </body>
          
        </notes>
        <annotation>
          <rdf:RDF xmlns:rdf="http://www.w3.org/1999/02/22-rdf-syntax-ns#" xmlns:bqmodel="http://biomodels.net/model-qualifiers/" xmlns:bqbiol="http://biomodels.net/biology-qualifiers/">
            <rdf:Description rdf:about="#_3f1cb124_63f4_4cc9_a4ac_d95160e1fe8f">
              <bqbiol:is>
                <rdf:Bag>
                  <rdf:li rdf:resource="urn:miriam:chebi:CHEBI%3A15361"/>
                  <rdf:li rdf:resource="urn:miriam:chebi:CHEBI%3A32816"/>
                </rdf:Bag>
              </bqbiol:is>
            </rdf:Description>
          </rdf:RDF>
        </annotation>
            </species>
      <species id="bigg_pep_i" initialConcentration="1" charge="-3" name="phosphoenolpyruvate" metaid="_15284f61_d764_44a8_b36d_b048f8d8e2b9" sboTerm="SBO:0000247" compartment="i">
        <notes>
          <body xmlns="http://www.w3.org/1999/xhtml">
                <p>BIGG: pep</p>
                    <p>BIOPATH: Phosphoenolpyruvate</p>
                    <p>BRENDA: BG17779</p>
                    <p>CHARGE: -3</p>
                    <p>CHEBI: 18021, 8147, 26054, 14812, 44897, 26055, 44894, 58702</p>
                    <p>FORMULA: C3H2O6P</p>
                    <p>HMDB: HMDB00263</p>
                    <p>INCHI: InChI=1S/C3H5O6P/c1-2(3(4)5)9-10(6,7)8/h1H2,(H,4,5)(H2,6,7,8)/p-3</p>
                    <p>KEGG: C00074</p>
                    <p>METACYC: PHOSPHO-ENOL-PYRUVATE</p>
                    <p>MXNREF: MNXM73</p>
                    <p>REACTOME: 29492, 372364</p>
                    <p>SEED: cpd00061</p>
                    <p>SMILES: [O-]C(=O)C(=C)OP([O-])([O-])=O</p>
                    <p>UPA: UPC00074</p>
                    </body>
          
        </notes>
        <annotation>
          <rdf:RDF xmlns:rdf="http://www.w3.org/1999/02/22-rdf-syntax-ns#" xmlns:bqmodel="http://biomodels.net/model-qualifiers/" xmlns:bqbiol="http://biomodels.net/biology-qualifiers/">
            <rdf:Description rdf:about="#_15284f61_d764_44a8_b36d_b048f8d8e2b9">
              <bqbiol:is>
                <rdf:Bag>
                  <rdf:li rdf:resource="urn:miriam:chebi:CHEBI%3A18021"/>
                  <rdf:li rdf:resource="urn:miriam:chebi:CHEBI%3A44897"/>
                  <rdf:li rdf:resource="urn:miriam:chebi:CHEBI%3A58702"/>
                </rdf:Bag>
              </bqbiol:is>
            </rdf:Description>
          </rdf:RDF>
        </annotation>
            </species>
      <species id="MMP1605_i" initialConcentration="1" name="Pyruvate kinase" metaid="_553dd696_dcaa_45e5_b3ba_34c5bbb236a9" boundaryCondition="true" sboTerm="SBO:0000252" compartment="i">
        <annotation>
          <rdf:RDF xmlns:rdf="http://www.w3.org/1999/02/22-rdf-syntax-ns#" xmlns:bqmodel="http://biomodels.net/model-qualifiers/" xmlns:bqbiol="http://biomodels.net/biology-qualifiers/">
            <rdf:Description rdf:about="#_553dd696_dcaa_45e5_b3ba_34c5bbb236a9">
              <bqbiol:isEncodedBy>
                <rdf:Bag>
                  <rdf:li rdf:resource="urn:miriam:kegg.genes:mmp%3AMMP1605"/>
                </rdf:Bag>
              </bqbiol:isEncodedBy>
              <bqbiol:is>
                <rdf:Bag>
                  <rdf:li rdf:resource="urn:miriam:uniprot:Q6LWU9"/>
                </rdf:Bag>
              </bqbiol:is>
            </rdf:Description>
          </rdf:RDF>
        </annotation>
            </species>
      <species id="bigg_h2o_i" initialConcentration="1" charge="0" name="H2O" metaid="_2570f0d4_9fff_41a3_b564_8e56a0698622" sboTerm="SBO:0000247" compartment="i">
        <notes>
          <body xmlns="http://www.w3.org/1999/xhtml">
                <p>BIGG: h2o, oh1</p>
                    <p>BIOPATH: OH-, Oxygen_atom, Water</p>
                    <p>BRENDA: BG89181, BG92002, BG92081, BG92137</p>
                    <p>CHARGE: 0</p>
                    <p>CHEBI: 15377, 44292, 5585, 13352, 44819, 44701, 42043, 42857, 27313, 43228, 10743, 16234, 13365, 13419, 44641, 5594, 29356, 29374, 29375, 29412, 33811, 33813, 35511, 36385, 41981, 41979, 29373, 53442</p>
                    <p>FORMULA: H2O</p>
                    <p>HMDB: HMDB01039, HMDB02111</p>
                    <p>INCHI: InChI=1S/H2O/h1H2</p>
                    <p>KEGG: C00001, D00001, C01328, C18712, C18714, D03703, D06322</p>
                    <p>METACYC: OH, OXONIUM, WATER</p>
                    <p>MXNREF: MNXM2</p>
                    <p>REACTOME: 29356, 1605715, 141343, 351603, 2022884, 113518, 189422, 947593, 109276, 113521, 113519</p>
                    <p>SEED: cpd00001, cpd15275</p>
                    <p>SMILES: O</p>
                    <p>UPA: UPC00001, UPC01328</p>
                    </body>
          
        </notes>
        <annotation>
          <rdf:RDF xmlns:rdf="http://www.w3.org/1999/02/22-rdf-syntax-ns#" xmlns:bqmodel="http://biomodels.net/model-qualifiers/" xmlns:bqbiol="http://biomodels.net/biology-qualifiers/">
            <rdf:Description rdf:about="#_2570f0d4_9fff_41a3_b564_8e56a0698622">
              <bqbiol:is>
                <rdf:Bag>
                  <rdf:li rdf:resource="urn:miriam:chebi:CHEBI%3A15377"/>
                  <rdf:li rdf:resource="urn:miriam:chebi:CHEBI%3A16234"/>
                  <rdf:li rdf:resource="urn:miriam:chebi:CHEBI%3A29356"/>
                  <rdf:li rdf:resource="urn:miriam:chebi:CHEBI%3A29374"/>
                  <rdf:li rdf:resource="urn:miriam:chebi:CHEBI%3A29375"/>
                  <rdf:li rdf:resource="urn:miriam:chebi:CHEBI%3A29412"/>
                  <rdf:li rdf:resource="urn:miriam:chebi:CHEBI%3A33811"/>
                  <rdf:li rdf:resource="urn:miriam:chebi:CHEBI%3A33813"/>
                  <rdf:li rdf:resource="urn:miriam:chebi:CHEBI%3A35511"/>
                  <rdf:li rdf:resource="urn:miriam:chebi:CHEBI%3A36385"/>
                  <rdf:li rdf:resource="urn:miriam:chebi:CHEBI%3A41981"/>
                  <rdf:li rdf:resource="urn:miriam:chebi:CHEBI%3A53442"/>
                </rdf:Bag>
              </bqbiol:is>
            </rdf:Description>
          </rdf:RDF>
        </annotation>
            </species>
      <species id="bigg_2pg_i" initialConcentration="1" charge="-3" name="2-phospho-D-glycerate" metaid="_8cbaed07_8996_4f02_bcba_eb3a8b639ea1" sboTerm="SBO:0000247" compartment="i">
        <notes>
          <body xmlns="http://www.w3.org/1999/xhtml">
                <p>BIGG: 2pg</p>
                    <p>BIOPATH: 2-Phospho-D-glycerate</p>
                    <p>BRENDA: BG17975, BG17976</p>
                    <p>CHARGE: -3</p>
                    <p>CHEBI: 17835, 39868, 11651, 12986, 1267, 21028, 24344, 58289</p>
                    <p>FORMULA: C3H4O7P</p>
                    <p>HMDB: HMDB00362, HMDB03391</p>
                    <p>INCHI: InChI=1S/C3H7O7P/c4-1-2(3(5)6)10-11(7,8)9/h2,4H,1H2,(H,5,6)(H2,7,8,9)/p-3/t2-/m1/s1</p>
                    <p>KEGG: C00631</p>
                    <p>METACYC: 2-PG</p>
                    <p>MXNREF: MNXM275</p>
                    <p>REACTOME: 30485</p>
                    <p>SEED: cpd00482</p>
                    <p>SMILES: OC[C@@H](OP([O-])([O-])=O)C([O-])=O</p>
                    <p>UPA: UPC00631</p>
                    </body>
          
        </notes>
        <annotation>
          <rdf:RDF xmlns:rdf="http://www.w3.org/1999/02/22-rdf-syntax-ns#" xmlns:bqmodel="http://biomodels.net/model-qualifiers/" xmlns:bqbiol="http://biomodels.net/biology-qualifiers/">
            <rdf:Description rdf:about="#_8cbaed07_8996_4f02_bcba_eb3a8b639ea1">
              <bqbiol:is>
                <rdf:Bag>
                  <rdf:li rdf:resource="urn:miriam:chebi:CHEBI%3A17835"/>
                  <rdf:li rdf:resource="urn:miriam:chebi:CHEBI%3A24344"/>
                  <rdf:li rdf:resource="urn:miriam:chebi:CHEBI%3A58289"/>
                </rdf:Bag>
              </bqbiol:is>
            </rdf:Description>
          </rdf:RDF>
        </annotation>
            </species>
      <species id="MMP0396_i" initialConcentration="1" name="Enolase" metaid="_edd6c72c_ca54_4e84_b4e6_03efb2796fc3" boundaryCondition="true" sboTerm="SBO:0000252" compartment="i">
        <annotation>
          <rdf:RDF xmlns:rdf="http://www.w3.org/1999/02/22-rdf-syntax-ns#" xmlns:bqmodel="http://biomodels.net/model-qualifiers/" xmlns:bqbiol="http://biomodels.net/biology-qualifiers/">
            <rdf:Description rdf:about="#_edd6c72c_ca54_4e84_b4e6_03efb2796fc3">
              <bqbiol:isEncodedBy>
                <rdf:Bag>
                  <rdf:li rdf:resource="urn:miriam:kegg.genes:mmp%3AMMP0396"/>
                </rdf:Bag>
              </bqbiol:isEncodedBy>
              <bqbiol:is>
                <rdf:Bag>
                  <rdf:li rdf:resource="urn:miriam:uniprot:Q6M075"/>
                </rdf:Bag>
              </bqbiol:is>
            </rdf:Description>
          </rdf:RDF>
        </annotation>
            </species>
      <species id="bigg_3pg_i" initialConcentration="1" charge="-3" name="3-phospho-D-glycerate" metaid="_69c07307_3860_462d_9c22_760f999d1284" sboTerm="SBO:0000247" compartment="i">
        <notes>
          <body xmlns="http://www.w3.org/1999/xhtml">
                <p>BIGG: 3pg</p>
                    <p>BIOPATH: 3-Phospho-D-glycerate</p>
                    <p>BRENDA: BG17979, BG17981</p>
                    <p>CHARGE: -3</p>
                    <p>CHEBI: 17050, 11882, 40016, 24345, 1659, 17794, 12987, 11880, 11879, 1657, 21029, 57998, 58272</p>
                    <p>FORMULA: C3H4O7P</p>
                    <p>HMDB: HMDB00807</p>
                    <p>INCHI: InChI=1S/C3H7O7P/c4-2(3(5)6)1-10-11(7,8)9/h2,4H,1H2,(H,5,6)(H2,7,8,9)/p-3/t2-/m1/s1</p>
                    <p>KEGG: C00197, C00597</p>
                    <p>METACYC: G3P</p>
                    <p>MXNREF: MNXM126</p>
                    <p>REACTOME: 29728</p>
                    <p>SEED: cpd00169</p>
                    <p>SMILES: O[C@H](COP([O-])([O-])=O)C([O-])=O</p>
                    <p>UPA: UPC00197, UPC00597</p>
                    </body>
          
        </notes>
        <annotation>
          <rdf:RDF xmlns:rdf="http://www.w3.org/1999/02/22-rdf-syntax-ns#" xmlns:bqmodel="http://biomodels.net/model-qualifiers/" xmlns:bqbiol="http://biomodels.net/biology-qualifiers/">
            <rdf:Description rdf:about="#_69c07307_3860_462d_9c22_760f999d1284">
              <bqbiol:is>
                <rdf:Bag>
                  <rdf:li rdf:resource="urn:miriam:chebi:CHEBI%3A17050"/>
                  <rdf:li rdf:resource="urn:miriam:chebi:CHEBI%3A17794"/>
                  <rdf:li rdf:resource="urn:miriam:chebi:CHEBI%3A57998"/>
                  <rdf:li rdf:resource="urn:miriam:chebi:CHEBI%3A58272"/>
                </rdf:Bag>
              </bqbiol:is>
            </rdf:Description>
          </rdf:RDF>
        </annotation>
            </species>
      <species id="MMP0112_i" initialConcentration="1" name="2,3-bisphosphoglycerate-independent phosphoglycerate mutase 2" metaid="_fa7e6a21_d27e_4613_8065_f590fa5e3688" boundaryCondition="true" sboTerm="SBO:0000252" compartment="i">
        <annotation>
          <rdf:RDF xmlns:rdf="http://www.w3.org/1999/02/22-rdf-syntax-ns#" xmlns:bqmodel="http://biomodels.net/model-qualifiers/" xmlns:bqbiol="http://biomodels.net/biology-qualifiers/">
            <rdf:Description rdf:about="#_fa7e6a21_d27e_4613_8065_f590fa5e3688">
              <bqbiol:isEncodedBy>
                <rdf:Bag>
                  <rdf:li rdf:resource="urn:miriam:kegg.genes:mmp%3AMMP0112"/>
                </rdf:Bag>
              </bqbiol:isEncodedBy>
              <bqbiol:is>
                <rdf:Bag>
                  <rdf:li rdf:resource="urn:miriam:uniprot:Q6M106"/>
                </rdf:Bag>
              </bqbiol:is>
            </rdf:Description>
          </rdf:RDF>
        </annotation>
            </species>
      <species id="MMP1439_i" initialConcentration="1" name="2,3-bisphosphoglycerate-independent phosphoglycerate mutase" metaid="_746d990c_a594_4b5a_803f_a8b662e1fdfc" boundaryCondition="true" sboTerm="SBO:0000252" compartment="i">
        <annotation>
          <rdf:RDF xmlns:rdf="http://www.w3.org/1999/02/22-rdf-syntax-ns#" xmlns:bqmodel="http://biomodels.net/model-qualifiers/" xmlns:bqbiol="http://biomodels.net/biology-qualifiers/">
            <rdf:Description rdf:about="#_746d990c_a594_4b5a_803f_a8b662e1fdfc">
              <bqbiol:isEncodedBy>
                <rdf:Bag>
                  <rdf:li rdf:resource="urn:miriam:kegg.genes:mmp%3AMMP1439"/>
                </rdf:Bag>
              </bqbiol:isEncodedBy>
              <bqbiol:is>
                <rdf:Bag>
                  <rdf:li rdf:resource="urn:miriam:uniprot:Q6LXB3"/>
                </rdf:Bag>
              </bqbiol:is>
            </rdf:Description>
          </rdf:RDF>
        </annotation>
            </species>
      <species id="MMP0687_i" initialConcentration="1" name="Triosephosphate isomerase" metaid="_fcfd1a91_f8e8_4b5d_a3ff_9f3725706d3d" boundaryCondition="true" sboTerm="SBO:0000252" compartment="i">
        <annotation>
          <rdf:RDF xmlns:rdf="http://www.w3.org/1999/02/22-rdf-syntax-ns#" xmlns:bqmodel="http://biomodels.net/model-qualifiers/" xmlns:bqbiol="http://biomodels.net/biology-qualifiers/">
            <rdf:Description rdf:about="#_fcfd1a91_f8e8_4b5d_a3ff_9f3725706d3d">
              <bqbiol:isEncodedBy>
                <rdf:Bag>
                  <rdf:li rdf:resource="urn:miriam:kegg.genes:mmp%3AMMP0687"/>
                </rdf:Bag>
              </bqbiol:isEncodedBy>
              <bqbiol:is>
                <rdf:Bag>
                  <rdf:li rdf:resource="urn:miriam:uniprot:Q6LZE2"/>
                </rdf:Bag>
              </bqbiol:is>
            </rdf:Description>
          </rdf:RDF>
        </annotation>
            </species>
      <species id="bigg_f6p_i" initialConcentration="1" charge="-2" name="beta-D-fructofuranose 6-phosphate(2-)" metaid="_81b008ed_5bd3_4010_b1eb_e1425b65fecf" sboTerm="SBO:0000247" compartment="i">
        <notes>
          <body xmlns="http://www.w3.org/1999/xhtml">
                <p>BIGG: f6p, f6p-B</p>
                    <p>BIOPATH: beta-D-Fructose_6-phosphate</p>
                    <p>BRENDA: BG22637, BG56501</p>
                    <p>CHARGE: -2</p>
                    <p>CHEBI: 16084, 10375, 42378, 22768, 12352, 45804, 57634, 61527, 61553</p>
                    <p>FORMULA: C6H11O9P</p>
                    <p>HMDB: HMDB03971</p>
                    <p>INCHI: InChI=1S/C6H13O9P/c7-2-6(10)5(9)4(8)3(15-6)1-14-16(11,12)13/h3-5,7-10H,1-2H2,(H2,11,12,13)/p-2/t3-,4-,5+,6-/m1/s1</p>
                    <p>KEGG: C00085, C05345</p>
                    <p>METACYC: FRUCTOSE-6P</p>
                    <p>MXNREF: MNXM89621</p>
                    <p>SEED: cpd00072</p>
                    <p>SMILES: OC[C@@]1(O)O[C@H](COP([O-])([O-])=O)[C@@H](O)[C@@H]1O</p>
                    <p>UPA: UPC00085, UPC05345</p>
                    </body>
          
        </notes>
        <annotation>
          <rdf:RDF xmlns:rdf="http://www.w3.org/1999/02/22-rdf-syntax-ns#" xmlns:bqmodel="http://biomodels.net/model-qualifiers/" xmlns:bqbiol="http://biomodels.net/biology-qualifiers/">
            <rdf:Description rdf:about="#_81b008ed_5bd3_4010_b1eb_e1425b65fecf">
              <bqbiol:is>
                <rdf:Bag>
                  <rdf:li rdf:resource="urn:miriam:chebi:CHEBI%3A16084"/>
                  <rdf:li rdf:resource="urn:miriam:chebi:CHEBI%3A45804"/>
                  <rdf:li rdf:resource="urn:miriam:chebi:CHEBI%3A57634"/>
                  <rdf:li rdf:resource="urn:miriam:chebi:CHEBI%3A61527"/>
                  <rdf:li rdf:resource="urn:miriam:chebi:CHEBI%3A61553"/>
                </rdf:Bag>
              </bqbiol:is>
            </rdf:Description>
          </rdf:RDF>
        </annotation>
            </species>
      <species id="MNXM215_i" initialConcentration="1" charge="-2" name="alpha-D-glucose 6-phosphate(2-)" metaid="_609bf645_4a5f_4be4_9ccc_eab207d6b0ac" sboTerm="SBO:0000247" compartment="i">
        <notes>
          <body xmlns="http://www.w3.org/1999/xhtml">
                <p>BRENDA: BG22645</p>
                    <p>CHARGE: -2</p>
                    <p>CHEBI: 17665, 42748, 12321, 10245, 22389, 58225</p>
                    <p>FORMULA: C6H11O9P</p>
                    <p>INCHI: InChI=1S/C6H13O9P/c7-3-2(1-14-16(11,12)13)15-6(10)5(9)4(3)8/h2-10H,1H2,(H2,11,12,13)/p-2/t2-,3-,4+,5-,6+/m1/s1</p>
                    <p>KEGG: C00668</p>
                    <p>METACYC: ALPHA-GLC-6-P</p>
                    <p>MXNREF: MNXM215</p>
                    <p>REACTOME: 30537, 113782</p>
                    <p>SMILES: O[C@H]1O[C@H](COP([O-])([O-])=O)[C@@H](O)[C@H](O)[C@H]1O</p>
                    </body>
          
        </notes>
        <annotation>
          <rdf:RDF xmlns:rdf="http://www.w3.org/1999/02/22-rdf-syntax-ns#" xmlns:bqmodel="http://biomodels.net/model-qualifiers/" xmlns:bqbiol="http://biomodels.net/biology-qualifiers/">
            <rdf:Description rdf:about="#_609bf645_4a5f_4be4_9ccc_eab207d6b0ac">
              <bqbiol:is>
                <rdf:Bag>
                  <rdf:li rdf:resource="urn:miriam:chebi:CHEBI%3A17665"/>
                  <rdf:li rdf:resource="urn:miriam:chebi:CHEBI%3A58225"/>
                </rdf:Bag>
              </bqbiol:is>
            </rdf:Description>
          </rdf:RDF>
        </annotation>
            </species>
      <species id="MMP1295_i" initialConcentration="1" name="Probable glucose-6-phosphate isomerase" metaid="_01304778_5f98_42d7_bfdc_b66f80ac1d45" boundaryCondition="true" sboTerm="SBO:0000252" compartment="i">
        <annotation>
          <rdf:RDF xmlns:rdf="http://www.w3.org/1999/02/22-rdf-syntax-ns#" xmlns:bqmodel="http://biomodels.net/model-qualifiers/" xmlns:bqbiol="http://biomodels.net/biology-qualifiers/">
            <rdf:Description rdf:about="#_01304778_5f98_42d7_bfdc_b66f80ac1d45">
              <bqbiol:isEncodedBy>
                <rdf:Bag>
                  <rdf:li rdf:resource="urn:miriam:kegg.genes:mmp%3AMMP1295"/>
                </rdf:Bag>
              </bqbiol:isEncodedBy>
              <bqbiol:is>
                <rdf:Bag>
                  <rdf:li rdf:resource="urn:miriam:uniprot:Q6LXQ4"/>
                </rdf:Bag>
              </bqbiol:is>
            </rdf:Description>
          </rdf:RDF>
        </annotation>
            </species>
      <species id="bigg_g6p_i" initialConcentration="1" charge="-2" name="beta-D-glucose 6-phosphate(2-)" metaid="_22311a5e_e34c_4d63_81c3_366c446f5485" sboTerm="SBO:0000247" compartment="i">
        <notes>
          <body xmlns="http://www.w3.org/1999/xhtml">
                <p>BIGG: g6p</p>
                    <p>BRENDA: BG22626, BG22646</p>
                    <p>CHARGE: -2</p>
                    <p>CHEBI: 17719, 41041, 12375, 10399, 22797, 4170, 58247, 61548</p>
                    <p>FORMULA: C6H11O9P</p>
                    <p>HMDB: HMDB01401, HMDB01549, HMDB06793, HMDB03498</p>
                    <p>INCHI: InChI=1S/C6H13O9P/c7-3-2(1-14-16(11,12)13)15-6(10)5(9)4(3)8/h2-10H,1H2,(H2,11,12,13)/p-2/t2-,3-,4+,5-,6-/m1/s1</p>
                    <p>KEGG: C00092, C01172</p>
                    <p>METACYC: D-glucose-6-phosphate, GLC-6-P</p>
                    <p>MXNREF: MNXM508</p>
                    <p>REACTOME: 1629756</p>
                    <p>SEED: cpd00079</p>
                    <p>SMILES: O[C@@H]1O[C@H](COP([O-])([O-])=O)[C@@H](O)[C@H](O)[C@H]1O</p>
                    <p>UPA: UPC00092</p>
                    </body>
          
        </notes>
        <annotation>
          <rdf:RDF xmlns:rdf="http://www.w3.org/1999/02/22-rdf-syntax-ns#" xmlns:bqmodel="http://biomodels.net/model-qualifiers/" xmlns:bqbiol="http://biomodels.net/biology-qualifiers/">
            <rdf:Description rdf:about="#_22311a5e_e34c_4d63_81c3_366c446f5485">
              <bqbiol:is>
                <rdf:Bag>
                  <rdf:li rdf:resource="urn:miriam:chebi:CHEBI%3A17719"/>
                  <rdf:li rdf:resource="urn:miriam:chebi:CHEBI%3A4170"/>
                  <rdf:li rdf:resource="urn:miriam:chebi:CHEBI%3A58247"/>
                  <rdf:li rdf:resource="urn:miriam:chebi:CHEBI%3A61548"/>
                </rdf:Bag>
              </bqbiol:is>
            </rdf:Description>
          </rdf:RDF>
        </annotation>
            </species>
      <species id="MNXM96063_i" initialConcentration="1" name="Enzyme N6-(lipoyl)lysine" metaid="_51296c33_3b60_43c5_8db5_8267170da421" sboTerm="SBO:0000247" compartment="i">
        <notes>
          <body xmlns="http://www.w3.org/1999/xhtml">
                <p>FORMULA: C8H14NOS2R</p>
                    <p>INCHI:</p>
                    <p>KEGG: C15972</p>
                    <p>MXNREF: MNXM96063</p>
                    <p>SMILES: [*]NC(=O)CCCCC1CCSS1</p>
                    <p>UPA: UPC15972</p>
                    </body>
          
        </notes>
      </species>
      <species id="bigg_dhlpro_i" initialConcentration="1" name="dihydrolipoylprotein" metaid="_59e2e34a_61b6_4155_8510_f565637da753" sboTerm="SBO:0000247" compartment="i">
        <notes>
          <body xmlns="http://www.w3.org/1999/xhtml">
                <p>BIGG: dhlpro</p>
                    <p>BRENDA: BG94846</p>
                    <p>CHEBI: 16194, 14155, 4570</p>
                    <p>FORMULA:</p>
                    <p>INCHI:</p>
                    <p>KEGG: C02972, C15973</p>
                    <p>MXNREF: MNXM1663</p>
                    <p>SEED: cpd12225</p>
                    <p>SMILES:</p>
                    <p>UPA: UPC15973</p>
                    </body>
          
        </notes>
        <annotation>
          <rdf:RDF xmlns:rdf="http://www.w3.org/1999/02/22-rdf-syntax-ns#" xmlns:bqmodel="http://biomodels.net/model-qualifiers/" xmlns:bqbiol="http://biomodels.net/biology-qualifiers/">
            <rdf:Description rdf:about="#_59e2e34a_61b6_4155_8510_f565637da753">
              <bqbiol:is>
                <rdf:Bag>
                  <rdf:li rdf:resource="urn:miriam:chebi:CHEBI%3A16194"/>
                </rdf:Bag>
              </bqbiol:is>
            </rdf:Description>
          </rdf:RDF>
        </annotation>
            </species>
      <species id="MMP1332_i" initialConcentration="1" name="NAD binding site:FAD-dependent pyridine nucleotide-disulphide oxidoreductase" metaid="_ca57d0e7_1b64_4bb0_9172_c85538b97f9e" boundaryCondition="true" sboTerm="SBO:0000252" compartment="i">
        <annotation>
          <rdf:RDF xmlns:rdf="http://www.w3.org/1999/02/22-rdf-syntax-ns#" xmlns:bqmodel="http://biomodels.net/model-qualifiers/" xmlns:bqbiol="http://biomodels.net/biology-qualifiers/">
            <rdf:Description rdf:about="#_ca57d0e7_1b64_4bb0_9172_c85538b97f9e">
              <bqbiol:isEncodedBy>
                <rdf:Bag>
                  <rdf:li rdf:resource="urn:miriam:kegg.genes:mmp%3AMMP1332"/>
                </rdf:Bag>
              </bqbiol:isEncodedBy>
              <bqbiol:is>
                <rdf:Bag>
                  <rdf:li rdf:resource="urn:miriam:uniprot:Q6LXL8"/>
                </rdf:Bag>
              </bqbiol:is>
            </rdf:Description>
          </rdf:RDF>
        </annotation>
            </species>
      <species id="bigg_13dpg_i" initialConcentration="1" charge="-4" name="3-phosphonato-D-glyceroyl phosphate(4-)" metaid="_c75142cb_d9d6_4eab_b6ee_9c83ad5f619d" sboTerm="SBO:0000247" compartment="i">
        <notes>
          <body xmlns="http://www.w3.org/1999/xhtml">
                <p>BIGG: 13dpg</p>
                    <p>BIOPATH: 1,3-Diphospho-D-glycerate</p>
                    <p>BRENDA: BG18032, BG87317</p>
                    <p>CHARGE: -4</p>
                    <p>CHEBI: 16001, 20189, 11881, 1658, 57604</p>
                    <p>FORMULA: C3H4O10P2</p>
                    <p>HMDB: HMDB01270</p>
                    <p>INCHI: InChI=1S/C3H8O10P2/c4-2(1-12-14(6,7)8)3(5)13-15(9,10)11/h2,4H,1H2,(H2,6,7,8)(H2,9,10,11)/p-4/t2-/m1/s1</p>
                    <p>KEGG: C00236</p>
                    <p>METACYC: DPG</p>
                    <p>MXNREF: MNXM261</p>
                    <p>REACTOME: 29800</p>
                    <p>SEED: cpd00203</p>
                    <p>SMILES: O[C@H](COP([O-])([O-])=O)C(=O)OP([O-])([O-])=O</p>
                    <p>UPA: UPC00236</p>
                    </body>
          
        </notes>
        <annotation>
          <rdf:RDF xmlns:rdf="http://www.w3.org/1999/02/22-rdf-syntax-ns#" xmlns:bqmodel="http://biomodels.net/model-qualifiers/" xmlns:bqbiol="http://biomodels.net/biology-qualifiers/">
            <rdf:Description rdf:about="#_c75142cb_d9d6_4eab_b6ee_9c83ad5f619d">
              <bqbiol:is>
                <rdf:Bag>
                  <rdf:li rdf:resource="urn:miriam:chebi:CHEBI%3A16001"/>
                  <rdf:li rdf:resource="urn:miriam:chebi:CHEBI%3A57604"/>
                </rdf:Bag>
              </bqbiol:is>
            </rdf:Description>
          </rdf:RDF>
        </annotation>
            </species>
      <species id="MMP1532_i" initialConcentration="1" name="Phosphoglycerate kinase" metaid="_bd801f42_08f2_4d7a_a73a_3ea921152849" boundaryCondition="true" sboTerm="SBO:0000252" compartment="i">
        <annotation>
          <rdf:RDF xmlns:rdf="http://www.w3.org/1999/02/22-rdf-syntax-ns#" xmlns:bqmodel="http://biomodels.net/model-qualifiers/" xmlns:bqbiol="http://biomodels.net/biology-qualifiers/">
            <rdf:Description rdf:about="#_bd801f42_08f2_4d7a_a73a_3ea921152849">
              <bqbiol:isEncodedBy>
                <rdf:Bag>
                  <rdf:li rdf:resource="urn:miriam:kegg.genes:mmp%3AMMP1532"/>
                </rdf:Bag>
              </bqbiol:isEncodedBy>
              <bqbiol:is>
                <rdf:Bag>
                  <rdf:li rdf:resource="urn:miriam:uniprot:P62423"/>
                </rdf:Bag>
              </bqbiol:is>
            </rdf:Description>
          </rdf:RDF>
        </annotation>
            </species>
      <species id="MMP0325_i" initialConcentration="1" name="Glyceraldehyde-3-phosphate dehydrogenase" metaid="_176309eb_cad6_4353_9cf5_e58e6137877f" boundaryCondition="true" sboTerm="SBO:0000252" compartment="i">
        <annotation>
          <rdf:RDF xmlns:rdf="http://www.w3.org/1999/02/22-rdf-syntax-ns#" xmlns:bqmodel="http://biomodels.net/model-qualifiers/" xmlns:bqbiol="http://biomodels.net/biology-qualifiers/">
            <rdf:Description rdf:about="#_176309eb_cad6_4353_9cf5_e58e6137877f">
              <bqbiol:isEncodedBy>
                <rdf:Bag>
                  <rdf:li rdf:resource="urn:miriam:kegg.genes:mmp%3AMMP0325"/>
                </rdf:Bag>
              </bqbiol:isEncodedBy>
              <bqbiol:is>
                <rdf:Bag>
                  <rdf:li rdf:resource="urn:miriam:uniprot:Q6M0E6"/>
                </rdf:Bag>
              </bqbiol:is>
            </rdf:Description>
          </rdf:RDF>
        </annotation>
            </species>
      <species id="bigg_nadph_i" initialConcentration="1" charge="-4" name="NADPH" metaid="_cec44c6a_f746_451e_9b47_10df29f65398" sboTerm="SBO:0000247" compartment="i">
        <notes>
          <body xmlns="http://www.w3.org/1999/xhtml">
                <p>BIGG: nadph</p>
                    <p>BIOPATH: NADPH</p>
                    <p>BRENDA: BG48213</p>
                    <p>CHARGE: -4</p>
                    <p>CHEBI: 13392, 16474, 7425, 13400, 21904, 44286, 13399, 57783</p>
                    <p>FORMULA: C21H26N7O17P3</p>
                    <p>HMDB: HMDB00221, HMDB06341, HMDB00799</p>
                    <p>INCHI: InChI=1S/C21H30N7O17P3/c22-17-12-19(25-7-24-17)28(8-26-12)21-16(44-46(33,34)35)14(30)11(43-21)6-41-48(38,39)45-47(36,37)40-5-10-13(29)15(31)20(42-10)27-3-1-2-9(4-27)18(23)32/h1,3-4,7-8,10-11,13-16,20-21,29-31H,2,5-6H2,(H2,23,32)(H,36,37)(H,38,39)(H2,22,24,25)(H2,33,34,35)/p-4/t10-,11-,13-,14-,15-,16-,20-,21-/m1/s1</p>
                    <p>KEGG: C00005</p>
                    <p>METACYC: NADH-P-OR-NOP, NADPH</p>
                    <p>MXNREF: MNXM6</p>
                    <p>REACTOME: 29364, 194725, 2000347, 351627, 113600, 113602, 113601, 428206, 517496</p>
                    <p>SEED: cpd00005</p>
                    <p>SMILES: NC(=O)C1=CN(C=CC1)[C@@H]1O[C@H](COP([O-])(=O)OP([O-])(=O)OC[C@H]2O[C@H]([C@H](OP([O-])([O-])=O)[C@@H]2O)N2C=NC3=C(N)N=CN=C23)[C@@H](O)[C@H]1O</p>
                    <p>UPA: UPC00005</p>
                    </body>
          
        </notes>
        <annotation>
          <rdf:RDF xmlns:rdf="http://www.w3.org/1999/02/22-rdf-syntax-ns#" xmlns:bqmodel="http://biomodels.net/model-qualifiers/" xmlns:bqbiol="http://biomodels.net/biology-qualifiers/">
            <rdf:Description rdf:about="#_cec44c6a_f746_451e_9b47_10df29f65398">
              <bqbiol:is>
                <rdf:Bag>
                  <rdf:li rdf:resource="urn:miriam:chebi:CHEBI%3A13392"/>
                  <rdf:li rdf:resource="urn:miriam:chebi:CHEBI%3A16474"/>
                  <rdf:li rdf:resource="urn:miriam:chebi:CHEBI%3A57783"/>
                </rdf:Bag>
              </bqbiol:is>
            </rdf:Description>
          </rdf:RDF>
        </annotation>
            </species>
      <species id="bigg_nadp_i" initialConcentration="1" charge="-3" name="NADP(+)" metaid="_99a1995c_8e39_473e_9868_4680a02af3dc" sboTerm="SBO:0000247" compartment="i">
        <notes>
          <body xmlns="http://www.w3.org/1999/xhtml">
                <p>BIGG: nadp</p>
                    <p>BIOPATH: NADP</p>
                    <p>BRENDA: BG48210</p>
                    <p>CHARGE: -3</p>
                    <p>CHEBI: 13390, 18009, 7424, 21903, 13398, 25523, 25524, 44409, 44405, 13397, 58349</p>
                    <p>FORMULA: C21H25N7O17P3</p>
                    <p>HMDB: HMDB00217</p>
                    <p>INCHI: InChI=1S/C21H28N7O17P3/c22-17-12-19(25-7-24-17)28(8-26-12)21-16(44-46(33,34)35)14(30)11(43-21)6-41-48(38,39)45-47(36,37)40-5-10-13(29)15(31)20(42-10)27-3-1-2-9(4-27)18(23)32/h1-4,7-8,10-11,13-16,20-21,29-31H,5-6H2,(H7-,22,23,24,25,32,33,34,35,36,37,38,39)/p-3/t10-,11-,13-,14-,15-,16-,20-,21-/m1/s1</p>
                    <p>KEGG: C00006</p>
                    <p>METACYC: NAD-P-OR-NOP, NADP</p>
                    <p>MXNREF: MNXM5</p>
                    <p>REACTOME: 29366, 113564, 389556, 113563, 351628, 2000348, 194668, 428218, 517495</p>
                    <p>SEED: cpd00006</p>
                    <p>SMILES: NC(=O)C1=CC=C[N+](=C1)[C@@H]1O[C@H](COP([O-])(=O)OP([O-])(=O)OC[C@H]2O[C@H]([C@H](OP([O-])([O-])=O)[C@@H]2O)N2C=NC3=C(N)N=CN=C23)[C@@H](O)[C@H]1O</p>
                    <p>UPA: UPC00006</p>
                    </body>
          
        </notes>
        <annotation>
          <rdf:RDF xmlns:rdf="http://www.w3.org/1999/02/22-rdf-syntax-ns#" xmlns:bqmodel="http://biomodels.net/model-qualifiers/" xmlns:bqbiol="http://biomodels.net/biology-qualifiers/">
            <rdf:Description rdf:about="#_99a1995c_8e39_473e_9868_4680a02af3dc">
              <bqbiol:is>
                <rdf:Bag>
                  <rdf:li rdf:resource="urn:miriam:chebi:CHEBI%3A13390"/>
                  <rdf:li rdf:resource="urn:miriam:chebi:CHEBI%3A18009"/>
                  <rdf:li rdf:resource="urn:miriam:chebi:CHEBI%3A25523"/>
                  <rdf:li rdf:resource="urn:miriam:chebi:CHEBI%3A25524"/>
                  <rdf:li rdf:resource="urn:miriam:chebi:CHEBI%3A44409"/>
                  <rdf:li rdf:resource="urn:miriam:chebi:CHEBI%3A58349"/>
                </rdf:Bag>
              </bqbiol:is>
            </rdf:Description>
          </rdf:RDF>
        </annotation>
            </species>
      <species id="bigg_fdxrd_i" initialConcentration="1" name="reduced ferredoxin" metaid="_4ffd6c93_96aa_4de5_b6d3_1a8e9f8e03b9" sboTerm="SBO:0000247" compartment="i">
        <notes>
          <body xmlns="http://www.w3.org/1999/xhtml">
                <p>BIGG: fdxrd</p>
                    <p>BIOPATH: Ferredoxin_(reduced)</p>
                    <p>BRENDA: BG94253</p>
                    <p>CHEBI: 17513, 15024, 8792</p>
                    <p>FORMULA:</p>
                    <p>INCHI:</p>
                    <p>KEGG: C00138</p>
                    <p>METACYC: Reduced-ferredoxins</p>
                    <p>MXNREF: MNXM169</p>
                    <p>SEED: cpd11620</p>
                    <p>SMILES:</p>
                    <p>UPA: UPC00138</p>
                    </body>
          
        </notes>
        <annotation>
          <rdf:RDF xmlns:rdf="http://www.w3.org/1999/02/22-rdf-syntax-ns#" xmlns:bqmodel="http://biomodels.net/model-qualifiers/" xmlns:bqbiol="http://biomodels.net/biology-qualifiers/">
            <rdf:Description rdf:about="#_4ffd6c93_96aa_4de5_b6d3_1a8e9f8e03b9">
              <bqbiol:is>
                <rdf:Bag>
                  <rdf:li rdf:resource="urn:miriam:chebi:CHEBI%3A17513"/>
                </rdf:Bag>
              </bqbiol:is>
            </rdf:Description>
          </rdf:RDF>
        </annotation>
            </species>
      <species id="bigg_fdxox_i" initialConcentration="1" name="oxidized ferredoxin" metaid="_ef65195b_9f0e_43d8_94e6_f1c8b1ad898e" sboTerm="SBO:0000247" compartment="i">
        <notes>
          <body xmlns="http://www.w3.org/1999/xhtml">
                <p>BIGG: fdxox</p>
                    <p>BIOPATH: Ferredoxin_(oxidized)</p>
                    <p>BRENDA: BG94313</p>
                    <p>CHEBI: 17908, 14717, 7836</p>
                    <p>FORMULA:</p>
                    <p>INCHI:</p>
                    <p>KEGG: C00139</p>
                    <p>METACYC: Oxidized-ferredoxins</p>
                    <p>MXNREF: MNXM178</p>
                    <p>SEED: cpd11621</p>
                    <p>SMILES:</p>
                    <p>UPA: UPC00139</p>
                    </body>
          
        </notes>
        <annotation>
          <rdf:RDF xmlns:rdf="http://www.w3.org/1999/02/22-rdf-syntax-ns#" xmlns:bqmodel="http://biomodels.net/model-qualifiers/" xmlns:bqbiol="http://biomodels.net/biology-qualifiers/">
            <rdf:Description rdf:about="#_ef65195b_9f0e_43d8_94e6_f1c8b1ad898e">
              <bqbiol:is>
                <rdf:Bag>
                  <rdf:li rdf:resource="urn:miriam:chebi:CHEBI%3A17908"/>
                </rdf:Bag>
              </bqbiol:is>
            </rdf:Description>
          </rdf:RDF>
        </annotation>
            </species>
      <species id="MMP0945_i" initialConcentration="1" name="Glyceraldehyde-3-phosphate ferredoxin oxidoreductase" metaid="_572d361c_2291_4028_9ca2_612afe8616e0" boundaryCondition="true" sboTerm="SBO:0000252" compartment="i">
        <annotation>
          <rdf:RDF xmlns:rdf="http://www.w3.org/1999/02/22-rdf-syntax-ns#" xmlns:bqmodel="http://biomodels.net/model-qualifiers/" xmlns:bqbiol="http://biomodels.net/biology-qualifiers/">
            <rdf:Description rdf:about="#_572d361c_2291_4028_9ca2_612afe8616e0">
              <bqbiol:isEncodedBy>
                <rdf:Bag>
                  <rdf:li rdf:resource="urn:miriam:kegg.genes:mmp%3AMMP0945"/>
                </rdf:Bag>
              </bqbiol:isEncodedBy>
              <bqbiol:is>
                <rdf:Bag>
                  <rdf:li rdf:resource="urn:miriam:uniprot:Q6LYP3"/>
                </rdf:Bag>
              </bqbiol:is>
            </rdf:Description>
          </rdf:RDF>
        </annotation>
            </species>
      <species id="MMP1487_i" initialConcentration="1" name="Lactaldehyde dehydrogenase" metaid="_a43e7c2b_4ac3_473d_a9b2_b460c4266ac0" boundaryCondition="true" sboTerm="SBO:0000252" compartment="i">
        <annotation>
          <rdf:RDF xmlns:rdf="http://www.w3.org/1999/02/22-rdf-syntax-ns#" xmlns:bqmodel="http://biomodels.net/model-qualifiers/" xmlns:bqbiol="http://biomodels.net/biology-qualifiers/">
            <rdf:Description rdf:about="#_a43e7c2b_4ac3_473d_a9b2_b460c4266ac0">
              <bqbiol:isEncodedBy>
                <rdf:Bag>
                  <rdf:li rdf:resource="urn:miriam:kegg.genes:mmp%3AMMP1487"/>
                </rdf:Bag>
              </bqbiol:isEncodedBy>
              <bqbiol:is>
                <rdf:Bag>
                  <rdf:li rdf:resource="urn:miriam:uniprot:Q6LX65"/>
                </rdf:Bag>
              </bqbiol:is>
            </rdf:Description>
          </rdf:RDF>
        </annotation>
            </species>
      <species id="bigg_co2_i" initialConcentration="1" charge="0" name="CO(2)" metaid="_00347169_3c84_42e5_a0e0_8fdbbce0b666" sboTerm="SBO:0000247" compartment="i">
        <notes>
          <body xmlns="http://www.w3.org/1999/xhtml">
                <p>BIGG: co2</p>
                    <p>BIOPATH: Carbon_dioxide</p>
                    <p>BRENDA: BG28651</p>
                    <p>CHARGE: 0</p>
                    <p>CHEBI: 16526, 48829, 3283, 13283, 13284, 13285, 13282, 23011</p>
                    <p>FORMULA: CO2</p>
                    <p>HMDB: HMDB01967</p>
                    <p>INCHI: InChI=1S/CO2/c2-1-3</p>
                    <p>KEGG: C00011, D00004</p>
                    <p>METACYC: CARBON-DIOXIDE</p>
                    <p>MXNREF: MNXM13</p>
                    <p>REACTOME: 29376, 1237009, 389536, 113528, 159942, 159751, 189480</p>
                    <p>SEED: cpd00011</p>
                    <p>SMILES: O=C=O</p>
                    <p>UPA: UPC00011</p>
                    </body>
          
        </notes>
        <annotation>
          <rdf:RDF xmlns:rdf="http://www.w3.org/1999/02/22-rdf-syntax-ns#" xmlns:bqmodel="http://biomodels.net/model-qualifiers/" xmlns:bqbiol="http://biomodels.net/biology-qualifiers/">
            <rdf:Description rdf:about="#_00347169_3c84_42e5_a0e0_8fdbbce0b666">
              <bqbiol:is>
                <rdf:Bag>
                  <rdf:li rdf:resource="urn:miriam:chebi:CHEBI%3A16526"/>
                </rdf:Bag>
              </bqbiol:is>
            </rdf:Description>
          </rdf:RDF>
        </annotation>
            </species>
      <species id="MMP1504_i" initialConcentration="1" name="Pyruvate oxidoreductase" metaid="_464d08f9_7318_44c1_bc8a_1ad130e9eae7" boundaryCondition="true" sboTerm="SBO:0000252" compartment="i">
        <annotation>
          <rdf:RDF xmlns:rdf="http://www.w3.org/1999/02/22-rdf-syntax-ns#" xmlns:bqmodel="http://biomodels.net/model-qualifiers/" xmlns:bqbiol="http://biomodels.net/biology-qualifiers/">
            <rdf:Description rdf:about="#_464d08f9_7318_44c1_bc8a_1ad130e9eae7">
              <bqbiol:isEncodedBy>
                <rdf:Bag>
                  <rdf:li rdf:resource="urn:miriam:kegg.genes:mmp%3AMMP1504"/>
                </rdf:Bag>
              </bqbiol:isEncodedBy>
              <bqbiol:is>
                <rdf:Bag>
                  <rdf:li rdf:resource="urn:miriam:uniprot:Q6LX48"/>
                </rdf:Bag>
              </bqbiol:is>
            </rdf:Description>
          </rdf:RDF>
        </annotation>
            </species>
      <species id="MMP1505_i" initialConcentration="1" name="Pyruvate oxidoreductase" metaid="_ad526337_d40d_40cb_8b10_de8654e10a86" boundaryCondition="true" sboTerm="SBO:0000252" compartment="i">
        <annotation>
          <rdf:RDF xmlns:rdf="http://www.w3.org/1999/02/22-rdf-syntax-ns#" xmlns:bqmodel="http://biomodels.net/model-qualifiers/" xmlns:bqbiol="http://biomodels.net/biology-qualifiers/">
            <rdf:Description rdf:about="#_ad526337_d40d_40cb_8b10_de8654e10a86">
              <bqbiol:isEncodedBy>
                <rdf:Bag>
                  <rdf:li rdf:resource="urn:miriam:kegg.genes:mmp%3AMMP1505"/>
                </rdf:Bag>
              </bqbiol:isEncodedBy>
              <bqbiol:is>
                <rdf:Bag>
                  <rdf:li rdf:resource="urn:miriam:uniprot:Q6LX47"/>
                </rdf:Bag>
              </bqbiol:is>
            </rdf:Description>
          </rdf:RDF>
        </annotation>
            </species>
      <species id="MMP1506_i" initialConcentration="1" name="Pyruvate oxidoreductase" metaid="_1ce51083_eb11_4a64_b19d_05618dd56a5a" boundaryCondition="true" sboTerm="SBO:0000252" compartment="i">
        <annotation>
          <rdf:RDF xmlns:rdf="http://www.w3.org/1999/02/22-rdf-syntax-ns#" xmlns:bqmodel="http://biomodels.net/model-qualifiers/" xmlns:bqbiol="http://biomodels.net/biology-qualifiers/">
            <rdf:Description rdf:about="#_1ce51083_eb11_4a64_b19d_05618dd56a5a">
              <bqbiol:isEncodedBy>
                <rdf:Bag>
                  <rdf:li rdf:resource="urn:miriam:kegg.genes:mmp%3AMMP1506"/>
                </rdf:Bag>
              </bqbiol:isEncodedBy>
              <bqbiol:is>
                <rdf:Bag>
                  <rdf:li rdf:resource="urn:miriam:uniprot:Q6LX46"/>
                </rdf:Bag>
              </bqbiol:is>
            </rdf:Description>
          </rdf:RDF>
        </annotation>
            </species>
      <species id="MMP1507_i" initialConcentration="1" name="Pyruvate oxidoreductase" metaid="_3b63b50a_d82d_4150_bbdf_cbadebf38979" boundaryCondition="true" sboTerm="SBO:0000252" compartment="i">
        <annotation>
          <rdf:RDF xmlns:rdf="http://www.w3.org/1999/02/22-rdf-syntax-ns#" xmlns:bqmodel="http://biomodels.net/model-qualifiers/" xmlns:bqbiol="http://biomodels.net/biology-qualifiers/">
            <rdf:Description rdf:about="#_3b63b50a_d82d_4150_bbdf_cbadebf38979">
              <bqbiol:isEncodedBy>
                <rdf:Bag>
                  <rdf:li rdf:resource="urn:miriam:kegg.genes:mmp%3AMMP1507"/>
                </rdf:Bag>
              </bqbiol:isEncodedBy>
              <bqbiol:is>
                <rdf:Bag>
                  <rdf:li rdf:resource="urn:miriam:uniprot:Q6LX45"/>
                </rdf:Bag>
              </bqbiol:is>
            </rdf:Description>
          </rdf:RDF>
        </annotation>
            </species>
      <species id="bigg_ppi_i" initialConcentration="1" charge="-3" name="diphosphate(3-)" metaid="_571dc9b0_dc52_484f_a071_b46799ab9845" sboTerm="SBO:0000247" compartment="i">
        <notes>
          <body xmlns="http://www.w3.org/1999/xhtml">
                <p>BIGG: ppi</p>
                    <p>BIOPATH: Pyrophosphate, Pyrophosphate_(protonated)</p>
                    <p>BRENDA: BG28761</p>
                    <p>CHARGE: -3</p>
                    <p>CHEBI: 18361, 42009, 13420, 29888, 45067, 8683, 32598, 33017, 33019, 35782, 14177, 35781, 45212, 33018, 45208, 60614, 71240</p>
                    <p>FORMULA: HO7P2</p>
                    <p>INCHI: InChI=1S/H4O7P2/c1-8(2,3)7-9(4,5)6/h(H2,1,2,3)(H2,4,5,6)/p-3</p>
                    <p>KEGG: C00013</p>
                    <p>METACYC: PPI, PYROPHOSPHATE-GROUP</p>
                    <p>MXNREF: MNXM11</p>
                    <p>REACTOME: 159450, 111294, 389593, 2046049, 113541</p>
                    <p>SEED: cpd00012</p>
                    <p>SMILES: OP([O-])(=O)OP([O-])([O-])=O</p>
                    <p>UPA: UPC00013</p>
                    </body>
          
        </notes>
        <annotation>
          <rdf:RDF xmlns:rdf="http://www.w3.org/1999/02/22-rdf-syntax-ns#" xmlns:bqmodel="http://biomodels.net/model-qualifiers/" xmlns:bqbiol="http://biomodels.net/biology-qualifiers/">
            <rdf:Description rdf:about="#_571dc9b0_dc52_484f_a071_b46799ab9845">
              <bqbiol:is>
                <rdf:Bag>
                  <rdf:li rdf:resource="urn:miriam:chebi:CHEBI%3A18361"/>
                  <rdf:li rdf:resource="urn:miriam:chebi:CHEBI%3A29888"/>
                  <rdf:li rdf:resource="urn:miriam:chebi:CHEBI%3A32598"/>
                  <rdf:li rdf:resource="urn:miriam:chebi:CHEBI%3A33017"/>
                  <rdf:li rdf:resource="urn:miriam:chebi:CHEBI%3A33019"/>
                  <rdf:li rdf:resource="urn:miriam:chebi:CHEBI%3A35782"/>
                  <rdf:li rdf:resource="urn:miriam:chebi:CHEBI%3A45212"/>
                  <rdf:li rdf:resource="urn:miriam:chebi:CHEBI%3A60614"/>
                  <rdf:li rdf:resource="urn:miriam:chebi:CHEBI%3A71240"/>
                </rdf:Bag>
              </bqbiol:is>
            </rdf:Description>
          </rdf:RDF>
        </annotation>
            </species>
      <species id="bigg_amp_i" initialConcentration="1" charge="-2" name="AMP" metaid="_4fd9008c_842e_4683_9ad0_f0ef29114753" sboTerm="SBO:0000247" compartment="i">
        <notes>
          <body xmlns="http://www.w3.org/1999/xhtml">
                <p>BIGG: amp</p>
                    <p>BIOPATH: Adenosine-5-prime-phosphate</p>
                    <p>BRENDA: BG147</p>
                    <p>CHARGE: -2</p>
                    <p>CHEBI: 16027, 13736, 40726, 12056, 22242, 47222, 13235, 13234, 2356, 40510, 13740, 22245, 40786, 40826, 37096, 456215</p>
                    <p>FORMULA: C10H12N5O7P</p>
                    <p>HMDB: HMDB00045</p>
                    <p>INCHI: InChI=1S/C10H14N5O7P/c11-8-5-9(13-2-12-8)15(3-14-5)10-7(17)6(16)4(22-10)1-21-23(18,19)20/h2-4,6-7,10,16-17H,1H2,(H2,11,12,13)(H2,18,19,20)/p-2/t4-,6-,7-,10-/m1/s1</p>
                    <p>KEGG: C00020, D02769, D06299</p>
                    <p>METACYC: AMP, AMP-GROUP, CPD0-1139</p>
                    <p>MXNREF: MNXM14</p>
                    <p>REACTOME: 76577, 389620, 2046064, 159448, 164121</p>
                    <p>SEED: cpd00018</p>
                    <p>SMILES: NC1=C2N=CN([C@@H]3O[C@H](COP([O-])([O-])=O)[C@@H](O)[C@H]3O)C2=NC=N1</p>
                    <p>UPA: UPC00020</p>
                    </body>
          
        </notes>
        <annotation>
          <rdf:RDF xmlns:rdf="http://www.w3.org/1999/02/22-rdf-syntax-ns#" xmlns:bqmodel="http://biomodels.net/model-qualifiers/" xmlns:bqbiol="http://biomodels.net/biology-qualifiers/">
            <rdf:Description rdf:about="#_4fd9008c_842e_4683_9ad0_f0ef29114753">
              <bqbiol:is>
                <rdf:Bag>
                  <rdf:li rdf:resource="urn:miriam:chebi:CHEBI%3A16027"/>
                  <rdf:li rdf:resource="urn:miriam:chebi:CHEBI%3A37096"/>
                  <rdf:li rdf:resource="urn:miriam:chebi:CHEBI%3A456215"/>
                </rdf:Bag>
              </bqbiol:is>
            </rdf:Description>
          </rdf:RDF>
        </annotation>
            </species>
      <species id="MMP0148_i" initialConcentration="1" name="Acetyl-CoA synthetase, AMP-forming" metaid="_b8a16e2c_6a74_4939_a032_412c4eaf38e0" boundaryCondition="true" sboTerm="SBO:0000252" compartment="i">
        <annotation>
          <rdf:RDF xmlns:rdf="http://www.w3.org/1999/02/22-rdf-syntax-ns#" xmlns:bqmodel="http://biomodels.net/model-qualifiers/" xmlns:bqbiol="http://biomodels.net/biology-qualifiers/">
            <rdf:Description rdf:about="#_b8a16e2c_6a74_4939_a032_412c4eaf38e0">
              <bqbiol:isEncodedBy>
                <rdf:Bag>
                  <rdf:li rdf:resource="urn:miriam:kegg.genes:mmp%3AMMP0148"/>
                </rdf:Bag>
              </bqbiol:isEncodedBy>
              <bqbiol:is>
                <rdf:Bag>
                  <rdf:li rdf:resource="urn:miriam:uniprot:Q6M0X0"/>
                </rdf:Bag>
              </bqbiol:is>
            </rdf:Description>
          </rdf:RDF>
        </annotation>
            </species>
      <species id="MMP1274_i" initialConcentration="1" name="Acetyl-CoA synthetase, AMP-forming-related" metaid="_9bc0f569_17e4_4889_bb6b_504eb09dc944" boundaryCondition="true" sboTerm="SBO:0000252" compartment="i">
        <annotation>
          <rdf:RDF xmlns:rdf="http://www.w3.org/1999/02/22-rdf-syntax-ns#" xmlns:bqmodel="http://biomodels.net/model-qualifiers/" xmlns:bqbiol="http://biomodels.net/biology-qualifiers/">
            <rdf:Description rdf:about="#_9bc0f569_17e4_4889_bb6b_504eb09dc944">
              <bqbiol:isEncodedBy>
                <rdf:Bag>
                  <rdf:li rdf:resource="urn:miriam:kegg.genes:mmp%3AMMP1274"/>
                </rdf:Bag>
              </bqbiol:isEncodedBy>
              <bqbiol:is>
                <rdf:Bag>
                  <rdf:li rdf:resource="urn:miriam:uniprot:Q6LXS4"/>
                </rdf:Bag>
              </bqbiol:is>
            </rdf:Description>
          </rdf:RDF>
        </annotation>
            </species>
      <species id="MMP1296_i" initialConcentration="1" name="ADP-dependent phosphofructokinase" metaid="_629a8223_c0ff_4b95_a9e0_06b4db0f67b7" boundaryCondition="true" sboTerm="SBO:0000252" compartment="i">
        <annotation>
          <rdf:RDF xmlns:rdf="http://www.w3.org/1999/02/22-rdf-syntax-ns#" xmlns:bqmodel="http://biomodels.net/model-qualifiers/" xmlns:bqbiol="http://biomodels.net/biology-qualifiers/">
            <rdf:Description rdf:about="#_629a8223_c0ff_4b95_a9e0_06b4db0f67b7">
              <bqbiol:isEncodedBy>
                <rdf:Bag>
                  <rdf:li rdf:resource="urn:miriam:kegg.genes:mmp%3AMMP1296"/>
                </rdf:Bag>
              </bqbiol:isEncodedBy>
              <bqbiol:is>
                <rdf:Bag>
                  <rdf:li rdf:resource="urn:miriam:uniprot:Q6LXQ3"/>
                </rdf:Bag>
              </bqbiol:is>
            </rdf:Description>
          </rdf:RDF>
        </annotation>
            </species>
      <species id="MNXM99_i" initialConcentration="1" charge="0" name="alpha-D-glucose" metaid="_d347b762_9106_49ce_b8b4_c346518f0183" sboTerm="SBO:0000247" compartment="i">
        <notes>
          <body xmlns="http://www.w3.org/1999/xhtml">
                <p>BRENDA: BG36534</p>
                    <p>CHARGE: 0</p>
                    <p>CHEBI: 15444, 18503, 138, 10809, 17925, 40557, 42802, 10242, 22386, 12318</p>
                    <p>FORMULA: C6H12O6</p>
                    <p>HMDB: HMDB03345</p>
                    <p>INCHI: InChI=1S/C6H12O6/c7-1-2-3(8)4(9)5(10)6(11)12-2/h2-11H,1H2/t2-,3-,4+,5-,6+/m1/s1</p>
                    <p>KEGG: C00267, D02325</p>
                    <p>METACYC: 1-4-alpha-D-Glucan, ALPHA-GLUCOSE</p>
                    <p>MXNREF: MNXM99</p>
                    <p>REACTOME: 70115, 70113, 113780, 964746, 1605745, 868632, 868686</p>
                    <p>SMILES: OC[C@H]1O[C@H](O)[C@H](O)[C@@H](O)[C@@H]1O</p>
                    </body>
          
        </notes>
        <annotation>
          <rdf:RDF xmlns:rdf="http://www.w3.org/1999/02/22-rdf-syntax-ns#" xmlns:bqmodel="http://biomodels.net/model-qualifiers/" xmlns:bqbiol="http://biomodels.net/biology-qualifiers/">
            <rdf:Description rdf:about="#_d347b762_9106_49ce_b8b4_c346518f0183">
              <bqbiol:is>
                <rdf:Bag>
                  <rdf:li rdf:resource="urn:miriam:chebi:CHEBI%3A15444"/>
                  <rdf:li rdf:resource="urn:miriam:chebi:CHEBI%3A17925"/>
                </rdf:Bag>
              </bqbiol:is>
            </rdf:Description>
          </rdf:RDF>
        </annotation>
            </species>
      <species id="MNXM105_i" initialConcentration="1" charge="0" name="beta-D-glucose" metaid="_b19e0f14_9d8d_49d6_9248_d0fa08f41279" sboTerm="SBO:0000247" compartment="i">
        <notes>
          <body xmlns="http://www.w3.org/1999/xhtml">
                <p>BRENDA: BG22343</p>
                    <p>CHARGE: 0</p>
                    <p>CHEBI: 15903, 12373, 41140, 22795, 10397</p>
                    <p>FORMULA: C6H12O6</p>
                    <p>HMDB: HMDB00516, HMDB03340</p>
                    <p>INCHI: InChI=1S/C6H12O6/c7-1-2-3(8)4(9)5(10)6(11)12-2/h2-11H,1H2/t2-,3-,4+,5-,6-/m1/s1</p>
                    <p>KEGG: C00221</p>
                    <p>METACYC: GLC</p>
                    <p>MXNREF: MNXM105</p>
                    <p>SEED: cpd00190</p>
                    <p>SMILES: OC[C@H]1O[C@@H](O)[C@H](O)[C@@H](O)[C@@H]1O</p>
                    <p>UPA: UPC00221</p>
                    </body>
          
        </notes>
        <annotation>
          <rdf:RDF xmlns:rdf="http://www.w3.org/1999/02/22-rdf-syntax-ns#" xmlns:bqmodel="http://biomodels.net/model-qualifiers/" xmlns:bqbiol="http://biomodels.net/biology-qualifiers/">
            <rdf:Description rdf:about="#_b19e0f14_9d8d_49d6_9248_d0fa08f41279">
              <bqbiol:is>
                <rdf:Bag>
                  <rdf:li rdf:resource="urn:miriam:chebi:CHEBI%3A15903"/>
                </rdf:Bag>
              </bqbiol:is>
            </rdf:Description>
          </rdf:RDF>
        </annotation>
            </species>
      <species id="MNXM24_i" initialConcentration="1" name="AH2" metaid="_501f168f_efb7_4aad_9d03_c6be31319378" sboTerm="SBO:0000247" compartment="i">
        <notes>
          <body xmlns="http://www.w3.org/1999/xhtml">
                <p>BIOPATH: ACCEPTOR_(reduced,unspecified)</p>
                    <p>BRENDA: BG94142, BL26772</p>
                    <p>CHEBI: 17499, 8785, 15018, 13233</p>
                    <p>FORMULA: RH2</p>
                    <p>INCHI:</p>
                    <p>KEGG: C00030</p>
                    <p>METACYC: Donor-H2</p>
                    <p>MXNREF: MNXM24</p>
                    <p>SEED: cpd11850</p>
                    <p>SMILES:</p>
                    <p>UPA: UPC00030</p>
                    </body>
          
        </notes>
        <annotation>
          <rdf:RDF xmlns:rdf="http://www.w3.org/1999/02/22-rdf-syntax-ns#" xmlns:bqmodel="http://biomodels.net/model-qualifiers/" xmlns:bqbiol="http://biomodels.net/biology-qualifiers/">
            <rdf:Description rdf:about="#_501f168f_efb7_4aad_9d03_c6be31319378">
              <bqbiol:is>
                <rdf:Bag>
                  <rdf:li rdf:resource="urn:miriam:chebi:CHEBI%3A17499"/>
                </rdf:Bag>
              </bqbiol:is>
            </rdf:Description>
          </rdf:RDF>
        </annotation>
            </species>
      <species id="bigg_fum_i" initialConcentration="1" charge="-2" name="fumarate(2-)" metaid="_f3fd9251_066f_4874_9da0_7c5194895260" sboTerm="SBO:0000247" compartment="i">
        <notes>
          <body xmlns="http://www.w3.org/1999/xhtml">
                <p>BIGG: fum</p>
                    <p>BIOPATH: Fumarate</p>
                    <p>BRENDA: BG19266</p>
                    <p>CHARGE: -2</p>
                    <p>CHEBI: 18012, 5190, 24124, 42743, 22958, 29806, 24122, 42511, 14284, 36180, 22957, 22956, 37154, 37155</p>
                    <p>FORMULA: C4H2O4</p>
                    <p>HMDB: HMDB00134</p>
                    <p>INCHI: InChI=1S/C4H4O4/c5-3(6)1-2-4(7)8/h1-2H,(H,5,6)(H,7,8)/p-2/b2-1+</p>
                    <p>KEGG: C00122, D02308</p>
                    <p>METACYC: FUM</p>
                    <p>MXNREF: MNXM93</p>
                    <p>REACTOME: 113588, 29586</p>
                    <p>SEED: cpd00106</p>
                    <p>SMILES: [O-]C(=O)\C=C\C([O-])=O</p>
                    <p>UPA: UPC00122</p>
                    </body>
          
        </notes>
        <annotation>
          <rdf:RDF xmlns:rdf="http://www.w3.org/1999/02/22-rdf-syntax-ns#" xmlns:bqmodel="http://biomodels.net/model-qualifiers/" xmlns:bqbiol="http://biomodels.net/biology-qualifiers/">
            <rdf:Description rdf:about="#_f3fd9251_066f_4874_9da0_7c5194895260">
              <bqbiol:is>
                <rdf:Bag>
                  <rdf:li rdf:resource="urn:miriam:chebi:CHEBI%3A18012"/>
                  <rdf:li rdf:resource="urn:miriam:chebi:CHEBI%3A22958"/>
                  <rdf:li rdf:resource="urn:miriam:chebi:CHEBI%3A29806"/>
                  <rdf:li rdf:resource="urn:miriam:chebi:CHEBI%3A36180"/>
                  <rdf:li rdf:resource="urn:miriam:chebi:CHEBI%3A37154"/>
                  <rdf:li rdf:resource="urn:miriam:chebi:CHEBI%3A37155"/>
                </rdf:Bag>
              </bqbiol:is>
            </rdf:Description>
          </rdf:RDF>
        </annotation>
            </species>
      <species id="bigg_succ_i" initialConcentration="1" charge="-2" name="succinate(2-)" metaid="_80a744f1_da1b_407c_b510_20c16acd2fd2" sboTerm="SBO:0000247" compartment="i">
        <notes>
          <body xmlns="http://www.w3.org/1999/xhtml">
                <p>BIGG: succ</p>
                    <p>BIOPATH: Succinate</p>
                    <p>BRENDA: BG19270</p>
                    <p>CHARGE: -2</p>
                    <p>CHEBI: 15741, 22943, 26807, 9304, 45639, 30031, 22941, 15125, 26803, 30779</p>
                    <p>FORMULA: C4H4O4</p>
                    <p>HMDB: HMDB00254</p>
                    <p>INCHI: InChI=1S/C4H6O4/c5-3(6)1-2-4(7)8/h1-2H2,(H,5,6)(H,7,8)/p-2</p>
                    <p>KEGG: C00042</p>
                    <p>LIPIDMAPS: LMFA01170043</p>
                    <p>METACYC: SUC</p>
                    <p>MXNREF: MNXM25</p>
                    <p>REACTOME: 113536, 433123, 29434, 159939, 389583, 1650769</p>
                    <p>SEED: cpd00036</p>
                    <p>SMILES: [O-]C(=O)CCC([O-])=O</p>
                    <p>UPA: UPC00042</p>
                    </body>
          
        </notes>
        <annotation>
          <rdf:RDF xmlns:rdf="http://www.w3.org/1999/02/22-rdf-syntax-ns#" xmlns:bqmodel="http://biomodels.net/model-qualifiers/" xmlns:bqbiol="http://biomodels.net/biology-qualifiers/">
            <rdf:Description rdf:about="#_80a744f1_da1b_407c_b510_20c16acd2fd2">
              <bqbiol:is>
                <rdf:Bag>
                  <rdf:li rdf:resource="urn:miriam:chebi:CHEBI%3A15741"/>
                  <rdf:li rdf:resource="urn:miriam:chebi:CHEBI%3A30031"/>
                  <rdf:li rdf:resource="urn:miriam:chebi:CHEBI%3A30779"/>
                </rdf:Bag>
              </bqbiol:is>
            </rdf:Description>
          </rdf:RDF>
        </annotation>
            </species>
      <species id="MNXM90227_i" initialConcentration="1" name="an oxidized electron acceptor" metaid="_febdbb12_6924_47f9_ac9e_8ae740192372" sboTerm="SBO:0000247" compartment="i">
        <notes>
          <body xmlns="http://www.w3.org/1999/xhtml">
                <p>BIOPATH: ACCEPTOR_(unspecified)</p>
                    <p>BRENDA: BG94222, BL30415</p>
                    <p>FORMULA:</p>
                    <p>INCHI:</p>
                    <p>KEGG: C00028, C19645</p>
                    <p>METACYC: Acceptor</p>
                    <p>MXNREF: MNXM90227</p>
                    <p>SEED: cpd12040</p>
                    <p>SMILES:</p>
                    <p>UPA: UPC00028</p>
                    </body>
          
        </notes>
      </species>
      <species id="MMP1067_i" initialConcentration="1" name="Uncharacterized iron-sulfur protein MMP1067" metaid="_bd68169f_bcf6_4807_99fb_a7a195b25734" boundaryCondition="true" sboTerm="SBO:0000252" compartment="i">
        <annotation>
          <rdf:RDF xmlns:rdf="http://www.w3.org/1999/02/22-rdf-syntax-ns#" xmlns:bqmodel="http://biomodels.net/model-qualifiers/" xmlns:bqbiol="http://biomodels.net/biology-qualifiers/">
            <rdf:Description rdf:about="#_bd68169f_bcf6_4807_99fb_a7a195b25734">
              <bqbiol:isEncodedBy>
                <rdf:Bag>
                  <rdf:li rdf:resource="urn:miriam:kegg.genes:mmp%3AMMP1067"/>
                </rdf:Bag>
              </bqbiol:isEncodedBy>
              <bqbiol:is>
                <rdf:Bag>
                  <rdf:li rdf:resource="urn:miriam:uniprot:Q6LYC4"/>
                </rdf:Bag>
              </bqbiol:is>
            </rdf:Description>
          </rdf:RDF>
        </annotation>
            </species>
      <species id="MMP1277_i" initialConcentration="1" name="Fumarate reductase/succinate dehydrogenase, flavoprotein subunit" metaid="_93463d8f_78a9_4c7b_8492_0235c7997a6b" boundaryCondition="true" sboTerm="SBO:0000252" compartment="i">
        <annotation>
          <rdf:RDF xmlns:rdf="http://www.w3.org/1999/02/22-rdf-syntax-ns#" xmlns:bqmodel="http://biomodels.net/model-qualifiers/" xmlns:bqbiol="http://biomodels.net/biology-qualifiers/">
            <rdf:Description rdf:about="#_93463d8f_78a9_4c7b_8492_0235c7997a6b">
              <bqbiol:isEncodedBy>
                <rdf:Bag>
                  <rdf:li rdf:resource="urn:miriam:kegg.genes:mmp%3AMMP1277"/>
                </rdf:Bag>
              </bqbiol:isEncodedBy>
              <bqbiol:is>
                <rdf:Bag>
                  <rdf:li rdf:resource="urn:miriam:uniprot:Q6LXS1"/>
                </rdf:Bag>
              </bqbiol:is>
            </rdf:Description>
          </rdf:RDF>
        </annotation>
            </species>
      <species id="bigg_succoa_i" initialConcentration="1" charge="-5" name="succinyl-CoA(5-)" metaid="_4d89501f_c41f_48b5_a11f_87c4cc3a0982" sboTerm="SBO:0000247" compartment="i">
        <notes>
          <body xmlns="http://www.w3.org/1999/xhtml">
                <p>BIGG: succoa</p>
                    <p>BIOPATH: Succinyl-CoA</p>
                    <p>BRENDA: BG55439</p>
                    <p>CHARGE: -5</p>
                    <p>CHEBI: 15380, 15127, 26811, 9310, 45541, 10746, 57292</p>
                    <p>FORMULA: C25H35N7O19P3S</p>
                    <p>HMDB: HMDB01022</p>
                    <p>INCHI: InChI=1S/C25H40N7O19P3S/c1-25(2,20(38)23(39)28-6-5-14(33)27-7-8-55-16(36)4-3-15(34)35)10-48-54(45,46)51-53(43,44)47-9-13-19(50-52(40,41)42)18(37)24(49-13)32-12-31-17-21(26)29-11-30-22(17)32/h11-13,18-20,24,37-38H,3-10H2,1-2H3,(H,27,33)(H,28,39)(H,34,35)(H,43,44)(H,45,46)(H2,26,29,30)(H2,40,41,42)/p-5/t13-,18-,19-,20+,24-/m1/s1</p>
                    <p>KEGG: C00091</p>
                    <p>MXNREF: MNXM92</p>
                    <p>REACTOME: 70958</p>
                    <p>SEED: cpd00078</p>
                    <p>SMILES: CC(C)(COP([O-])(=O)OP([O-])(=O)OC[C@H]1O[C@H]([C@H](O)[C@@H]1OP([O-])([O-])=O)N1C=NC2=C(N)N=CN=C12)[C@@H](O)C(=O)NCCC(=O)NCCSC(=O)CCC([O-])=O</p>
                    <p>UPA: UPC00091</p>
                    </body>
          
        </notes>
        <annotation>
          <rdf:RDF xmlns:rdf="http://www.w3.org/1999/02/22-rdf-syntax-ns#" xmlns:bqmodel="http://biomodels.net/model-qualifiers/" xmlns:bqbiol="http://biomodels.net/biology-qualifiers/">
            <rdf:Description rdf:about="#_4d89501f_c41f_48b5_a11f_87c4cc3a0982">
              <bqbiol:is>
                <rdf:Bag>
                  <rdf:li rdf:resource="urn:miriam:chebi:CHEBI%3A15380"/>
                  <rdf:li rdf:resource="urn:miriam:chebi:CHEBI%3A57292"/>
                </rdf:Bag>
              </bqbiol:is>
            </rdf:Description>
          </rdf:RDF>
        </annotation>
            </species>
      <species id="bigg_akg_i" initialConcentration="1" charge="-2" name="2-oxoglutarate" metaid="_fc3b8406_847b_4838_94a8_2bf1a1f107cf" sboTerm="SBO:0000247" compartment="i">
        <notes>
          <body xmlns="http://www.w3.org/1999/xhtml">
                <p>BIGG: akg</p>
                    <p>BIOPATH: 2-Oxoglutarate</p>
                    <p>BRENDA: BG21003</p>
                    <p>CHARGE: -2</p>
                    <p>CHEBI: 16810, 19748, 11638, 30915, 19749, 40661, 1253, 30916</p>
                    <p>FORMULA: C5H4O5</p>
                    <p>HMDB: HMDB00208, HMDB02812</p>
                    <p>INCHI: InChI=1S/C5H6O5/c6-3(5(9)10)1-2-4(7)8/h1-2H2,(H,7,8)(H,9,10)/p-2</p>
                    <p>KEGG: C00026</p>
                    <p>METACYC: 2-KETOGLUTARATE</p>
                    <p>MXNREF: MNXM20</p>
                    <p>REACTOME: 29406, 561075, 389537, 113594, 113671, 1650779</p>
                    <p>SEED: cpd00024</p>
                    <p>SMILES: [O-]C(=O)CCC(=O)C([O-])=O</p>
                    <p>UPA: UPC00026</p>
                    </body>
          
        </notes>
        <annotation>
          <rdf:RDF xmlns:rdf="http://www.w3.org/1999/02/22-rdf-syntax-ns#" xmlns:bqmodel="http://biomodels.net/model-qualifiers/" xmlns:bqbiol="http://biomodels.net/biology-qualifiers/">
            <rdf:Description rdf:about="#_fc3b8406_847b_4838_94a8_2bf1a1f107cf">
              <bqbiol:is>
                <rdf:Bag>
                  <rdf:li rdf:resource="urn:miriam:chebi:CHEBI%3A16810"/>
                  <rdf:li rdf:resource="urn:miriam:chebi:CHEBI%3A30915"/>
                  <rdf:li rdf:resource="urn:miriam:chebi:CHEBI%3A30916"/>
                </rdf:Bag>
              </bqbiol:is>
            </rdf:Description>
          </rdf:RDF>
        </annotation>
            </species>
      <species id="MMP0003_i" initialConcentration="1" name="2-oxoglutarate oxidoreductase alpha subunit" metaid="_8a15d659_90e0_4649_a0ff_dc09437ac8cc" boundaryCondition="true" sboTerm="SBO:0000252" compartment="i">
        <annotation>
          <rdf:RDF xmlns:rdf="http://www.w3.org/1999/02/22-rdf-syntax-ns#" xmlns:bqmodel="http://biomodels.net/model-qualifiers/" xmlns:bqbiol="http://biomodels.net/biology-qualifiers/">
            <rdf:Description rdf:about="#_8a15d659_90e0_4649_a0ff_dc09437ac8cc">
              <bqbiol:isEncodedBy>
                <rdf:Bag>
                  <rdf:li rdf:resource="urn:miriam:kegg.genes:mmp%3AMMP0003"/>
                </rdf:Bag>
              </bqbiol:isEncodedBy>
              <bqbiol:is>
                <rdf:Bag>
                  <rdf:li rdf:resource="urn:miriam:uniprot:Q6M1B3"/>
                </rdf:Bag>
              </bqbiol:is>
            </rdf:Description>
          </rdf:RDF>
        </annotation>
            </species>
      <species id="MMP0305_i" initialConcentration="1" name="Oxidoreductase family member subunit beta" metaid="_f6fc8a2b_c4e9_45c2_b6dd_e4014fd9325b" boundaryCondition="true" sboTerm="SBO:0000252" compartment="i">
        <annotation>
          <rdf:RDF xmlns:rdf="http://www.w3.org/1999/02/22-rdf-syntax-ns#" xmlns:bqmodel="http://biomodels.net/model-qualifiers/" xmlns:bqbiol="http://biomodels.net/biology-qualifiers/">
            <rdf:Description rdf:about="#_f6fc8a2b_c4e9_45c2_b6dd_e4014fd9325b">
              <bqbiol:isEncodedBy>
                <rdf:Bag>
                  <rdf:li rdf:resource="urn:miriam:kegg.genes:mmp%3AMMP0305"/>
                </rdf:Bag>
              </bqbiol:isEncodedBy>
              <bqbiol:is>
                <rdf:Bag>
                  <rdf:li rdf:resource="urn:miriam:uniprot:Q6M0G6"/>
                </rdf:Bag>
              </bqbiol:is>
            </rdf:Description>
          </rdf:RDF>
        </annotation>
            </species>
      <species id="MMP0306_i" initialConcentration="1" name="Oxidoreductase family member subunit alpha" metaid="_032e9612_e0b4_408e_a831_de72bdd50ac0" boundaryCondition="true" sboTerm="SBO:0000252" compartment="i">
        <annotation>
          <rdf:RDF xmlns:rdf="http://www.w3.org/1999/02/22-rdf-syntax-ns#" xmlns:bqmodel="http://biomodels.net/model-qualifiers/" xmlns:bqbiol="http://biomodels.net/biology-qualifiers/">
            <rdf:Description rdf:about="#_032e9612_e0b4_408e_a831_de72bdd50ac0">
              <bqbiol:isEncodedBy>
                <rdf:Bag>
                  <rdf:li rdf:resource="urn:miriam:kegg.genes:mmp%3AMMP0306"/>
                </rdf:Bag>
              </bqbiol:isEncodedBy>
              <bqbiol:is>
                <rdf:Bag>
                  <rdf:li rdf:resource="urn:miriam:uniprot:Q6M0G5"/>
                </rdf:Bag>
              </bqbiol:is>
            </rdf:Description>
          </rdf:RDF>
        </annotation>
            </species>
      <species id="MMP1315_i" initialConcentration="1" name="2-oxoglutarate oxidoreductase gamma subunit" metaid="_18c27cb7_bfcc_4f32_9da7_62c8ee30aaee" boundaryCondition="true" sboTerm="SBO:0000252" compartment="i">
        <annotation>
          <rdf:RDF xmlns:rdf="http://www.w3.org/1999/02/22-rdf-syntax-ns#" xmlns:bqmodel="http://biomodels.net/model-qualifiers/" xmlns:bqbiol="http://biomodels.net/biology-qualifiers/">
            <rdf:Description rdf:about="#_18c27cb7_bfcc_4f32_9da7_62c8ee30aaee">
              <bqbiol:isEncodedBy>
                <rdf:Bag>
                  <rdf:li rdf:resource="urn:miriam:kegg.genes:mmp%3AMMP1315"/>
                </rdf:Bag>
              </bqbiol:isEncodedBy>
              <bqbiol:is>
                <rdf:Bag>
                  <rdf:li rdf:resource="urn:miriam:uniprot:Q6LXN4"/>
                </rdf:Bag>
              </bqbiol:is>
            </rdf:Description>
          </rdf:RDF>
        </annotation>
            </species>
      <species id="MMP1316_i" initialConcentration="1" name="2-oxoglutarate oxidoreductase beta subunit" metaid="_e15b6ddc_c3fd_4387_8307_dac59fb06c8a" boundaryCondition="true" sboTerm="SBO:0000252" compartment="i">
        <annotation>
          <rdf:RDF xmlns:rdf="http://www.w3.org/1999/02/22-rdf-syntax-ns#" xmlns:bqmodel="http://biomodels.net/model-qualifiers/" xmlns:bqbiol="http://biomodels.net/biology-qualifiers/">
            <rdf:Description rdf:about="#_e15b6ddc_c3fd_4387_8307_dac59fb06c8a">
              <bqbiol:isEncodedBy>
                <rdf:Bag>
                  <rdf:li rdf:resource="urn:miriam:kegg.genes:mmp%3AMMP1316"/>
                </rdf:Bag>
              </bqbiol:isEncodedBy>
              <bqbiol:is>
                <rdf:Bag>
                  <rdf:li rdf:resource="urn:miriam:uniprot:Q6LXN3"/>
                </rdf:Bag>
              </bqbiol:is>
            </rdf:Description>
          </rdf:RDF>
        </annotation>
            </species>
      <species id="MMP1687_i" initialConcentration="1" name="2-oxoglutarate ferredoxin oxidoreductase, delta" metaid="_840d75d3_68fb_4020_874b_2c5de577b47a" boundaryCondition="true" sboTerm="SBO:0000252" compartment="i">
        <annotation>
          <rdf:RDF xmlns:rdf="http://www.w3.org/1999/02/22-rdf-syntax-ns#" xmlns:bqmodel="http://biomodels.net/model-qualifiers/" xmlns:bqbiol="http://biomodels.net/biology-qualifiers/">
            <rdf:Description rdf:about="#_840d75d3_68fb_4020_874b_2c5de577b47a">
              <bqbiol:isEncodedBy>
                <rdf:Bag>
                  <rdf:li rdf:resource="urn:miriam:kegg.genes:mmp%3AMMP1687"/>
                </rdf:Bag>
              </bqbiol:isEncodedBy>
              <bqbiol:is>
                <rdf:Bag>
                  <rdf:li rdf:resource="urn:miriam:uniprot:Q6LWM2"/>
                </rdf:Bag>
              </bqbiol:is>
            </rdf:Description>
          </rdf:RDF>
        </annotation>
            </species>
      <species id="MMP0955_i" initialConcentration="1" name="Succinyl-CoA ligase [ADP-forming] subunit alpha" metaid="_c9e3a616_13f9_42e5_b201_ee7a96bf19b9" boundaryCondition="true" sboTerm="SBO:0000252" compartment="i">
        <annotation>
          <rdf:RDF xmlns:rdf="http://www.w3.org/1999/02/22-rdf-syntax-ns#" xmlns:bqmodel="http://biomodels.net/model-qualifiers/" xmlns:bqbiol="http://biomodels.net/biology-qualifiers/">
            <rdf:Description rdf:about="#_c9e3a616_13f9_42e5_b201_ee7a96bf19b9">
              <bqbiol:isEncodedBy>
                <rdf:Bag>
                  <rdf:li rdf:resource="urn:miriam:kegg.genes:mmp%3AMMP0955"/>
                </rdf:Bag>
              </bqbiol:isEncodedBy>
              <bqbiol:is>
                <rdf:Bag>
                  <rdf:li rdf:resource="urn:miriam:uniprot:Q6LYN5"/>
                </rdf:Bag>
              </bqbiol:is>
            </rdf:Description>
          </rdf:RDF>
        </annotation>
            </species>
      <species id="MMP1105_i" initialConcentration="1" name="Succinate-CoA ligase" metaid="_edf3d5f3_5e81_4e00_983e_932133e835cd" boundaryCondition="true" sboTerm="SBO:0000252" compartment="i">
        <annotation>
          <rdf:RDF xmlns:rdf="http://www.w3.org/1999/02/22-rdf-syntax-ns#" xmlns:bqmodel="http://biomodels.net/model-qualifiers/" xmlns:bqbiol="http://biomodels.net/biology-qualifiers/">
            <rdf:Description rdf:about="#_edf3d5f3_5e81_4e00_983e_932133e835cd">
              <bqbiol:isEncodedBy>
                <rdf:Bag>
                  <rdf:li rdf:resource="urn:miriam:kegg.genes:mmp%3AMMP1105"/>
                </rdf:Bag>
              </bqbiol:isEncodedBy>
              <bqbiol:is>
                <rdf:Bag>
                  <rdf:li rdf:resource="urn:miriam:uniprot:Q6LY86"/>
                </rdf:Bag>
              </bqbiol:is>
            </rdf:Description>
          </rdf:RDF>
        </annotation>
            </species>
      <species id="bigg_mal_L_i" initialConcentration="1" charge="-2" name="(S)-malate" metaid="_f6b4b1c3_870d_4599_b3ee_b225a2459fd0" sboTerm="SBO:0000247" compartment="i">
        <notes>
          <body xmlns="http://www.w3.org/1999/xhtml">
                <p>BIGG: mal-L</p>
                    <p>BIOPATH: (S)-Malate</p>
                    <p>BRENDA: BG19469</p>
                    <p>CHARGE: -2</p>
                    <p>CHEBI: 15589, 11066, 18784, 13140, 30797, 423, 18785</p>
                    <p>FORMULA: C4H4O5</p>
                    <p>HMDB: HMDB00156</p>
                    <p>INCHI: InChI=1S/C4H6O5/c5-2(4(8)9)1-3(6)7/h2,5H,1H2,(H,6,7)(H,8,9)/p-2/t2-/m0/s1</p>
                    <p>KEGG: C00149</p>
                    <p>METACYC: MAL</p>
                    <p>MXNREF: MNXM98</p>
                    <p>REACTOME: 113544, 198498</p>
                    <p>SEED: cpd00130</p>
                    <p>SMILES: O[C@@H](CC([O-])=O)C([O-])=O</p>
                    <p>UPA: UPC00149</p>
                    </body>
          
        </notes>
        <annotation>
          <rdf:RDF xmlns:rdf="http://www.w3.org/1999/02/22-rdf-syntax-ns#" xmlns:bqmodel="http://biomodels.net/model-qualifiers/" xmlns:bqbiol="http://biomodels.net/biology-qualifiers/">
            <rdf:Description rdf:about="#_f6b4b1c3_870d_4599_b3ee_b225a2459fd0">
              <bqbiol:is>
                <rdf:Bag>
                  <rdf:li rdf:resource="urn:miriam:chebi:CHEBI%3A15589"/>
                  <rdf:li rdf:resource="urn:miriam:chebi:CHEBI%3A30797"/>
                </rdf:Bag>
              </bqbiol:is>
            </rdf:Description>
          </rdf:RDF>
        </annotation>
            </species>
      <species id="MMP0130_i" initialConcentration="1" name="Fumarate hydratase" metaid="_d1d45d92_bf6a_4bef_90c2_c31a29c4a4ce" boundaryCondition="true" sboTerm="SBO:0000252" compartment="i">
        <annotation>
          <rdf:RDF xmlns:rdf="http://www.w3.org/1999/02/22-rdf-syntax-ns#" xmlns:bqmodel="http://biomodels.net/model-qualifiers/" xmlns:bqbiol="http://biomodels.net/biology-qualifiers/">
            <rdf:Description rdf:about="#_d1d45d92_bf6a_4bef_90c2_c31a29c4a4ce">
              <bqbiol:isEncodedBy>
                <rdf:Bag>
                  <rdf:li rdf:resource="urn:miriam:kegg.genes:mmp%3AMMP0130"/>
                </rdf:Bag>
              </bqbiol:isEncodedBy>
              <bqbiol:is>
                <rdf:Bag>
                  <rdf:li rdf:resource="urn:miriam:uniprot:Q6M0Y8"/>
                </rdf:Bag>
              </bqbiol:is>
            </rdf:Description>
          </rdf:RDF>
        </annotation>
            </species>
      <species id="MMP1548_i" initialConcentration="1" name="Fe-S type hydro-lyases tartrate/fumarate beta region" metaid="_5565136a_4afa_46d6_822d_e7140cd0af92" boundaryCondition="true" sboTerm="SBO:0000252" compartment="i">
        <annotation>
          <rdf:RDF xmlns:rdf="http://www.w3.org/1999/02/22-rdf-syntax-ns#" xmlns:bqmodel="http://biomodels.net/model-qualifiers/" xmlns:bqbiol="http://biomodels.net/biology-qualifiers/">
            <rdf:Description rdf:about="#_5565136a_4afa_46d6_822d_e7140cd0af92">
              <bqbiol:isEncodedBy>
                <rdf:Bag>
                  <rdf:li rdf:resource="urn:miriam:kegg.genes:mmp%3AMMP1548"/>
                </rdf:Bag>
              </bqbiol:isEncodedBy>
              <bqbiol:is>
                <rdf:Bag>
                  <rdf:li rdf:resource="urn:miriam:uniprot:Q6LX06"/>
                </rdf:Bag>
              </bqbiol:is>
            </rdf:Description>
          </rdf:RDF>
        </annotation>
            </species>
      <species id="bigg_oaa_i" initialConcentration="1" charge="-2" name="oxaloacetate" metaid="_099bcebe_f317_4f28_a222_71fc0e0b40ff" sboTerm="SBO:0000247" compartment="i">
        <notes>
          <body xmlns="http://www.w3.org/1999/xhtml">
                <p>BIGG: oaa</p>
                    <p>BIOPATH: Oxaloacetate</p>
                    <p>BRENDA: BG19269, BG19271</p>
                    <p>CHARGE: -2</p>
                    <p>CHEBI: 16452, 24958, 12820, 14703, 25731, 17479, 23910, 12810, 28394, 10547, 23911, 19638, 1158, 30744, 25734, 7812, 24959</p>
                    <p>FORMULA: C4H2O5</p>
                    <p>HMDB: HMDB00223</p>
                    <p>INCHI: InChI=1S/C4H4O5/c5-2(4(8)9)1-3(6)7/h1H2,(H,6,7)(H,8,9)/p-2</p>
                    <p>KEGG: C00036, C03981</p>
                    <p>LIPIDMAPS: LMFA01170061, LMFA01170120</p>
                    <p>METACYC: ENOL-OXALOACETATE, OXALACETIC_ACID</p>
                    <p>MXNREF: MNXM46</p>
                    <p>REACTOME: 76213, 113587</p>
                    <p>SEED: cpd00032</p>
                    <p>SMILES: [O-]C(=O)CC(=O)C([O-])=O</p>
                    <p>UPA: UPC00036</p>
                    </body>
          
        </notes>
        <annotation>
          <rdf:RDF xmlns:rdf="http://www.w3.org/1999/02/22-rdf-syntax-ns#" xmlns:bqmodel="http://biomodels.net/model-qualifiers/" xmlns:bqbiol="http://biomodels.net/biology-qualifiers/">
            <rdf:Description rdf:about="#_099bcebe_f317_4f28_a222_71fc0e0b40ff">
              <bqbiol:is>
                <rdf:Bag>
                  <rdf:li rdf:resource="urn:miriam:chebi:CHEBI%3A16452"/>
                  <rdf:li rdf:resource="urn:miriam:chebi:CHEBI%3A17479"/>
                  <rdf:li rdf:resource="urn:miriam:chebi:CHEBI%3A28394"/>
                  <rdf:li rdf:resource="urn:miriam:chebi:CHEBI%3A30744"/>
                </rdf:Bag>
              </bqbiol:is>
            </rdf:Description>
          </rdf:RDF>
        </annotation>
            </species>
      <species id="MMP0645_i" initialConcentration="1" name="Malate dehydrogenase" metaid="_b9b262d8_c169_46d2_899a_2013787c1431" boundaryCondition="true" sboTerm="SBO:0000252" compartment="i">
        <annotation>
          <rdf:RDF xmlns:rdf="http://www.w3.org/1999/02/22-rdf-syntax-ns#" xmlns:bqmodel="http://biomodels.net/model-qualifiers/" xmlns:bqbiol="http://biomodels.net/biology-qualifiers/">
            <rdf:Description rdf:about="#_b9b262d8_c169_46d2_899a_2013787c1431">
              <bqbiol:isEncodedBy>
                <rdf:Bag>
                  <rdf:li rdf:resource="urn:miriam:kegg.genes:mmp%3AMMP0645"/>
                </rdf:Bag>
              </bqbiol:isEncodedBy>
              <bqbiol:is>
                <rdf:Bag>
                  <rdf:li rdf:resource="urn:miriam:uniprot:Q6LZI3"/>
                </rdf:Bag>
              </bqbiol:is>
            </rdf:Description>
          </rdf:RDF>
        </annotation>
            </species>
      <species id="MNXM60_i" initialConcentration="1" charge="-1" name="bicarbonate" metaid="_74028865_1b0d_4a28_9b97_0c31dae24221" sboTerm="SBO:0000247" compartment="i">
        <notes>
          <body xmlns="http://www.w3.org/1999/xhtml">
                <p>BIOPATH: Hydrogen_carbonate</p>
                    <p>BRENDA: BG28931</p>
                    <p>CHARGE: -1</p>
                    <p>CHEBI: 17544, 22863, 5589, 13363, 40961, 28976, 23017, 23744, 13351, 3401, 29377, 31793, 32139, 3311, 41609, 41605, 29201, 6504</p>
                    <p>FORMULA: CHO3</p>
                    <p>HMDB: HMDB00595, HMDB03538</p>
                    <p>INCHI: InChI=1S/CH2O3/c2-1(3)4/h(H2,2,3,4)/p-1</p>
                    <p>KEGG: C00288, C01353, C07964, D00801, C08129, D00932, C12893, C18606, D02077, D02038, D02821, D02844, D02919, D04667, D05283</p>
                    <p>METACYC: CO3, H2CO3, HCO3</p>
                    <p>MXNREF: MNXM60</p>
                    <p>REACTOME: 111627, 29896, 425425</p>
                    <p>SEED: cpd09331</p>
                    <p>SMILES: OC([O-])=O</p>
                    </body>
          
        </notes>
        <annotation>
          <rdf:RDF xmlns:rdf="http://www.w3.org/1999/02/22-rdf-syntax-ns#" xmlns:bqmodel="http://biomodels.net/model-qualifiers/" xmlns:bqbiol="http://biomodels.net/biology-qualifiers/">
            <rdf:Description rdf:about="#_74028865_1b0d_4a28_9b97_0c31dae24221">
              <bqbiol:is>
                <rdf:Bag>
                  <rdf:li rdf:resource="urn:miriam:chebi:CHEBI%3A17544"/>
                  <rdf:li rdf:resource="urn:miriam:chebi:CHEBI%3A28976"/>
                  <rdf:li rdf:resource="urn:miriam:chebi:CHEBI%3A29377"/>
                  <rdf:li rdf:resource="urn:miriam:chebi:CHEBI%3A31793"/>
                  <rdf:li rdf:resource="urn:miriam:chebi:CHEBI%3A32139"/>
                  <rdf:li rdf:resource="urn:miriam:chebi:CHEBI%3A3311"/>
                  <rdf:li rdf:resource="urn:miriam:chebi:CHEBI%3A41609"/>
                  <rdf:li rdf:resource="urn:miriam:chebi:CHEBI%3A6504"/>
                </rdf:Bag>
              </bqbiol:is>
            </rdf:Description>
          </rdf:RDF>
        </annotation>
            </species>
      <species id="MMP0340_i" initialConcentration="1" name="Pyruvate carboxylase subunit B" metaid="_94703f0c_bd80_47a0_825d_a842bf23b511" boundaryCondition="true" sboTerm="SBO:0000252" compartment="i">
        <annotation>
          <rdf:RDF xmlns:rdf="http://www.w3.org/1999/02/22-rdf-syntax-ns#" xmlns:bqmodel="http://biomodels.net/model-qualifiers/" xmlns:bqbiol="http://biomodels.net/biology-qualifiers/">
            <rdf:Description rdf:about="#_94703f0c_bd80_47a0_825d_a842bf23b511">
              <bqbiol:isEncodedBy>
                <rdf:Bag>
                  <rdf:li rdf:resource="urn:miriam:kegg.genes:mmp%3AMMP0340"/>
                </rdf:Bag>
              </bqbiol:isEncodedBy>
              <bqbiol:is>
                <rdf:Bag>
                  <rdf:li rdf:resource="urn:miriam:uniprot:Q6M0D1"/>
                </rdf:Bag>
              </bqbiol:is>
            </rdf:Description>
          </rdf:RDF>
        </annotation>
            </species>
      <species id="MMP0341_i" initialConcentration="1" name="Pyruvate carboxylase subunit A" metaid="_73453524_01cb_48b8_92de_881e9342ef48" boundaryCondition="true" sboTerm="SBO:0000252" compartment="i">
        <annotation>
          <rdf:RDF xmlns:rdf="http://www.w3.org/1999/02/22-rdf-syntax-ns#" xmlns:bqmodel="http://biomodels.net/model-qualifiers/" xmlns:bqbiol="http://biomodels.net/biology-qualifiers/">
            <rdf:Description rdf:about="#_73453524_01cb_48b8_92de_881e9342ef48">
              <bqbiol:isEncodedBy>
                <rdf:Bag>
                  <rdf:li rdf:resource="urn:miriam:kegg.genes:mmp%3AMMP0341"/>
                </rdf:Bag>
              </bqbiol:isEncodedBy>
              <bqbiol:is>
                <rdf:Bag>
                  <rdf:li rdf:resource="urn:miriam:uniprot:Q6M0D0"/>
                </rdf:Bag>
              </bqbiol:is>
            </rdf:Description>
          </rdf:RDF>
        </annotation>
            </species>
      <species id="bigg_2dr5p_i" initialConcentration="1" charge="-2" name="2-deoxy-D-ribofuranose 5-phosphate(2-)" metaid="_334e5527_17eb_4f1b_a861_89f64cf855b0" sboTerm="SBO:0000247" compartment="i">
        <notes>
          <body xmlns="http://www.w3.org/1999/xhtml">
                <p>BIGG: 2dr5p</p>
                    <p>BRENDA: BG34541</p>
                    <p>CHARGE: -2</p>
                    <p>CHEBI: 55513, 62877</p>
                    <p>FORMULA: C5H9O7P</p>
                    <p>INCHI: InChI=1S/C5H11O7P/c6-3-1-5(7)12-4(3)2-11-13(8,9)10/h3-7H,1-2H2,(H2,8,9,10)/p-2/t3-,4+,5?/m0/s1</p>
                    <p>KEGG: C00673</p>
                    <p>METACYC: DEOXY-RIBOSE-5P</p>
                    <p>MXNREF: MNXM2179</p>
                    <p>SEED: cpd00510</p>
                    <p>SMILES: OC1C[C@H](O)[C@@H](COP([O-])([O-])=O)O1</p>
                    <p>UPA: UPC00673</p>
                    </body>
          
        </notes>
        <annotation>
          <rdf:RDF xmlns:rdf="http://www.w3.org/1999/02/22-rdf-syntax-ns#" xmlns:bqmodel="http://biomodels.net/model-qualifiers/" xmlns:bqbiol="http://biomodels.net/biology-qualifiers/">
            <rdf:Description rdf:about="#_334e5527_17eb_4f1b_a861_89f64cf855b0">
              <bqbiol:is>
                <rdf:Bag>
                  <rdf:li rdf:resource="urn:miriam:chebi:CHEBI%3A55513"/>
                  <rdf:li rdf:resource="urn:miriam:chebi:CHEBI%3A62877"/>
                </rdf:Bag>
              </bqbiol:is>
            </rdf:Description>
          </rdf:RDF>
        </annotation>
            </species>
      <species id="bigg_drib_i" initialConcentration="1" charge="0" name="Deoxyribose" metaid="_063f1089_8dbc_46c1_bbf9_d6993a0abdc0" sboTerm="SBO:0000247" compartment="i">
        <notes>
          <body xmlns="http://www.w3.org/1999/xhtml">
                <p>BIGG: drib</p>
                    <p>BIOPATH: 2-prime-Deoxyribose</p>
                    <p>BRENDA: BG20399</p>
                    <p>CHARGE: 0</p>
                    <p>FORMULA: C5H10O4</p>
                    <p>HMDB: HMDB03224</p>
                    <p>INCHI: InChI=1S/C5H10O4/c6-2-4-3(7)1-5(8)9-4/h3-8H,1-2H2/t3-,4+,5?/m0/s1</p>
                    <p>KEGG: C01801</p>
                    <p>MXNREF: MNXM90412</p>
                    <p>SEED: cpd01242</p>
                    <p>SMILES: OC[C@H]1OC(O)C[C@@H]1O</p>
                    </body>
          
        </notes>
      </species>
      <species id="MMP0418_i" initialConcentration="1" name="Carbohydrate kinase, PfkB" metaid="_6b43df80_2a04_4157_bc63_39f89952e6bf" boundaryCondition="true" sboTerm="SBO:0000252" compartment="i">
        <annotation>
          <rdf:RDF xmlns:rdf="http://www.w3.org/1999/02/22-rdf-syntax-ns#" xmlns:bqmodel="http://biomodels.net/model-qualifiers/" xmlns:bqbiol="http://biomodels.net/biology-qualifiers/">
            <rdf:Description rdf:about="#_6b43df80_2a04_4157_bc63_39f89952e6bf">
              <bqbiol:isEncodedBy>
                <rdf:Bag>
                  <rdf:li rdf:resource="urn:miriam:kegg.genes:mmp%3AMMP0418"/>
                </rdf:Bag>
              </bqbiol:isEncodedBy>
              <bqbiol:is>
                <rdf:Bag>
                  <rdf:li rdf:resource="urn:miriam:uniprot:Q6M053"/>
                </rdf:Bag>
              </bqbiol:is>
            </rdf:Description>
          </rdf:RDF>
        </annotation>
            </species>
      <species id="bigg_prpp_i" initialConcentration="1" name="5-phosphoribosyl diphosphate" metaid="_08c69488_1c6f_4da2_a480_f9d00866ef04" sboTerm="SBO:0000247" compartment="i">
        <notes>
          <body xmlns="http://www.w3.org/1999/xhtml">
                <p>BIGG: prpp</p>
                    <p>BIOPATH: alpha-D-Ribose_1-diphosphate-5-phosphate</p>
                    <p>BRENDA: BG20749</p>
                    <p>CHEBI: 12164, 17111, 45139, 12159, 12160, 20625, 2121, 48956, 58017</p>
                    <p>FORMULA:</p>
                    <p>HMDB: HMDB00280</p>
                    <p>INCHI:</p>
                    <p>KEGG: C00119</p>
                    <p>METACYC: PRPP</p>
                    <p>MXNREF: MNXM38291</p>
                    <p>REACTOME: 73566</p>
                    <p>SEED: cpd00103</p>
                    <p>SMILES:</p>
                    <p>UPA: UPC00119</p>
                    </body>
          
        </notes>
        <annotation>
          <rdf:RDF xmlns:rdf="http://www.w3.org/1999/02/22-rdf-syntax-ns#" xmlns:bqmodel="http://biomodels.net/model-qualifiers/" xmlns:bqbiol="http://biomodels.net/biology-qualifiers/">
            <rdf:Description rdf:about="#_08c69488_1c6f_4da2_a480_f9d00866ef04">
              <bqbiol:is>
                <rdf:Bag>
                  <rdf:li rdf:resource="urn:miriam:chebi:CHEBI%3A12164"/>
                  <rdf:li rdf:resource="urn:miriam:chebi:CHEBI%3A17111"/>
                  <rdf:li rdf:resource="urn:miriam:chebi:CHEBI%3A48956"/>
                  <rdf:li rdf:resource="urn:miriam:chebi:CHEBI%3A58017"/>
                </rdf:Bag>
              </bqbiol:is>
            </rdf:Description>
          </rdf:RDF>
        </annotation>
            </species>
      <species id="bigg_r5p_i" initialConcentration="1" charge="-2" name="D-ribose 5-phosphate" metaid="_a7382e44_c1ba_478d_a193_1b8771fa3a13" sboTerm="SBO:0000247" compartment="i">
        <notes>
          <body xmlns="http://www.w3.org/1999/xhtml">
                <p>BIGG: r5p</p>
                    <p>BIOPATH: alpha-D-Ribose_5-phosphate</p>
                    <p>BRENDA: BG34575, BG81798</p>
                    <p>CHARGE: -2</p>
                    <p>CHEBI: 18189, 10270, 12331, 22413, 52742</p>
                    <p>FORMULA: C5H9O8P</p>
                    <p>HMDB: HMDB00618, HMDB02694, HMDB02033, HMDB01548</p>
                    <p>INCHI: InChI=1S/C5H11O8P/c6-3-2(1-12-14(9,10)11)13-5(8)4(3)7/h2-8H,1H2,(H2,9,10,11)/p-2/t2-,3-,4-,5?/m1/s1</p>
                    <p>KEGG: C00117, C03736</p>
                    <p>METACYC: RIBOSE-5P</p>
                    <p>MXNREF: MNXM89643</p>
                    <p>SEED: cpd00101</p>
                    <p>SMILES: OC1O[C@H](COP([O-])([O-])=O)[C@@H](O)[C@H]1O</p>
                    <p>UPA: UPC00117</p>
                    </body>
          
        </notes>
        <annotation>
          <rdf:RDF xmlns:rdf="http://www.w3.org/1999/02/22-rdf-syntax-ns#" xmlns:bqmodel="http://biomodels.net/model-qualifiers/" xmlns:bqbiol="http://biomodels.net/biology-qualifiers/">
            <rdf:Description rdf:about="#_a7382e44_c1ba_478d_a193_1b8771fa3a13">
              <bqbiol:is>
                <rdf:Bag>
                  <rdf:li rdf:resource="urn:miriam:chebi:CHEBI%3A18189"/>
                  <rdf:li rdf:resource="urn:miriam:chebi:CHEBI%3A52742"/>
                </rdf:Bag>
              </bqbiol:is>
            </rdf:Description>
          </rdf:RDF>
        </annotation>
            </species>
      <species id="MMP0410_i" initialConcentration="1" name="Ribose-phosphate pyrophosphokinase" metaid="_19d46c7a_d43a_44c5_bade_8be260aa7ced" boundaryCondition="true" sboTerm="SBO:0000252" compartment="i">
        <annotation>
          <rdf:RDF xmlns:rdf="http://www.w3.org/1999/02/22-rdf-syntax-ns#" xmlns:bqmodel="http://biomodels.net/model-qualifiers/" xmlns:bqbiol="http://biomodels.net/biology-qualifiers/">
            <rdf:Description rdf:about="#_19d46c7a_d43a_44c5_bade_8be260aa7ced">
              <bqbiol:isEncodedBy>
                <rdf:Bag>
                  <rdf:li rdf:resource="urn:miriam:kegg.genes:mmp%3AMMP0410"/>
                </rdf:Bag>
              </bqbiol:isEncodedBy>
              <bqbiol:is>
                <rdf:Bag>
                  <rdf:li rdf:resource="urn:miriam:uniprot:Q6M061"/>
                </rdf:Bag>
              </bqbiol:is>
            </rdf:Description>
          </rdf:RDF>
        </annotation>
            </species>
      <species id="MNXM3548_i" initialConcentration="1" charge="0" name="beta-D-ribose" metaid="_dcf10824_21b9_4a63_a94a_93e6a77e5eeb" sboTerm="SBO:0000247" compartment="i">
        <notes>
          <body xmlns="http://www.w3.org/1999/xhtml">
                <p>BIOPATH: alpha-D-Ribofuranose</p>
                    <p>BRENDA: BG20408, BG20411</p>
                    <p>CHARGE: 0</p>
                    <p>CHEBI: 16988, 13011, 21078, 45506, 45501, 22410, 47002, 47001, 41023, 47013, 4233, 46999</p>
                    <p>FORMULA: C5H10O5</p>
                    <p>HMDB: HMDB00283</p>
                    <p>INCHI: InChI=1S/C5H10O5/c6-1-2-3(7)4(8)5(9)10-2/h2-9H,1H2/t2-,3-,4-,5-/m1/s1</p>
                    <p>KEGG: C00121, C16639</p>
                    <p>METACYC: CPD-10330, CPD-12044, CPD0-1108</p>
                    <p>MXNREF: MNXM3548</p>
                    <p>SEED: cpd16443</p>
                    <p>SMILES: OC[C@H]1O[C@@H](O)[C@H](O)[C@@H]1O</p>
                    <p>UPA: UPC16639</p>
                    </body>
          
        </notes>
        <annotation>
          <rdf:RDF xmlns:rdf="http://www.w3.org/1999/02/22-rdf-syntax-ns#" xmlns:bqmodel="http://biomodels.net/model-qualifiers/" xmlns:bqbiol="http://biomodels.net/biology-qualifiers/">
            <rdf:Description rdf:about="#_dcf10824_21b9_4a63_a94a_93e6a77e5eeb">
              <bqbiol:is>
                <rdf:Bag>
                  <rdf:li rdf:resource="urn:miriam:chebi:CHEBI%3A16988"/>
                  <rdf:li rdf:resource="urn:miriam:chebi:CHEBI%3A45506"/>
                  <rdf:li rdf:resource="urn:miriam:chebi:CHEBI%3A47002"/>
                  <rdf:li rdf:resource="urn:miriam:chebi:CHEBI%3A47013"/>
                </rdf:Bag>
              </bqbiol:is>
            </rdf:Description>
          </rdf:RDF>
        </annotation>
            </species>
      <species id="bigg_s7p_i" initialConcentration="1" charge="-2" name="sedoheptulose 7-phosphate(2-)" metaid="_d423f178_5980_4dc8_9d5f_a2d4c80c0cf4" sboTerm="SBO:0000247" compartment="i">
        <notes>
          <body xmlns="http://www.w3.org/1999/xhtml">
                <p>BIGG: s7p</p>
                    <p>BIOPATH: D-Sedoheptulose_7-phosphate</p>
                    <p>BRENDA: BG24563</p>
                    <p>CHARGE: -2</p>
                    <p>CHEBI: 15721, 15074, 15073, 9083, 4244, 26621, 57483</p>
                    <p>FORMULA: C7H13O10P</p>
                    <p>INCHI: InChI=1S/C7H15O10P/c8-1-3(9)5(11)7(13)6(12)4(10)2-17-18(14,15)16/h4-8,10-13H,1-2H2,(H2,14,15,16)/p-2/t4-,5-,6-,7+/m1/s1</p>
                    <p>KEGG: C05382</p>
                    <p>METACYC: D-SEDOHEPTULOSE-7-P</p>
                    <p>MXNREF: MNXM271</p>
                    <p>REACTOME: 29882</p>
                    <p>SEED: cpd00238</p>
                    <p>SMILES: OCC(=O)[C@@H](O)[C@H](O)[C@H](O)[C@H](O)COP([O-])([O-])=O</p>
                    <p>UPA: UPC05382</p>
                    </body>
          
        </notes>
        <annotation>
          <rdf:RDF xmlns:rdf="http://www.w3.org/1999/02/22-rdf-syntax-ns#" xmlns:bqmodel="http://biomodels.net/model-qualifiers/" xmlns:bqbiol="http://biomodels.net/biology-qualifiers/">
            <rdf:Description rdf:about="#_d423f178_5980_4dc8_9d5f_a2d4c80c0cf4">
              <bqbiol:is>
                <rdf:Bag>
                  <rdf:li rdf:resource="urn:miriam:chebi:CHEBI%3A15721"/>
                  <rdf:li rdf:resource="urn:miriam:chebi:CHEBI%3A57483"/>
                </rdf:Bag>
              </bqbiol:is>
            </rdf:Description>
          </rdf:RDF>
        </annotation>
            </species>
      <species id="bigg_xu5p_D_i" initialConcentration="1" charge="-2" name="D-xylulose 5-phosphate(2-)" metaid="_c891b9e6_a142_4c5c_93c8_dfb192ca6a29" sboTerm="SBO:0000247" compartment="i">
        <notes>
          <body xmlns="http://www.w3.org/1999/xhtml">
                <p>BIGG: xu5p-D</p>
                    <p>BIOPATH: D-Xylulose_5-phosphate</p>
                    <p>BRENDA: BG29847</p>
                    <p>CHARGE: -2</p>
                    <p>CHEBI: 16332, 13036, 21121, 4269, 57737</p>
                    <p>FORMULA: C5H9O8P</p>
                    <p>HMDB: HMDB00868, HMDB06212</p>
                    <p>INCHI: InChI=1S/C5H11O8P/c6-1-3(7)5(9)4(8)2-13-14(10,11)12/h4-6,8-9H,1-2H2,(H2,10,11,12)/p-2/t4-,5-/m1/s1</p>
                    <p>KEGG: C00231</p>
                    <p>METACYC: XYLULOSE-5-PHOSPHATE</p>
                    <p>MXNREF: MNXM186</p>
                    <p>REACTOME: 29790</p>
                    <p>SEED: cpd00198</p>
                    <p>SMILES: OCC(=O)[C@@H](O)[C@H](O)COP([O-])([O-])=O</p>
                    <p>UPA: UPC00231</p>
                    </body>
          
        </notes>
        <annotation>
          <rdf:RDF xmlns:rdf="http://www.w3.org/1999/02/22-rdf-syntax-ns#" xmlns:bqmodel="http://biomodels.net/model-qualifiers/" xmlns:bqbiol="http://biomodels.net/biology-qualifiers/">
            <rdf:Description rdf:about="#_c891b9e6_a142_4c5c_93c8_dfb192ca6a29">
              <bqbiol:is>
                <rdf:Bag>
                  <rdf:li rdf:resource="urn:miriam:chebi:CHEBI%3A16332"/>
                  <rdf:li rdf:resource="urn:miriam:chebi:CHEBI%3A57737"/>
                </rdf:Bag>
              </bqbiol:is>
            </rdf:Description>
          </rdf:RDF>
        </annotation>
            </species>
      <species id="MMP1113_i" initialConcentration="1" name="Transketoloase, C terminal half" metaid="_a6b07d92_6908_4ea0_9134_871d7d4715ca" boundaryCondition="true" sboTerm="SBO:0000252" compartment="i">
        <annotation>
          <rdf:RDF xmlns:rdf="http://www.w3.org/1999/02/22-rdf-syntax-ns#" xmlns:bqmodel="http://biomodels.net/model-qualifiers/" xmlns:bqbiol="http://biomodels.net/biology-qualifiers/">
            <rdf:Description rdf:about="#_a6b07d92_6908_4ea0_9134_871d7d4715ca">
              <bqbiol:isEncodedBy>
                <rdf:Bag>
                  <rdf:li rdf:resource="urn:miriam:kegg.genes:mmp%3AMMP1113"/>
                </rdf:Bag>
              </bqbiol:isEncodedBy>
              <bqbiol:is>
                <rdf:Bag>
                  <rdf:li rdf:resource="urn:miriam:uniprot:Q6LY78"/>
                </rdf:Bag>
              </bqbiol:is>
            </rdf:Description>
          </rdf:RDF>
        </annotation>
            </species>
      <species id="MMP1115_i" initialConcentration="1" name="Transketolase, N terminal half" metaid="_0abc0d28_99d5_4a90_89a6_dca722a58c5b" boundaryCondition="true" sboTerm="SBO:0000252" compartment="i">
        <annotation>
          <rdf:RDF xmlns:rdf="http://www.w3.org/1999/02/22-rdf-syntax-ns#" xmlns:bqmodel="http://biomodels.net/model-qualifiers/" xmlns:bqbiol="http://biomodels.net/biology-qualifiers/">
            <rdf:Description rdf:about="#_0abc0d28_99d5_4a90_89a6_dca722a58c5b">
              <bqbiol:isEncodedBy>
                <rdf:Bag>
                  <rdf:li rdf:resource="urn:miriam:kegg.genes:mmp%3AMMP1115"/>
                </rdf:Bag>
              </bqbiol:isEncodedBy>
              <bqbiol:is>
                <rdf:Bag>
                  <rdf:li rdf:resource="urn:miriam:uniprot:Q6LY76"/>
                </rdf:Bag>
              </bqbiol:is>
            </rdf:Description>
          </rdf:RDF>
        </annotation>
            </species>
      <species id="bigg_ru5p_D_i" initialConcentration="1" charge="-2" name="D-ribulose 5-phosphate(2-)" metaid="_8a81ee8e_f892_448a_a0f2_caffe27c47be" sboTerm="SBO:0000247" compartment="i">
        <notes>
          <body xmlns="http://www.w3.org/1999/xhtml">
                <p>BIGG: ru5p-D</p>
                    <p>BIOPATH: D-Ribulose_5-phosphate</p>
                    <p>BRENDA: BG20587</p>
                    <p>CHARGE: -2</p>
                    <p>CHEBI: 17363, 21088, 13018, 4243, 40192, 58121</p>
                    <p>FORMULA: C5H9O8P</p>
                    <p>INCHI: InChI=1S/C5H11O8P/c6-1-3(7)5(9)4(8)2-13-14(10,11)12/h4-6,8-9H,1-2H2,(H2,10,11,12)/p-2/t4-,5+/m1/s1</p>
                    <p>KEGG: C00199</p>
                    <p>METACYC: RIBULOSE-5P</p>
                    <p>MXNREF: MNXM145</p>
                    <p>REACTOME: 29732</p>
                    <p>SEED: cpd00171</p>
                    <p>SMILES: OCC(=O)[C@H](O)[C@H](O)COP([O-])([O-])=O</p>
                    <p>UPA: UPC00199</p>
                    </body>
          
        </notes>
        <annotation>
          <rdf:RDF xmlns:rdf="http://www.w3.org/1999/02/22-rdf-syntax-ns#" xmlns:bqmodel="http://biomodels.net/model-qualifiers/" xmlns:bqbiol="http://biomodels.net/biology-qualifiers/">
            <rdf:Description rdf:about="#_8a81ee8e_f892_448a_a0f2_caffe27c47be">
              <bqbiol:is>
                <rdf:Bag>
                  <rdf:li rdf:resource="urn:miriam:chebi:CHEBI%3A17363"/>
                  <rdf:li rdf:resource="urn:miriam:chebi:CHEBI%3A58121"/>
                </rdf:Bag>
              </bqbiol:is>
            </rdf:Description>
          </rdf:RDF>
        </annotation>
            </species>
      <species id="MMP1189_i" initialConcentration="1" name="Ribose-5-phosphate isomerase A" metaid="_f446d813_621d_4f5f_9dc6_793eadb3cd55" boundaryCondition="true" sboTerm="SBO:0000252" compartment="i">
        <annotation>
          <rdf:RDF xmlns:rdf="http://www.w3.org/1999/02/22-rdf-syntax-ns#" xmlns:bqmodel="http://biomodels.net/model-qualifiers/" xmlns:bqbiol="http://biomodels.net/biology-qualifiers/">
            <rdf:Description rdf:about="#_f446d813_621d_4f5f_9dc6_793eadb3cd55">
              <bqbiol:isEncodedBy>
                <rdf:Bag>
                  <rdf:li rdf:resource="urn:miriam:kegg.genes:mmp%3AMMP1189"/>
                </rdf:Bag>
              </bqbiol:isEncodedBy>
              <bqbiol:is>
                <rdf:Bag>
                  <rdf:li rdf:resource="urn:miriam:uniprot:Q6LY04"/>
                </rdf:Bag>
              </bqbiol:is>
            </rdf:Description>
          </rdf:RDF>
        </annotation>
            </species>
      <species id="MMP1114_i" initialConcentration="1" name="Ribulose-phosphate 3-epimerase" metaid="_3bde82d7_86a6_474b_9b0e_df906d35f954" boundaryCondition="true" sboTerm="SBO:0000252" compartment="i">
        <annotation>
          <rdf:RDF xmlns:rdf="http://www.w3.org/1999/02/22-rdf-syntax-ns#" xmlns:bqmodel="http://biomodels.net/model-qualifiers/" xmlns:bqbiol="http://biomodels.net/biology-qualifiers/">
            <rdf:Description rdf:about="#_3bde82d7_86a6_474b_9b0e_df906d35f954">
              <bqbiol:isEncodedBy>
                <rdf:Bag>
                  <rdf:li rdf:resource="urn:miriam:kegg.genes:mmp%3AMMP1114"/>
                </rdf:Bag>
              </bqbiol:isEncodedBy>
              <bqbiol:is>
                <rdf:Bag>
                  <rdf:li rdf:resource="urn:miriam:uniprot:Q6LY77"/>
                </rdf:Bag>
              </bqbiol:is>
            </rdf:Description>
          </rdf:RDF>
        </annotation>
            </species>
      <species id="bigg_e4p_i" initialConcentration="1" charge="-2" name="D-erythrose 4-phosphate(2-)" metaid="_0aa4b5d6_4ac9_4bc1_8413_33f58424dc3e" sboTerm="SBO:0000247" compartment="i">
        <notes>
          <body xmlns="http://www.w3.org/1999/xhtml">
                <p>BIGG: e4p</p>
                    <p>BIOPATH: D-Erythrose_4-phosphate</p>
                    <p>BRENDA: BG59851, BG91980</p>
                    <p>CHARGE: -2</p>
                    <p>CHEBI: 16897, 20927, 27508, 21109, 4256, 48153, 4114, 42349, 12921</p>
                    <p>FORMULA: C4H7O7P</p>
                    <p>HMDB: HMDB01321</p>
                    <p>INCHI: InChI=1S/C4H9O7P/c5-1-3(6)4(7)2-11-12(8,9)10/h1,3-4,6-7H,2H2,(H2,8,9,10)/p-2/t3-,4+/m0/s1</p>
                    <p>KEGG: C00279, C03109</p>
                    <p>METACYC: ERYTHROSE-4P</p>
                    <p>MXNREF: MNXM258</p>
                    <p>REACTOME: 29878</p>
                    <p>SEED: cpd00236, cpd01994</p>
                    <p>SMILES: O[C@H](COP([O-])([O-])=O)[C@@H](O)C=O</p>
                    <p>UPA: UPC00279</p>
                    </body>
          
        </notes>
        <annotation>
          <rdf:RDF xmlns:rdf="http://www.w3.org/1999/02/22-rdf-syntax-ns#" xmlns:bqmodel="http://biomodels.net/model-qualifiers/" xmlns:bqbiol="http://biomodels.net/biology-qualifiers/">
            <rdf:Description rdf:about="#_0aa4b5d6_4ac9_4bc1_8413_33f58424dc3e">
              <bqbiol:is>
                <rdf:Bag>
                  <rdf:li rdf:resource="urn:miriam:chebi:CHEBI%3A16897"/>
                  <rdf:li rdf:resource="urn:miriam:chebi:CHEBI%3A27508"/>
                  <rdf:li rdf:resource="urn:miriam:chebi:CHEBI%3A48153"/>
                </rdf:Bag>
              </bqbiol:is>
            </rdf:Description>
          </rdf:RDF>
        </annotation>
            </species>
      <species id="MMP1308_i" initialConcentration="1" name="Probable transaldolase" metaid="_e1c5ddb7_9b1e_4623_901a_3cafe0c62e94" boundaryCondition="true" sboTerm="SBO:0000252" compartment="i">
        <annotation>
          <rdf:RDF xmlns:rdf="http://www.w3.org/1999/02/22-rdf-syntax-ns#" xmlns:bqmodel="http://biomodels.net/model-qualifiers/" xmlns:bqbiol="http://biomodels.net/biology-qualifiers/">
            <rdf:Description rdf:about="#_e1c5ddb7_9b1e_4623_901a_3cafe0c62e94">
              <bqbiol:isEncodedBy>
                <rdf:Bag>
                  <rdf:li rdf:resource="urn:miriam:kegg.genes:mmp%3AMMP1308"/>
                </rdf:Bag>
              </bqbiol:isEncodedBy>
              <bqbiol:is>
                <rdf:Bag>
                  <rdf:li rdf:resource="urn:miriam:uniprot:Q6LXP1"/>
                </rdf:Bag>
              </bqbiol:is>
            </rdf:Description>
          </rdf:RDF>
        </annotation>
            </species>
      <species id="MNXM56_i" initialConcentration="1" charge="0" name="formaldehyde" metaid="_76779ad8_7f4d_4386_8be9_1f5920943233" sboTerm="SBO:0000247" compartment="i">
        <notes>
          <body xmlns="http://www.w3.org/1999/xhtml">
                <p>BIOPATH: Formaldehyde</p>
                    <p>BRENDA: BG36227</p>
                    <p>CHARGE: 0</p>
                    <p>CHEBI: 16842, 5142, 24077, 337763, 14274</p>
                    <p>FORMULA: CH2O</p>
                    <p>HMDB: HMDB01426</p>
                    <p>INCHI: InChI=1S/CH2O/c1-2/h1H2</p>
                    <p>KEGG: C00067, D00017, D06525</p>
                    <p>METACYC: FORMALDEHYDE</p>
                    <p>MXNREF: MNXM56</p>
                    <p>REACTOME: 143501, 879250, 29478</p>
                    <p>SMILES: C=O</p>
                    </body>
          
        </notes>
        <annotation>
          <rdf:RDF xmlns:rdf="http://www.w3.org/1999/02/22-rdf-syntax-ns#" xmlns:bqmodel="http://biomodels.net/model-qualifiers/" xmlns:bqbiol="http://biomodels.net/biology-qualifiers/">
            <rdf:Description rdf:about="#_76779ad8_7f4d_4386_8be9_1f5920943233">
              <bqbiol:is>
                <rdf:Bag>
                  <rdf:li rdf:resource="urn:miriam:chebi:CHEBI%3A16842"/>
                </rdf:Bag>
              </bqbiol:is>
            </rdf:Description>
          </rdf:RDF>
        </annotation>
            </species>
      <species id="MNXM1659_i" initialConcentration="1" charge="-2" name="D-arabino-hex-3-ulose 6-phosphate(2-)" metaid="_1c19fcc0_668b_4cf0_987b_58e1d6cfaa75" sboTerm="SBO:0000247" compartment="i">
        <notes>
          <body xmlns="http://www.w3.org/1999/xhtml">
                <p>BIOPATH: 3-Oxo-6-phospho-hexulose</p>
                    <p>BRENDA: BG66083</p>
                    <p>CHARGE: -2</p>
                    <p>CHEBI: 27973, 20174, 1644, 58542</p>
                    <p>FORMULA: C6H11O9P</p>
                    <p>INCHI: InChI=1S/C6H13O9P/c7-1-3(8)5(10)6(11)4(9)2-15-16(12,13)14/h3-4,6-9,11H,1-2H2,(H2,12,13,14)/p-2/t3-,4-,6-/m1/s1</p>
                    <p>KEGG: C06019</p>
                    <p>METACYC: CPD-26</p>
                    <p>MXNREF: MNXM1659</p>
                    <p>SEED: cpd03583</p>
                    <p>SMILES: OC[C@@H](O)C(=O)[C@H](O)[C@H](O)COP([O-])([O-])=O</p>
                    <p>UPA: UPC06019</p>
                    </body>
          
        </notes>
        <annotation>
          <rdf:RDF xmlns:rdf="http://www.w3.org/1999/02/22-rdf-syntax-ns#" xmlns:bqmodel="http://biomodels.net/model-qualifiers/" xmlns:bqbiol="http://biomodels.net/biology-qualifiers/">
            <rdf:Description rdf:about="#_1c19fcc0_668b_4cf0_987b_58e1d6cfaa75">
              <bqbiol:is>
                <rdf:Bag>
                  <rdf:li rdf:resource="urn:miriam:chebi:CHEBI%3A27973"/>
                  <rdf:li rdf:resource="urn:miriam:chebi:CHEBI%3A58542"/>
                </rdf:Bag>
              </bqbiol:is>
            </rdf:Description>
          </rdf:RDF>
        </annotation>
            </species>
      <species id="MMP1270_i" initialConcentration="1" name="Orotidine 5'-phosphate decarboxylase" metaid="_388c02d4_8103_402e_820d_eef59bea092f" boundaryCondition="true" sboTerm="SBO:0000252" compartment="i">
        <annotation>
          <rdf:RDF xmlns:rdf="http://www.w3.org/1999/02/22-rdf-syntax-ns#" xmlns:bqmodel="http://biomodels.net/model-qualifiers/" xmlns:bqbiol="http://biomodels.net/biology-qualifiers/">
            <rdf:Description rdf:about="#_388c02d4_8103_402e_820d_eef59bea092f">
              <bqbiol:isEncodedBy>
                <rdf:Bag>
                  <rdf:li rdf:resource="urn:miriam:kegg.genes:mmp%3AMMP1270"/>
                </rdf:Bag>
              </bqbiol:isEncodedBy>
              <bqbiol:is>
                <rdf:Bag>
                  <rdf:li rdf:resource="urn:miriam:uniprot:Q6LXS8"/>
                </rdf:Bag>
              </bqbiol:is>
            </rdf:Description>
          </rdf:RDF>
        </annotation>
            </species>
      <species id="bigg_udpg_i" initialConcentration="1" charge="-2" name="UDP-D-glucose(2-)" metaid="_90e2f478_5f6d_402a_9722_ab0a49c77fdb" sboTerm="SBO:0000247" compartment="i">
        <notes>
          <body xmlns="http://www.w3.org/1999/xhtml">
                <p>BIGG: udpg</p>
                    <p>BIOPATH: UDP-D-Glucose</p>
                    <p>BRENDA: BG6433</p>
                    <p>CHARGE: -2</p>
                    <p>CHEBI: 18066, 22103, 9845, 13498, 13505, 9895, 27234, 52249, 58367, 58885</p>
                    <p>FORMULA: C15H22N2O17P2</p>
                    <p>INCHI: InChI=1S/C15H24N2O17P2/c18-3-5-8(20)10(22)12(24)14(32-5)33-36(28,29)34-35(26,27)30-4-6-9(21)11(23)13(31-6)17-2-1-7(19)16-15(17)25/h1-2,5-6,8-14,18,20-24H,3-4H2,(H,26,27)(H,28,29)(H,16,19,25)/p-2/t5-,6-,8-,9-,10+,11-,12-,13-,14?/m1/s1</p>
                    <p>KEGG: C00029, G10608</p>
                    <p>METACYC: CPD-12575, UDP-GLUCOSE</p>
                    <p>MXNREF: MNXM50</p>
                    <p>REACTOME: 29410, 744227, 417855, 173594</p>
                    <p>SEED: cpd00026</p>
                    <p>SMILES: OC[C@H]1OC(OP([O-])(=O)OP([O-])(=O)OC[C@H]2O[C@H]([C@H](O)[C@@H]2O)N2C=CC(=O)NC2=O)[C@H](O)[C@@H](O)[C@@H]1O</p>
                    <p>UPA: UPC00029</p>
                    </body>
          
        </notes>
        <annotation>
          <rdf:RDF xmlns:rdf="http://www.w3.org/1999/02/22-rdf-syntax-ns#" xmlns:bqmodel="http://biomodels.net/model-qualifiers/" xmlns:bqbiol="http://biomodels.net/biology-qualifiers/">
            <rdf:Description rdf:about="#_90e2f478_5f6d_402a_9722_ab0a49c77fdb">
              <bqbiol:is>
                <rdf:Bag>
                  <rdf:li rdf:resource="urn:miriam:chebi:CHEBI%3A18066"/>
                  <rdf:li rdf:resource="urn:miriam:chebi:CHEBI%3A52249"/>
                  <rdf:li rdf:resource="urn:miriam:chebi:CHEBI%3A58367"/>
                  <rdf:li rdf:resource="urn:miriam:chebi:CHEBI%3A58885"/>
                </rdf:Bag>
              </bqbiol:is>
            </rdf:Description>
          </rdf:RDF>
        </annotation>
            </species>
      <species id="bigg_utp_i" initialConcentration="1" charge="-3" name="UTP (3-)" metaid="_07430eaa_7c17_4611_9ac0_0a156225c71e" sboTerm="SBO:0000247" compartment="i">
        <notes>
          <body xmlns="http://www.w3.org/1999/xhtml">
                <p>BIGG: utp</p>
                    <p>BIOPATH: Uridine-5-prime-triphosphate</p>
                    <p>BRENDA: BG27658</p>
                    <p>CHARGE: -3</p>
                    <p>CHEBI: 15713, 9850, 13510, 27233, 46398, 37567, 46397, 57481</p>
                    <p>FORMULA: C9H12N2O15P3</p>
                    <p>HMDB: HMDB00285</p>
                    <p>INCHI: InChI=1S/C9H15N2O15P3/c12-5-1-2-11(9(15)10-5)8-7(14)6(13)4(24-8)3-23-28(19,20)26-29(21,22)25-27(16,17)18/h1-2,4,6-8,13-14H,3H2,(H,19,20)(H,21,22)(H,10,12,15)(H2,16,17,18)/p-3/t4-,6-,7-,8-/m1/s1</p>
                    <p>KEGG: C00075</p>
                    <p>METACYC: UTP</p>
                    <p>MXNREF: MNXM121</p>
                    <p>REACTOME: 29494, 417877</p>
                    <p>SEED: cpd00062</p>
                    <p>SMILES: O[C@H]1[C@@H](O)[C@@H](O[C@@H]1COP([O-])(=O)OP([O-])(=O)OP(O)([O-])=O)N1C=CC(=O)NC1=O</p>
                    <p>UPA: UPC00075</p>
                    </body>
          
        </notes>
        <annotation>
          <rdf:RDF xmlns:rdf="http://www.w3.org/1999/02/22-rdf-syntax-ns#" xmlns:bqmodel="http://biomodels.net/model-qualifiers/" xmlns:bqbiol="http://biomodels.net/biology-qualifiers/">
            <rdf:Description rdf:about="#_07430eaa_7c17_4611_9ac0_0a156225c71e">
              <bqbiol:is>
                <rdf:Bag>
                  <rdf:li rdf:resource="urn:miriam:chebi:CHEBI%3A15713"/>
                  <rdf:li rdf:resource="urn:miriam:chebi:CHEBI%3A46398"/>
                  <rdf:li rdf:resource="urn:miriam:chebi:CHEBI%3A57481"/>
                </rdf:Bag>
              </bqbiol:is>
            </rdf:Description>
          </rdf:RDF>
        </annotation>
            </species>
      <species id="bigg_g1p_i" initialConcentration="1" charge="-2" name="alpha-D-glucose 1-phosphate(2-)" metaid="_39efc72f_d2de_40f6_acfa_e3e003cc6acf" sboTerm="SBO:0000247" compartment="i">
        <notes>
          <body xmlns="http://www.w3.org/1999/xhtml">
                <p>BIGG: g1p</p>
                    <p>BRENDA: BG22605</p>
                    <p>CHARGE: -2</p>
                    <p>CHEBI: 29042, 12320, 42623, 21004, 10246, 12970, 58601</p>
                    <p>FORMULA: C6H11O9P</p>
                    <p>INCHI: InChI=1S/C6H13O9P/c7-1-2-3(8)4(9)5(10)6(14-2)15-16(11,12)13/h2-10H,1H2,(H2,11,12,13)/p-2/t2-,3-,4+,5-,6-/m1/s1</p>
                    <p>KEGG: C00103</p>
                    <p>METACYC: GLC-1-P</p>
                    <p>MXNREF: MNXM89588</p>
                    <p>SEED: cpd00089</p>
                    <p>SMILES: OC[C@H]1O[C@H](OP([O-])([O-])=O)[C@H](O)[C@@H](O)[C@@H]1O</p>
                    <p>UPA: UPC00103</p>
                    </body>
          
        </notes>
        <annotation>
          <rdf:RDF xmlns:rdf="http://www.w3.org/1999/02/22-rdf-syntax-ns#" xmlns:bqmodel="http://biomodels.net/model-qualifiers/" xmlns:bqbiol="http://biomodels.net/biology-qualifiers/">
            <rdf:Description rdf:about="#_39efc72f_d2de_40f6_acfa_e3e003cc6acf">
              <bqbiol:is>
                <rdf:Bag>
                  <rdf:li rdf:resource="urn:miriam:chebi:CHEBI%3A29042"/>
                  <rdf:li rdf:resource="urn:miriam:chebi:CHEBI%3A58601"/>
                </rdf:Bag>
              </bqbiol:is>
            </rdf:Description>
          </rdf:RDF>
        </annotation>
            </species>
      <species id="MMP1091_i" initialConcentration="1" name="ADP-glucose pyrophosphorylase" metaid="_6c2f8c78_13ff_44ec_b785_57853e64d196" boundaryCondition="true" sboTerm="SBO:0000252" compartment="i">
        <annotation>
          <rdf:RDF xmlns:rdf="http://www.w3.org/1999/02/22-rdf-syntax-ns#" xmlns:bqmodel="http://biomodels.net/model-qualifiers/" xmlns:bqbiol="http://biomodels.net/biology-qualifiers/">
            <rdf:Description rdf:about="#_6c2f8c78_13ff_44ec_b785_57853e64d196">
              <bqbiol:isEncodedBy>
                <rdf:Bag>
                  <rdf:li rdf:resource="urn:miriam:kegg.genes:mmp%3AMMP1091"/>
                </rdf:Bag>
              </bqbiol:isEncodedBy>
              <bqbiol:is>
                <rdf:Bag>
                  <rdf:li rdf:resource="urn:miriam:uniprot:Q6LYA0"/>
                </rdf:Bag>
              </bqbiol:is>
            </rdf:Description>
          </rdf:RDF>
        </annotation>
            </species>
      <species id="bigg_man1p_i" initialConcentration="1" charge="-2" name="alpha-D-mannose 1-phosphate(2-)" metaid="_87261bbc_90bb_43b9_b919_0b19cd6fb61a" sboTerm="SBO:0000247" compartment="i">
        <notes>
          <body xmlns="http://www.w3.org/1999/xhtml">
                <p>BIGG: man1p</p>
                    <p>BRENDA: BG56456</p>
                    <p>CHARGE: -2</p>
                    <p>CHEBI: 18205, 10261, 12327, 43854, 22404, 58409</p>
                    <p>FORMULA: C6H11O9P</p>
                    <p>INCHI: InChI=1S/C6H13O9P/c7-1-2-3(8)4(9)5(10)6(14-2)15-16(11,12)13/h2-10H,1H2,(H2,11,12,13)/p-2/t2-,3-,4+,5+,6-/m1/s1</p>
                    <p>KEGG: C00636</p>
                    <p>METACYC: MANNOSE-1P</p>
                    <p>MXNREF: MNXM721</p>
                    <p>SEED: cpd00485</p>
                    <p>SMILES: OC[C@H]1O[C@H](OP([O-])([O-])=O)[C@@H](O)[C@@H](O)[C@@H]1O</p>
                    <p>UPA: UPC00636</p>
                    </body>
          
        </notes>
        <annotation>
          <rdf:RDF xmlns:rdf="http://www.w3.org/1999/02/22-rdf-syntax-ns#" xmlns:bqmodel="http://biomodels.net/model-qualifiers/" xmlns:bqbiol="http://biomodels.net/biology-qualifiers/">
            <rdf:Description rdf:about="#_87261bbc_90bb_43b9_b919_0b19cd6fb61a">
              <bqbiol:is>
                <rdf:Bag>
                  <rdf:li rdf:resource="urn:miriam:chebi:CHEBI%3A18205"/>
                  <rdf:li rdf:resource="urn:miriam:chebi:CHEBI%3A58409"/>
                </rdf:Bag>
              </bqbiol:is>
            </rdf:Description>
          </rdf:RDF>
        </annotation>
            </species>
      <species id="bigg_man6p_i" initialConcentration="1" charge="-2" name="D-mannopyranose 6-phosphate(2-)" metaid="_5f30648a_359a_44d3_87d8_0fb75032d2fb" sboTerm="SBO:0000247" compartment="i">
        <notes>
          <body xmlns="http://www.w3.org/1999/xhtml">
                <p>BIGG: man6p</p>
                    <p>BRENDA: BG22644</p>
                    <p>CHARGE: -2</p>
                    <p>CHEBI: 43896, 43894, 12328, 48066, 49728, 49724, 48067, 58735, 60332</p>
                    <p>FORMULA: C6H11O9P</p>
                    <p>HMDB: HMDB01078</p>
                    <p>INCHI: InChI=1S/C6H13O9P/c7-3-2(1-14-16(11,12)13)15-6(10)5(9)4(3)8/h2-10H,1H2,(H2,11,12,13)/p-2/t2-,3-,4+,5+,6?/m1/s1</p>
                    <p>KEGG: C00275</p>
                    <p>METACYC: MANNOSE-6P</p>
                    <p>MXNREF: MNXM427</p>
                    <p>SEED: cpd00235</p>
                    <p>SMILES: OC1O[C@H](COP([O-])([O-])=O)[C@@H](O)[C@H](O)[C@@H]1O</p>
                    <p>UPA: UPC00275</p>
                    </body>
          
        </notes>
        <annotation>
          <rdf:RDF xmlns:rdf="http://www.w3.org/1999/02/22-rdf-syntax-ns#" xmlns:bqmodel="http://biomodels.net/model-qualifiers/" xmlns:bqbiol="http://biomodels.net/biology-qualifiers/">
            <rdf:Description rdf:about="#_5f30648a_359a_44d3_87d8_0fb75032d2fb">
              <bqbiol:is>
                <rdf:Bag>
                  <rdf:li rdf:resource="urn:miriam:chebi:CHEBI%3A43896"/>
                  <rdf:li rdf:resource="urn:miriam:chebi:CHEBI%3A48066"/>
                  <rdf:li rdf:resource="urn:miriam:chebi:CHEBI%3A49728"/>
                  <rdf:li rdf:resource="urn:miriam:chebi:CHEBI%3A58735"/>
                  <rdf:li rdf:resource="urn:miriam:chebi:CHEBI%3A60332"/>
                </rdf:Bag>
              </bqbiol:is>
            </rdf:Description>
          </rdf:RDF>
        </annotation>
            </species>
      <species id="MMP1372_i" initialConcentration="1" name="Phosphoglucomutase/phosphomannomutase" metaid="_eda84bf9_83f1_4aaf_8713_a3c11dea9d9a" boundaryCondition="true" sboTerm="SBO:0000252" compartment="i">
        <annotation>
          <rdf:RDF xmlns:rdf="http://www.w3.org/1999/02/22-rdf-syntax-ns#" xmlns:bqmodel="http://biomodels.net/model-qualifiers/" xmlns:bqbiol="http://biomodels.net/biology-qualifiers/">
            <rdf:Description rdf:about="#_eda84bf9_83f1_4aaf_8713_a3c11dea9d9a">
              <bqbiol:isEncodedBy>
                <rdf:Bag>
                  <rdf:li rdf:resource="urn:miriam:kegg.genes:mmp%3AMMP1372"/>
                </rdf:Bag>
              </bqbiol:isEncodedBy>
              <bqbiol:is>
                <rdf:Bag>
                  <rdf:li rdf:resource="urn:miriam:uniprot:Q6LXH9"/>
                </rdf:Bag>
              </bqbiol:is>
            </rdf:Description>
          </rdf:RDF>
        </annotation>
            </species>
      <species id="bigg_glyald_i" initialConcentration="1" charge="0" name="D-glyceraldehyde" metaid="_88346d47_e350_4483_a3d2_6a6e4428c443" sboTerm="SBO:0000247" compartment="i">
        <notes>
          <body xmlns="http://www.w3.org/1999/xhtml">
                <p>BIGG: glyald</p>
                    <p>BIOPATH: D-Glyceraldehyde</p>
                    <p>BRENDA: BG17856</p>
                    <p>CHARGE: 0</p>
                    <p>CHEBI: 17378, 4186, 39973, 12982, 21025</p>
                    <p>FORMULA: C3H6O3</p>
                    <p>INCHI: InChI=1S/C3H6O3/c4-1-3(6)2-5/h1,3,5-6H,2H2/t3-/m0/s1</p>
                    <p>KEGG: C00577</p>
                    <p>METACYC: GLYCERALD</p>
                    <p>MXNREF: MNXM435</p>
                    <p>REACTOME: 30393</p>
                    <p>SEED: cpd00448</p>
                    <p>SMILES: OC[C@@H](O)C=O</p>
                    </body>
          
        </notes>
        <annotation>
          <rdf:RDF xmlns:rdf="http://www.w3.org/1999/02/22-rdf-syntax-ns#" xmlns:bqmodel="http://biomodels.net/model-qualifiers/" xmlns:bqbiol="http://biomodels.net/biology-qualifiers/">
            <rdf:Description rdf:about="#_88346d47_e350_4483_a3d2_6a6e4428c443">
              <bqbiol:is>
                <rdf:Bag>
                  <rdf:li rdf:resource="urn:miriam:chebi:CHEBI%3A17378"/>
                </rdf:Bag>
              </bqbiol:is>
            </rdf:Description>
          </rdf:RDF>
        </annotation>
            </species>
      <species id="bigg_f1p_i" initialConcentration="1" charge="-2" name="D-fructofuranose 1-phosphate(2-)" metaid="_7234dbff_e776_4e74_8500_e7200ac3844c" sboTerm="SBO:0000247" compartment="i">
        <notes>
          <body xmlns="http://www.w3.org/1999/xhtml">
                <p>BIGG: f1p</p>
                    <p>BIOPATH: beta-D-Fructose_1-phosphate</p>
                    <p>BRENDA: BG22630</p>
                    <p>CHARGE: -2</p>
                    <p>CHEBI: 37515, 20930, 5174, 58674</p>
                    <p>FORMULA: C6H11O9P</p>
                    <p>HMDB: HMDB01076</p>
                    <p>INCHI: InChI=1S/C6H13O9P/c7-1-3-4(8)5(9)6(10,15-3)2-14-16(11,12)13/h3-5,7-10H,1-2H2,(H2,11,12,13)/p-2/t3-,4-,5+,6?/m1/s1</p>
                    <p>KEGG: C01094</p>
                    <p>METACYC: FRU1P</p>
                    <p>MXNREF: MNXM743</p>
                    <p>SEED: cpd00802</p>
                    <p>SMILES: OC[C@H]1OC(O)(COP([O-])([O-])=O)[C@@H](O)[C@@H]1O</p>
                    </body>
          
        </notes>
        <annotation>
          <rdf:RDF xmlns:rdf="http://www.w3.org/1999/02/22-rdf-syntax-ns#" xmlns:bqmodel="http://biomodels.net/model-qualifiers/" xmlns:bqbiol="http://biomodels.net/biology-qualifiers/">
            <rdf:Description rdf:about="#_7234dbff_e776_4e74_8500_e7200ac3844c">
              <bqbiol:is>
                <rdf:Bag>
                  <rdf:li rdf:resource="urn:miriam:chebi:CHEBI%3A37515"/>
                  <rdf:li rdf:resource="urn:miriam:chebi:CHEBI%3A58674"/>
                </rdf:Bag>
              </bqbiol:is>
            </rdf:Description>
          </rdf:RDF>
        </annotation>
            </species>
      <species id="bigg_lald_L_i" initialConcentration="1" charge="0" name="(S)-lactaldehyde" metaid="_b405234a_a3c1_47cb_b851_5e98591c14fa" sboTerm="SBO:0000247" compartment="i">
        <notes>
          <body xmlns="http://www.w3.org/1999/xhtml">
                <p>BIGG: lald-L</p>
                    <p>BRENDA: BG17834</p>
                    <p>CHARGE: 0</p>
                    <p>CHEBI: 18041, 421, 18782, 13130, 11064</p>
                    <p>FORMULA: C3H6O2</p>
                    <p>HMDB: HMDB03052</p>
                    <p>INCHI: InChI=1S/C3H6O2/c1-3(5)2-4/h2-3,5H,1H3/t3-/m0/s1</p>
                    <p>KEGG: C00424</p>
                    <p>METACYC: LACTALD</p>
                    <p>MXNREF: MNXM512</p>
                    <p>SEED: cpd00334</p>
                    <p>SMILES: C[C@H](O)C=O</p>
                    <p>UPA: UPC00424</p>
                    </body>
          
        </notes>
        <annotation>
          <rdf:RDF xmlns:rdf="http://www.w3.org/1999/02/22-rdf-syntax-ns#" xmlns:bqmodel="http://biomodels.net/model-qualifiers/" xmlns:bqbiol="http://biomodels.net/biology-qualifiers/">
            <rdf:Description rdf:about="#_b405234a_a3c1_47cb_b851_5e98591c14fa">
              <bqbiol:is>
                <rdf:Bag>
                  <rdf:li rdf:resource="urn:miriam:chebi:CHEBI%3A18041"/>
                </rdf:Bag>
              </bqbiol:is>
            </rdf:Description>
          </rdf:RDF>
        </annotation>
            </species>
      <species id="bigg_fc1p_i" initialConcentration="1" charge="-2" name="L-fuculose 1-phosphate(2-)" metaid="_3b5fad3b_69d7_4749_9058_73a8d78caba0" sboTerm="SBO:0000247" compartment="i">
        <notes>
          <body xmlns="http://www.w3.org/1999/xhtml">
                <p>BIGG: fc1p</p>
                    <p>BRENDA: BG30123</p>
                    <p>CHARGE: -2</p>
                    <p>CHEBI: 16647, 21296, 13105, 13104, 57846</p>
                    <p>FORMULA: C6H11O8P</p>
                    <p>INCHI: InChI=1S/C6H13O8P/c1-3(7)5(9)6(10)4(8)2-14-15(11,12)13/h3,5-7,9-10H,2H2,1H3,(H2,11,12,13)/p-2/t3-,5+,6-/m0/s1</p>
                    <p>KEGG: C01099</p>
                    <p>METACYC: FUCULOSE-1P</p>
                    <p>MXNREF: MNXM1749</p>
                    <p>SEED: cpd00806</p>
                    <p>SMILES: C[C@H](O)[C@@H](O)[C@@H](O)C(=O)COP([O-])([O-])=O</p>
                    <p>UPA: UPC01099</p>
                    </body>
          
        </notes>
        <annotation>
          <rdf:RDF xmlns:rdf="http://www.w3.org/1999/02/22-rdf-syntax-ns#" xmlns:bqmodel="http://biomodels.net/model-qualifiers/" xmlns:bqbiol="http://biomodels.net/biology-qualifiers/">
            <rdf:Description rdf:about="#_3b5fad3b_69d7_4749_9058_73a8d78caba0">
              <bqbiol:is>
                <rdf:Bag>
                  <rdf:li rdf:resource="urn:miriam:chebi:CHEBI%3A16647"/>
                  <rdf:li rdf:resource="urn:miriam:chebi:CHEBI%3A57846"/>
                </rdf:Bag>
              </bqbiol:is>
            </rdf:Description>
          </rdf:RDF>
        </annotation>
            </species>
      <species id="MMP1187_i" initialConcentration="1" name="L-fuculose phosphate aldolase" metaid="_85857033_6976_47e9_bcb2_b3cfbd55d87c" boundaryCondition="true" sboTerm="SBO:0000252" compartment="i">
        <annotation>
          <rdf:RDF xmlns:rdf="http://www.w3.org/1999/02/22-rdf-syntax-ns#" xmlns:bqmodel="http://biomodels.net/model-qualifiers/" xmlns:bqbiol="http://biomodels.net/biology-qualifiers/">
            <rdf:Description rdf:about="#_85857033_6976_47e9_bcb2_b3cfbd55d87c">
              <bqbiol:isEncodedBy>
                <rdf:Bag>
                  <rdf:li rdf:resource="urn:miriam:kegg.genes:mmp%3AMMP1187"/>
                </rdf:Bag>
              </bqbiol:isEncodedBy>
              <bqbiol:is>
                <rdf:Bag>
                  <rdf:li rdf:resource="urn:miriam:uniprot:Q6LY06"/>
                </rdf:Bag>
              </bqbiol:is>
            </rdf:Description>
          </rdf:RDF>
        </annotation>
            </species>
      <species id="bigg_udpgal_i" initialConcentration="1" charge="-2" name="UDP-alpha-D-galactose" metaid="_29f6d5c9_ab5d_4b7b_934e_664d6fd669db" sboTerm="SBO:0000247" compartment="i">
        <notes>
          <body xmlns="http://www.w3.org/1999/xhtml">
                <p>BIGG: udpgal</p>
                    <p>BIOPATH: UDP-D-Galactose</p>
                    <p>BRENDA: BG6428</p>
                    <p>CHARGE: -2</p>
                    <p>CHEBI: 18307, 13495, 9811, 13487, 22100, 58439, 66914, 67119</p>
                    <p>FORMULA: C15H22N2O17P2</p>
                    <p>HMDB: HMDB00302</p>
                    <p>INCHI: InChI=1S/C15H24N2O17P2/c18-3-5-8(20)10(22)12(24)14(32-5)33-36(28,29)34-35(26,27)30-4-6-9(21)11(23)13(31-6)17-2-1-7(19)16-15(17)25/h1-2,5-6,8-14,18,20-24H,3-4H2,(H,26,27)(H,28,29)(H,16,19,25)/p-2/t5-,6-,8+,9-,10+,11-,12-,13-,14-/m1/s1</p>
                    <p>KEGG: C00052, G10609</p>
                    <p>METACYC: CPD-14553</p>
                    <p>MXNREF: MNXM89795</p>
                    <p>REACTOME: 29452, 1981137, 735682</p>
                    <p>SEED: cpd00043</p>
                    <p>SMILES: OC[C@H]1O[C@H](OP([O-])(=O)OP([O-])(=O)OC[C@H]2O[C@H]([C@H](O)[C@@H]2O)N2C=CC(=O)NC2=O)[C@H](O)[C@@H](O)[C@H]1O</p>
                    </body>
          
        </notes>
        <annotation>
          <rdf:RDF xmlns:rdf="http://www.w3.org/1999/02/22-rdf-syntax-ns#" xmlns:bqmodel="http://biomodels.net/model-qualifiers/" xmlns:bqbiol="http://biomodels.net/biology-qualifiers/">
            <rdf:Description rdf:about="#_29f6d5c9_ab5d_4b7b_934e_664d6fd669db">
              <bqbiol:is>
                <rdf:Bag>
                  <rdf:li rdf:resource="urn:miriam:chebi:CHEBI%3A18307"/>
                  <rdf:li rdf:resource="urn:miriam:chebi:CHEBI%3A58439"/>
                  <rdf:li rdf:resource="urn:miriam:chebi:CHEBI%3A66914"/>
                  <rdf:li rdf:resource="urn:miriam:chebi:CHEBI%3A67119"/>
                </rdf:Bag>
              </bqbiol:is>
            </rdf:Description>
          </rdf:RDF>
        </annotation>
            </species>
      <species id="MMP1090_i" initialConcentration="1" name="UDP-glucose 4-epimerase related" metaid="_d4a50927_950a_4b7e_b3cb_f9b514d487ce" boundaryCondition="true" sboTerm="SBO:0000252" compartment="i">
        <annotation>
          <rdf:RDF xmlns:rdf="http://www.w3.org/1999/02/22-rdf-syntax-ns#" xmlns:bqmodel="http://biomodels.net/model-qualifiers/" xmlns:bqbiol="http://biomodels.net/biology-qualifiers/">
            <rdf:Description rdf:about="#_d4a50927_950a_4b7e_b3cb_f9b514d487ce">
              <bqbiol:isEncodedBy>
                <rdf:Bag>
                  <rdf:li rdf:resource="urn:miriam:kegg.genes:mmp%3AMMP1090"/>
                </rdf:Bag>
              </bqbiol:isEncodedBy>
              <bqbiol:is>
                <rdf:Bag>
                  <rdf:li rdf:resource="urn:miriam:uniprot:Q6LYA1"/>
                </rdf:Bag>
              </bqbiol:is>
            </rdf:Description>
          </rdf:RDF>
        </annotation>
            </species>
      <species id="bigg_3ohcoa_i" initialConcentration="1" charge="-4" name="3-oxohexanoyl-CoA" metaid="_8a5eb3fe_dbae_461b_92aa_972fa2ba196a" sboTerm="SBO:0000247" compartment="i">
        <notes>
          <body xmlns="http://www.w3.org/1999/xhtml">
                <p>BIGG: 3ohcoa</p>
                    <p>BIOPATH: 3-Oxohexanoyl-CoA</p>
                    <p>CHARGE: -4</p>
                    <p>CHEBI: 27648, 1641, 20172, 62418</p>
                    <p>FORMULA: C27H40N7O18P3S</p>
                    <p>HMDB: HMDB03943</p>
                    <p>INCHI: InChI=1S/C27H44N7O18P3S/c1-4-5-15(35)10-18(37)56-9-8-29-17(36)6-7-30-25(40)22(39)27(2,3)12-49-55(46,47)52-54(44,45)48-11-16-21(51-53(41,42)43)20(38)26(50-16)34-14-33-19-23(28)31-13-32-24(19)34/h13-14,16,20-22,26,38-39H,4-12H2,1-3H3,(H,29,36)(H,30,40)(H,44,45)(H,46,47)(H2,28,31,32)(H2,41,42,43)/p-4/t16-,20-,21-,22+,26-/m1/s1</p>
                    <p>KEGG: C05269</p>
                    <p>MXNREF: MNXM717</p>
                    <p>REACTOME: 77320</p>
                    <p>SEED: cpd03123</p>
                    <p>SMILES: CCCC(=O)CC(=O)SCCNC(=O)CCNC(=O)[C@H](O)C(C)(C)COP([O-])(=O)OP([O-])(=O)OC[C@H]1O[C@H]([C@H](O)[C@@H]1OP([O-])([O-])=O)N1C=NC2=C(N)N=CN=C12</p>
                    </body>
          
        </notes>
        <annotation>
          <rdf:RDF xmlns:rdf="http://www.w3.org/1999/02/22-rdf-syntax-ns#" xmlns:bqmodel="http://biomodels.net/model-qualifiers/" xmlns:bqbiol="http://biomodels.net/biology-qualifiers/">
            <rdf:Description rdf:about="#_8a5eb3fe_dbae_461b_92aa_972fa2ba196a">
              <bqbiol:is>
                <rdf:Bag>
                  <rdf:li rdf:resource="urn:miriam:chebi:CHEBI%3A27648"/>
                  <rdf:li rdf:resource="urn:miriam:chebi:CHEBI%3A62418"/>
                </rdf:Bag>
              </bqbiol:is>
            </rdf:Description>
          </rdf:RDF>
        </annotation>
            </species>
      <species id="bigg_btcoa_i" initialConcentration="1" charge="-4" name="butanoyl-CoA" metaid="_1ace800d_b335_4d3e_a8d0_4c1c29727138" sboTerm="SBO:0000247" compartment="i">
        <notes>
          <body xmlns="http://www.w3.org/1999/xhtml">
                <p>BIGG: btcoa</p>
                    <p>BIOPATH: Butanoyl-CoA</p>
                    <p>BRENDA: BG71589</p>
                    <p>CHARGE: -4</p>
                    <p>CHEBI: 15517, 13926, 3235, 22953, 22973, 22954, 57371</p>
                    <p>FORMULA: C25H38N7O17P3S</p>
                    <p>HMDB: HMDB01088</p>
                    <p>INCHI: InChI=1S/C25H42N7O17P3S/c1-4-5-16(34)53-9-8-27-15(33)6-7-28-23(37)20(36)25(2,3)11-46-52(43,44)49-51(41,42)45-10-14-19(48-50(38,39)40)18(35)24(47-14)32-13-31-17-21(26)29-12-30-22(17)32/h12-14,18-20,24,35-36H,4-11H2,1-3H3,(H,27,33)(H,28,37)(H,41,42)(H,43,44)(H2,26,29,30)(H2,38,39,40)/p-4/t14-,18-,19-,20+,24-/m1/s1</p>
                    <p>KEGG: C00136</p>
                    <p>METACYC: BUTYRYL-COA</p>
                    <p>MXNREF: MNXM233</p>
                    <p>REACTOME: 77318</p>
                    <p>SEED: cpd00120</p>
                    <p>SMILES: CCCC(=O)SCCNC(=O)CCNC(=O)[C@H](O)C(C)(C)COP([O-])(=O)OP([O-])(=O)OC[C@H]1O[C@H]([C@H](O)[C@@H]1OP([O-])([O-])=O)N1C=NC2=C(N)N=CN=C12</p>
                    </body>
          
        </notes>
        <annotation>
          <rdf:RDF xmlns:rdf="http://www.w3.org/1999/02/22-rdf-syntax-ns#" xmlns:bqmodel="http://biomodels.net/model-qualifiers/" xmlns:bqbiol="http://biomodels.net/biology-qualifiers/">
            <rdf:Description rdf:about="#_1ace800d_b335_4d3e_a8d0_4c1c29727138">
              <bqbiol:is>
                <rdf:Bag>
                  <rdf:li rdf:resource="urn:miriam:chebi:CHEBI%3A15517"/>
                  <rdf:li rdf:resource="urn:miriam:chebi:CHEBI%3A22954"/>
                  <rdf:li rdf:resource="urn:miriam:chebi:CHEBI%3A57371"/>
                </rdf:Bag>
              </bqbiol:is>
            </rdf:Description>
          </rdf:RDF>
        </annotation>
            </species>
      <species id="MMP1212_i" initialConcentration="1" name="Putative uncharacterized protein MMP1212" metaid="_d5ce284c_20b2_48c0_acfe_eebbe91cb4a5" boundaryCondition="true" sboTerm="SBO:0000252" compartment="i">
        <annotation>
          <rdf:RDF xmlns:rdf="http://www.w3.org/1999/02/22-rdf-syntax-ns#" xmlns:bqmodel="http://biomodels.net/model-qualifiers/" xmlns:bqbiol="http://biomodels.net/biology-qualifiers/">
            <rdf:Description rdf:about="#_d5ce284c_20b2_48c0_acfe_eebbe91cb4a5">
              <bqbiol:isEncodedBy>
                <rdf:Bag>
                  <rdf:li rdf:resource="urn:miriam:kegg.genes:mmp%3AMMP1212"/>
                </rdf:Bag>
              </bqbiol:isEncodedBy>
              <bqbiol:is>
                <rdf:Bag>
                  <rdf:li rdf:resource="urn:miriam:uniprot:Q6LXY2"/>
                </rdf:Bag>
              </bqbiol:is>
            </rdf:Description>
          </rdf:RDF>
        </annotation>
            </species>
      <species id="MNXM277_i" initialConcentration="1" name="aldehyde" metaid="_d0d69e32_263b_48b8_8c0a_77a012a02ee6" sboTerm="SBO:0000247" compartment="i">
        <notes>
          <body xmlns="http://www.w3.org/1999/xhtml">
                <p>BIOPATH: Aldehyde</p>
                    <p>BRENDA: BG92964</p>
                    <p>CHEBI: 17478, 13753, 2554, 8750, 22291, 13805, 13432, 13806</p>
                    <p>FORMULA: CHOR</p>
                    <p>INCHI:</p>
                    <p>KEGG: C00071</p>
                    <p>METACYC: Aldehydes</p>
                    <p>MXNREF: MNXM277</p>
                    <p>SEED: cpd11616</p>
                    <p>SMILES: [*]C=O</p>
                    </body>
          
        </notes>
        <annotation>
          <rdf:RDF xmlns:rdf="http://www.w3.org/1999/02/22-rdf-syntax-ns#" xmlns:bqmodel="http://biomodels.net/model-qualifiers/" xmlns:bqbiol="http://biomodels.net/biology-qualifiers/">
            <rdf:Description rdf:about="#_d0d69e32_263b_48b8_8c0a_77a012a02ee6">
              <bqbiol:is>
                <rdf:Bag>
                  <rdf:li rdf:resource="urn:miriam:chebi:CHEBI%3A17478"/>
                </rdf:Bag>
              </bqbiol:is>
            </rdf:Description>
          </rdf:RDF>
        </annotation>
            </species>
      <species id="MNXM832_i" initialConcentration="1" name="a primary alcohol" metaid="_7a43bcbf_921e_46f8_be38_887e46542985" sboTerm="SBO:0000247" compartment="i">
        <notes>
          <body xmlns="http://www.w3.org/1999/xhtml">
                <p>BIOPATH: 1-Alcohol, ROH</p>
                    <p>BRENDA: BG92963, BG93131</p>
                    <p>CHEBI: 15734, 26262, 13676, 8406, 14887, 57489, 18076</p>
                    <p>FORMULA: CH3OR</p>
                    <p>INCHI:</p>
                    <p>KEGG: C00069, C00226, C00778, C01335</p>
                    <p>METACYC: Alcohols, Primary-Alcohols</p>
                    <p>MXNREF: MNXM832</p>
                    <p>SEED: cpd00057, cpd00195, cpd11750, cpd11848</p>
                    <p>SMILES: OC[*]</p>
                    </body>
          
        </notes>
        <annotation>
          <rdf:RDF xmlns:rdf="http://www.w3.org/1999/02/22-rdf-syntax-ns#" xmlns:bqmodel="http://biomodels.net/model-qualifiers/" xmlns:bqbiol="http://biomodels.net/biology-qualifiers/">
            <rdf:Description rdf:about="#_7a43bcbf_921e_46f8_be38_887e46542985">
              <bqbiol:is>
                <rdf:Bag>
                  <rdf:li rdf:resource="urn:miriam:chebi:CHEBI%3A15734"/>
                  <rdf:li rdf:resource="urn:miriam:chebi:CHEBI%3A18076"/>
                </rdf:Bag>
              </bqbiol:is>
            </rdf:Description>
          </rdf:RDF>
        </annotation>
            </species>
      <species id="bigg_aacoa_i" initialConcentration="1" charge="-4" name="acetoacetyl-CoA(4-)" metaid="_0a78060e_225b_4149_b82c_2ad8ca2dfc73" sboTerm="SBO:0000247" compartment="i">
        <notes>
          <body xmlns="http://www.w3.org/1999/xhtml">
                <p>BIGG: aacoa</p>
                    <p>BIOPATH: Acetoacetyl-CoA</p>
                    <p>BRENDA: BG13538</p>
                    <p>CHARGE: -4</p>
                    <p>CHEBI: 15345, 41333, 13706, 11756, 22173, 2392, 57286</p>
                    <p>FORMULA: C25H36N7O18P3S</p>
                    <p>HMDB: HMDB01484, HMDB11665</p>
                    <p>INCHI: InChI=1S/C25H40N7O18P3S/c1-13(33)8-16(35)54-7-6-27-15(34)4-5-28-23(38)20(37)25(2,3)10-47-53(44,45)50-52(42,43)46-9-14-19(49-51(39,40)41)18(36)24(48-14)32-12-31-17-21(26)29-11-30-22(17)32/h11-12,14,18-20,24,36-37H,4-10H2,1-3H3,(H,27,34)(H,28,38)(H,42,43)(H,44,45)(H2,26,29,30)(H2,39,40,41)/p-4/t14-,18-,19-,20+,24-/m1/s1</p>
                    <p>KEGG: C00332</p>
                    <p>MXNREF: MNXM133</p>
                    <p>REACTOME: 191293, 73871</p>
                    <p>SEED: cpd00279</p>
                    <p>SMILES: CC(=O)CC(=O)SCCNC(=O)CCNC(=O)[C@H](O)C(C)(C)COP([O-])(=O)OP([O-])(=O)OC[C@H]1O[C@H]([C@H](O)[C@@H]1OP([O-])([O-])=O)N1C=NC2=C(N)N=CN=C12</p>
                    <p>UPA: UPC00332</p>
                    </body>
          
        </notes>
        <annotation>
          <rdf:RDF xmlns:rdf="http://www.w3.org/1999/02/22-rdf-syntax-ns#" xmlns:bqmodel="http://biomodels.net/model-qualifiers/" xmlns:bqbiol="http://biomodels.net/biology-qualifiers/">
            <rdf:Description rdf:about="#_0a78060e_225b_4149_b82c_2ad8ca2dfc73">
              <bqbiol:is>
                <rdf:Bag>
                  <rdf:li rdf:resource="urn:miriam:chebi:CHEBI%3A15345"/>
                  <rdf:li rdf:resource="urn:miriam:chebi:CHEBI%3A57286"/>
                </rdf:Bag>
              </bqbiol:is>
            </rdf:Description>
          </rdf:RDF>
        </annotation>
            </species>
      <species id="bigg_hmgcoa_i" initialConcentration="1" charge="-5" name="(3S)-3-hydroxy-3-methylglutaryl-CoA(5-)" metaid="_c0276433_3be0_4a0c_9383_5de3f57c7379" sboTerm="SBO:0000247" compartment="i">
        <notes>
          <body xmlns="http://www.w3.org/1999/xhtml">
                <p>BIGG: hmgcoa</p>
                    <p>BIOPATH: (S)-3-Hydroxy-3-methylglutaryl-CoA</p>
                    <p>BRENDA: BG48357, BG48364, BG99265</p>
                    <p>CHARGE: -5</p>
                    <p>CHEBI: 11814, 15467, 392, 18747, 61659, 11045, 43074</p>
                    <p>FORMULA: C27H39N7O20P3S</p>
                    <p>HMDB: HMDB01375</p>
                    <p>INCHI: InChI=1S/C27H44N7O20P3S/c1-26(2,21(40)24(41)30-5-4-15(35)29-6-7-58-17(38)9-27(3,42)8-16(36)37)11-51-57(48,49)54-56(46,47)50-10-14-20(53-55(43,44)45)19(39)25(52-14)34-13-33-18-22(28)31-12-32-23(18)34/h12-14,19-21,25,39-40,42H,4-11H2,1-3H3,(H,29,35)(H,30,41)(H,36,37)(H,46,47)(H,48,49)(H2,28,31,32)(H2,43,44,45)/p-5/t14-,19-,20-,21+,25-,27+/m1/s1</p>
                    <p>KEGG: C00356</p>
                    <p>LIPIDMAPS: LMFA07050028</p>
                    <p>METACYC: 3-HYDROXY-3-METHYL-GLUTARYL-COA</p>
                    <p>MXNREF: MNXM197</p>
                    <p>REACTOME: 191374, 70784, 73917</p>
                    <p>SEED: cpd00292</p>
                    <p>SMILES: C[C@](O)(CC([O-])=O)CC(=O)SCCNC(=O)CCNC(=O)[C@H](O)C(C)(C)COP([O-])(=O)OP([O-])(=O)OC[C@H]1O[C@H]([C@H](O)[C@@H]1OP([O-])([O-])=O)N1C=NC2=C(N)N=CN=C12</p>
                    <p>UPA: UPC00356</p>
                    </body>
          
        </notes>
        <annotation>
          <rdf:RDF xmlns:rdf="http://www.w3.org/1999/02/22-rdf-syntax-ns#" xmlns:bqmodel="http://biomodels.net/model-qualifiers/" xmlns:bqbiol="http://biomodels.net/biology-qualifiers/">
            <rdf:Description rdf:about="#_c0276433_3be0_4a0c_9383_5de3f57c7379">
              <bqbiol:is>
                <rdf:Bag>
                  <rdf:li rdf:resource="urn:miriam:chebi:CHEBI%3A11814"/>
                  <rdf:li rdf:resource="urn:miriam:chebi:CHEBI%3A15467"/>
                  <rdf:li rdf:resource="urn:miriam:chebi:CHEBI%3A43074"/>
                </rdf:Bag>
              </bqbiol:is>
            </rdf:Description>
          </rdf:RDF>
        </annotation>
            </species>
      <species id="MMP1211_i" initialConcentration="1" name="UPF0219 protein MMP1211" metaid="_4e33c72d_4193_4cd2_abd0_083a092c3062" boundaryCondition="true" sboTerm="SBO:0000252" compartment="i">
        <annotation>
          <rdf:RDF xmlns:rdf="http://www.w3.org/1999/02/22-rdf-syntax-ns#" xmlns:bqmodel="http://biomodels.net/model-qualifiers/" xmlns:bqbiol="http://biomodels.net/biology-qualifiers/">
            <rdf:Description rdf:about="#_4e33c72d_4193_4cd2_abd0_083a092c3062">
              <bqbiol:isEncodedBy>
                <rdf:Bag>
                  <rdf:li rdf:resource="urn:miriam:kegg.genes:mmp%3AMMP1211"/>
                </rdf:Bag>
              </bqbiol:isEncodedBy>
              <bqbiol:is>
                <rdf:Bag>
                  <rdf:li rdf:resource="urn:miriam:uniprot:Q6LXY3"/>
                </rdf:Bag>
              </bqbiol:is>
            </rdf:Description>
          </rdf:RDF>
        </annotation>
            </species>
      <species id="MNXM5000_i" initialConcentration="1" charge="-1" name="4-Hydroxy-3-polyprenylbenzoate" metaid="_f3114ea4_1cb5_486d_9aa0_eaadfb50ed84" sboTerm="SBO:0000247" compartment="i">
        <notes>
          <body xmlns="http://www.w3.org/1999/xhtml">
                <p>CHARGE: -1</p>
                    <p>FORMULA: C12H14O3(C5H8)n</p>
                    <p>INCHI: InChI=1S/C17H22O3/c1-12(2)5-4-6-13(3)7-8-14-11-15(17(19)20)9-10-16(14)18/h5,7,9-11,18H,4,6,8H2,1-3H3,(H,19,20)/p-1/b13-7+</p>
                    <p>KEGG: C05848</p>
                    <p>MXNREF: MNXM5000</p>
                    <p>SMILES: CC(C)=CCC\C(C)=C\CC1=C(O)C=CC(=C1)C([O-])=O</p>
                    </body>
          
        </notes>
      </species>
      <species id="MNXM5489_i" initialConcentration="1" charge="0" name="2-Polyprenylphenol" metaid="_46d3149f_705f_48f9_9ef2_449f47d0a9a4" sboTerm="SBO:0000247" compartment="i">
        <notes>
          <body xmlns="http://www.w3.org/1999/xhtml">
                <p>CHARGE: 0</p>
                    <p>CHEBI: 1269</p>
                    <p>FORMULA: C11H14O(C5H8)n</p>
                    <p>INCHI: InChI=1S/C16H22O/c1-13(2)7-6-8-14(3)11-12-15-9-4-5-10-16(15)17/h4-5,7,9-11,17H,6,8,12H2,1-3H3/b14-11+</p>
                    <p>KEGG: C05807</p>
                    <p>MXNREF: MNXM5489</p>
                    <p>SMILES: CC(C)=CCC\C(C)=C\CC1=C(O)C=CC=C1</p>
                    </body>
          
        </notes>
        <annotation>
          <rdf:RDF xmlns:rdf="http://www.w3.org/1999/02/22-rdf-syntax-ns#" xmlns:bqmodel="http://biomodels.net/model-qualifiers/" xmlns:bqbiol="http://biomodels.net/biology-qualifiers/">
            <rdf:Description rdf:about="#_46d3149f_705f_48f9_9ef2_449f47d0a9a4">
              <bqbiol:is>
                <rdf:Bag>
                  <rdf:li rdf:resource="urn:miriam:chebi:CHEBI%3A1269"/>
                </rdf:Bag>
              </bqbiol:is>
            </rdf:Description>
          </rdf:RDF>
        </annotation>
            </species>
      <species id="MMP1552_i" initialConcentration="1" name="Flavoprotein:Phenylacrylic acid decarboxylase, 3-octaprenyl-4-hydroxybenzoate carboxy-lyase" metaid="_64976ad7_375a_4780_9d2d_e98d4e15911d" boundaryCondition="true" sboTerm="SBO:0000252" compartment="i">
        <annotation>
          <rdf:RDF xmlns:rdf="http://www.w3.org/1999/02/22-rdf-syntax-ns#" xmlns:bqmodel="http://biomodels.net/model-qualifiers/" xmlns:bqbiol="http://biomodels.net/biology-qualifiers/">
            <rdf:Description rdf:about="#_64976ad7_375a_4780_9d2d_e98d4e15911d">
              <bqbiol:isEncodedBy>
                <rdf:Bag>
                  <rdf:li rdf:resource="urn:miriam:kegg.genes:mmp%3AMMP1552"/>
                </rdf:Bag>
              </bqbiol:isEncodedBy>
              <bqbiol:is>
                <rdf:Bag>
                  <rdf:li rdf:resource="urn:miriam:uniprot:Q6LX02"/>
                </rdf:Bag>
              </bqbiol:is>
            </rdf:Description>
          </rdf:RDF>
        </annotation>
            </species>
      <species id="bigg_3ophb_i" initialConcentration="1" charge="-1" name="4-hydroxy-3-octaprenylbenzoate" metaid="_52191357_0a91_4851_8798_1c894b274199" sboTerm="SBO:0000247" compartment="i">
        <notes>
          <body xmlns="http://www.w3.org/1999/xhtml">
                <p>BIGG: 3ophb</p>
                    <p>CHARGE: -1</p>
                    <p>CHEBI: 1617, 50116</p>
                    <p>FORMULA: C47H69O3</p>
                    <p>INCHI: InChI=1S/C47H70O3/c1-36(2)17-10-18-37(3)19-11-20-38(4)21-12-22-39(5)23-13-24-40(6)25-14-26-41(7)27-15-28-42(8)29-16-30-43(9)31-32-44-35-45(47(49)50)33-34-46(44)48/h17,19,21,23,25,27,29,31,33-35,48H,10-16,18,20,22,24,26,28,30,32H2,1-9H3,(H,49,50)/p-1/b37-19+,38-21+,39-23+,40-25+,41-27+,42-29+,43-31+</p>
                    <p>KEGG: C05809</p>
                    <p>METACYC: 3-OCTAPRENYL-4-HYDROXYBENZOATE</p>
                    <p>MXNREF: MNXM2195</p>
                    <p>SEED: cpd03443</p>
                    <p>SMILES: CC(C)=CCC\C(C)=C\CC\C(C)=C\CC\C(C)=C\CC\C(C)=C\CC\C(C)=C\CC\C(C)=C\CC\C(C)=C\CC1=CC(=CC=C1O)C([O-])=O</p>
                    </body>
          
        </notes>
        <annotation>
          <rdf:RDF xmlns:rdf="http://www.w3.org/1999/02/22-rdf-syntax-ns#" xmlns:bqmodel="http://biomodels.net/model-qualifiers/" xmlns:bqbiol="http://biomodels.net/biology-qualifiers/">
            <rdf:Description rdf:about="#_52191357_0a91_4851_8798_1c894b274199">
              <bqbiol:is>
                <rdf:Bag>
                  <rdf:li rdf:resource="urn:miriam:chebi:CHEBI%3A1617"/>
                  <rdf:li rdf:resource="urn:miriam:chebi:CHEBI%3A50116"/>
                </rdf:Bag>
              </bqbiol:is>
            </rdf:Description>
          </rdf:RDF>
        </annotation>
            </species>
      <species id="bigg_2oph_i" initialConcentration="1" charge="0" name="2-octaprenylphenol" metaid="_787096bc_4f40_47de_9a3f_acfb52e7cd14" sboTerm="SBO:0000247" compartment="i">
        <notes>
          <body xmlns="http://www.w3.org/1999/xhtml">
                <p>BIGG: 2oph</p>
                    <p>CHARGE: 0</p>
                    <p>CHEBI: 40407, 40398, 1236</p>
                    <p>FORMULA: C46H70O</p>
                    <p>INCHI: InChI=1S/C46H70O/c1-37(2)19-12-20-38(3)21-13-22-39(4)23-14-24-40(5)25-15-26-41(6)27-16-28-42(7)29-17-30-43(8)31-18-32-44(9)35-36-45-33-10-11-34-46(45)47/h10-11,19,21,23,25,27,29,31,33-35,47H,12-18,20,22,24,26,28,30,32,36H2,1-9H3/b38-21+,39-23+,40-25+,41-27+,42-29+,43-31+,44-35+</p>
                    <p>KEGG: C05810</p>
                    <p>METACYC: 2-OCTAPRENYLPHENOL</p>
                    <p>MXNREF: MNXM1886</p>
                    <p>SEED: cpd03444</p>
                    <p>SMILES: CC(C)=CCC\C(C)=C\CC\C(C)=C\CC\C(C)=C\CC\C(C)=C\CC\C(C)=C\CC\C(C)=C\CC\C(C)=C\CC1=C(O)C=CC=C1</p>
                    </body>
          
        </notes>
        <annotation>
          <rdf:RDF xmlns:rdf="http://www.w3.org/1999/02/22-rdf-syntax-ns#" xmlns:bqmodel="http://biomodels.net/model-qualifiers/" xmlns:bqbiol="http://biomodels.net/biology-qualifiers/">
            <rdf:Description rdf:about="#_787096bc_4f40_47de_9a3f_acfb52e7cd14">
              <bqbiol:is>
                <rdf:Bag>
                  <rdf:li rdf:resource="urn:miriam:chebi:CHEBI%3A40407"/>
                </rdf:Bag>
              </bqbiol:is>
            </rdf:Description>
          </rdf:RDF>
        </annotation>
            </species>
      <species id="bigg_4hbz_i" initialConcentration="1" charge="-1" name="4-hydroxybenzoate" metaid="_eaa1e3e7_9982_4438_b8a3_ec0b5efd12ef" sboTerm="SBO:0000247" compartment="i">
        <notes>
          <body xmlns="http://www.w3.org/1999/xhtml">
                <p>BIGG: 4hbz</p>
                    <p>BIOPATH: 4-Hydroxybenzoate</p>
                    <p>BRENDA: BG36353</p>
                    <p>CHARGE: -1</p>
                    <p>CHEBI: 17879, 12003, 20397, 30763, 44949, 1858, 20398, 50778</p>
                    <p>FORMULA: C7H5O3</p>
                    <p>HMDB: HMDB00500</p>
                    <p>INCHI: InChI=1S/C7H6O3/c8-6-3-1-5(2-4-6)7(9)10/h1-4,8H,(H,9,10)/p-1</p>
                    <p>KEGG: C00156</p>
                    <p>METACYC: 4-hydroxybenzoate</p>
                    <p>MXNREF: MNXM164</p>
                    <p>SEED: cpd00136</p>
                    <p>SMILES: OC1=CC=C(C=C1)C([O-])=O</p>
                    <p>UPA: UPC00156</p>
                    </body>
          
        </notes>
        <annotation>
          <rdf:RDF xmlns:rdf="http://www.w3.org/1999/02/22-rdf-syntax-ns#" xmlns:bqmodel="http://biomodels.net/model-qualifiers/" xmlns:bqbiol="http://biomodels.net/biology-qualifiers/">
            <rdf:Description rdf:about="#_eaa1e3e7_9982_4438_b8a3_ec0b5efd12ef">
              <bqbiol:is>
                <rdf:Bag>
                  <rdf:li rdf:resource="urn:miriam:chebi:CHEBI%3A17879"/>
                  <rdf:li rdf:resource="urn:miriam:chebi:CHEBI%3A30763"/>
                  <rdf:li rdf:resource="urn:miriam:chebi:CHEBI%3A50778"/>
                </rdf:Bag>
              </bqbiol:is>
            </rdf:Description>
          </rdf:RDF>
        </annotation>
            </species>
      <species id="MNXM8275_i" initialConcentration="1" charge="-2" name="all-trans-Polyprenyl diphosphate" metaid="_8ebb6616_6116_48c6_80c2_5ff753150bd8" sboTerm="SBO:0000247" compartment="i">
        <notes>
          <body xmlns="http://www.w3.org/1999/xhtml">
                <p>CHARGE: -2</p>
                    <p>FORMULA: C5H12O7P2(C5H8)n</p>
                    <p>INCHI: InChI=1S/C10H20O7P2/c1-9(2)5-4-6-10(3)7-8-16-19(14,15)17-18(11,12)13/h5,7H,4,6,8H2,1-3H3,(H,14,15)(H2,11,12,13)/p-2/b10-7+</p>
                    <p>KEGG: C05847</p>
                    <p>MXNREF: MNXM8275</p>
                    <p>SMILES: CC(C)=CCC\C(C)=C\COP([O-])(=O)OP(O)([O-])=O</p>
                    </body>
          
        </notes>
      </species>
      <species id="MMP1677_i" initialConcentration="1" name="Digeranylgeranylglyceryl phosphate synthase" metaid="_3e3834a3_6e86_4148_8af6_06eba220928a" boundaryCondition="true" sboTerm="SBO:0000252" compartment="i">
        <annotation>
          <rdf:RDF xmlns:rdf="http://www.w3.org/1999/02/22-rdf-syntax-ns#" xmlns:bqmodel="http://biomodels.net/model-qualifiers/" xmlns:bqbiol="http://biomodels.net/biology-qualifiers/">
            <rdf:Description rdf:about="#_3e3834a3_6e86_4148_8af6_06eba220928a">
              <bqbiol:isEncodedBy>
                <rdf:Bag>
                  <rdf:li rdf:resource="urn:miriam:kegg.genes:mmp%3AMMP1677"/>
                </rdf:Bag>
              </bqbiol:isEncodedBy>
              <bqbiol:is>
                <rdf:Bag>
                  <rdf:li rdf:resource="urn:miriam:uniprot:Q6LWN2"/>
                </rdf:Bag>
              </bqbiol:is>
            </rdf:Description>
          </rdf:RDF>
        </annotation>
            </species>
      <species id="bigg_octdp_i" initialConcentration="1" charge="-3" name="all-trans-Octaprenyl diphosphate" metaid="_095ec4a9_b699_4bd8_9f4a_a3ee4ec15960" sboTerm="SBO:0000247" compartment="i">
        <notes>
          <body xmlns="http://www.w3.org/1999/xhtml">
                <p>BIGG: octdp</p>
                    <p>BRENDA: BG18256</p>
                    <p>CHARGE: -3</p>
                    <p>CHEBI: 16275, 44585, 10194, 12781, 22346, 53045, 57711</p>
                    <p>FORMULA: C40H65O7P2</p>
                    <p>HMDB: HMDB01094</p>
                    <p>INCHI:</p>
                    <p>KEGG: C04146</p>
                    <p>LIPIDMAPS: LMPR01070226</p>
                    <p>METACYC: OCTAPRENYL-DIPHOSPHATE</p>
                    <p>MXNREF: MNXM811</p>
                    <p>SEED: cpd02557</p>
                    <p>SMILES:</p>
                    <p>UPA: UPC04146</p>
                    </body>
          
        </notes>
        <annotation>
          <rdf:RDF xmlns:rdf="http://www.w3.org/1999/02/22-rdf-syntax-ns#" xmlns:bqmodel="http://biomodels.net/model-qualifiers/" xmlns:bqbiol="http://biomodels.net/biology-qualifiers/">
            <rdf:Description rdf:about="#_095ec4a9_b699_4bd8_9f4a_a3ee4ec15960">
              <bqbiol:is>
                <rdf:Bag>
                  <rdf:li rdf:resource="urn:miriam:chebi:CHEBI%3A16275"/>
                  <rdf:li rdf:resource="urn:miriam:chebi:CHEBI%3A53045"/>
                  <rdf:li rdf:resource="urn:miriam:chebi:CHEBI%3A57711"/>
                </rdf:Bag>
              </bqbiol:is>
            </rdf:Description>
          </rdf:RDF>
        </annotation>
            </species>
      <species id="bigg_gln_L_i" initialConcentration="1" charge="0" name="L-glutamine zwitterion" metaid="_d744a95b_6ed3_49a7_b494_4785497cc557" sboTerm="SBO:0000247" compartment="i">
        <notes>
          <body xmlns="http://www.w3.org/1999/xhtml">
                <p>BIGG: gln-L</p>
                    <p>BIOPATH: L-Glutamine</p>
                    <p>BRENDA: BG20287</p>
                    <p>CHARGE: 0</p>
                    <p>CHEBI: 18050, 42814, 42812, 6227, 42943, 13110, 21308, 42899, 32665, 32666, 58359</p>
                    <p>FORMULA: C5H10N2O3</p>
                    <p>HMDB: HMDB00641</p>
                    <p>INCHI: InChI=1S/C5H10N2O3/c6-3(5(9)10)1-2-4(7)8/h3H,1-2,6H2,(H2,7,8)(H,9,10)/t3-/m0/s1</p>
                    <p>KEGG: C00064, D00015</p>
                    <p>METACYC: GLN</p>
                    <p>MXNREF: MNXM37</p>
                    <p>REACTOME: 29472, 212615, 113522</p>
                    <p>SEED: cpd00053</p>
                    <p>SMILES: NC(=O)CC[C@H]([NH3+])C([O-])=O</p>
                    <p>UPA: UPC00064</p>
                    </body>
          
        </notes>
        <annotation>
          <rdf:RDF xmlns:rdf="http://www.w3.org/1999/02/22-rdf-syntax-ns#" xmlns:bqmodel="http://biomodels.net/model-qualifiers/" xmlns:bqbiol="http://biomodels.net/biology-qualifiers/">
            <rdf:Description rdf:about="#_d744a95b_6ed3_49a7_b494_4785497cc557">
              <bqbiol:is>
                <rdf:Bag>
                  <rdf:li rdf:resource="urn:miriam:chebi:CHEBI%3A18050"/>
                  <rdf:li rdf:resource="urn:miriam:chebi:CHEBI%3A32665"/>
                  <rdf:li rdf:resource="urn:miriam:chebi:CHEBI%3A32666"/>
                  <rdf:li rdf:resource="urn:miriam:chebi:CHEBI%3A58359"/>
                </rdf:Bag>
              </bqbiol:is>
            </rdf:Description>
          </rdf:RDF>
        </annotation>
            </species>
      <species id="bigg_pram_i" initialConcentration="1" charge="-1" name="5-phosphonato-D-ribosylaminium(1-)" metaid="_054980e8_bcfe_43c8_ae95_d0e628431e93" sboTerm="SBO:0000247" compartment="i">
        <notes>
          <body xmlns="http://www.w3.org/1999/xhtml">
                <p>BIGG: pram</p>
                    <p>BIOPATH: 5-prime-Phospho-beta-D-ribosylamine</p>
                    <p>BRENDA: BG20660</p>
                    <p>CHARGE: -1</p>
                    <p>CHEBI: 17284, 12162, 12165, 37737, 20626, 2123, 12161, 42834, 58089, 58681</p>
                    <p>FORMULA: C5H11NO7P</p>
                    <p>HMDB: HMDB01128, HMDB02347</p>
                    <p>INCHI: InChI=1S/C5H12NO7P/c6-5-4(8)3(7)2(13-5)1-12-14(9,10)11/h2-5,7-8H,1,6H2,(H2,9,10,11)/p-1/t2-,3-,4-,5?/m1/s1</p>
                    <p>KEGG: C03090</p>
                    <p>METACYC: 5-P-BETA-D-RIBOSYL-AMINE</p>
                    <p>MXNREF: MNXM488</p>
                    <p>REACTOME: 111292</p>
                    <p>SEED: cpd01982</p>
                    <p>SMILES: [NH3+]C1O[C@H](COP([O-])([O-])=O)[C@@H](O)[C@H]1O</p>
                    <p>UPA: UPC03090</p>
                    </body>
          
        </notes>
        <annotation>
          <rdf:RDF xmlns:rdf="http://www.w3.org/1999/02/22-rdf-syntax-ns#" xmlns:bqmodel="http://biomodels.net/model-qualifiers/" xmlns:bqbiol="http://biomodels.net/biology-qualifiers/">
            <rdf:Description rdf:about="#_054980e8_bcfe_43c8_ae95_d0e628431e93">
              <bqbiol:is>
                <rdf:Bag>
                  <rdf:li rdf:resource="urn:miriam:chebi:CHEBI%3A17284"/>
                  <rdf:li rdf:resource="urn:miriam:chebi:CHEBI%3A37737"/>
                  <rdf:li rdf:resource="urn:miriam:chebi:CHEBI%3A58089"/>
                  <rdf:li rdf:resource="urn:miriam:chebi:CHEBI%3A58681"/>
                </rdf:Bag>
              </bqbiol:is>
            </rdf:Description>
          </rdf:RDF>
        </annotation>
            </species>
      <species id="bigg_glu_L_i" initialConcentration="1" charge="-1" name="L-glutamate" metaid="_7392c372_f5b3_4c92_ac3a_68854e05deda" sboTerm="SBO:0000247" compartment="i">
        <notes>
          <body xmlns="http://www.w3.org/1999/xhtml">
                <p>BIGG: glu-L</p>
                    <p>BIOPATH: L-Glutamate</p>
                    <p>BRENDA: BG21361</p>
                    <p>CHARGE: -1</p>
                    <p>CHEBI: 16015, 6224, 42825, 21304, 29972, 29985, 21301, 13107, 29988</p>
                    <p>FORMULA: C5H8NO4</p>
                    <p>HMDB: HMDB00148</p>
                    <p>INCHI: InChI=1S/C5H9NO4/c6-3(5(9)10)1-2-4(7)8/h3H,1-2,6H2,(H,7,8)(H,9,10)/p-1/t3-/m0/s1</p>
                    <p>KEGG: C00025, D00007, D04480</p>
                    <p>METACYC: GLT</p>
                    <p>MXNREF: MNXM89557</p>
                    <p>REACTOME: 29404, 428614, 210382, 113552</p>
                    <p>SEED: cpd00023</p>
                    <p>SMILES: [NH3+][C@@H](CCC([O-])=O)C([O-])=O</p>
                    <p>UPA: UPC00025</p>
                    </body>
          
        </notes>
        <annotation>
          <rdf:RDF xmlns:rdf="http://www.w3.org/1999/02/22-rdf-syntax-ns#" xmlns:bqmodel="http://biomodels.net/model-qualifiers/" xmlns:bqbiol="http://biomodels.net/biology-qualifiers/">
            <rdf:Description rdf:about="#_7392c372_f5b3_4c92_ac3a_68854e05deda">
              <bqbiol:is>
                <rdf:Bag>
                  <rdf:li rdf:resource="urn:miriam:chebi:CHEBI%3A16015"/>
                  <rdf:li rdf:resource="urn:miriam:chebi:CHEBI%3A29972"/>
                  <rdf:li rdf:resource="urn:miriam:chebi:CHEBI%3A29985"/>
                  <rdf:li rdf:resource="urn:miriam:chebi:CHEBI%3A29988"/>
                </rdf:Bag>
              </bqbiol:is>
            </rdf:Description>
          </rdf:RDF>
        </annotation>
            </species>
      <species id="MMP1146_i" initialConcentration="1" name="Amidophosphoribosyltransferase" metaid="_7cbc0027_27c9_43cb_8e52_7ece56929aff" boundaryCondition="true" sboTerm="SBO:0000252" compartment="i">
        <annotation>
          <rdf:RDF xmlns:rdf="http://www.w3.org/1999/02/22-rdf-syntax-ns#" xmlns:bqmodel="http://biomodels.net/model-qualifiers/" xmlns:bqbiol="http://biomodels.net/biology-qualifiers/">
            <rdf:Description rdf:about="#_7cbc0027_27c9_43cb_8e52_7ece56929aff">
              <bqbiol:isEncodedBy>
                <rdf:Bag>
                  <rdf:li rdf:resource="urn:miriam:kegg.genes:mmp%3AMMP1146"/>
                </rdf:Bag>
              </bqbiol:isEncodedBy>
              <bqbiol:is>
                <rdf:Bag>
                  <rdf:li rdf:resource="urn:miriam:uniprot:Q6LY47"/>
                </rdf:Bag>
              </bqbiol:is>
            </rdf:Description>
          </rdf:RDF>
        </annotation>
            </species>
      <species id="bigg_gar_i" initialConcentration="1" charge="-1" name="N(1)-(5-phospho-D-ribosyl)glycinamide(1-)" metaid="_0c64dffb_781c_4e3d_8f34_8d8d57b4c04c" sboTerm="SBO:0000247" compartment="i">
        <notes>
          <body xmlns="http://www.w3.org/1999/xhtml">
                <p>BIGG: gar</p>
                    <p>BIOPATH: 5-prime-Phosphoribosyl-glycinamide</p>
                    <p>BRENDA: BG24489</p>
                    <p>CHARGE: -1</p>
                    <p>CHEBI: 18349, 12623, 20499, 1983, 24367, 58457</p>
                    <p>FORMULA: C7H14N2O8P</p>
                    <p>HMDB: HMDB02022</p>
                    <p>INCHI: InChI=1S/C7H15N2O8P/c8-1-4(10)9-7-6(12)5(11)3(17-7)2-16-18(13,14)15/h3,5-7,11-12H,1-2,8H2,(H,9,10)(H2,13,14,15)/p-1/t3-,5-,6-,7?/m1/s1</p>
                    <p>KEGG: C03838</p>
                    <p>METACYC: 5-PHOSPHO-RIBOSYL-GLYCINEAMIDE</p>
                    <p>MXNREF: MNXM463</p>
                    <p>REACTOME: 111338</p>
                    <p>SEED: cpd02394</p>
                    <p>SMILES: [NH3+]CC(=O)NC1O[C@H](COP([O-])([O-])=O)[C@@H](O)[C@H]1O</p>
                    <p>UPA: UPC03838</p>
                    </body>
          
        </notes>
        <annotation>
          <rdf:RDF xmlns:rdf="http://www.w3.org/1999/02/22-rdf-syntax-ns#" xmlns:bqmodel="http://biomodels.net/model-qualifiers/" xmlns:bqbiol="http://biomodels.net/biology-qualifiers/">
            <rdf:Description rdf:about="#_0c64dffb_781c_4e3d_8f34_8d8d57b4c04c">
              <bqbiol:is>
                <rdf:Bag>
                  <rdf:li rdf:resource="urn:miriam:chebi:CHEBI%3A18349"/>
                  <rdf:li rdf:resource="urn:miriam:chebi:CHEBI%3A24367"/>
                  <rdf:li rdf:resource="urn:miriam:chebi:CHEBI%3A58457"/>
                </rdf:Bag>
              </bqbiol:is>
            </rdf:Description>
          </rdf:RDF>
        </annotation>
            </species>
      <species id="bigg_gly_i" initialConcentration="1" charge="0" name="glycine" metaid="_c2a87ab3_7b1a_47fa_ba98_9c7cb15b2e11" sboTerm="SBO:0000247" compartment="i">
        <notes>
          <body xmlns="http://www.w3.org/1999/xhtml">
                <p>BIGG: gly</p>
                    <p>BIOPATH: Glycine</p>
                    <p>BRENDA: BG15491</p>
                    <p>CHARGE: 0</p>
                    <p>CHEBI: 15428, 5460, 42964, 14344, 10792, 24368, 29947, 42772, 29946, 13347, 32507, 32508, 57305</p>
                    <p>FORMULA: C2H5NO2</p>
                    <p>HMDB: HMDB00123</p>
                    <p>INCHI: InChI=1S/C2H5NO2/c3-1-2(4)5/h1,3H2,(H,4,5)</p>
                    <p>KEGG: C00037, D00011</p>
                    <p>METACYC: GLY</p>
                    <p>MXNREF: MNXM29</p>
                    <p>REACTOME: 193446, 159549, 29424, 266029, 113545</p>
                    <p>SEED: cpd00033</p>
                    <p>SMILES: [NH3+]CC([O-])=O</p>
                    <p>UPA: UPC00037</p>
                    </body>
          
        </notes>
        <annotation>
          <rdf:RDF xmlns:rdf="http://www.w3.org/1999/02/22-rdf-syntax-ns#" xmlns:bqmodel="http://biomodels.net/model-qualifiers/" xmlns:bqbiol="http://biomodels.net/biology-qualifiers/">
            <rdf:Description rdf:about="#_c2a87ab3_7b1a_47fa_ba98_9c7cb15b2e11">
              <bqbiol:is>
                <rdf:Bag>
                  <rdf:li rdf:resource="urn:miriam:chebi:CHEBI%3A15428"/>
                  <rdf:li rdf:resource="urn:miriam:chebi:CHEBI%3A29947"/>
                  <rdf:li rdf:resource="urn:miriam:chebi:CHEBI%3A32507"/>
                  <rdf:li rdf:resource="urn:miriam:chebi:CHEBI%3A32508"/>
                  <rdf:li rdf:resource="urn:miriam:chebi:CHEBI%3A57305"/>
                </rdf:Bag>
              </bqbiol:is>
            </rdf:Description>
          </rdf:RDF>
        </annotation>
            </species>
      <species id="MMP0392_i" initialConcentration="1" name="Phosphoribosylamine--glycine ligase" metaid="_927ad73a_5ed0_4bcf_ba0f_9c25b37c4df8" boundaryCondition="true" sboTerm="SBO:0000252" compartment="i">
        <annotation>
          <rdf:RDF xmlns:rdf="http://www.w3.org/1999/02/22-rdf-syntax-ns#" xmlns:bqmodel="http://biomodels.net/model-qualifiers/" xmlns:bqbiol="http://biomodels.net/biology-qualifiers/">
            <rdf:Description rdf:about="#_927ad73a_5ed0_4bcf_ba0f_9c25b37c4df8">
              <bqbiol:isEncodedBy>
                <rdf:Bag>
                  <rdf:li rdf:resource="urn:miriam:kegg.genes:mmp%3AMMP0392"/>
                </rdf:Bag>
              </bqbiol:isEncodedBy>
              <bqbiol:is>
                <rdf:Bag>
                  <rdf:li rdf:resource="urn:miriam:uniprot:Q6M079"/>
                </rdf:Bag>
              </bqbiol:is>
            </rdf:Description>
          </rdf:RDF>
        </annotation>
            </species>
      <species id="bigg_fgam_i" initialConcentration="1" charge="-2" name="N(2)-formyl-N(1)-(5-phospho-D-ribosyl)glycinamide(2-)" metaid="_351897dd_3bc7_4a26_882e_5bda1a7dc3cd" sboTerm="SBO:0000247" compartment="i">
        <notes>
          <body xmlns="http://www.w3.org/1999/xhtml">
                <p>BIGG: fgam</p>
                    <p>BIOPATH: 5-prime-Phosphoribosyl-N-formylglycinamide</p>
                    <p>BRENDA: BG25983</p>
                    <p>CHARGE: -2</p>
                    <p>CHEBI: 18272, 20498, 12635, 1982, 58426</p>
                    <p>FORMULA: C8H13N2O9P</p>
                    <p>HMDB: HMDB01308, HMDB06476</p>
                    <p>INCHI: InChI=1S/C8H15N2O9P/c11-3-9-1-5(12)10-8-7(14)6(13)4(19-8)2-18-20(15,16)17/h3-4,6-8,13-14H,1-2H2,(H,9,11)(H,10,12)(H2,15,16,17)/p-2/t4-,6-,7-,8?/m1/s1</p>
                    <p>KEGG: C04376</p>
                    <p>METACYC: 5-P-RIBOSYL-N-FORMYLGLYCINEAMIDE</p>
                    <p>MXNREF: MNXM453</p>
                    <p>REACTOME: 111354</p>
                    <p>SEED: cpd02678</p>
                    <p>SMILES: O[C@H]1[C@@H](O)C(NC(=O)CNC=O)O[C@@H]1COP([O-])([O-])=O</p>
                    <p>UPA: UPC04376</p>
                    </body>
          
        </notes>
        <annotation>
          <rdf:RDF xmlns:rdf="http://www.w3.org/1999/02/22-rdf-syntax-ns#" xmlns:bqmodel="http://biomodels.net/model-qualifiers/" xmlns:bqbiol="http://biomodels.net/biology-qualifiers/">
            <rdf:Description rdf:about="#_351897dd_3bc7_4a26_882e_5bda1a7dc3cd">
              <bqbiol:is>
                <rdf:Bag>
                  <rdf:li rdf:resource="urn:miriam:chebi:CHEBI%3A18272"/>
                  <rdf:li rdf:resource="urn:miriam:chebi:CHEBI%3A58426"/>
                </rdf:Bag>
              </bqbiol:is>
            </rdf:Description>
          </rdf:RDF>
        </annotation>
            </species>
      <species id="bigg_thf_i" initialConcentration="1" charge="-2" name="(6S)-5,6,7,8-tetrahydrofolate" metaid="_e7d44963_2f2d_42c1_b85c_0a6f4365e272" sboTerm="SBO:0000247" compartment="i">
        <notes>
          <body xmlns="http://www.w3.org/1999/xhtml">
                <p>BIGG: thf</p>
                    <p>BIOPATH: Tetrahydrofolate</p>
                    <p>BRENDA: BG9334, BG9336, BG9337</p>
                    <p>CHARGE: -2</p>
                    <p>CHEBI: 15635, 15220, 10931, 46069, 12075, 9482, 18606, 20506, 26907, 57453, 67016, 68437</p>
                    <p>FORMULA: C19H21N7O6</p>
                    <p>HMDB: HMDB01846</p>
                    <p>INCHI: InChI=1S/C19H23N7O6/c20-19-25-15-14(17(30)26-19)23-11(8-22-15)7-21-10-3-1-9(2-4-10)16(29)24-12(18(31)32)5-6-13(27)28/h1-4,11-12,21,23H,5-8H2,(H,24,29)(H,27,28)(H,31,32)(H4,20,22,25,26,30)/p-2/t11-,12-/m0/s1</p>
                    <p>KEGG: C00101</p>
                    <p>METACYC: THF</p>
                    <p>MXNREF: MNXM79</p>
                    <p>REACTOME: 200671, 111355</p>
                    <p>SEED: cpd00087</p>
                    <p>SMILES: NC1=NC2=C(N[C@@H](CNC3=CC=C(C=C3)C(=O)N[C@@H](CCC([O-])=O)C([O-])=O)CN2)C(=O)N1</p>
                    <p>UPA: UPC00101, UPX00054</p>
                    </body>
          
        </notes>
        <annotation>
          <rdf:RDF xmlns:rdf="http://www.w3.org/1999/02/22-rdf-syntax-ns#" xmlns:bqmodel="http://biomodels.net/model-qualifiers/" xmlns:bqbiol="http://biomodels.net/biology-qualifiers/">
            <rdf:Description rdf:about="#_e7d44963_2f2d_42c1_b85c_0a6f4365e272">
              <bqbiol:is>
                <rdf:Bag>
                  <rdf:li rdf:resource="urn:miriam:chebi:CHEBI%3A15635"/>
                  <rdf:li rdf:resource="urn:miriam:chebi:CHEBI%3A20506"/>
                  <rdf:li rdf:resource="urn:miriam:chebi:CHEBI%3A26907"/>
                  <rdf:li rdf:resource="urn:miriam:chebi:CHEBI%3A57453"/>
                  <rdf:li rdf:resource="urn:miriam:chebi:CHEBI%3A67016"/>
                  <rdf:li rdf:resource="urn:miriam:chebi:CHEBI%3A68437"/>
                </rdf:Bag>
              </bqbiol:is>
            </rdf:Description>
          </rdf:RDF>
        </annotation>
            </species>
      <species id="bigg_10fthf_i" initialConcentration="1" charge="-2" name="10-formyltetrahydrofolate(2-)" metaid="_399e4f83_0e00_46ff_9aab_1397ce25ff70" sboTerm="SBO:0000247" compartment="i">
        <notes>
          <body xmlns="http://www.w3.org/1999/xhtml">
                <p>BIGG: 10fthf</p>
                    <p>BIOPATH: 10-Formyl-5,6,7,8-tetrahydrofolate</p>
                    <p>BRENDA: BG36253</p>
                    <p>CHARGE: -2</p>
                    <p>CHEBI: 15637, 11304, 19109, 19108, 698, 57454</p>
                    <p>FORMULA: C20H21N7O7</p>
                    <p>HMDB: HMDB00972</p>
                    <p>INCHI: InChI=1S/C20H23N7O7/c21-20-25-16-15(18(32)26-20)23-11(7-22-16)8-27(9-28)12-3-1-10(2-4-12)17(31)24-13(19(33)34)5-6-14(29)30/h1-4,9,11,13,23H,5-8H2,(H,24,31)(H,29,30)(H,33,34)(H4,21,22,25,26,32)/p-2/t11-,13+/m1/s1</p>
                    <p>KEGG: C00234</p>
                    <p>METACYC: 10-FORMYL-THF</p>
                    <p>MXNREF: MNXM237</p>
                    <p>REACTOME: 419151</p>
                    <p>SEED: cpd00201</p>
                    <p>SMILES: NC1=NC2=C(N[C@@H](CN(C=O)C3=CC=C(C=C3)C(=O)N[C@@H](CCC([O-])=O)C([O-])=O)CN2)C(=O)N1</p>
                    <p>UPA: UPC00234</p>
                    </body>
          
        </notes>
        <annotation>
          <rdf:RDF xmlns:rdf="http://www.w3.org/1999/02/22-rdf-syntax-ns#" xmlns:bqmodel="http://biomodels.net/model-qualifiers/" xmlns:bqbiol="http://biomodels.net/biology-qualifiers/">
            <rdf:Description rdf:about="#_399e4f83_0e00_46ff_9aab_1397ce25ff70">
              <bqbiol:is>
                <rdf:Bag>
                  <rdf:li rdf:resource="urn:miriam:chebi:CHEBI%3A15637"/>
                  <rdf:li rdf:resource="urn:miriam:chebi:CHEBI%3A57454"/>
                </rdf:Bag>
              </bqbiol:is>
            </rdf:Description>
          </rdf:RDF>
        </annotation>
            </species>
      <species id="MMP0123_i" initialConcentration="1" name="Phosphoribosylglycinamide formyltransferase 2" metaid="_ec02fe71_cf77_4b1b_9f5c_318098eadb03" boundaryCondition="true" sboTerm="SBO:0000252" compartment="i">
        <annotation>
          <rdf:RDF xmlns:rdf="http://www.w3.org/1999/02/22-rdf-syntax-ns#" xmlns:bqmodel="http://biomodels.net/model-qualifiers/" xmlns:bqbiol="http://biomodels.net/biology-qualifiers/">
            <rdf:Description rdf:about="#_ec02fe71_cf77_4b1b_9f5c_318098eadb03">
              <bqbiol:isEncodedBy>
                <rdf:Bag>
                  <rdf:li rdf:resource="urn:miriam:kegg.genes:mmp%3AMMP0123"/>
                </rdf:Bag>
              </bqbiol:isEncodedBy>
              <bqbiol:is>
                <rdf:Bag>
                  <rdf:li rdf:resource="urn:miriam:uniprot:Q6M0Z5"/>
                </rdf:Bag>
              </bqbiol:is>
            </rdf:Description>
          </rdf:RDF>
        </annotation>
            </species>
      <species id="bigg_fpram_i" initialConcentration="1" charge="-2" name="2-(Formamido)-N1-(5-prime-phosphoribosyl)acetamidine" metaid="_f84aa268_6851_43ac_9fc4_c9c346a95b5b" sboTerm="SBO:0000247" compartment="i">
        <notes>
          <body xmlns="http://www.w3.org/1999/xhtml">
                <p>BIGG: fpram</p>
                    <p>BIOPATH: 2-(Formamido)-N1-(5-prime-phosphoribosyl)acetamidine</p>
                    <p>BRENDA: BG26126</p>
                    <p>CHARGE: -2</p>
                    <p>CHEBI: 18413, 11474, 971, 58478</p>
                    <p>FORMULA: C8H14N3O8P</p>
                    <p>HMDB: HMDB00999, HMDB02305</p>
                    <p>INCHI: InChI=1S/C8H16N3O8P/c9-5(1-10-3-12)11-8-7(14)6(13)4(19-8)2-18-20(15,16)17/h3-4,6-8,13-14H,1-2H2,(H2,9,11)(H,10,12)(H2,15,16,17)/p-2/t4-,6?,7?,8-/m1/s1</p>
                    <p>KEGG: C04640</p>
                    <p>METACYC: 5-PHOSPHORIBOSYL-N-FORMYLGLYCINEAMIDINE</p>
                    <p>MXNREF: MNXM568</p>
                    <p>REACTOME: 111369</p>
                    <p>SEED: cpd02826</p>
                    <p>SMILES: OC1C(O)[C@H](NC(=[NH2+])CNC=O)O[C@@H]1COP([O-])([O-])=O</p>
                    <p>UPA: UPC04640</p>
                    </body>
          
        </notes>
        <annotation>
          <rdf:RDF xmlns:rdf="http://www.w3.org/1999/02/22-rdf-syntax-ns#" xmlns:bqmodel="http://biomodels.net/model-qualifiers/" xmlns:bqbiol="http://biomodels.net/biology-qualifiers/">
            <rdf:Description rdf:about="#_f84aa268_6851_43ac_9fc4_c9c346a95b5b">
              <bqbiol:is>
                <rdf:Bag>
                  <rdf:li rdf:resource="urn:miriam:chebi:CHEBI%3A18413"/>
                  <rdf:li rdf:resource="urn:miriam:chebi:CHEBI%3A58478"/>
                </rdf:Bag>
              </bqbiol:is>
            </rdf:Description>
          </rdf:RDF>
        </annotation>
            </species>
      <species id="bigg_air_i" initialConcentration="1" charge="-1" name="5-amino-1-(5-phosphonato-D-ribosyl)imidazol-3-ium" metaid="_306bb0d6_2ddf_4169_9250_ff151c6690f7" sboTerm="SBO:0000247" compartment="i">
        <notes>
          <body xmlns="http://www.w3.org/1999/xhtml">
                <p>BIGG: air</p>
                    <p>BIOPATH: 5-prime-Phosphoribosyl-5-aminoimidazole</p>
                    <p>BRENDA: BG25911</p>
                    <p>CHARGE: -1</p>
                    <p>CHEBI: 28843, 18969, 12101, 2655, 58592</p>
                    <p>FORMULA: C8H13N3O7P</p>
                    <p>HMDB: HMDB01235, HMDB11609, HMDB02316</p>
                    <p>INCHI: InChI=1S/C8H14N3O7P/c9-5-1-10-3-11(5)8-7(13)6(12)4(18-8)2-17-19(14,15)16/h1,3-4,6-8,12-13H,2,9H2,(H2,14,15,16)/p-1/t4-,6-,7-,8?/m1/s1</p>
                    <p>KEGG: C03373</p>
                    <p>METACYC: 5-PHOSPHORIBOSYL-5-AMINOIMIDAZOLE</p>
                    <p>MXNREF: MNXM388</p>
                    <p>REACTOME: 111370</p>
                    <p>SEED: cpd02140</p>
                    <p>SMILES: NC1=C[NH+]=CN1C1O[C@H](COP([O-])([O-])=O)[C@@H](O)[C@H]1O</p>
                    <p>UPA: UPC03373</p>
                    </body>
          
        </notes>
        <annotation>
          <rdf:RDF xmlns:rdf="http://www.w3.org/1999/02/22-rdf-syntax-ns#" xmlns:bqmodel="http://biomodels.net/model-qualifiers/" xmlns:bqbiol="http://biomodels.net/biology-qualifiers/">
            <rdf:Description rdf:about="#_306bb0d6_2ddf_4169_9250_ff151c6690f7">
              <bqbiol:is>
                <rdf:Bag>
                  <rdf:li rdf:resource="urn:miriam:chebi:CHEBI%3A28843"/>
                  <rdf:li rdf:resource="urn:miriam:chebi:CHEBI%3A58592"/>
                </rdf:Bag>
              </bqbiol:is>
            </rdf:Description>
          </rdf:RDF>
        </annotation>
            </species>
      <species id="MMP0882_i" initialConcentration="1" name="Phosphoribosylformylglycinamidine cyclo-ligase" metaid="_e3ce4179_8843_4474_bb3e_f60f007edb30" boundaryCondition="true" sboTerm="SBO:0000252" compartment="i">
        <annotation>
          <rdf:RDF xmlns:rdf="http://www.w3.org/1999/02/22-rdf-syntax-ns#" xmlns:bqmodel="http://biomodels.net/model-qualifiers/" xmlns:bqbiol="http://biomodels.net/biology-qualifiers/">
            <rdf:Description rdf:about="#_e3ce4179_8843_4474_bb3e_f60f007edb30">
              <bqbiol:isEncodedBy>
                <rdf:Bag>
                  <rdf:li rdf:resource="urn:miriam:kegg.genes:mmp%3AMMP0882"/>
                </rdf:Bag>
              </bqbiol:isEncodedBy>
              <bqbiol:is>
                <rdf:Bag>
                  <rdf:li rdf:resource="urn:miriam:uniprot:Q6LYV5"/>
                </rdf:Bag>
              </bqbiol:is>
            </rdf:Description>
          </rdf:RDF>
        </annotation>
            </species>
      <species id="MMP1254_i" initialConcentration="1" name="Phosphoribosylformylglycinamidine cyclo-ligase" metaid="_23b07c89_79f4_4b3e_ace1_3a5d3b868b0f" boundaryCondition="true" sboTerm="SBO:0000252" compartment="i">
        <annotation>
          <rdf:RDF xmlns:rdf="http://www.w3.org/1999/02/22-rdf-syntax-ns#" xmlns:bqmodel="http://biomodels.net/model-qualifiers/" xmlns:bqbiol="http://biomodels.net/biology-qualifiers/">
            <rdf:Description rdf:about="#_23b07c89_79f4_4b3e_ace1_3a5d3b868b0f">
              <bqbiol:isEncodedBy>
                <rdf:Bag>
                  <rdf:li rdf:resource="urn:miriam:kegg.genes:mmp%3AMMP1254"/>
                </rdf:Bag>
              </bqbiol:isEncodedBy>
              <bqbiol:is>
                <rdf:Bag>
                  <rdf:li rdf:resource="urn:miriam:uniprot:Q6LXU3"/>
                </rdf:Bag>
              </bqbiol:is>
            </rdf:Description>
          </rdf:RDF>
        </annotation>
            </species>
      <species id="bigg_25aics_i" initialConcentration="1" charge="-4" name="(2S)-2-[5-amino-1-(5-O-phosphonato-beta-D-ribosyl)imidazole-4-carboxamido]succinate" metaid="_8b59aca5_1698_4774_bf5f_a439d67f9aa8" sboTerm="SBO:0000247" compartment="i">
        <notes>
          <body xmlns="http://www.w3.org/1999/xhtml">
                <p>BIGG: 25aics</p>
                    <p>BIOPATH: 5-prime-Phosphoribosyl-4-N-(succino-carboxamide)-5-aminoimidazole</p>
                    <p>BRENDA: BG4597</p>
                    <p>CHARGE: -4</p>
                    <p>CHEBI: 18319, 11028, 572, 18965, 58443</p>
                    <p>FORMULA: C13H15N4O12P</p>
                    <p>HMDB: HMDB00797, HMDB06274</p>
                    <p>INCHI: InChI=1S/C13H19N4O12P/c14-10-7(11(22)16-4(13(23)24)1-6(18)19)15-3-17(10)12-9(21)8(20)5(29-12)2-28-30(25,26)27/h3-5,8-9,12,20-21H,1-2,14H2,(H,16,22)(H,18,19)(H,23,24)(H2,25,26,27)/p-4/t4?,5-,8-,9-,12-/m1/s1</p>
                    <p>KEGG: C04823</p>
                    <p>METACYC: P-RIBOSYL-4-SUCCCARB-AMINOIMIDAZOLE</p>
                    <p>MXNREF: MNXM607</p>
                    <p>REACTOME: 111399</p>
                    <p>SEED: cpd02921</p>
                    <p>SMILES: NC1=C(N=CN1[C@@H]1O[C@H](COP([O-])([O-])=O)[C@@H](O)[C@H]1O)C(=O)NC(CC([O-])=O)C([O-])=O</p>
                    <p>UPA: UPC04823</p>
                    </body>
          
        </notes>
        <annotation>
          <rdf:RDF xmlns:rdf="http://www.w3.org/1999/02/22-rdf-syntax-ns#" xmlns:bqmodel="http://biomodels.net/model-qualifiers/" xmlns:bqbiol="http://biomodels.net/biology-qualifiers/">
            <rdf:Description rdf:about="#_8b59aca5_1698_4774_bf5f_a439d67f9aa8">
              <bqbiol:is>
                <rdf:Bag>
                  <rdf:li rdf:resource="urn:miriam:chebi:CHEBI%3A18319"/>
                  <rdf:li rdf:resource="urn:miriam:chebi:CHEBI%3A58443"/>
                </rdf:Bag>
              </bqbiol:is>
            </rdf:Description>
          </rdf:RDF>
        </annotation>
            </species>
      <species id="bigg_aicar_i" initialConcentration="1" charge="-2" name="5-amino-1-(5-phospho-D-ribosyl)imidazole-4-carboxamide(2-)" metaid="_5fd97539_a4b3_46c2_bbf9_2aea673e5500" sboTerm="SBO:0000247" compartment="i">
        <notes>
          <body xmlns="http://www.w3.org/1999/xhtml">
                <p>BIGG: aicar</p>
                    <p>BIOPATH: 5-prime-Phosphoribosyl-5-amino-4-imidazole_carboxamide</p>
                    <p>BRENDA: BG27683</p>
                    <p>CHARGE: -2</p>
                    <p>CHEBI: 18406, 12102, 573, 18966, 58475</p>
                    <p>FORMULA: C9H13N4O8P</p>
                    <p>HMDB: HMDB01517</p>
                    <p>INCHI: InChI=1S/C9H15N4O8P/c10-7-4(8(11)16)12-2-13(7)9-6(15)5(14)3(21-9)1-20-22(17,18)19/h2-3,5-6,9,14-15H,1,10H2,(H2,11,16)(H2,17,18,19)/p-2/t3-,5-,6-,9-/m1/s1</p>
                    <p>KEGG: C04677</p>
                    <p>METACYC: AICAR</p>
                    <p>MXNREF: MNXM365</p>
                    <p>REACTOME: 111409</p>
                    <p>SEED: cpd02851</p>
                    <p>SMILES: NC(=O)C1=C(N)N(C=N1)[C@@H]1O[C@H](COP([O-])([O-])=O)[C@@H](O)[C@H]1O</p>
                    <p>UPA: UPC04677</p>
                    </body>
          
        </notes>
        <annotation>
          <rdf:RDF xmlns:rdf="http://www.w3.org/1999/02/22-rdf-syntax-ns#" xmlns:bqmodel="http://biomodels.net/model-qualifiers/" xmlns:bqbiol="http://biomodels.net/biology-qualifiers/">
            <rdf:Description rdf:about="#_5fd97539_a4b3_46c2_bbf9_2aea673e5500">
              <bqbiol:is>
                <rdf:Bag>
                  <rdf:li rdf:resource="urn:miriam:chebi:CHEBI%3A18406"/>
                  <rdf:li rdf:resource="urn:miriam:chebi:CHEBI%3A58475"/>
                </rdf:Bag>
              </bqbiol:is>
            </rdf:Description>
          </rdf:RDF>
        </annotation>
            </species>
      <species id="MMP0971_i" initialConcentration="1" name="Adenylosuccinate lyase" metaid="_caaf802f_d2c2_492c_b956_aa4bb16b40d2" boundaryCondition="true" sboTerm="SBO:0000252" compartment="i">
        <annotation>
          <rdf:RDF xmlns:rdf="http://www.w3.org/1999/02/22-rdf-syntax-ns#" xmlns:bqmodel="http://biomodels.net/model-qualifiers/" xmlns:bqbiol="http://biomodels.net/biology-qualifiers/">
            <rdf:Description rdf:about="#_caaf802f_d2c2_492c_b956_aa4bb16b40d2">
              <bqbiol:isEncodedBy>
                <rdf:Bag>
                  <rdf:li rdf:resource="urn:miriam:kegg.genes:mmp%3AMMP0971"/>
                </rdf:Bag>
              </bqbiol:isEncodedBy>
              <bqbiol:is>
                <rdf:Bag>
                  <rdf:li rdf:resource="urn:miriam:uniprot:Q6LYM0"/>
                </rdf:Bag>
              </bqbiol:is>
            </rdf:Description>
          </rdf:RDF>
        </annotation>
            </species>
      <species id="bigg_asp_L_i" initialConcentration="1" charge="-1" name="L-aspartate(1-)" metaid="_5d91535f_4240_4d5c_a239_40bb5930b84e" sboTerm="SBO:0000247" compartment="i">
        <notes>
          <body xmlns="http://www.w3.org/1999/xhtml">
                <p>BIGG: asp-L</p>
                    <p>BIOPATH: L-Aspartate</p>
                    <p>BRENDA: BG19556</p>
                    <p>CHARGE: -1</p>
                    <p>CHEBI: 17053, 40913, 21247, 6193, 40942, 40853, 29958, 29991, 21244, 13085, 29993</p>
                    <p>FORMULA: C4H6NO4</p>
                    <p>HMDB: HMDB00191</p>
                    <p>INCHI: InChI=1S/C4H7NO4/c5-2(4(8)9)1-3(6)7/h2H,1,5H2,(H,6,7)(H,8,9)/p-1/t2-/m0/s1</p>
                    <p>KEGG: C00049, D00013, D07524</p>
                    <p>METACYC: L-ASPARTATE</p>
                    <p>MXNREF: MNXM42</p>
                    <p>REACTOME: 29448, 113553</p>
                    <p>SEED: cpd00041</p>
                    <p>SMILES: [NH3+][C@@H](CC([O-])=O)C([O-])=O</p>
                    <p>UPA: UPC00049</p>
                    </body>
          
        </notes>
        <annotation>
          <rdf:RDF xmlns:rdf="http://www.w3.org/1999/02/22-rdf-syntax-ns#" xmlns:bqmodel="http://biomodels.net/model-qualifiers/" xmlns:bqbiol="http://biomodels.net/biology-qualifiers/">
            <rdf:Description rdf:about="#_5d91535f_4240_4d5c_a239_40bb5930b84e">
              <bqbiol:is>
                <rdf:Bag>
                  <rdf:li rdf:resource="urn:miriam:chebi:CHEBI%3A17053"/>
                  <rdf:li rdf:resource="urn:miriam:chebi:CHEBI%3A29958"/>
                  <rdf:li rdf:resource="urn:miriam:chebi:CHEBI%3A29991"/>
                  <rdf:li rdf:resource="urn:miriam:chebi:CHEBI%3A29993"/>
                </rdf:Bag>
              </bqbiol:is>
            </rdf:Description>
          </rdf:RDF>
        </annotation>
            </species>
      <species id="bigg_5aizc_i" initialConcentration="1" charge="-3" name="5-amino-1-(5-phosphonato-D-ribosyl)imidazole-4-carboxylate" metaid="_e1a26667_6c7a_4eae_bac2_925da6a91a69" sboTerm="SBO:0000247" compartment="i">
        <notes>
          <body xmlns="http://www.w3.org/1999/xhtml">
                <p>BIGG: 5aizc</p>
                    <p>BIOPATH: 1-(5-Phospho-D-ribosyl)-5-amino-4-imidazolecarboxylate</p>
                    <p>BRENDA: BG27601</p>
                    <p>CHARGE: -3</p>
                    <p>CHEBI: 28413, 575, 18968, 12103, 58564</p>
                    <p>FORMULA: C9H11N3O9P</p>
                    <p>HMDB: HMDB06273</p>
                    <p>INCHI: InChI=1S/C9H14N3O9P/c10-7-4(9(15)16)11-2-12(7)8-6(14)5(13)3(21-8)1-20-22(17,18)19/h2-3,5-6,8,13-14H,1,10H2,(H,15,16)(H2,17,18,19)/p-3/t3-,5-,6-,8-/m1/s1</p>
                    <p>KEGG: C04751</p>
                    <p>METACYC: PHOSPHORIBOSYL-CARBOXY-AMINOIMIDAZOLE</p>
                    <p>MXNREF: MNXM507</p>
                    <p>REACTOME: 111395</p>
                    <p>SEED: cpd02893</p>
                    <p>SMILES: NC1=C(N=CN1[C@@H]1O[C@H](COP([O-])([O-])=O)[C@@H](O)[C@H]1O)C([O-])=O</p>
                    <p>UPA: UPC04751</p>
                    </body>
          
        </notes>
        <annotation>
          <rdf:RDF xmlns:rdf="http://www.w3.org/1999/02/22-rdf-syntax-ns#" xmlns:bqmodel="http://biomodels.net/model-qualifiers/" xmlns:bqbiol="http://biomodels.net/biology-qualifiers/">
            <rdf:Description rdf:about="#_e1a26667_6c7a_4eae_bac2_925da6a91a69">
              <bqbiol:is>
                <rdf:Bag>
                  <rdf:li rdf:resource="urn:miriam:chebi:CHEBI%3A28413"/>
                  <rdf:li rdf:resource="urn:miriam:chebi:CHEBI%3A58564"/>
                </rdf:Bag>
              </bqbiol:is>
            </rdf:Description>
          </rdf:RDF>
        </annotation>
            </species>
      <species id="MMP0540_i" initialConcentration="1" name="Phosphoribosylaminoimidazole-succinocarboxamide synthase" metaid="_b0ac620f_e36d_4562_b36d_454618788db0" boundaryCondition="true" sboTerm="SBO:0000252" compartment="i">
        <annotation>
          <rdf:RDF xmlns:rdf="http://www.w3.org/1999/02/22-rdf-syntax-ns#" xmlns:bqmodel="http://biomodels.net/model-qualifiers/" xmlns:bqbiol="http://biomodels.net/biology-qualifiers/">
            <rdf:Description rdf:about="#_b0ac620f_e36d_4562_b36d_454618788db0">
              <bqbiol:isEncodedBy>
                <rdf:Bag>
                  <rdf:li rdf:resource="urn:miriam:kegg.genes:mmp%3AMMP0540"/>
                </rdf:Bag>
              </bqbiol:isEncodedBy>
              <bqbiol:is>
                <rdf:Bag>
                  <rdf:li rdf:resource="urn:miriam:uniprot:Q6LZT3"/>
                </rdf:Bag>
              </bqbiol:is>
            </rdf:Description>
          </rdf:RDF>
        </annotation>
            </species>
      <species id="bigg_imp_i" initialConcentration="1" charge="-2" name="IMP(2-)" metaid="_d50269c9_3ea0_4012_8693_d99a68a3b472" sboTerm="SBO:0000247" compartment="i">
        <notes>
          <body xmlns="http://www.w3.org/1999/xhtml">
                <p>BIGG: imp</p>
                    <p>BIOPATH: Inosine-5-prime-phosphate</p>
                    <p>BRENDA: BG1203</p>
                    <p>CHARGE: -2</p>
                    <p>CHEBI: 17202, 47501, 12057, 12063, 43475, 13373, 5849, 13372, 43418, 43611, 19271, 43563, 43524, 14457, 58053</p>
                    <p>FORMULA: C10H11N4O8P</p>
                    <p>HMDB: HMDB00175</p>
                    <p>INCHI: InChI=1S/C10H13N4O8P/c15-6-4(1-21-23(18,19)20)22-10(7(6)16)14-3-13-5-8(14)11-2-12-9(5)17/h2-4,6-7,10,15-16H,1H2,(H,11,12,17)(H2,18,19,20)/p-2/t4-,6-,7-,10-/m1/s1</p>
                    <p>KEGG: C00130</p>
                    <p>METACYC: IMP</p>
                    <p>MXNREF: MNXM125</p>
                    <p>REACTOME: 29602, 2509792</p>
                    <p>SEED: cpd00114</p>
                    <p>SMILES: O[C@@H]1[C@@H](COP([O-])([O-])=O)O[C@H]([C@@H]1O)N1C=NC2=C1N=CNC2=O</p>
                    <p>UPA: UPC00130</p>
                    </body>
          
        </notes>
        <annotation>
          <rdf:RDF xmlns:rdf="http://www.w3.org/1999/02/22-rdf-syntax-ns#" xmlns:bqmodel="http://biomodels.net/model-qualifiers/" xmlns:bqbiol="http://biomodels.net/biology-qualifiers/">
            <rdf:Description rdf:about="#_d50269c9_3ea0_4012_8693_d99a68a3b472">
              <bqbiol:is>
                <rdf:Bag>
                  <rdf:li rdf:resource="urn:miriam:chebi:CHEBI%3A17202"/>
                  <rdf:li rdf:resource="urn:miriam:chebi:CHEBI%3A58053"/>
                </rdf:Bag>
              </bqbiol:is>
            </rdf:Description>
          </rdf:RDF>
        </annotation>
            </species>
      <species id="bigg_fprica_i" initialConcentration="1" charge="-2" name="5-formamido-1-(5-phospho-D-ribosyl)imidazole-4-carboxamide(2-)" metaid="_df123f48_feb3_4dac_94a4_3a9b1a12c89d" sboTerm="SBO:0000247" compartment="i">
        <notes>
          <body xmlns="http://www.w3.org/1999/xhtml">
                <p>BIGG: fprica</p>
                    <p>BIOPATH: 5-prime-Phosphoribosyl-5-formamido-4-imidazole_carboxamide</p>
                    <p>BRENDA: BG1206</p>
                    <p>CHARGE: -2</p>
                    <p>CHEBI: 18381, 18967, 574, 12125, 58467</p>
                    <p>FORMULA: C10H13N4O9P</p>
                    <p>HMDB: HMDB01439</p>
                    <p>INCHI: InChI=1S/C10H15N4O9P/c11-8(18)5-9(13-3-15)14(2-12-5)10-7(17)6(16)4(23-10)1-22-24(19,20)21/h2-4,6-7,10,16-17H,1H2,(H2,11,18)(H,13,15)(H2,19,20,21)/p-2/t4-,6-,7-,10-/m1/s1</p>
                    <p>KEGG: C04734</p>
                    <p>METACYC: PHOSPHORIBOSYL-FORMAMIDO-CARBOXAMIDE</p>
                    <p>MXNREF: MNXM456</p>
                    <p>REACTOME: 111427</p>
                    <p>SEED: cpd02884</p>
                    <p>SMILES: NC(=O)C1=C(NC=O)N(C=N1)[C@@H]1O[C@H](COP([O-])([O-])=O)[C@@H](O)[C@H]1O</p>
                    <p>UPA: UPC04734</p>
                    </body>
          
        </notes>
        <annotation>
          <rdf:RDF xmlns:rdf="http://www.w3.org/1999/02/22-rdf-syntax-ns#" xmlns:bqmodel="http://biomodels.net/model-qualifiers/" xmlns:bqbiol="http://biomodels.net/biology-qualifiers/">
            <rdf:Description rdf:about="#_df123f48_feb3_4dac_94a4_3a9b1a12c89d">
              <bqbiol:is>
                <rdf:Bag>
                  <rdf:li rdf:resource="urn:miriam:chebi:CHEBI%3A18381"/>
                  <rdf:li rdf:resource="urn:miriam:chebi:CHEBI%3A58467"/>
                </rdf:Bag>
              </bqbiol:is>
            </rdf:Description>
          </rdf:RDF>
        </annotation>
            </species>
      <species id="MMP1310_i" initialConcentration="1" name="IMP cyclohydrolase" metaid="_41285ed3_531f_496c_a3e8_9237f999f91a" boundaryCondition="true" sboTerm="SBO:0000252" compartment="i">
        <annotation>
          <rdf:RDF xmlns:rdf="http://www.w3.org/1999/02/22-rdf-syntax-ns#" xmlns:bqmodel="http://biomodels.net/model-qualifiers/" xmlns:bqbiol="http://biomodels.net/biology-qualifiers/">
            <rdf:Description rdf:about="#_41285ed3_531f_496c_a3e8_9237f999f91a">
              <bqbiol:isEncodedBy>
                <rdf:Bag>
                  <rdf:li rdf:resource="urn:miriam:kegg.genes:mmp%3AMMP1310"/>
                </rdf:Bag>
              </bqbiol:isEncodedBy>
              <bqbiol:is>
                <rdf:Bag>
                  <rdf:li rdf:resource="urn:miriam:uniprot:Q6LXN9"/>
                </rdf:Bag>
              </bqbiol:is>
            </rdf:Description>
          </rdf:RDF>
        </annotation>
            </species>
      <species id="bigg_camp_i" initialConcentration="1" charge="-1" name="3',5'-cyclic AMP(1-)" metaid="_19f1501b_7f0e_4264_9893_91098eb3cea0" sboTerm="SBO:0000247" compartment="i">
        <notes>
          <body xmlns="http://www.w3.org/1999/xhtml">
                <p>BIGG: camp</p>
                    <p>BIOPATH: Adenosine-3-prime,5-prime-monophosphate_(cyclic)</p>
                    <p>BRENDA: BG664</p>
                    <p>CHARGE: -1</p>
                    <p>CHEBI: 17489, 19827, 11673, 1325, 41588, 58165</p>
                    <p>FORMULA: C10H11N5O6P</p>
                    <p>HMDB: HMDB00058</p>
                    <p>INCHI: InChI=1S/C10H12N5O6P/c11-8-5-9(13-2-12-8)15(3-14-5)10-6(16)7-4(20-10)1-19-22(17,18)21-7/h2-4,6-7,10,16H,1H2,(H,17,18)(H2,11,12,13)/p-1/t4-,6-,7-,10-/m1/s1</p>
                    <p>KEGG: C00575</p>
                    <p>METACYC: CAMP</p>
                    <p>MXNREF: MNXM243</p>
                    <p>REACTOME: 30389</p>
                    <p>SEED: cpd00446</p>
                    <p>SMILES: NC1=C2N=CN([C@@H]3O[C@@H]4COP([O-])(=O)O[C@H]4[C@H]3O)C2=NC=N1</p>
                    <p>UPA: UPC00575</p>
                    </body>
          
        </notes>
        <annotation>
          <rdf:RDF xmlns:rdf="http://www.w3.org/1999/02/22-rdf-syntax-ns#" xmlns:bqmodel="http://biomodels.net/model-qualifiers/" xmlns:bqbiol="http://biomodels.net/biology-qualifiers/">
            <rdf:Description rdf:about="#_19f1501b_7f0e_4264_9893_91098eb3cea0">
              <bqbiol:is>
                <rdf:Bag>
                  <rdf:li rdf:resource="urn:miriam:chebi:CHEBI%3A17489"/>
                  <rdf:li rdf:resource="urn:miriam:chebi:CHEBI%3A58165"/>
                </rdf:Bag>
              </bqbiol:is>
            </rdf:Description>
          </rdf:RDF>
        </annotation>
            </species>
      <species id="MMP1064_i" initialConcentration="1" name="RNA-binding region RNP-1" metaid="_9c1466e2_af91_418d_b815_d8f19a9cee3b" boundaryCondition="true" sboTerm="SBO:0000252" compartment="i">
        <annotation>
          <rdf:RDF xmlns:rdf="http://www.w3.org/1999/02/22-rdf-syntax-ns#" xmlns:bqmodel="http://biomodels.net/model-qualifiers/" xmlns:bqbiol="http://biomodels.net/biology-qualifiers/">
            <rdf:Description rdf:about="#_9c1466e2_af91_418d_b815_d8f19a9cee3b">
              <bqbiol:isEncodedBy>
                <rdf:Bag>
                  <rdf:li rdf:resource="urn:miriam:kegg.genes:mmp%3AMMP1064"/>
                </rdf:Bag>
              </bqbiol:isEncodedBy>
              <bqbiol:is>
                <rdf:Bag>
                  <rdf:li rdf:resource="urn:miriam:uniprot:Q6LYC7"/>
                </rdf:Bag>
              </bqbiol:is>
            </rdf:Description>
          </rdf:RDF>
        </annotation>
            </species>
      <species id="MNXM39835_i" initialConcentration="1" name="A 3'-phosphopolynucleotide" metaid="_13b9aeb7_bd41_4bde_a6e3_82d6879c3b15" sboTerm="SBO:0000247" compartment="i">
        <notes>
          <body xmlns="http://www.w3.org/1999/xhtml">
                <p>BRENDA: BG92799</p>
                    <p>CHEBI: 1359, 13196</p>
                    <p>FORMULA:</p>
                    <p>INCHI:</p>
                    <p>KEGG: C00046, C03463</p>
                    <p>METACYC: 3-Phosphopolynucleotides</p>
                    <p>MXNREF: MNXM39835</p>
                    <p>SEED: cpd11613, cpd12325</p>
                    <p>SMILES:</p>
                    </body>
          
        </notes>
        <annotation>
          <rdf:RDF xmlns:rdf="http://www.w3.org/1999/02/22-rdf-syntax-ns#" xmlns:bqmodel="http://biomodels.net/model-qualifiers/" xmlns:bqbiol="http://biomodels.net/biology-qualifiers/">
            <rdf:Description rdf:about="#_13b9aeb7_bd41_4bde_a6e3_82d6879c3b15">
              <bqbiol:is>
                <rdf:Bag>
                  <rdf:li rdf:resource="urn:miriam:chebi:CHEBI%3A1359"/>
                </rdf:Bag>
              </bqbiol:is>
            </rdf:Description>
          </rdf:RDF>
        </annotation>
            </species>
      <species id="MMP0092_i" initialConcentration="1" name="DNA-directed RNA polymerase subunit F" metaid="_8f68573d_881f_4a80_b151_0b17aa49c12a" boundaryCondition="true" sboTerm="SBO:0000252" compartment="i">
        <annotation>
          <rdf:RDF xmlns:rdf="http://www.w3.org/1999/02/22-rdf-syntax-ns#" xmlns:bqmodel="http://biomodels.net/model-qualifiers/" xmlns:bqbiol="http://biomodels.net/biology-qualifiers/">
            <rdf:Description rdf:about="#_8f68573d_881f_4a80_b151_0b17aa49c12a">
              <bqbiol:isEncodedBy>
                <rdf:Bag>
                  <rdf:li rdf:resource="urn:miriam:kegg.genes:mmp%3AMMP0092"/>
                </rdf:Bag>
              </bqbiol:isEncodedBy>
              <bqbiol:is>
                <rdf:Bag>
                  <rdf:li rdf:resource="urn:miriam:uniprot:Q6M126"/>
                </rdf:Bag>
              </bqbiol:is>
            </rdf:Description>
          </rdf:RDF>
        </annotation>
            </species>
      <species id="MMP0248_i" initialConcentration="1" name="DNA-directed RNA polymerase related protein" metaid="_56111a32_71ca_4d4e_8190_934cc5c4b7da" boundaryCondition="true" sboTerm="SBO:0000252" compartment="i">
        <annotation>
          <rdf:RDF xmlns:rdf="http://www.w3.org/1999/02/22-rdf-syntax-ns#" xmlns:bqmodel="http://biomodels.net/model-qualifiers/" xmlns:bqbiol="http://biomodels.net/biology-qualifiers/">
            <rdf:Description rdf:about="#_56111a32_71ca_4d4e_8190_934cc5c4b7da">
              <bqbiol:isEncodedBy>
                <rdf:Bag>
                  <rdf:li rdf:resource="urn:miriam:kegg.genes:mmp%3AMMP0248"/>
                </rdf:Bag>
              </bqbiol:isEncodedBy>
              <bqbiol:is>
                <rdf:Bag>
                  <rdf:li rdf:resource="urn:miriam:uniprot:Q6M0M2"/>
                </rdf:Bag>
              </bqbiol:is>
            </rdf:Description>
          </rdf:RDF>
        </annotation>
            </species>
      <species id="MMP0261_i" initialConcentration="1" name="DNA-directed RNA polymerase subunit L" metaid="_f1d92c95_8287_462f_85f4_5b096462598f" boundaryCondition="true" sboTerm="SBO:0000252" compartment="i">
        <annotation>
          <rdf:RDF xmlns:rdf="http://www.w3.org/1999/02/22-rdf-syntax-ns#" xmlns:bqmodel="http://biomodels.net/model-qualifiers/" xmlns:bqbiol="http://biomodels.net/biology-qualifiers/">
            <rdf:Description rdf:about="#_f1d92c95_8287_462f_85f4_5b096462598f">
              <bqbiol:isEncodedBy>
                <rdf:Bag>
                  <rdf:li rdf:resource="urn:miriam:kegg.genes:mmp%3AMMP0261"/>
                </rdf:Bag>
              </bqbiol:isEncodedBy>
              <bqbiol:is>
                <rdf:Bag>
                  <rdf:li rdf:resource="urn:miriam:uniprot:Q6M0K9"/>
                </rdf:Bag>
              </bqbiol:is>
            </rdf:Description>
          </rdf:RDF>
        </annotation>
            </species>
      <species id="MMP0440_i" initialConcentration="1" name="DNA-directed RNA polymerase subunit E'" metaid="_9176215a_2415_4ce8_948d_fa6f8f6fea64" boundaryCondition="true" sboTerm="SBO:0000252" compartment="i">
        <annotation>
          <rdf:RDF xmlns:rdf="http://www.w3.org/1999/02/22-rdf-syntax-ns#" xmlns:bqmodel="http://biomodels.net/model-qualifiers/" xmlns:bqbiol="http://biomodels.net/biology-qualifiers/">
            <rdf:Description rdf:about="#_9176215a_2415_4ce8_948d_fa6f8f6fea64">
              <bqbiol:isEncodedBy>
                <rdf:Bag>
                  <rdf:li rdf:resource="urn:miriam:kegg.genes:mmp%3AMMP0440"/>
                </rdf:Bag>
              </bqbiol:isEncodedBy>
              <bqbiol:is>
                <rdf:Bag>
                  <rdf:li rdf:resource="urn:miriam:uniprot:Q6M032"/>
                </rdf:Bag>
              </bqbiol:is>
            </rdf:Description>
          </rdf:RDF>
        </annotation>
            </species>
      <species id="MMP0441_i" initialConcentration="1" name="DNA-directed RNA polymerase subunit E" metaid="_80fff146_74ce_412f_ae30_cd43f090ca94" boundaryCondition="true" sboTerm="SBO:0000252" compartment="i">
        <annotation>
          <rdf:RDF xmlns:rdf="http://www.w3.org/1999/02/22-rdf-syntax-ns#" xmlns:bqmodel="http://biomodels.net/model-qualifiers/" xmlns:bqbiol="http://biomodels.net/biology-qualifiers/">
            <rdf:Description rdf:about="#_80fff146_74ce_412f_ae30_cd43f090ca94">
              <bqbiol:isEncodedBy>
                <rdf:Bag>
                  <rdf:li rdf:resource="urn:miriam:kegg.genes:mmp%3AMMP0441"/>
                </rdf:Bag>
              </bqbiol:isEncodedBy>
              <bqbiol:is>
                <rdf:Bag>
                  <rdf:li rdf:resource="urn:miriam:uniprot:Q6M031"/>
                </rdf:Bag>
              </bqbiol:is>
            </rdf:Description>
          </rdf:RDF>
        </annotation>
            </species>
      <species id="MMP1322_i" initialConcentration="1" name="DNA-directed RNA polymerase, subunit D" metaid="_d3bb96f7_52cc_4c1f_93bb_57ee99de459a" boundaryCondition="true" sboTerm="SBO:0000252" compartment="i">
        <annotation>
          <rdf:RDF xmlns:rdf="http://www.w3.org/1999/02/22-rdf-syntax-ns#" xmlns:bqmodel="http://biomodels.net/model-qualifiers/" xmlns:bqbiol="http://biomodels.net/biology-qualifiers/">
            <rdf:Description rdf:about="#_d3bb96f7_52cc_4c1f_93bb_57ee99de459a">
              <bqbiol:isEncodedBy>
                <rdf:Bag>
                  <rdf:li rdf:resource="urn:miriam:kegg.genes:mmp%3AMMP1322"/>
                </rdf:Bag>
              </bqbiol:isEncodedBy>
              <bqbiol:is>
                <rdf:Bag>
                  <rdf:li rdf:resource="urn:miriam:uniprot:Q6LXM8"/>
                </rdf:Bag>
              </bqbiol:is>
            </rdf:Description>
          </rdf:RDF>
        </annotation>
            </species>
      <species id="MMP1326_i" initialConcentration="1" name="DNA-directed RNA polymerase subunit N" metaid="_f8ba55bf_8624_41a5_99c1_bc2663fbc49e" boundaryCondition="true" sboTerm="SBO:0000252" compartment="i">
        <annotation>
          <rdf:RDF xmlns:rdf="http://www.w3.org/1999/02/22-rdf-syntax-ns#" xmlns:bqmodel="http://biomodels.net/model-qualifiers/" xmlns:bqbiol="http://biomodels.net/biology-qualifiers/">
            <rdf:Description rdf:about="#_f8ba55bf_8624_41a5_99c1_bc2663fbc49e">
              <bqbiol:isEncodedBy>
                <rdf:Bag>
                  <rdf:li rdf:resource="urn:miriam:kegg.genes:mmp%3AMMP1326"/>
                </rdf:Bag>
              </bqbiol:isEncodedBy>
              <bqbiol:is>
                <rdf:Bag>
                  <rdf:li rdf:resource="urn:miriam:uniprot:Q6LXM4"/>
                </rdf:Bag>
              </bqbiol:is>
            </rdf:Description>
          </rdf:RDF>
        </annotation>
            </species>
      <species id="MMP1327_i" initialConcentration="1" name="DNA-directed RNA polymerase, subunit K" metaid="_862e7dad_f887_42dd_ba38_a30bcc1e3642" boundaryCondition="true" sboTerm="SBO:0000252" compartment="i">
        <annotation>
          <rdf:RDF xmlns:rdf="http://www.w3.org/1999/02/22-rdf-syntax-ns#" xmlns:bqmodel="http://biomodels.net/model-qualifiers/" xmlns:bqbiol="http://biomodels.net/biology-qualifiers/">
            <rdf:Description rdf:about="#_862e7dad_f887_42dd_ba38_a30bcc1e3642">
              <bqbiol:isEncodedBy>
                <rdf:Bag>
                  <rdf:li rdf:resource="urn:miriam:kegg.genes:mmp%3AMMP1327"/>
                </rdf:Bag>
              </bqbiol:isEncodedBy>
              <bqbiol:is>
                <rdf:Bag>
                  <rdf:li rdf:resource="urn:miriam:uniprot:Q6LXM3"/>
                </rdf:Bag>
              </bqbiol:is>
            </rdf:Description>
          </rdf:RDF>
        </annotation>
            </species>
      <species id="MMP1360_i" initialConcentration="1" name="DNA-directed RNA polymerase subunit H" metaid="_5687ebbe_753b_4e8a_ae50_2427f7b9de6f" boundaryCondition="true" sboTerm="SBO:0000252" compartment="i">
        <annotation>
          <rdf:RDF xmlns:rdf="http://www.w3.org/1999/02/22-rdf-syntax-ns#" xmlns:bqmodel="http://biomodels.net/model-qualifiers/" xmlns:bqbiol="http://biomodels.net/biology-qualifiers/">
            <rdf:Description rdf:about="#_5687ebbe_753b_4e8a_ae50_2427f7b9de6f">
              <bqbiol:isEncodedBy>
                <rdf:Bag>
                  <rdf:li rdf:resource="urn:miriam:kegg.genes:mmp%3AMMP1360"/>
                </rdf:Bag>
              </bqbiol:isEncodedBy>
              <bqbiol:is>
                <rdf:Bag>
                  <rdf:li rdf:resource="urn:miriam:uniprot:P61519"/>
                </rdf:Bag>
              </bqbiol:is>
            </rdf:Description>
          </rdf:RDF>
        </annotation>
            </species>
      <species id="MMP1361_i" initialConcentration="1" name="DNA-directed RNA polymerase subunit B" metaid="_af952f7c_1428_48be_87b4_472135446274" boundaryCondition="true" sboTerm="SBO:0000252" compartment="i">
        <annotation>
          <rdf:RDF xmlns:rdf="http://www.w3.org/1999/02/22-rdf-syntax-ns#" xmlns:bqmodel="http://biomodels.net/model-qualifiers/" xmlns:bqbiol="http://biomodels.net/biology-qualifiers/">
            <rdf:Description rdf:about="#_af952f7c_1428_48be_87b4_472135446274">
              <bqbiol:isEncodedBy>
                <rdf:Bag>
                  <rdf:li rdf:resource="urn:miriam:kegg.genes:mmp%3AMMP1361"/>
                </rdf:Bag>
              </bqbiol:isEncodedBy>
              <bqbiol:is>
                <rdf:Bag>
                  <rdf:li rdf:resource="urn:miriam:uniprot:Q6LXJ0"/>
                </rdf:Bag>
              </bqbiol:is>
            </rdf:Description>
          </rdf:RDF>
        </annotation>
            </species>
      <species id="MMP1362_i" initialConcentration="1" name="DNA-directed RNA polymerase" metaid="_c171943b_bad7_441b_a691_d51e9706b84a" boundaryCondition="true" sboTerm="SBO:0000252" compartment="i">
        <annotation>
          <rdf:RDF xmlns:rdf="http://www.w3.org/1999/02/22-rdf-syntax-ns#" xmlns:bqmodel="http://biomodels.net/model-qualifiers/" xmlns:bqbiol="http://biomodels.net/biology-qualifiers/">
            <rdf:Description rdf:about="#_c171943b_bad7_441b_a691_d51e9706b84a">
              <bqbiol:isEncodedBy>
                <rdf:Bag>
                  <rdf:li rdf:resource="urn:miriam:kegg.genes:mmp%3AMMP1362"/>
                </rdf:Bag>
              </bqbiol:isEncodedBy>
              <bqbiol:is>
                <rdf:Bag>
                  <rdf:li rdf:resource="urn:miriam:uniprot:Q6LXI9"/>
                </rdf:Bag>
              </bqbiol:is>
            </rdf:Description>
          </rdf:RDF>
        </annotation>
            </species>
      <species id="MMP1363_i" initialConcentration="1" name="DNA-directed RNA polymerase" metaid="_0e5d3a90_35f9_4753_bdac_5928da9b258b" boundaryCondition="true" sboTerm="SBO:0000252" compartment="i">
        <annotation>
          <rdf:RDF xmlns:rdf="http://www.w3.org/1999/02/22-rdf-syntax-ns#" xmlns:bqmodel="http://biomodels.net/model-qualifiers/" xmlns:bqbiol="http://biomodels.net/biology-qualifiers/">
            <rdf:Description rdf:about="#_0e5d3a90_35f9_4753_bdac_5928da9b258b">
              <bqbiol:isEncodedBy>
                <rdf:Bag>
                  <rdf:li rdf:resource="urn:miriam:kegg.genes:mmp%3AMMP1363"/>
                </rdf:Bag>
              </bqbiol:isEncodedBy>
              <bqbiol:is>
                <rdf:Bag>
                  <rdf:li rdf:resource="urn:miriam:uniprot:Q6LXI8"/>
                </rdf:Bag>
              </bqbiol:is>
            </rdf:Description>
          </rdf:RDF>
        </annotation>
            </species>
      <species id="MMP1364_i" initialConcentration="1" name="DNA-directed RNA polymerase subunit A''" metaid="_c2868bdf_4074_4bf9_8454_bc664a6a4a4a" boundaryCondition="true" sboTerm="SBO:0000252" compartment="i">
        <annotation>
          <rdf:RDF xmlns:rdf="http://www.w3.org/1999/02/22-rdf-syntax-ns#" xmlns:bqmodel="http://biomodels.net/model-qualifiers/" xmlns:bqbiol="http://biomodels.net/biology-qualifiers/">
            <rdf:Description rdf:about="#_c2868bdf_4074_4bf9_8454_bc664a6a4a4a">
              <bqbiol:isEncodedBy>
                <rdf:Bag>
                  <rdf:li rdf:resource="urn:miriam:kegg.genes:mmp%3AMMP1364"/>
                </rdf:Bag>
              </bqbiol:isEncodedBy>
              <bqbiol:is>
                <rdf:Bag>
                  <rdf:li rdf:resource="urn:miriam:uniprot:Q6LXI7"/>
                </rdf:Bag>
              </bqbiol:is>
            </rdf:Description>
          </rdf:RDF>
        </annotation>
            </species>
      <species id="bigg_trdrd_i" initialConcentration="1" name="thioredoxin" metaid="_151caa5e_4d39_44a5_ba59_64884fe69c8f" sboTerm="SBO:0000247" compartment="i">
        <notes>
          <body xmlns="http://www.w3.org/1999/xhtml">
                <p>BIGG: trdrd</p>
                    <p>CHEBI: 15033, 15967, 15239, 9565</p>
                    <p>FORMULA:</p>
                    <p>INCHI:</p>
                    <p>KEGG: C00342</p>
                    <p>METACYC: Red-Thioredoxin</p>
                    <p>MXNREF: MNXM155</p>
                    <p>REACTOME: 2142774</p>
                    <p>SEED: cpd11421, cpd16831</p>
                    <p>SMILES:</p>
                    <p>UPA: UPC00342</p>
                    </body>
          
        </notes>
        <annotation>
          <rdf:RDF xmlns:rdf="http://www.w3.org/1999/02/22-rdf-syntax-ns#" xmlns:bqmodel="http://biomodels.net/model-qualifiers/" xmlns:bqbiol="http://biomodels.net/biology-qualifiers/">
            <rdf:Description rdf:about="#_151caa5e_4d39_44a5_ba59_64884fe69c8f">
              <bqbiol:is>
                <rdf:Bag>
                  <rdf:li rdf:resource="urn:miriam:chebi:CHEBI%3A15033"/>
                  <rdf:li rdf:resource="urn:miriam:chebi:CHEBI%3A15967"/>
                </rdf:Bag>
              </bqbiol:is>
            </rdf:Description>
          </rdf:RDF>
        </annotation>
            </species>
      <species id="bigg_trdox_i" initialConcentration="1" name="thioredoxin disulfide" metaid="_7cb9ddf8_a533_45d8_8d9d_7561b16cb9e5" sboTerm="SBO:0000247" compartment="i">
        <notes>
          <body xmlns="http://www.w3.org/1999/xhtml">
                <p>BIGG: trdox</p>
                    <p>CHEBI: 18191, 14726, 15240, 7845</p>
                    <p>FORMULA:</p>
                    <p>INCHI:</p>
                    <p>KEGG: C00343</p>
                    <p>METACYC: Ox-Thioredoxin</p>
                    <p>MXNREF: MNXM148</p>
                    <p>REACTOME: 2142833</p>
                    <p>SEED: cpd11420</p>
                    <p>SMILES: [*]N[C@@H](CSSC[C@H](N[*])C([*])=O)C([*])=O</p>
                    <p>UPA: UPC00343</p>
                    </body>
          
        </notes>
        <annotation>
          <rdf:RDF xmlns:rdf="http://www.w3.org/1999/02/22-rdf-syntax-ns#" xmlns:bqmodel="http://biomodels.net/model-qualifiers/" xmlns:bqbiol="http://biomodels.net/biology-qualifiers/">
            <rdf:Description rdf:about="#_7cb9ddf8_a533_45d8_8d9d_7561b16cb9e5">
              <bqbiol:is>
                <rdf:Bag>
                  <rdf:li rdf:resource="urn:miriam:chebi:CHEBI%3A18191"/>
                </rdf:Bag>
              </bqbiol:is>
            </rdf:Description>
          </rdf:RDF>
        </annotation>
            </species>
      <species id="bigg_datp_i" initialConcentration="1" charge="-4" name="dATP" metaid="_4aed8d5e_bb2a_41dd_98e6_bac1ee5a64df" sboTerm="SBO:0000247" compartment="i">
        <notes>
          <body xmlns="http://www.w3.org/1999/xhtml">
                <p>BIGG: datp</p>
                    <p>BIOPATH: 2-prime-Deoxyadenosine-5-prime-triphosphate</p>
                    <p>BRENDA: BG1369</p>
                    <p>CHARGE: -4</p>
                    <p>CHEBI: 16284, 14069, 19238, 42290, 10491, 495505, 61404</p>
                    <p>FORMULA: C10H12N5O12P3</p>
                    <p>HMDB: HMDB01532</p>
                    <p>INCHI: InChI=1S/C10H16N5O12P3/c11-9-8-10(13-3-12-9)15(4-14-8)7-1-5(16)6(25-7)2-24-29(20,21)27-30(22,23)26-28(17,18)19/h3-7,16H,1-2H2,(H,20,21)(H,22,23)(H2,11,12,13)(H2,17,18,19)/p-4/t5-,6+,7+/m0/s1</p>
                    <p>KEGG: C00131</p>
                    <p>METACYC: DATP</p>
                    <p>MXNREF: MNXM286</p>
                    <p>REACTOME: 29604, 110644</p>
                    <p>SEED: cpd00115</p>
                    <p>SMILES: NC1=C2N=CN([C@H]3C[C@H](O)[C@@H](COP([O-])(=O)OP([O-])(=O)OP([O-])([O-])=O)O3)C2=NC=N1</p>
                    </body>
          
        </notes>
        <annotation>
          <rdf:RDF xmlns:rdf="http://www.w3.org/1999/02/22-rdf-syntax-ns#" xmlns:bqmodel="http://biomodels.net/model-qualifiers/" xmlns:bqbiol="http://biomodels.net/biology-qualifiers/">
            <rdf:Description rdf:about="#_4aed8d5e_bb2a_41dd_98e6_bac1ee5a64df">
              <bqbiol:is>
                <rdf:Bag>
                  <rdf:li rdf:resource="urn:miriam:chebi:CHEBI%3A16284"/>
                  <rdf:li rdf:resource="urn:miriam:chebi:CHEBI%3A495505"/>
                  <rdf:li rdf:resource="urn:miriam:chebi:CHEBI%3A61404"/>
                </rdf:Bag>
              </bqbiol:is>
            </rdf:Description>
          </rdf:RDF>
        </annotation>
            </species>
      <species id="MMP0227_i" initialConcentration="1" name="Anaerobic Ribonucleoside-triphosphate reductase" metaid="_0bad50f8_7640_4ec6_9867_c9d54909b1e3" boundaryCondition="true" sboTerm="SBO:0000252" compartment="i">
        <annotation>
          <rdf:RDF xmlns:rdf="http://www.w3.org/1999/02/22-rdf-syntax-ns#" xmlns:bqmodel="http://biomodels.net/model-qualifiers/" xmlns:bqbiol="http://biomodels.net/biology-qualifiers/">
            <rdf:Description rdf:about="#_0bad50f8_7640_4ec6_9867_c9d54909b1e3">
              <bqbiol:isEncodedBy>
                <rdf:Bag>
                  <rdf:li rdf:resource="urn:miriam:kegg.genes:mmp%3AMMP0227"/>
                </rdf:Bag>
              </bqbiol:isEncodedBy>
              <bqbiol:is>
                <rdf:Bag>
                  <rdf:li rdf:resource="urn:miriam:uniprot:Q6M0P2"/>
                </rdf:Bag>
              </bqbiol:is>
            </rdf:Description>
          </rdf:RDF>
        </annotation>
            </species>
      <species id="bigg_dna_i" initialConcentration="1" name="DNA" metaid="_62d2f657_fdb2_4be4_8d8f_f0ee0a45194c" sboTerm="SBO:0000247" compartment="i">
        <notes>
          <body xmlns="http://www.w3.org/1999/xhtml">
                <p>BIGG: dna</p>
                    <p>BRENDA: BG93096</p>
                    <p>CHEBI: 16991, 13302, 33698, 4291, 21123</p>
                    <p>FORMULA:</p>
                    <p>INCHI:</p>
                    <p>KEGG: C00039</p>
                    <p>METACYC: DNA-Holder, DNA-N</p>
                    <p>MXNREF: MNXM634</p>
                    <p>REACTOME: 29428</p>
                    <p>SEED: cpd11461</p>
                    <p>SMILES:</p>
                    </body>
          
        </notes>
        <annotation>
          <rdf:RDF xmlns:rdf="http://www.w3.org/1999/02/22-rdf-syntax-ns#" xmlns:bqmodel="http://biomodels.net/model-qualifiers/" xmlns:bqbiol="http://biomodels.net/biology-qualifiers/">
            <rdf:Description rdf:about="#_62d2f657_fdb2_4be4_8d8f_f0ee0a45194c">
              <bqbiol:is>
                <rdf:Bag>
                  <rdf:li rdf:resource="urn:miriam:chebi:CHEBI%3A16991"/>
                </rdf:Bag>
              </bqbiol:is>
            </rdf:Description>
          </rdf:RDF>
        </annotation>
            </species>
      <species id="MMP0008_i" initialConcentration="1" name="DNA polymerase, archaeal type II, small subunit" metaid="_491ab2f3_f57a_4483_a41a_c6d4d26a8c35" boundaryCondition="true" sboTerm="SBO:0000252" compartment="i">
        <annotation>
          <rdf:RDF xmlns:rdf="http://www.w3.org/1999/02/22-rdf-syntax-ns#" xmlns:bqmodel="http://biomodels.net/model-qualifiers/" xmlns:bqbiol="http://biomodels.net/biology-qualifiers/">
            <rdf:Description rdf:about="#_491ab2f3_f57a_4483_a41a_c6d4d26a8c35">
              <bqbiol:isEncodedBy>
                <rdf:Bag>
                  <rdf:li rdf:resource="urn:miriam:kegg.genes:mmp%3AMMP0008"/>
                </rdf:Bag>
              </bqbiol:isEncodedBy>
              <bqbiol:is>
                <rdf:Bag>
                  <rdf:li rdf:resource="urn:miriam:uniprot:Q6M1A8"/>
                </rdf:Bag>
              </bqbiol:is>
            </rdf:Description>
          </rdf:RDF>
        </annotation>
            </species>
      <species id="MMP0009_i" initialConcentration="1" name="Putative DNA primase large subunit" metaid="_f874d1c9_690e_4cf4_8b21_7de47808d9c3" boundaryCondition="true" sboTerm="SBO:0000252" compartment="i">
        <annotation>
          <rdf:RDF xmlns:rdf="http://www.w3.org/1999/02/22-rdf-syntax-ns#" xmlns:bqmodel="http://biomodels.net/model-qualifiers/" xmlns:bqbiol="http://biomodels.net/biology-qualifiers/">
            <rdf:Description rdf:about="#_f874d1c9_690e_4cf4_8b21_7de47808d9c3">
              <bqbiol:isEncodedBy>
                <rdf:Bag>
                  <rdf:li rdf:resource="urn:miriam:kegg.genes:mmp%3AMMP0009"/>
                </rdf:Bag>
              </bqbiol:isEncodedBy>
              <bqbiol:is>
                <rdf:Bag>
                  <rdf:li rdf:resource="urn:miriam:uniprot:Q6M1A7"/>
                </rdf:Bag>
              </bqbiol:is>
            </rdf:Description>
          </rdf:RDF>
        </annotation>
            </species>
      <species id="MMP0026_i" initialConcentration="1" name="DNA polymerase II large subunit" metaid="_9f3d8c19_69b7_465f_ae4c_b20db391771e" boundaryCondition="true" sboTerm="SBO:0000252" compartment="i">
        <annotation>
          <rdf:RDF xmlns:rdf="http://www.w3.org/1999/02/22-rdf-syntax-ns#" xmlns:bqmodel="http://biomodels.net/model-qualifiers/" xmlns:bqbiol="http://biomodels.net/biology-qualifiers/">
            <rdf:Description rdf:about="#_9f3d8c19_69b7_465f_ae4c_b20db391771e">
              <bqbiol:isEncodedBy>
                <rdf:Bag>
                  <rdf:li rdf:resource="urn:miriam:kegg.genes:mmp%3AMMP0026"/>
                </rdf:Bag>
              </bqbiol:isEncodedBy>
              <bqbiol:is>
                <rdf:Bag>
                  <rdf:li rdf:resource="urn:miriam:uniprot:Q6M191"/>
                </rdf:Bag>
              </bqbiol:is>
            </rdf:Description>
          </rdf:RDF>
        </annotation>
            </species>
      <species id="MMP0380_i" initialConcentration="1" name="DNA polymerase" metaid="_3dc42bb8_cd04_4326_9955_04b3b969be8c" boundaryCondition="true" sboTerm="SBO:0000252" compartment="i">
        <annotation>
          <rdf:RDF xmlns:rdf="http://www.w3.org/1999/02/22-rdf-syntax-ns#" xmlns:bqmodel="http://biomodels.net/model-qualifiers/" xmlns:bqbiol="http://biomodels.net/biology-qualifiers/">
            <rdf:Description rdf:about="#_3dc42bb8_cd04_4326_9955_04b3b969be8c">
              <bqbiol:isEncodedBy>
                <rdf:Bag>
                  <rdf:li rdf:resource="urn:miriam:kegg.genes:mmp%3AMMP0380"/>
                </rdf:Bag>
              </bqbiol:isEncodedBy>
              <bqbiol:is>
                <rdf:Bag>
                  <rdf:li rdf:resource="urn:miriam:uniprot:Q6M091"/>
                </rdf:Bag>
              </bqbiol:is>
            </rdf:Description>
          </rdf:RDF>
        </annotation>
            </species>
      <species id="MMP0283_i" initialConcentration="1" name="Nucleoside diphosphate kinase" metaid="_58f3b316_6650_40b8_9c5d_ca966ea54b45" boundaryCondition="true" sboTerm="SBO:0000252" compartment="i">
        <annotation>
          <rdf:RDF xmlns:rdf="http://www.w3.org/1999/02/22-rdf-syntax-ns#" xmlns:bqmodel="http://biomodels.net/model-qualifiers/" xmlns:bqbiol="http://biomodels.net/biology-qualifiers/">
            <rdf:Description rdf:about="#_58f3b316_6650_40b8_9c5d_ca966ea54b45">
              <bqbiol:isEncodedBy>
                <rdf:Bag>
                  <rdf:li rdf:resource="urn:miriam:kegg.genes:mmp%3AMMP0283"/>
                </rdf:Bag>
              </bqbiol:isEncodedBy>
              <bqbiol:is>
                <rdf:Bag>
                  <rdf:li rdf:resource="urn:miriam:uniprot:Q6M0I7"/>
                </rdf:Bag>
              </bqbiol:is>
            </rdf:Description>
          </rdf:RDF>
        </annotation>
            </species>
      <species id="bigg_dadp_i" initialConcentration="1" charge="-3" name="dADP" metaid="_1cff555d_62aa_4aef_baae_3e08d7a038dc" sboTerm="SBO:0000247" compartment="i">
        <notes>
          <body xmlns="http://www.w3.org/1999/xhtml">
                <p>BIGG: dadp</p>
                    <p>BIOPATH: 2-prime-Deoxyadenosine-5-prime-diphosphate</p>
                    <p>BRENDA: BG1869</p>
                    <p>CHARGE: -3</p>
                    <p>CHEBI: 16174, 19235, 10489, 14067, 41890, 57667</p>
                    <p>FORMULA: C10H12N5O9P2</p>
                    <p>HMDB: HMDB01508</p>
                    <p>INCHI:</p>
                    <p>KEGG: C00206</p>
                    <p>METACYC: DADP</p>
                    <p>MXNREF: MNXM374</p>
                    <p>SEED: cpd00177</p>
                    <p>SMILES:</p>
                    </body>
          
        </notes>
        <annotation>
          <rdf:RDF xmlns:rdf="http://www.w3.org/1999/02/22-rdf-syntax-ns#" xmlns:bqmodel="http://biomodels.net/model-qualifiers/" xmlns:bqbiol="http://biomodels.net/biology-qualifiers/">
            <rdf:Description rdf:about="#_1cff555d_62aa_4aef_baae_3e08d7a038dc">
              <bqbiol:is>
                <rdf:Bag>
                  <rdf:li rdf:resource="urn:miriam:chebi:CHEBI%3A16174"/>
                  <rdf:li rdf:resource="urn:miriam:chebi:CHEBI%3A57667"/>
                </rdf:Bag>
              </bqbiol:is>
            </rdf:Description>
          </rdf:RDF>
        </annotation>
            </species>
      <species id="MMP1031_i" initialConcentration="1" name="Adenylate kinase" metaid="_98e07093_35bc_47d6_b683_4a43eccdf94c" boundaryCondition="true" sboTerm="SBO:0000252" compartment="i">
        <annotation>
          <rdf:RDF xmlns:rdf="http://www.w3.org/1999/02/22-rdf-syntax-ns#" xmlns:bqmodel="http://biomodels.net/model-qualifiers/" xmlns:bqbiol="http://biomodels.net/biology-qualifiers/">
            <rdf:Description rdf:about="#_98e07093_35bc_47d6_b683_4a43eccdf94c">
              <bqbiol:isEncodedBy>
                <rdf:Bag>
                  <rdf:li rdf:resource="urn:miriam:kegg.genes:mmp%3AMMP1031"/>
                </rdf:Bag>
              </bqbiol:isEncodedBy>
              <bqbiol:is>
                <rdf:Bag>
                  <rdf:li rdf:resource="urn:miriam:uniprot:Q6LYG0"/>
                </rdf:Bag>
              </bqbiol:is>
            </rdf:Description>
          </rdf:RDF>
        </annotation>
            </species>
      <species id="bigg_dcamp_i" initialConcentration="1" charge="-4" name="N(6)-(1,2-dicarboxylatoethyl)-AMP(4-)" metaid="_bf83e561_2eb3_4efb_8a1b_087569e4907e" sboTerm="SBO:0000247" compartment="i">
        <notes>
          <body xmlns="http://www.w3.org/1999/xhtml">
                <p>BIGG: dcamp</p>
                    <p>BIOPATH: Adenylosuccinate</p>
                    <p>BRENDA: BG5285</p>
                    <p>CHARGE: -4</p>
                    <p>CHEBI: 15919, 21857, 7405, 12656, 12657, 57567, 22262</p>
                    <p>FORMULA: C14H14N5O11P</p>
                    <p>HMDB: HMDB00536, HMDB01332, HMDB11633</p>
                    <p>INCHI: InChI=1S/C14H18N5O11P/c20-7(21)1-5(14(24)25)18-11-8-12(16-3-15-11)19(4-17-8)13-10(23)9(22)6(30-13)2-29-31(26,27)28/h3-6,9-10,13,22-23H,1-2H2,(H,20,21)(H,24,25)(H,15,16,18)(H2,26,27,28)/p-4/t5?,6-,9-,10-,13-/m1/s1</p>
                    <p>KEGG: C03794</p>
                    <p>METACYC: ADENYLOSUCC</p>
                    <p>MXNREF: MNXM565</p>
                    <p>REACTOME: 35141</p>
                    <p>SEED: cpd02375</p>
                    <p>SMILES: O[C@@H]1[C@@H](COP([O-])([O-])=O)O[C@H]([C@@H]1O)N1C=NC2=C(NC(CC([O-])=O)C([O-])=O)N=CN=C12</p>
                    <p>UPA: UPC03794</p>
                    </body>
          
        </notes>
        <annotation>
          <rdf:RDF xmlns:rdf="http://www.w3.org/1999/02/22-rdf-syntax-ns#" xmlns:bqmodel="http://biomodels.net/model-qualifiers/" xmlns:bqbiol="http://biomodels.net/biology-qualifiers/">
            <rdf:Description rdf:about="#_bf83e561_2eb3_4efb_8a1b_087569e4907e">
              <bqbiol:is>
                <rdf:Bag>
                  <rdf:li rdf:resource="urn:miriam:chebi:CHEBI%3A15919"/>
                  <rdf:li rdf:resource="urn:miriam:chebi:CHEBI%3A57567"/>
                </rdf:Bag>
              </bqbiol:is>
            </rdf:Description>
          </rdf:RDF>
        </annotation>
            </species>
      <species id="bigg_gtp_i" initialConcentration="1" charge="-4" name="GTP" metaid="_2c75164c_8b86_47df_8e40_06093d648b59" sboTerm="SBO:0000247" compartment="i">
        <notes>
          <body xmlns="http://www.w3.org/1999/xhtml">
                <p>BIGG: gtp</p>
                    <p>BIOPATH: Guanosine-5-prime-triphosphate</p>
                    <p>BRENDA: BG32483</p>
                    <p>CHARGE: -4</p>
                    <p>CHEBI: 15996, 13342, 5234, 42934, 24451, 37565, 57600</p>
                    <p>FORMULA: C10H12N5O14P3</p>
                    <p>HMDB: HMDB01273</p>
                    <p>INCHI: InChI=1S/C10H16N5O14P3/c11-10-13-7-4(8(18)14-10)12-2-15(7)9-6(17)5(16)3(27-9)1-26-31(22,23)29-32(24,25)28-30(19,20)21/h2-3,5-6,9,16-17H,1H2,(H,22,23)(H,24,25)(H2,19,20,21)(H3,11,13,14,18)/p-4/t3-,5-,6-,9-/m1/s1</p>
                    <p>KEGG: C00044</p>
                    <p>METACYC: GTP</p>
                    <p>MXNREF: MNXM51</p>
                    <p>REACTOME: 29438, 113573, 190071, 1996291, 113571, 113572</p>
                    <p>SEED: cpd00038</p>
                    <p>SMILES: NC1=NC2=C(N=CN2[C@@H]2O[C@H](COP([O-])(=O)OP([O-])(=O)OP([O-])([O-])=O)[C@@H](O)[C@H]2O)C(=O)N1</p>
                    <p>UPA: UPC00044</p>
                    </body>
          
        </notes>
        <annotation>
          <rdf:RDF xmlns:rdf="http://www.w3.org/1999/02/22-rdf-syntax-ns#" xmlns:bqmodel="http://biomodels.net/model-qualifiers/" xmlns:bqbiol="http://biomodels.net/biology-qualifiers/">
            <rdf:Description rdf:about="#_2c75164c_8b86_47df_8e40_06093d648b59">
              <bqbiol:is>
                <rdf:Bag>
                  <rdf:li rdf:resource="urn:miriam:chebi:CHEBI%3A15996"/>
                  <rdf:li rdf:resource="urn:miriam:chebi:CHEBI%3A37565"/>
                  <rdf:li rdf:resource="urn:miriam:chebi:CHEBI%3A57600"/>
                </rdf:Bag>
              </bqbiol:is>
            </rdf:Description>
          </rdf:RDF>
        </annotation>
            </species>
      <species id="bigg_gdp_i" initialConcentration="1" charge="-2" name="GDP(2-)" metaid="_8bfa4167_369f_4778_a008_1f65a7d1844f" sboTerm="SBO:0000247" compartment="i">
        <notes>
          <body xmlns="http://www.w3.org/1999/xhtml">
                <p>BIGG: gdp</p>
                    <p>BIOPATH: Guanosine-5-prime-diphosphate</p>
                    <p>BRENDA: BG36200</p>
                    <p>CHARGE: -2</p>
                    <p>CHEBI: 17552, 42738, 24448, 13327, 5212, 14379, 58189, 65180</p>
                    <p>FORMULA: C10H13N5O11P2</p>
                    <p>HMDB: HMDB01201</p>
                    <p>INCHI: InChI=1S/C10H15N5O11P2/c11-10-13-7-4(8(18)14-10)12-2-15(7)9-6(17)5(16)3(25-9)1-24-28(22,23)26-27(19,20)21/h2-3,5-6,9,16-17H,1H2,(H,22,23)(H2,19,20,21)(H3,11,13,14,18)/p-2/t3-,5-,6-,9-/m1/s1</p>
                    <p>KEGG: C00035, G10620</p>
                    <p>METACYC: GDP</p>
                    <p>MXNREF: MNXM30</p>
                    <p>REACTOME: 113525, 29420, 111349, 114549, 205689, 1996292, 190066, 1467290, 482627, 482803, 500077</p>
                    <p>SEED: cpd00031</p>
                    <p>SMILES: NC1=NC2=C(N=CN2[C@@H]2O[C@H](COP([O-])(=O)OP(O)([O-])=O)[C@@H](O)[C@H]2O)C(=O)N1</p>
                    <p>UPA: UPC00035</p>
                    </body>
          
        </notes>
        <annotation>
          <rdf:RDF xmlns:rdf="http://www.w3.org/1999/02/22-rdf-syntax-ns#" xmlns:bqmodel="http://biomodels.net/model-qualifiers/" xmlns:bqbiol="http://biomodels.net/biology-qualifiers/">
            <rdf:Description rdf:about="#_8bfa4167_369f_4778_a008_1f65a7d1844f">
              <bqbiol:is>
                <rdf:Bag>
                  <rdf:li rdf:resource="urn:miriam:chebi:CHEBI%3A17552"/>
                  <rdf:li rdf:resource="urn:miriam:chebi:CHEBI%3A58189"/>
                  <rdf:li rdf:resource="urn:miriam:chebi:CHEBI%3A65180"/>
                </rdf:Bag>
              </bqbiol:is>
            </rdf:Description>
          </rdf:RDF>
        </annotation>
            </species>
      <species id="MMP1432_i" initialConcentration="1" name="Adenylosuccinate synthetase" metaid="_3f65ab6e_2b78_4ee7_af19_10b26e97b5bf" boundaryCondition="true" sboTerm="SBO:0000252" compartment="i">
        <annotation>
          <rdf:RDF xmlns:rdf="http://www.w3.org/1999/02/22-rdf-syntax-ns#" xmlns:bqmodel="http://biomodels.net/model-qualifiers/" xmlns:bqbiol="http://biomodels.net/biology-qualifiers/">
            <rdf:Description rdf:about="#_3f65ab6e_2b78_4ee7_af19_10b26e97b5bf">
              <bqbiol:isEncodedBy>
                <rdf:Bag>
                  <rdf:li rdf:resource="urn:miriam:kegg.genes:mmp%3AMMP1432"/>
                </rdf:Bag>
              </bqbiol:isEncodedBy>
              <bqbiol:is>
                <rdf:Bag>
                  <rdf:li rdf:resource="urn:miriam:uniprot:Q6LXC0"/>
                </rdf:Bag>
              </bqbiol:is>
            </rdf:Description>
          </rdf:RDF>
        </annotation>
            </species>
      <species id="bigg_adn_i" initialConcentration="1" charge="0" name="adenosine" metaid="_dd4c5888_661d_4602_8a01_8f45705bee08" sboTerm="SBO:0000247" compartment="i">
        <notes>
          <body xmlns="http://www.w3.org/1999/xhtml">
                <p>BIGG: adn</p>
                    <p>BIOPATH: Adenosine</p>
                    <p>BRENDA: BG850</p>
                    <p>CHARGE: 0</p>
                    <p>CHEBI: 16335, 40558, 2472, 13734, 22237, 40906, 40825, 45327, 22250, 45323</p>
                    <p>FORMULA: C10H13N5O4</p>
                    <p>HMDB: HMDB00050, HMDB04402, HMDB04421, HMDB04401</p>
                    <p>INCHI: InChI=1S/C10H13N5O4/c11-8-5-9(13-2-12-8)15(3-14-5)10-7(18)6(17)4(1-16)19-10/h2-4,6-7,10,16-18H,1H2,(H2,11,12,13)/t4-,6-,7-,10-/m1/s1</p>
                    <p>KEGG: C00212, D00045, C07195, D00406, D06298</p>
                    <p>METACYC: ADENOSINE, CPD-13918</p>
                    <p>MXNREF: MNXM212</p>
                    <p>REACTOME: 83909, 83908</p>
                    <p>SEED: cpd00182, cpd04436</p>
                    <p>SMILES: NC1=C2N=CN([C@@H]3O[C@H](CO)[C@@H](O)[C@H]3O)C2=NC=N1</p>
                    <p>UPA: UPC00212</p>
                    </body>
          
        </notes>
        <annotation>
          <rdf:RDF xmlns:rdf="http://www.w3.org/1999/02/22-rdf-syntax-ns#" xmlns:bqmodel="http://biomodels.net/model-qualifiers/" xmlns:bqbiol="http://biomodels.net/biology-qualifiers/">
            <rdf:Description rdf:about="#_dd4c5888_661d_4602_8a01_8f45705bee08">
              <bqbiol:is>
                <rdf:Bag>
                  <rdf:li rdf:resource="urn:miriam:chebi:CHEBI%3A16335"/>
                  <rdf:li rdf:resource="urn:miriam:chebi:CHEBI%3A45327"/>
                </rdf:Bag>
              </bqbiol:is>
            </rdf:Description>
          </rdf:RDF>
        </annotation>
            </species>
      <species id="MMP1051_i" initialConcentration="1" name="5'-nucleotidase SurE" metaid="_e4a69118_0c9a_4532_b678_d3c0091f4925" boundaryCondition="true" sboTerm="SBO:0000252" compartment="i">
        <annotation>
          <rdf:RDF xmlns:rdf="http://www.w3.org/1999/02/22-rdf-syntax-ns#" xmlns:bqmodel="http://biomodels.net/model-qualifiers/" xmlns:bqbiol="http://biomodels.net/biology-qualifiers/">
            <rdf:Description rdf:about="#_e4a69118_0c9a_4532_b678_d3c0091f4925">
              <bqbiol:isEncodedBy>
                <rdf:Bag>
                  <rdf:li rdf:resource="urn:miriam:kegg.genes:mmp%3AMMP1051"/>
                </rdf:Bag>
              </bqbiol:isEncodedBy>
              <bqbiol:is>
                <rdf:Bag>
                  <rdf:li rdf:resource="urn:miriam:uniprot:Q6LYE0"/>
                </rdf:Bag>
              </bqbiol:is>
            </rdf:Description>
          </rdf:RDF>
        </annotation>
            </species>
      <species id="bigg_ade_i" initialConcentration="1" charge="0" name="adenine" metaid="_f256aacf_a05d_46fa_866c_054afe335af7" sboTerm="SBO:0000247" compartment="i">
        <notes>
          <body xmlns="http://www.w3.org/1999/xhtml">
                <p>BIGG: ade</p>
                    <p>BIOPATH: Adenine</p>
                    <p>BRENDA: BG20886</p>
                    <p>CHARGE: 0</p>
                    <p>CHEBI: 16708, 13733, 22236, 2470, 40579</p>
                    <p>FORMULA: C5H5N5</p>
                    <p>HMDB: HMDB00034</p>
                    <p>INCHI: InChI=1S/C5H5N5/c6-4-3-5(9-1-7-3)10-2-8-4/h1-2H,(H3,6,7,8,9,10)</p>
                    <p>KEGG: C00147, D00034</p>
                    <p>METACYC: ADENINE, ADENINE-RING</p>
                    <p>MXNREF: MNXM168</p>
                    <p>REACTOME: 83951</p>
                    <p>SEED: cpd00128</p>
                    <p>SMILES: NC1=C2N=CNC2=NC=N1</p>
                    <p>UPA: UPC00147</p>
                    </body>
          
        </notes>
        <annotation>
          <rdf:RDF xmlns:rdf="http://www.w3.org/1999/02/22-rdf-syntax-ns#" xmlns:bqmodel="http://biomodels.net/model-qualifiers/" xmlns:bqbiol="http://biomodels.net/biology-qualifiers/">
            <rdf:Description rdf:about="#_f256aacf_a05d_46fa_866c_054afe335af7">
              <bqbiol:is>
                <rdf:Bag>
                  <rdf:li rdf:resource="urn:miriam:chebi:CHEBI%3A16708"/>
                </rdf:Bag>
              </bqbiol:is>
            </rdf:Description>
          </rdf:RDF>
        </annotation>
            </species>
      <species id="MMP0145_i" initialConcentration="1" name="Hypoxanthine/guanine phosphoribosyltransferase" metaid="_c3dfda90_2093_4ed6_a96a_fbd980a4280a" boundaryCondition="true" sboTerm="SBO:0000252" compartment="i">
        <annotation>
          <rdf:RDF xmlns:rdf="http://www.w3.org/1999/02/22-rdf-syntax-ns#" xmlns:bqmodel="http://biomodels.net/model-qualifiers/" xmlns:bqbiol="http://biomodels.net/biology-qualifiers/">
            <rdf:Description rdf:about="#_c3dfda90_2093_4ed6_a96a_fbd980a4280a">
              <bqbiol:isEncodedBy>
                <rdf:Bag>
                  <rdf:li rdf:resource="urn:miriam:kegg.genes:mmp%3AMMP0145"/>
                </rdf:Bag>
              </bqbiol:isEncodedBy>
              <bqbiol:is>
                <rdf:Bag>
                  <rdf:li rdf:resource="urn:miriam:uniprot:Q6M0X3"/>
                </rdf:Bag>
              </bqbiol:is>
            </rdf:Description>
          </rdf:RDF>
        </annotation>
            </species>
      <species id="MMP0660_i" initialConcentration="1" name="Adenine phosphoribosyltransferase" metaid="_8b592df0_4a2c_47ec_8f2f_8f65e981171f" boundaryCondition="true" sboTerm="SBO:0000252" compartment="i">
        <annotation>
          <rdf:RDF xmlns:rdf="http://www.w3.org/1999/02/22-rdf-syntax-ns#" xmlns:bqmodel="http://biomodels.net/model-qualifiers/" xmlns:bqbiol="http://biomodels.net/biology-qualifiers/">
            <rdf:Description rdf:about="#_8b592df0_4a2c_47ec_8f2f_8f65e981171f">
              <bqbiol:isEncodedBy>
                <rdf:Bag>
                  <rdf:li rdf:resource="urn:miriam:kegg.genes:mmp%3AMMP0660"/>
                </rdf:Bag>
              </bqbiol:isEncodedBy>
              <bqbiol:is>
                <rdf:Bag>
                  <rdf:li rdf:resource="urn:miriam:uniprot:Q6LZG8"/>
                </rdf:Bag>
              </bqbiol:is>
            </rdf:Description>
          </rdf:RDF>
        </annotation>
            </species>
      <species id="bigg_damp_i" initialConcentration="1" charge="-2" name="dAMP" metaid="_4ec0b7ee_240a_4efd_9e63_18a32fdeb2ff" sboTerm="SBO:0000247" compartment="i">
        <notes>
          <body xmlns="http://www.w3.org/1999/xhtml">
                <p>BIGG: damp</p>
                    <p>BIOPATH: 2-prime-Deoxyadenosine-5-prime-phosphate</p>
                    <p>BRENDA: BG1037</p>
                    <p>CHARGE: -2</p>
                    <p>CHEBI: 17713, 14068, 41864, 19236, 10490, 41815, 58245</p>
                    <p>FORMULA: C10H12N5O6P</p>
                    <p>HMDB: HMDB00905</p>
                    <p>INCHI: InChI=1S/C10H14N5O6P/c11-9-8-10(13-3-12-9)15(4-14-8)7-1-5(16)6(21-7)2-20-22(17,18)19/h3-7,16H,1-2H2,(H2,11,12,13)(H2,17,18,19)/p-2/t5-,6+,7+/m0/s1</p>
                    <p>KEGG: C00360</p>
                    <p>METACYC: DAMP</p>
                    <p>MXNREF: MNXM432</p>
                    <p>REACTOME: 109386, 500088, 500125, 500199</p>
                    <p>SEED: cpd00294</p>
                    <p>SMILES: NC1=C2N=CN([C@H]3C[C@H](O)[C@@H](COP([O-])([O-])=O)O3)C2=NC=N1</p>
                    </body>
          
        </notes>
        <annotation>
          <rdf:RDF xmlns:rdf="http://www.w3.org/1999/02/22-rdf-syntax-ns#" xmlns:bqmodel="http://biomodels.net/model-qualifiers/" xmlns:bqbiol="http://biomodels.net/biology-qualifiers/">
            <rdf:Description rdf:about="#_4ec0b7ee_240a_4efd_9e63_18a32fdeb2ff">
              <bqbiol:is>
                <rdf:Bag>
                  <rdf:li rdf:resource="urn:miriam:chebi:CHEBI%3A17713"/>
                  <rdf:li rdf:resource="urn:miriam:chebi:CHEBI%3A58245"/>
                </rdf:Bag>
              </bqbiol:is>
            </rdf:Description>
          </rdf:RDF>
        </annotation>
            </species>
      <species id="bigg_dad_2_i" initialConcentration="1" charge="0" name="2'-deoxyadenosine" metaid="_cf7f8390_8ae4_4a52_b4bc_0f1439c2de52" sboTerm="SBO:0000247" compartment="i">
        <notes>
          <body xmlns="http://www.w3.org/1999/xhtml">
                <p>BIGG: dad-2</p>
                    <p>BIOPATH: 2-prime-Deoxyadenosine</p>
                    <p>BRENDA: BG66294, BG836</p>
                    <p>CHARGE: 0</p>
                    <p>CHEBI: 17256, 39863, 40535, 19234, 14112, 40560, 4405</p>
                    <p>FORMULA: C10H13N5O3</p>
                    <p>HMDB: HMDB00101, HMDB11722, HMDB05778</p>
                    <p>INCHI: InChI=1S/C10H13N5O3/c11-9-8-10(13-3-12-9)15(4-14-8)7-1-5(17)6(2-16)18-7/h3-7,16-17H,1-2H2,(H2,11,12,13)/t5-,6+,7+/m0/s1</p>
                    <p>KEGG: C00559</p>
                    <p>METACYC: DEOXYADENOSINE</p>
                    <p>MXNREF: MNXM625</p>
                    <p>SEED: cpd00438</p>
                    <p>SMILES: NC1=C2N=CN([C@H]3C[C@H](O)[C@@H](CO)O3)C2=NC=N1</p>
                    </body>
          
        </notes>
        <annotation>
          <rdf:RDF xmlns:rdf="http://www.w3.org/1999/02/22-rdf-syntax-ns#" xmlns:bqmodel="http://biomodels.net/model-qualifiers/" xmlns:bqbiol="http://biomodels.net/biology-qualifiers/">
            <rdf:Description rdf:about="#_cf7f8390_8ae4_4a52_b4bc_0f1439c2de52">
              <bqbiol:is>
                <rdf:Bag>
                  <rdf:li rdf:resource="urn:miriam:chebi:CHEBI%3A17256"/>
                </rdf:Bag>
              </bqbiol:is>
            </rdf:Description>
          </rdf:RDF>
        </annotation>
            </species>
      <species id="bigg_ins_i" initialConcentration="1" charge="0" name="inosine" metaid="_50a2ba1f_9258_4751_89e1_1d0925ac5f55" sboTerm="SBO:0000247" compartment="i">
        <notes>
          <body xmlns="http://www.w3.org/1999/xhtml">
                <p>BIGG: ins</p>
                    <p>BIOPATH: Inosine</p>
                    <p>BRENDA: BG645</p>
                    <p>CHARGE: 0</p>
                    <p>CHEBI: 17596, 44407, 5927, 24841, 14456</p>
                    <p>FORMULA: C10H12N4O5</p>
                    <p>HMDB: HMDB00195, HMDB03040</p>
                    <p>INCHI: InChI=1S/C10H12N4O5/c15-1-4-6(16)7(17)10(19-4)14-3-13-5-8(14)11-2-12-9(5)18/h2-4,6-7,10,15-17H,1H2,(H,11,12,18)/t4-,6-,7-,10-/m1/s1</p>
                    <p>KEGG: C00294, D00054, D01995</p>
                    <p>METACYC: INOSINE</p>
                    <p>MXNREF: MNXM334</p>
                    <p>REACTOME: 83927</p>
                    <p>SEED: cpd00246</p>
                    <p>SMILES: OC[C@H]1O[C@H]([C@H](O)[C@@H]1O)N1C=NC2=C(O)N=CN=C12</p>
                    <p>UPA: UPC00294</p>
                    </body>
          
        </notes>
        <annotation>
          <rdf:RDF xmlns:rdf="http://www.w3.org/1999/02/22-rdf-syntax-ns#" xmlns:bqmodel="http://biomodels.net/model-qualifiers/" xmlns:bqbiol="http://biomodels.net/biology-qualifiers/">
            <rdf:Description rdf:about="#_50a2ba1f_9258_4751_89e1_1d0925ac5f55">
              <bqbiol:is>
                <rdf:Bag>
                  <rdf:li rdf:resource="urn:miriam:chebi:CHEBI%3A17596"/>
                </rdf:Bag>
              </bqbiol:is>
            </rdf:Description>
          </rdf:RDF>
        </annotation>
            </species>
      <species id="bigg_idp_i" initialConcentration="1" charge="-3" name="IDP" metaid="_a5d619f7_cffc_4006_900f_8a46b932094a" sboTerm="SBO:0000247" compartment="i">
        <notes>
          <body xmlns="http://www.w3.org/1999/xhtml">
                <p>BIGG: idp</p>
                    <p>BRENDA: BG1009</p>
                    <p>CHARGE: -3</p>
                    <p>CHEBI: 17808, 19270, 5848, 43252, 13371, 58280</p>
                    <p>FORMULA: C10H11N4O11P2</p>
                    <p>HMDB: HMDB03335</p>
                    <p>INCHI:</p>
                    <p>KEGG: C00104</p>
                    <p>MXNREF: MNXM90141</p>
                    <p>REACTOME: 2509811</p>
                    <p>SEED: cpd00090</p>
                    <p>SMILES:</p>
                    </body>
          
        </notes>
        <annotation>
          <rdf:RDF xmlns:rdf="http://www.w3.org/1999/02/22-rdf-syntax-ns#" xmlns:bqmodel="http://biomodels.net/model-qualifiers/" xmlns:bqbiol="http://biomodels.net/biology-qualifiers/">
            <rdf:Description rdf:about="#_a5d619f7_cffc_4006_900f_8a46b932094a">
              <bqbiol:is>
                <rdf:Bag>
                  <rdf:li rdf:resource="urn:miriam:chebi:CHEBI%3A17808"/>
                  <rdf:li rdf:resource="urn:miriam:chebi:CHEBI%3A58280"/>
                </rdf:Bag>
              </bqbiol:is>
            </rdf:Description>
          </rdf:RDF>
        </annotation>
            </species>
      <species id="bigg_itp_i" initialConcentration="1" charge="-3" name="ITP(3-)" metaid="_513813db_12a9_487b_a5a8_ffb7a1b8ba75" sboTerm="SBO:0000247" compartment="i">
        <notes>
          <body xmlns="http://www.w3.org/1999/xhtml">
                <p>BIGG: itp</p>
                    <p>BRENDA: BG1200</p>
                    <p>CHARGE: -3</p>
                    <p>CHEBI: 16039, 5851, 19272, 13374, 57614, 61402</p>
                    <p>FORMULA: C10H12N4O14P3</p>
                    <p>HMDB: HMDB00189</p>
                    <p>INCHI: InChI=1S/C10H15N4O14P3/c15-6-4(1-25-30(21,22)28-31(23,24)27-29(18,19)20)26-10(7(6)16)14-3-13-5-8(14)11-2-12-9(5)17/h2-4,6-7,10,15-16H,1H2,(H,21,22)(H,23,24)(H,11,12,17)(H2,18,19,20)/p-3/t4-,6-,7-,10-/m1/s1</p>
                    <p>KEGG: C00081</p>
                    <p>METACYC: ITP</p>
                    <p>MXNREF: MNXM423</p>
                    <p>REACTOME: 2509836</p>
                    <p>SEED: cpd00068</p>
                    <p>SMILES: O[C@@H]1[C@@H](COP([O-])(=O)OP([O-])(=O)OP(O)([O-])=O)O[C@H]([C@@H]1O)N1C=NC2=C1N=CNC2=O</p>
                    </body>
          
        </notes>
        <annotation>
          <rdf:RDF xmlns:rdf="http://www.w3.org/1999/02/22-rdf-syntax-ns#" xmlns:bqmodel="http://biomodels.net/model-qualifiers/" xmlns:bqbiol="http://biomodels.net/biology-qualifiers/">
            <rdf:Description rdf:about="#_513813db_12a9_487b_a5a8_ffb7a1b8ba75">
              <bqbiol:is>
                <rdf:Bag>
                  <rdf:li rdf:resource="urn:miriam:chebi:CHEBI%3A16039"/>
                  <rdf:li rdf:resource="urn:miriam:chebi:CHEBI%3A57614"/>
                  <rdf:li rdf:resource="urn:miriam:chebi:CHEBI%3A61402"/>
                </rdf:Bag>
              </bqbiol:is>
            </rdf:Description>
          </rdf:RDF>
        </annotation>
            </species>
      <species id="bigg_xmp_i" initialConcentration="1" charge="-2" name="5'-xanthylate(2-)" metaid="_7517691c_8653_41c4_ab76_0bc50f0074b1" sboTerm="SBO:0000247" compartment="i">
        <notes>
          <body xmlns="http://www.w3.org/1999/xhtml">
                <p>BIGG: xmp</p>
                    <p>BIOPATH: Xanthosine-5-prime-phosphate</p>
                    <p>BRENDA: BG819</p>
                    <p>CHARGE: -2</p>
                    <p>CHEBI: 15652, 27328, 10938, 15324, 10067, 57464</p>
                    <p>FORMULA: C10H11N4O9P</p>
                    <p>HMDB: HMDB01554</p>
                    <p>INCHI: InChI=1S/C10H13N4O9P/c15-5-3(1-22-24(19,20)21)23-9(6(5)16)14-2-11-4-7(14)12-10(18)13-8(4)17/h2-3,5-6,9,15-16H,1H2,(H2,19,20,21)(H2,12,13,17,18)/p-2/t3-,5-,6-,9-/m1/s1</p>
                    <p>KEGG: C00655</p>
                    <p>METACYC: XANTHOSINE-5-PHOSPHATE</p>
                    <p>MXNREF: MNXM298</p>
                    <p>REACTOME: 111584</p>
                    <p>SEED: cpd00497</p>
                    <p>SMILES: O[C@H]1[C@@H](O)[C@@H](O[C@@H]1COP([O-])([O-])=O)N1C=NC2=C1NC(=O)NC2=O</p>
                    <p>UPA: UPC00655</p>
                    </body>
          
        </notes>
        <annotation>
          <rdf:RDF xmlns:rdf="http://www.w3.org/1999/02/22-rdf-syntax-ns#" xmlns:bqmodel="http://biomodels.net/model-qualifiers/" xmlns:bqbiol="http://biomodels.net/biology-qualifiers/">
            <rdf:Description rdf:about="#_7517691c_8653_41c4_ab76_0bc50f0074b1">
              <bqbiol:is>
                <rdf:Bag>
                  <rdf:li rdf:resource="urn:miriam:chebi:CHEBI%3A15652"/>
                  <rdf:li rdf:resource="urn:miriam:chebi:CHEBI%3A57464"/>
                </rdf:Bag>
              </bqbiol:is>
            </rdf:Description>
          </rdf:RDF>
        </annotation>
            </species>
      <species id="MMP0133_i" initialConcentration="1" name="Inosine-5'-monophosphate dehydrogenase" metaid="_cbe242cf_4f8d_43a6_a961_8f79002f5e14" boundaryCondition="true" sboTerm="SBO:0000252" compartment="i">
        <annotation>
          <rdf:RDF xmlns:rdf="http://www.w3.org/1999/02/22-rdf-syntax-ns#" xmlns:bqmodel="http://biomodels.net/model-qualifiers/" xmlns:bqbiol="http://biomodels.net/biology-qualifiers/">
            <rdf:Description rdf:about="#_cbe242cf_4f8d_43a6_a961_8f79002f5e14">
              <bqbiol:isEncodedBy>
                <rdf:Bag>
                  <rdf:li rdf:resource="urn:miriam:kegg.genes:mmp%3AMMP0133"/>
                </rdf:Bag>
              </bqbiol:isEncodedBy>
              <bqbiol:is>
                <rdf:Bag>
                  <rdf:li rdf:resource="urn:miriam:uniprot:Q6M0Y5"/>
                </rdf:Bag>
              </bqbiol:is>
            </rdf:Description>
          </rdf:RDF>
        </annotation>
            </species>
      <species id="MMP0287_i" initialConcentration="1" name="Putative uncharacterized protein" metaid="_69a38fc2_2c11_426d_bad1_9dab5a2b1bea" boundaryCondition="true" sboTerm="SBO:0000252" compartment="i">
        <annotation>
          <rdf:RDF xmlns:rdf="http://www.w3.org/1999/02/22-rdf-syntax-ns#" xmlns:bqmodel="http://biomodels.net/model-qualifiers/" xmlns:bqbiol="http://biomodels.net/biology-qualifiers/">
            <rdf:Description rdf:about="#_69a38fc2_2c11_426d_bad1_9dab5a2b1bea">
              <bqbiol:isEncodedBy>
                <rdf:Bag>
                  <rdf:li rdf:resource="urn:miriam:kegg.genes:mmp%3AMMP0287"/>
                </rdf:Bag>
              </bqbiol:isEncodedBy>
              <bqbiol:is>
                <rdf:Bag>
                  <rdf:li rdf:resource="urn:miriam:uniprot:Q6M0I3"/>
                </rdf:Bag>
              </bqbiol:is>
            </rdf:Description>
          </rdf:RDF>
        </annotation>
            </species>
      <species id="bigg_gmp_i" initialConcentration="1" charge="-2" name="GMP(3-)" metaid="_3851b8eb_03b9_43e2_a78c_41aaf94086e0" sboTerm="SBO:0000247" compartment="i">
        <notes>
          <body xmlns="http://www.w3.org/1999/xhtml">
                <p>BIGG: gmp</p>
                    <p>BIOPATH: Guanosine-5-prime-phosphate</p>
                    <p>BRENDA: BG1070</p>
                    <p>CHARGE: -2</p>
                    <p>CHEBI: 17345, 42831, 42979, 13341, 24449, 42647, 42887, 40119, 24450, 14381, 47450, 5228, 37121, 58115</p>
                    <p>FORMULA: C10H12N5O8P</p>
                    <p>HMDB: HMDB01397</p>
                    <p>INCHI: InChI=1S/C10H14N5O8P/c11-10-13-7-4(8(18)14-10)12-2-15(7)9-6(17)5(16)3(23-9)1-22-24(19,20)21/h2-3,5-6,9,16-17H,1H2,(H2,19,20,21)(H3,11,13,14,18)/p-2/t3-,5-,6-,9-/m1/s1</p>
                    <p>KEGG: C00144</p>
                    <p>METACYC: GMP</p>
                    <p>MXNREF: MNXM113</p>
                    <p>REACTOME: 113578, 744239, 29626</p>
                    <p>SEED: cpd00126</p>
                    <p>SMILES: NC1=NC2=C(N=CN2[C@@H]2O[C@H](COP([O-])([O-])=O)[C@@H](O)[C@H]2O)C(=O)N1</p>
                    <p>UPA: UPC00144</p>
                    </body>
          
        </notes>
        <annotation>
          <rdf:RDF xmlns:rdf="http://www.w3.org/1999/02/22-rdf-syntax-ns#" xmlns:bqmodel="http://biomodels.net/model-qualifiers/" xmlns:bqbiol="http://biomodels.net/biology-qualifiers/">
            <rdf:Description rdf:about="#_3851b8eb_03b9_43e2_a78c_41aaf94086e0">
              <bqbiol:is>
                <rdf:Bag>
                  <rdf:li rdf:resource="urn:miriam:chebi:CHEBI%3A17345"/>
                  <rdf:li rdf:resource="urn:miriam:chebi:CHEBI%3A37121"/>
                  <rdf:li rdf:resource="urn:miriam:chebi:CHEBI%3A58115"/>
                </rdf:Bag>
              </bqbiol:is>
            </rdf:Description>
          </rdf:RDF>
        </annotation>
            </species>
      <species id="bigg_nh3_i" initialConcentration="1" charge="1" name="NH4(+)" metaid="_dee6bcca_6103_4a6f_b252_4678ed1c537f" sboTerm="SBO:0000247" compartment="i">
        <notes>
          <body xmlns="http://www.w3.org/1999/xhtml">
                <p>BIGG: nh3, nh4</p>
                    <p>BIOPATH: Ammonia, Ammonium-ion</p>
                    <p>BRENDA: BG28734, BG28736, BG91971</p>
                    <p>CHARGE: 1</p>
                    <p>CHEBI: 16134, 13406, 13771, 7434, 44284, 13405, 13407, 44404, 22533, 44269, 18219, 13772, 22535, 13408, 7436, 28938, 7435, 22534, 49783, 29240, 29337, 29340, 62982, 63040, 66871</p>
                    <p>FORMULA: H4N</p>
                    <p>HMDB: HMDB00051</p>
                    <p>INCHI: InChI=1S/H3N/h1H3/p+1</p>
                    <p>KEGG: C00014, D02916, C01342, C01358, D04594, D02915</p>
                    <p>METACYC: AMMONIA, AMMONIUM, NH4OH</p>
                    <p>MXNREF: MNXM15</p>
                    <p>REACTOME: 389843, 31633, 140912, 113561, 76230, 29382, 2022135</p>
                    <p>SEED: cpd00013</p>
                    <p>SMILES: [NH4+]</p>
                    <p>UPA: UPC00014</p>
                    </body>
          
        </notes>
        <annotation>
          <rdf:RDF xmlns:rdf="http://www.w3.org/1999/02/22-rdf-syntax-ns#" xmlns:bqmodel="http://biomodels.net/model-qualifiers/" xmlns:bqbiol="http://biomodels.net/biology-qualifiers/">
            <rdf:Description rdf:about="#_dee6bcca_6103_4a6f_b252_4678ed1c537f">
              <bqbiol:is>
                <rdf:Bag>
                  <rdf:li rdf:resource="urn:miriam:chebi:CHEBI%3A16134"/>
                  <rdf:li rdf:resource="urn:miriam:chebi:CHEBI%3A18219"/>
                  <rdf:li rdf:resource="urn:miriam:chebi:CHEBI%3A28938"/>
                  <rdf:li rdf:resource="urn:miriam:chebi:CHEBI%3A29240"/>
                  <rdf:li rdf:resource="urn:miriam:chebi:CHEBI%3A29337"/>
                  <rdf:li rdf:resource="urn:miriam:chebi:CHEBI%3A29340"/>
                  <rdf:li rdf:resource="urn:miriam:chebi:CHEBI%3A62982"/>
                  <rdf:li rdf:resource="urn:miriam:chebi:CHEBI%3A63040"/>
                  <rdf:li rdf:resource="urn:miriam:chebi:CHEBI%3A66871"/>
                </rdf:Bag>
              </bqbiol:is>
            </rdf:Description>
          </rdf:RDF>
        </annotation>
            </species>
      <species id="MMP0894_i" initialConcentration="1" name="GMP synthase [glutamine-hydrolyzing] subunit B" metaid="_19c1dd51_083f_4703_a771_6555ba71803b" boundaryCondition="true" sboTerm="SBO:0000252" compartment="i">
        <annotation>
          <rdf:RDF xmlns:rdf="http://www.w3.org/1999/02/22-rdf-syntax-ns#" xmlns:bqmodel="http://biomodels.net/model-qualifiers/" xmlns:bqbiol="http://biomodels.net/biology-qualifiers/">
            <rdf:Description rdf:about="#_19c1dd51_083f_4703_a771_6555ba71803b">
              <bqbiol:isEncodedBy>
                <rdf:Bag>
                  <rdf:li rdf:resource="urn:miriam:kegg.genes:mmp%3AMMP0894"/>
                </rdf:Bag>
              </bqbiol:isEncodedBy>
              <bqbiol:is>
                <rdf:Bag>
                  <rdf:li rdf:resource="urn:miriam:uniprot:Q6LYU3"/>
                </rdf:Bag>
              </bqbiol:is>
            </rdf:Description>
          </rdf:RDF>
        </annotation>
            </species>
      <species id="MMP1445_i" initialConcentration="1" name="GMP synthase [glutamine-hydrolyzing] subunit A" metaid="_8ce8aed2_8e86_481b_b80b_11b209dcb6ba" boundaryCondition="true" sboTerm="SBO:0000252" compartment="i">
        <annotation>
          <rdf:RDF xmlns:rdf="http://www.w3.org/1999/02/22-rdf-syntax-ns#" xmlns:bqmodel="http://biomodels.net/model-qualifiers/" xmlns:bqbiol="http://biomodels.net/biology-qualifiers/">
            <rdf:Description rdf:about="#_8ce8aed2_8e86_481b_b80b_11b209dcb6ba">
              <bqbiol:isEncodedBy>
                <rdf:Bag>
                  <rdf:li rdf:resource="urn:miriam:kegg.genes:mmp%3AMMP1445"/>
                </rdf:Bag>
              </bqbiol:isEncodedBy>
              <bqbiol:is>
                <rdf:Bag>
                  <rdf:li rdf:resource="urn:miriam:uniprot:Q6LXA7"/>
                </rdf:Bag>
              </bqbiol:is>
            </rdf:Description>
          </rdf:RDF>
        </annotation>
            </species>
      <species id="bigg_gsn_i" initialConcentration="1" charge="0" name="guanosine" metaid="_4d48a4d8_b0fa_485c_9da8_8dd24c84f313" sboTerm="SBO:0000247" compartment="i">
        <notes>
          <body xmlns="http://www.w3.org/1999/xhtml">
                <p>BIGG: gsn</p>
                    <p>BIOPATH: Guanosine</p>
                    <p>BRENDA: BG85516</p>
                    <p>CHARGE: 0</p>
                    <p>CHEBI: 16750, 5564, 42840, 471737, 14375, 42847, 24444</p>
                    <p>FORMULA: C10H13N5O5</p>
                    <p>HMDB: HMDB00133</p>
                    <p>INCHI: InChI=1S/C10H13N5O5/c11-10-13-7-4(8(19)14-10)12-2-15(7)9-6(18)5(17)3(1-16)20-9/h2-3,5-6,9,16-18H,1H2,(H3,11,13,14,19)/t3-,5-,6-,9-/m1/s1</p>
                    <p>KEGG: C00387</p>
                    <p>METACYC: GUANOSINE</p>
                    <p>MXNREF: MNXM401</p>
                    <p>SEED: cpd00311</p>
                    <p>SMILES: NC1=NC2=C(N=CN2[C@@H]2O[C@H](CO)[C@@H](O)[C@H]2O)C(=O)N1</p>
                    </body>
          
        </notes>
        <annotation>
          <rdf:RDF xmlns:rdf="http://www.w3.org/1999/02/22-rdf-syntax-ns#" xmlns:bqmodel="http://biomodels.net/model-qualifiers/" xmlns:bqbiol="http://biomodels.net/biology-qualifiers/">
            <rdf:Description rdf:about="#_4d48a4d8_b0fa_485c_9da8_8dd24c84f313">
              <bqbiol:is>
                <rdf:Bag>
                  <rdf:li rdf:resource="urn:miriam:chebi:CHEBI%3A16750"/>
                </rdf:Bag>
              </bqbiol:is>
            </rdf:Description>
          </rdf:RDF>
        </annotation>
            </species>
      <species id="bigg_xtsn_i" initialConcentration="1" charge="0" name="xanthosine" metaid="_5938e994_9861_47de_8e78_7e8c31ba0938" sboTerm="SBO:0000247" compartment="i">
        <notes>
          <body xmlns="http://www.w3.org/1999/xhtml">
                <p>BIGG: xtsn</p>
                    <p>BIOPATH: Xanthosine</p>
                    <p>BRENDA: BG652</p>
                    <p>CHARGE: 0</p>
                    <p>CHEBI: 18107, 15323, 27327, 10066</p>
                    <p>FORMULA: C10H12N4O6</p>
                    <p>HMDB: HMDB00299</p>
                    <p>INCHI: InChI=1S/C10H12N4O6/c15-1-3-5(16)6(17)9(20-3)14-2-11-4-7(14)12-10(19)13-8(4)18/h2-3,5-6,9,15-17H,1H2,(H2,12,13,18,19)/t3-,5-,6-,9-/m1/s1</p>
                    <p>KEGG: C01762</p>
                    <p>METACYC: XANTHOSINE</p>
                    <p>MXNREF: MNXM687</p>
                    <p>SEED: cpd01217</p>
                    <p>SMILES: OC[C@H]1O[C@H]([C@H](O)[C@@H]1O)N1C=NC2=C1NC(=O)NC2=O</p>
                    <p>UPA: UPC01762</p>
                    </body>
          
        </notes>
        <annotation>
          <rdf:RDF xmlns:rdf="http://www.w3.org/1999/02/22-rdf-syntax-ns#" xmlns:bqmodel="http://biomodels.net/model-qualifiers/" xmlns:bqbiol="http://biomodels.net/biology-qualifiers/">
            <rdf:Description rdf:about="#_5938e994_9861_47de_8e78_7e8c31ba0938">
              <bqbiol:is>
                <rdf:Bag>
                  <rdf:li rdf:resource="urn:miriam:chebi:CHEBI%3A18107"/>
                </rdf:Bag>
              </bqbiol:is>
            </rdf:Description>
          </rdf:RDF>
        </annotation>
            </species>
      <species id="bigg_dgdp_i" initialConcentration="1" charge="-3" name="dGDP" metaid="_3cb6f00f_ea72_46ae_8c60_673dffaa7b56" sboTerm="SBO:0000247" compartment="i">
        <notes>
          <body xmlns="http://www.w3.org/1999/xhtml">
                <p>BIGG: dgdp</p>
                    <p>BIOPATH: 2-prime-Deoxyguanosine-5-prime-diphosphate</p>
                    <p>BRENDA: BG52410</p>
                    <p>CHARGE: -3</p>
                    <p>CHEBI: 28862, 19245, 10495, 58595</p>
                    <p>FORMULA: C10H12N5O10P2</p>
                    <p>HMDB: HMDB00960</p>
                    <p>INCHI:</p>
                    <p>KEGG: C00361</p>
                    <p>METACYC: DGDP</p>
                    <p>MXNREF: MNXM436</p>
                    <p>SEED: cpd00295</p>
                    <p>SMILES:</p>
                    </body>
          
        </notes>
        <annotation>
          <rdf:RDF xmlns:rdf="http://www.w3.org/1999/02/22-rdf-syntax-ns#" xmlns:bqmodel="http://biomodels.net/model-qualifiers/" xmlns:bqbiol="http://biomodels.net/biology-qualifiers/">
            <rdf:Description rdf:about="#_3cb6f00f_ea72_46ae_8c60_673dffaa7b56">
              <bqbiol:is>
                <rdf:Bag>
                  <rdf:li rdf:resource="urn:miriam:chebi:CHEBI%3A28862"/>
                  <rdf:li rdf:resource="urn:miriam:chebi:CHEBI%3A58595"/>
                </rdf:Bag>
              </bqbiol:is>
            </rdf:Description>
          </rdf:RDF>
        </annotation>
            </species>
      <species id="bigg_dgtp_i" initialConcentration="1" charge="-3" name="dGTP(3-)" metaid="_16879e80_29b1_4ac9_87b1_36a8d6fbf1ac" sboTerm="SBO:0000247" compartment="i">
        <notes>
          <body xmlns="http://www.w3.org/1999/xhtml">
                <p>BIGG: dgtp</p>
                    <p>BIOPATH: 2-prime-Deoxyguanosine-5-prime-triphosphate</p>
                    <p>BRENDA: BG84634</p>
                    <p>CHARGE: -3</p>
                    <p>CHEBI: 16497, 19247, 14076, 10497, 57794, 61429</p>
                    <p>FORMULA: C10H13N5O13P3</p>
                    <p>HMDB: HMDB01440</p>
                    <p>INCHI: InChI=1S/C10H16N5O13P3/c11-10-13-8-7(9(17)14-10)12-3-15(8)6-1-4(16)5(26-6)2-25-30(21,22)28-31(23,24)27-29(18,19)20/h3-6,16H,1-2H2,(H,21,22)(H,23,24)(H2,18,19,20)(H3,11,13,14,17)/p-3/t4-,5+,6+/m0/s1</p>
                    <p>KEGG: C00286</p>
                    <p>METACYC: DGTP</p>
                    <p>MXNREF: MNXM344</p>
                    <p>SEED: cpd00241</p>
                    <p>SMILES: NC1=NC2=C(N=CN2[C@H]2C[C@H](O)[C@@H](COP([O-])(=O)OP([O-])(=O)OP(O)([O-])=O)O2)C(=O)N1</p>
                    </body>
          
        </notes>
        <annotation>
          <rdf:RDF xmlns:rdf="http://www.w3.org/1999/02/22-rdf-syntax-ns#" xmlns:bqmodel="http://biomodels.net/model-qualifiers/" xmlns:bqbiol="http://biomodels.net/biology-qualifiers/">
            <rdf:Description rdf:about="#_16879e80_29b1_4ac9_87b1_36a8d6fbf1ac">
              <bqbiol:is>
                <rdf:Bag>
                  <rdf:li rdf:resource="urn:miriam:chebi:CHEBI%3A16497"/>
                  <rdf:li rdf:resource="urn:miriam:chebi:CHEBI%3A57794"/>
                  <rdf:li rdf:resource="urn:miriam:chebi:CHEBI%3A61429"/>
                </rdf:Bag>
              </bqbiol:is>
            </rdf:Description>
          </rdf:RDF>
        </annotation>
            </species>
      <species id="bigg_dgmp_i" initialConcentration="1" charge="-2" name="dGMP(2-)" metaid="_854a9034_8045_42c8_9ce4_a40f97f9f0c0" sboTerm="SBO:0000247" compartment="i">
        <notes>
          <body xmlns="http://www.w3.org/1999/xhtml">
                <p>BIGG: dgmp</p>
                    <p>BIOPATH: 2-prime-Deoxyguanosine-5-prime-phosphate</p>
                    <p>BRENDA: BG1047</p>
                    <p>CHARGE: -2</p>
                    <p>CHEBI: 16192, 41902, 47449, 41939, 19246, 14074, 10496, 41945, 57673</p>
                    <p>FORMULA: C10H12N5O7P</p>
                    <p>HMDB: HMDB01044</p>
                    <p>INCHI: InChI=1S/C10H14N5O7P/c11-10-13-8-7(9(17)14-10)12-3-15(8)6-1-4(16)5(22-6)2-21-23(18,19)20/h3-6,16H,1-2H2,(H2,18,19,20)(H3,11,13,14,17)/p-2/t4-,5+,6+/m0/s1</p>
                    <p>KEGG: C00362</p>
                    <p>METACYC: DGMP</p>
                    <p>MXNREF: MNXM546</p>
                    <p>SEED: cpd00296</p>
                    <p>SMILES: NC1=NC2=C(N=CN2[C@H]2C[C@H](O)[C@@H](COP([O-])([O-])=O)O2)C(=O)N1</p>
                    </body>
          
        </notes>
        <annotation>
          <rdf:RDF xmlns:rdf="http://www.w3.org/1999/02/22-rdf-syntax-ns#" xmlns:bqmodel="http://biomodels.net/model-qualifiers/" xmlns:bqbiol="http://biomodels.net/biology-qualifiers/">
            <rdf:Description rdf:about="#_854a9034_8045_42c8_9ce4_a40f97f9f0c0">
              <bqbiol:is>
                <rdf:Bag>
                  <rdf:li rdf:resource="urn:miriam:chebi:CHEBI%3A16192"/>
                  <rdf:li rdf:resource="urn:miriam:chebi:CHEBI%3A41945"/>
                  <rdf:li rdf:resource="urn:miriam:chebi:CHEBI%3A57673"/>
                </rdf:Bag>
              </bqbiol:is>
            </rdf:Description>
          </rdf:RDF>
        </annotation>
            </species>
      <species id="bigg_dgsn_i" initialConcentration="1" charge="0" name="2'-deoxyguanosine" metaid="_938b8638_6670_4072_be6a_d637668b11c9" sboTerm="SBO:0000247" compartment="i">
        <notes>
          <body xmlns="http://www.w3.org/1999/xhtml">
                <p>BIGG: dgsn</p>
                    <p>BIOPATH: 2-prime-Deoxyguanosine</p>
                    <p>BRENDA: BG842</p>
                    <p>CHARGE: 0</p>
                    <p>CHEBI: 17172, 14116, 4412, 19244, 42867, 23624, 42987, 42667</p>
                    <p>FORMULA: C10H13N5O4</p>
                    <p>HMDB: HMDB00085</p>
                    <p>INCHI: InChI=1S/C10H13N5O4/c11-10-13-8-7(9(18)14-10)12-3-15(8)6-1-4(17)5(2-16)19-6/h3-6,16-17H,1-2H2,(H3,11,13,14,18)/t4-,5+,6+/m0/s1</p>
                    <p>KEGG: C00330</p>
                    <p>METACYC: DEOXYGUANOSINE</p>
                    <p>MXNREF: MNXM647</p>
                    <p>SEED: cpd00277</p>
                    <p>SMILES: NC1=NC2=C(N=CN2[C@H]2C[C@H](O)[C@@H](CO)O2)C(=O)N1</p>
                    </body>
          
        </notes>
        <annotation>
          <rdf:RDF xmlns:rdf="http://www.w3.org/1999/02/22-rdf-syntax-ns#" xmlns:bqmodel="http://biomodels.net/model-qualifiers/" xmlns:bqbiol="http://biomodels.net/biology-qualifiers/">
            <rdf:Description rdf:about="#_938b8638_6670_4072_be6a_d637668b11c9">
              <bqbiol:is>
                <rdf:Bag>
                  <rdf:li rdf:resource="urn:miriam:chebi:CHEBI%3A17172"/>
                </rdf:Bag>
              </bqbiol:is>
            </rdf:Description>
          </rdf:RDF>
        </annotation>
            </species>
      <species id="MMP0178_i" initialConcentration="1" name="Phosphoribosylformylglycinamidine synthase 1" metaid="_ff05a153_df7a_4894_88d6_1a96b70bdab2" boundaryCondition="true" sboTerm="SBO:0000252" compartment="i">
        <annotation>
          <rdf:RDF xmlns:rdf="http://www.w3.org/1999/02/22-rdf-syntax-ns#" xmlns:bqmodel="http://biomodels.net/model-qualifiers/" xmlns:bqbiol="http://biomodels.net/biology-qualifiers/">
            <rdf:Description rdf:about="#_ff05a153_df7a_4894_88d6_1a96b70bdab2">
              <bqbiol:isEncodedBy>
                <rdf:Bag>
                  <rdf:li rdf:resource="urn:miriam:kegg.genes:mmp%3AMMP0178"/>
                </rdf:Bag>
              </bqbiol:isEncodedBy>
              <bqbiol:is>
                <rdf:Bag>
                  <rdf:li rdf:resource="urn:miriam:uniprot:Q6M0U0"/>
                </rdf:Bag>
              </bqbiol:is>
            </rdf:Description>
          </rdf:RDF>
        </annotation>
            </species>
      <species id="MMP0179_i" initialConcentration="1" name="Phosphoribosylformylglycinamidine synthase 2" metaid="_707d5783_d5d5_4d39_9386_ba4cc2627aac" boundaryCondition="true" sboTerm="SBO:0000252" compartment="i">
        <annotation>
          <rdf:RDF xmlns:rdf="http://www.w3.org/1999/02/22-rdf-syntax-ns#" xmlns:bqmodel="http://biomodels.net/model-qualifiers/" xmlns:bqbiol="http://biomodels.net/biology-qualifiers/">
            <rdf:Description rdf:about="#_707d5783_d5d5_4d39_9386_ba4cc2627aac">
              <bqbiol:isEncodedBy>
                <rdf:Bag>
                  <rdf:li rdf:resource="urn:miriam:kegg.genes:mmp%3AMMP0179"/>
                </rdf:Bag>
              </bqbiol:isEncodedBy>
              <bqbiol:is>
                <rdf:Bag>
                  <rdf:li rdf:resource="urn:miriam:uniprot:Q6M0T9"/>
                </rdf:Bag>
              </bqbiol:is>
            </rdf:Description>
          </rdf:RDF>
        </annotation>
            </species>
      <species id="MMP0214_i" initialConcentration="1" name="Non-canonical purine NTP pyrophosphatase" metaid="_8ce4ca81_fcd2_45bd_ae50_3aecebb09938" boundaryCondition="true" sboTerm="SBO:0000252" compartment="i">
        <annotation>
          <rdf:RDF xmlns:rdf="http://www.w3.org/1999/02/22-rdf-syntax-ns#" xmlns:bqmodel="http://biomodels.net/model-qualifiers/" xmlns:bqbiol="http://biomodels.net/biology-qualifiers/">
            <rdf:Description rdf:about="#_8ce4ca81_fcd2_45bd_ae50_3aecebb09938">
              <bqbiol:isEncodedBy>
                <rdf:Bag>
                  <rdf:li rdf:resource="urn:miriam:kegg.genes:mmp%3AMMP0214"/>
                </rdf:Bag>
              </bqbiol:isEncodedBy>
              <bqbiol:is>
                <rdf:Bag>
                  <rdf:li rdf:resource="urn:miriam:uniprot:Q6M0Q5"/>
                </rdf:Bag>
              </bqbiol:is>
            </rdf:Description>
          </rdf:RDF>
        </annotation>
            </species>
      <species id="bigg_xtp_i" initialConcentration="1" charge="-3" name="XTP(3-)" metaid="_bfe57d29_7af4_486b_8960_cd159ed7810a" sboTerm="SBO:0000247" compartment="i">
        <notes>
          <body xmlns="http://www.w3.org/1999/xhtml">
                <p>BIGG: xtp</p>
                    <p>BRENDA: BG1202</p>
                    <p>CHARGE: -3</p>
                    <p>CHEBI: 10049, 59885, 61314</p>
                    <p>FORMULA: C10H12N4O15P3</p>
                    <p>HMDB: HMDB00293</p>
                    <p>INCHI: InChI=1S/C10H15N4O15P3/c15-5-3(1-26-31(22,23)29-32(24,25)28-30(19,20)21)27-9(6(5)16)14-2-11-4-7(14)12-10(18)13-8(4)17/h2-3,5-6,9,15-16H,1H2,(H,22,23)(H,24,25)(H2,19,20,21)(H2,12,13,17,18)/p-3/t3-,5-,6-,9-/m1/s1</p>
                    <p>KEGG: C00700</p>
                    <p>METACYC: XTP</p>
                    <p>MXNREF: MNXM1860</p>
                    <p>REACTOME: 2509848</p>
                    <p>SEED: cpd00530</p>
                    <p>SMILES: O[C@H]1[C@@H](O)[C@@H](O[C@@H]1COP([O-])(=O)OP([O-])(=O)OP(O)([O-])=O)N1C=NC2=C1NC(=O)NC2=O</p>
                    </body>
          
        </notes>
        <annotation>
          <rdf:RDF xmlns:rdf="http://www.w3.org/1999/02/22-rdf-syntax-ns#" xmlns:bqmodel="http://biomodels.net/model-qualifiers/" xmlns:bqbiol="http://biomodels.net/biology-qualifiers/">
            <rdf:Description rdf:about="#_bfe57d29_7af4_486b_8960_cd159ed7810a">
              <bqbiol:is>
                <rdf:Bag>
                  <rdf:li rdf:resource="urn:miriam:chebi:CHEBI%3A10049"/>
                  <rdf:li rdf:resource="urn:miriam:chebi:CHEBI%3A59885"/>
                  <rdf:li rdf:resource="urn:miriam:chebi:CHEBI%3A61314"/>
                </rdf:Bag>
              </bqbiol:is>
            </rdf:Description>
          </rdf:RDF>
        </annotation>
            </species>
      <species id="bigg_didp_i" initialConcentration="1" charge="-3" name="dIDP" metaid="_66b08bf9_cc74_4761_9114_d157e639d88a" sboTerm="SBO:0000247" compartment="i">
        <notes>
          <body xmlns="http://www.w3.org/1999/xhtml">
                <p>BIGG: didp</p>
                    <p>BRENDA: BG1008</p>
                    <p>CHARGE: -3</p>
                    <p>CHEBI: 28823, 19249, 10498, 62286</p>
                    <p>FORMULA: C10H11N4O10P2</p>
                    <p>HMDB: HMDB03536</p>
                    <p>INCHI:</p>
                    <p>KEGG: C01344</p>
                    <p>METACYC: CPD0-2231</p>
                    <p>MXNREF: MNXM2174</p>
                    <p>REACTOME: 2509796</p>
                    <p>SEED: cpd00976</p>
                    <p>SMILES:</p>
                    </body>
          
        </notes>
        <annotation>
          <rdf:RDF xmlns:rdf="http://www.w3.org/1999/02/22-rdf-syntax-ns#" xmlns:bqmodel="http://biomodels.net/model-qualifiers/" xmlns:bqbiol="http://biomodels.net/biology-qualifiers/">
            <rdf:Description rdf:about="#_66b08bf9_cc74_4761_9114_d157e639d88a">
              <bqbiol:is>
                <rdf:Bag>
                  <rdf:li rdf:resource="urn:miriam:chebi:CHEBI%3A28823"/>
                  <rdf:li rdf:resource="urn:miriam:chebi:CHEBI%3A62286"/>
                </rdf:Bag>
              </bqbiol:is>
            </rdf:Description>
          </rdf:RDF>
        </annotation>
            </species>
      <species id="bigg_ditp_i" initialConcentration="1" charge="-4" name="dITP" metaid="_3d077212_82b1_4b7a_9b39_62798b81ed2f" sboTerm="SBO:0000247" compartment="i">
        <notes>
          <body xmlns="http://www.w3.org/1999/xhtml">
                <p>BIGG: ditp</p>
                    <p>BRENDA: BG1195</p>
                    <p>CHARGE: -4</p>
                    <p>CHEBI: 28807, 10499, 19251, 61382</p>
                    <p>FORMULA: C10H11N4O13P3</p>
                    <p>HMDB: HMDB03537</p>
                    <p>INCHI:</p>
                    <p>KEGG: C01345</p>
                    <p>METACYC: DITP</p>
                    <p>MXNREF: MNXM1325</p>
                    <p>REACTOME: 2509835</p>
                    <p>SEED: cpd00977</p>
                    <p>SMILES:</p>
                    </body>
          
        </notes>
        <annotation>
          <rdf:RDF xmlns:rdf="http://www.w3.org/1999/02/22-rdf-syntax-ns#" xmlns:bqmodel="http://biomodels.net/model-qualifiers/" xmlns:bqbiol="http://biomodels.net/biology-qualifiers/">
            <rdf:Description rdf:about="#_3d077212_82b1_4b7a_9b39_62798b81ed2f">
              <bqbiol:is>
                <rdf:Bag>
                  <rdf:li rdf:resource="urn:miriam:chebi:CHEBI%3A28807"/>
                  <rdf:li rdf:resource="urn:miriam:chebi:CHEBI%3A61382"/>
                </rdf:Bag>
              </bqbiol:is>
            </rdf:Description>
          </rdf:RDF>
        </annotation>
            </species>
      <species id="bigg_dimp_i" initialConcentration="1" charge="-2" name="dIMP" metaid="_c1310415_f50e_4b65_bca2_b9c67d97f4f3" sboTerm="SBO:0000247" compartment="i">
        <notes>
          <body xmlns="http://www.w3.org/1999/xhtml">
                <p>BIGG: dimp</p>
                    <p>BRENDA: BG799</p>
                    <p>CHARGE: -2</p>
                    <p>CHEBI: 28806, 41998, 19250, 837, 44500, 61194</p>
                    <p>FORMULA: C10H11N4O7P</p>
                    <p>HMDB: HMDB06555</p>
                    <p>INCHI: InChI=1S/C10H13N4O7P/c15-5-1-7(21-6(5)2-20-22(17,18)19)14-4-13-8-9(14)11-3-12-10(8)16/h3-7,15H,1-2H2,(H,11,12,16)(H2,17,18,19)/p-2/t5-,6+,7+/m0/s1</p>
                    <p>KEGG: C06196</p>
                    <p>METACYC: DIMP</p>
                    <p>MXNREF: MNXM1922</p>
                    <p>REACTOME: 109330, 2509805</p>
                    <p>SEED: cpd03704</p>
                    <p>SMILES: O[C@H]1C[C@@H](O[C@@H]1COP([O-])([O-])=O)N1C=NC2=C1N=CNC2=O</p>
                    </body>
          
        </notes>
        <annotation>
          <rdf:RDF xmlns:rdf="http://www.w3.org/1999/02/22-rdf-syntax-ns#" xmlns:bqmodel="http://biomodels.net/model-qualifiers/" xmlns:bqbiol="http://biomodels.net/biology-qualifiers/">
            <rdf:Description rdf:about="#_c1310415_f50e_4b65_bca2_b9c67d97f4f3">
              <bqbiol:is>
                <rdf:Bag>
                  <rdf:li rdf:resource="urn:miriam:chebi:CHEBI%3A28806"/>
                  <rdf:li rdf:resource="urn:miriam:chebi:CHEBI%3A61194"/>
                </rdf:Bag>
              </bqbiol:is>
            </rdf:Description>
          </rdf:RDF>
        </annotation>
            </species>
      <species id="bigg_35cgmp_i" initialConcentration="1" charge="-1" name="3',5'-cyclic GMP(1-)" metaid="_2e159988_0264_4942_8c5e_676759fce550" sboTerm="SBO:0000247" compartment="i">
        <notes>
          <body xmlns="http://www.w3.org/1999/xhtml">
                <p>BIGG: 35cgmp</p>
                    <p>BIOPATH: Guanosine-3-prime,5-prime-monophosphate_(cyclic)</p>
                    <p>BRENDA: BG670</p>
                    <p>CHARGE: -1</p>
                    <p>CHEBI: 16356, 11675, 19829, 14377, 1327, 57746</p>
                    <p>FORMULA: C10H11N5O7P</p>
                    <p>HMDB: HMDB01314</p>
                    <p>INCHI: InChI=1S/C10H12N5O7P/c11-10-13-7-4(8(17)14-10)12-2-15(7)9-5(16)6-3(21-9)1-20-23(18,19)22-6/h2-3,5-6,9,16H,1H2,(H,18,19)(H3,11,13,14,17)/p-1/t3-,5-,6-,9-/m1/s1</p>
                    <p>KEGG: C00942</p>
                    <p>METACYC: CGMP</p>
                    <p>MXNREF: MNXM665</p>
                    <p>REACTOME: 30991</p>
                    <p>SEED: cpd00697</p>
                    <p>SMILES: NC1=NC2=C(N=CN2[C@@H]2O[C@@H]3COP([O-])(=O)O[C@H]3[C@H]2O)C(=O)N1</p>
                    <p>UPA: UPC00942</p>
                    </body>
          
        </notes>
        <annotation>
          <rdf:RDF xmlns:rdf="http://www.w3.org/1999/02/22-rdf-syntax-ns#" xmlns:bqmodel="http://biomodels.net/model-qualifiers/" xmlns:bqbiol="http://biomodels.net/biology-qualifiers/">
            <rdf:Description rdf:about="#_2e159988_0264_4942_8c5e_676759fce550">
              <bqbiol:is>
                <rdf:Bag>
                  <rdf:li rdf:resource="urn:miriam:chebi:CHEBI%3A16356"/>
                  <rdf:li rdf:resource="urn:miriam:chebi:CHEBI%3A57746"/>
                </rdf:Bag>
              </bqbiol:is>
            </rdf:Description>
          </rdf:RDF>
        </annotation>
            </species>
      <species id="bigg_gua_i" initialConcentration="1" charge="0" name="guanine" metaid="_ccc43e28_3ce8_4a56_8be5_9f0b8cf2e63d" sboTerm="SBO:0000247" compartment="i">
        <notes>
          <body xmlns="http://www.w3.org/1999/xhtml">
                <p>BIGG: gua</p>
                    <p>BIOPATH: Guanine</p>
                    <p>BRENDA: BG20891</p>
                    <p>CHARGE: 0</p>
                    <p>CHEBI: 16235, 5563, 14371, 14372, 24443, 42948</p>
                    <p>FORMULA: C5H5N5O</p>
                    <p>HMDB: HMDB00132</p>
                    <p>INCHI: InChI=1S/C5H5N5O/c6-5-9-3-2(4(11)10-5)7-1-8-3/h1H,(H4,6,7,8,9,10,11)</p>
                    <p>KEGG: C00242</p>
                    <p>METACYC: GUANINE</p>
                    <p>MXNREF: MNXM259</p>
                    <p>REACTOME: 83956</p>
                    <p>SEED: cpd00207</p>
                    <p>SMILES: NC1=NC2=C(N=CN2)C(=O)N1</p>
                    <p>UPA: UPC00242</p>
                    </body>
          
        </notes>
        <annotation>
          <rdf:RDF xmlns:rdf="http://www.w3.org/1999/02/22-rdf-syntax-ns#" xmlns:bqmodel="http://biomodels.net/model-qualifiers/" xmlns:bqbiol="http://biomodels.net/biology-qualifiers/">
            <rdf:Description rdf:about="#_ccc43e28_3ce8_4a56_8be5_9f0b8cf2e63d">
              <bqbiol:is>
                <rdf:Bag>
                  <rdf:li rdf:resource="urn:miriam:chebi:CHEBI%3A16235"/>
                </rdf:Bag>
              </bqbiol:is>
            </rdf:Description>
          </rdf:RDF>
        </annotation>
            </species>
      <species id="bigg_C04051_i" initialConcentration="1" charge="0" name="5-amino-4-imidazolecarboxyamide" metaid="_7807af91_406c_4b3e_b0ff_bbef2eb80806" sboTerm="SBO:0000247" compartment="i">
        <notes>
          <body xmlns="http://www.w3.org/1999/xhtml">
                <p>BIGG: C04051</p>
                    <p>CHARGE: 0</p>
                    <p>CHEBI: 2030, 20544</p>
                    <p>FORMULA: C4H6N4O</p>
                    <p>HMDB: HMDB03192</p>
                    <p>INCHI: InChI=1S/C4H6N4O/c5-3-2(4(6)9)7-1-8-3/h1H,5H2,(H2,6,9)(H,7,8)</p>
                    <p>KEGG: C04051</p>
                    <p>METACYC: CPD-3762</p>
                    <p>MXNREF: MNXM4388</p>
                    <p>SEED: cpd02506, cpd16736</p>
                    <p>SMILES: NC(=O)C1=C(N)NC=N1</p>
                    </body>
          
        </notes>
        <annotation>
          <rdf:RDF xmlns:rdf="http://www.w3.org/1999/02/22-rdf-syntax-ns#" xmlns:bqmodel="http://biomodels.net/model-qualifiers/" xmlns:bqbiol="http://biomodels.net/biology-qualifiers/">
            <rdf:Description rdf:about="#_7807af91_406c_4b3e_b0ff_bbef2eb80806">
              <bqbiol:is>
                <rdf:Bag>
                  <rdf:li rdf:resource="urn:miriam:chebi:CHEBI%3A2030"/>
                </rdf:Bag>
              </bqbiol:is>
            </rdf:Description>
          </rdf:RDF>
        </annotation>
            </species>
      <species id="bigg_for_i" initialConcentration="1" charge="-1" name="formate" metaid="_bb0f818c_91bf_444d_a134_208a335f4bfa" sboTerm="SBO:0000247" compartment="i">
        <notes>
          <body xmlns="http://www.w3.org/1999/xhtml">
                <p>BIGG: for</p>
                    <p>BIOPATH: Formate</p>
                    <p>BRENDA: BG28488</p>
                    <p>CHARGE: -1</p>
                    <p>CHEBI: 15740, 24081, 14276, 30751, 24082, 42460, 5145, 52343, 63050, 63880</p>
                    <p>FORMULA: CHO2</p>
                    <p>HMDB: HMDB00142</p>
                    <p>INCHI: InChI=1S/CH2O2/c2-1-3/h1H,(H,2,3)/p-1</p>
                    <p>KEGG: C00058</p>
                    <p>LIPIDMAPS: LMFA01010040</p>
                    <p>METACYC: CARBOXYL-GROUP, FORMATE</p>
                    <p>MXNREF: MNXM39</p>
                    <p>REACTOME: 29460, 389585</p>
                    <p>SEED: cpd00047</p>
                    <p>SMILES: [O-]C=O</p>
                    <p>UPA: UPC00058</p>
                    </body>
          
        </notes>
        <annotation>
          <rdf:RDF xmlns:rdf="http://www.w3.org/1999/02/22-rdf-syntax-ns#" xmlns:bqmodel="http://biomodels.net/model-qualifiers/" xmlns:bqbiol="http://biomodels.net/biology-qualifiers/">
            <rdf:Description rdf:about="#_bb0f818c_91bf_444d_a134_208a335f4bfa">
              <bqbiol:is>
                <rdf:Bag>
                  <rdf:li rdf:resource="urn:miriam:chebi:CHEBI%3A15740"/>
                  <rdf:li rdf:resource="urn:miriam:chebi:CHEBI%3A30751"/>
                  <rdf:li rdf:resource="urn:miriam:chebi:CHEBI%3A52343"/>
                  <rdf:li rdf:resource="urn:miriam:chebi:CHEBI%3A63050"/>
                  <rdf:li rdf:resource="urn:miriam:chebi:CHEBI%3A63880"/>
                </rdf:Bag>
              </bqbiol:is>
            </rdf:Description>
          </rdf:RDF>
        </annotation>
            </species>
      <species id="MMP1373_i" initialConcentration="1" name="5-formaminoimidazole-4-carboxamide-1-" metaid="_ac7d0299_bc99_4532_bc99_46662e2edf1f" boundaryCondition="true" sboTerm="SBO:0000252" compartment="i">
        <annotation>
          <rdf:RDF xmlns:rdf="http://www.w3.org/1999/02/22-rdf-syntax-ns#" xmlns:bqmodel="http://biomodels.net/model-qualifiers/" xmlns:bqbiol="http://biomodels.net/biology-qualifiers/">
            <rdf:Description rdf:about="#_ac7d0299_bc99_4532_bc99_46662e2edf1f">
              <bqbiol:isEncodedBy>
                <rdf:Bag>
                  <rdf:li rdf:resource="urn:miriam:kegg.genes:mmp%3AMMP1373"/>
                </rdf:Bag>
              </bqbiol:isEncodedBy>
              <bqbiol:is>
                <rdf:Bag>
                  <rdf:li rdf:resource="urn:miriam:uniprot:Q6LXH8"/>
                </rdf:Bag>
              </bqbiol:is>
            </rdf:Description>
          </rdf:RDF>
        </annotation>
            </species>
      <species id="bigg_5caiz_i" initialConcentration="1" charge="-3" name="5-carboxylatoamino-1-(5-O-phosphonato-D-ribosyl)imidazole(3-)" metaid="_3bbea7bd_1fa0_497f_8227_04d643527e71" sboTerm="SBO:0000247" compartment="i">
        <notes>
          <body xmlns="http://www.w3.org/1999/xhtml">
                <p>BIGG: 5caiz</p>
                    <p>BRENDA: BG38839</p>
                    <p>CHARGE: -3</p>
                    <p>CHEBI: 48000, 58730</p>
                    <p>FORMULA: C9H11N3O9P</p>
                    <p>HMDB: HMDB12268</p>
                    <p>INCHI: InChI=1S/C9H14N3O9P/c13-6-4(2-20-22(17,18)19)21-8(7(6)14)12-3-10-1-5(12)11-9(15)16/h1,3-4,6-8,11,13-14H,2H2,(H,15,16)(H2,17,18,19)/p-3/t4-,6-,7-,8-/m1/s1</p>
                    <p>KEGG: C15667</p>
                    <p>METACYC: CPD-9005, CPD0-181</p>
                    <p>MXNREF: MNXM1409</p>
                    <p>SEED: cpd11310</p>
                    <p>SMILES: O[C@H]1[C@@H](O)[C@@H](O[C@@H]1COP([O-])([O-])=O)N1C=NC=C1NC([O-])=O</p>
                    <p>UPA: UPC15667</p>
                    </body>
          
        </notes>
        <annotation>
          <rdf:RDF xmlns:rdf="http://www.w3.org/1999/02/22-rdf-syntax-ns#" xmlns:bqmodel="http://biomodels.net/model-qualifiers/" xmlns:bqbiol="http://biomodels.net/biology-qualifiers/">
            <rdf:Description rdf:about="#_3bbea7bd_1fa0_497f_8227_04d643527e71">
              <bqbiol:is>
                <rdf:Bag>
                  <rdf:li rdf:resource="urn:miriam:chebi:CHEBI%3A48000"/>
                  <rdf:li rdf:resource="urn:miriam:chebi:CHEBI%3A58730"/>
                </rdf:Bag>
              </bqbiol:is>
            </rdf:Description>
          </rdf:RDF>
        </annotation>
            </species>
      <species id="MMP0282_i" initialConcentration="1" name="N5-carboxyaminoimidazole ribonucleotide mutase" metaid="_c47832cf_f4fb_49f6_8667_9aac487cb1c4" boundaryCondition="true" sboTerm="SBO:0000252" compartment="i">
        <annotation>
          <rdf:RDF xmlns:rdf="http://www.w3.org/1999/02/22-rdf-syntax-ns#" xmlns:bqmodel="http://biomodels.net/model-qualifiers/" xmlns:bqbiol="http://biomodels.net/biology-qualifiers/">
            <rdf:Description rdf:about="#_c47832cf_f4fb_49f6_8667_9aac487cb1c4">
              <bqbiol:isEncodedBy>
                <rdf:Bag>
                  <rdf:li rdf:resource="urn:miriam:kegg.genes:mmp%3AMMP0282"/>
                </rdf:Bag>
              </bqbiol:isEncodedBy>
              <bqbiol:is>
                <rdf:Bag>
                  <rdf:li rdf:resource="urn:miriam:uniprot:Q6M0I8"/>
                </rdf:Bag>
              </bqbiol:is>
            </rdf:Description>
          </rdf:RDF>
        </annotation>
            </species>
      <species id="bigg_udp_i" initialConcentration="1" charge="-3" name="UDP" metaid="_733a47f2_c880_4fb7_8a0c_5200349fd966" sboTerm="SBO:0000247" compartment="i">
        <notes>
          <body xmlns="http://www.w3.org/1999/xhtml">
                <p>BIGG: udp</p>
                    <p>BIOPATH: Uridine-5-prime-diphosphate</p>
                    <p>BRENDA: BG27564</p>
                    <p>CHARGE: -3</p>
                    <p>CHEBI: 17659, 13445, 27230, 46402, 9802, 58223</p>
                    <p>FORMULA: C9H11N2O12P2</p>
                    <p>HMDB: HMDB00295</p>
                    <p>INCHI:</p>
                    <p>KEGG: C00015, G10619</p>
                    <p>METACYC: UDP</p>
                    <p>MXNREF: MNXM17</p>
                    <p>REACTOME: 110096, 158602, 111814, 417888, 205687</p>
                    <p>SEED: cpd00014</p>
                    <p>SMILES:</p>
                    <p>UPA: UPC00015</p>
                    </body>
          
        </notes>
        <annotation>
          <rdf:RDF xmlns:rdf="http://www.w3.org/1999/02/22-rdf-syntax-ns#" xmlns:bqmodel="http://biomodels.net/model-qualifiers/" xmlns:bqbiol="http://biomodels.net/biology-qualifiers/">
            <rdf:Description rdf:about="#_733a47f2_c880_4fb7_8a0c_5200349fd966">
              <bqbiol:is>
                <rdf:Bag>
                  <rdf:li rdf:resource="urn:miriam:chebi:CHEBI%3A17659"/>
                  <rdf:li rdf:resource="urn:miriam:chebi:CHEBI%3A58223"/>
                </rdf:Bag>
              </bqbiol:is>
            </rdf:Description>
          </rdf:RDF>
        </annotation>
            </species>
      <species id="bigg_ump_i" initialConcentration="1" charge="-2" name="UMP(2-)" metaid="_9c05b37a_3896_411c_9d26_7ad8597cb404" sboTerm="SBO:0000247" compartment="i">
        <notes>
          <body xmlns="http://www.w3.org/1999/xhtml">
                <p>BIGG: ump</p>
                    <p>BIOPATH: Uridine-5-prime-phosphate</p>
                    <p>BRENDA: BG27452</p>
                    <p>CHARGE: -2</p>
                    <p>CHEBI: 16695, 47721, 9849, 13508, 13509, 46362, 27231, 46382, 57865</p>
                    <p>FORMULA: C9H11N2O9P</p>
                    <p>HMDB: HMDB00288</p>
                    <p>INCHI: InChI=1S/C9H13N2O9P/c12-5-1-2-11(9(15)10-5)8-7(14)6(13)4(20-8)3-19-21(16,17)18/h1-2,4,6-8,13-14H,3H2,(H,10,12,15)(H2,16,17,18)/p-2/t4-,6-,7-,8-/m1/s1</p>
                    <p>KEGG: C00105</p>
                    <p>METACYC: CPD0-2080, UMP</p>
                    <p>MXNREF: MNXM80</p>
                    <p>REACTOME: 109402, 735698, 418075</p>
                    <p>SEED: cpd00091</p>
                    <p>SMILES: O[C@H]1[C@@H](O)[C@@H](O[C@@H]1COP([O-])([O-])=O)N1C=CC(=O)NC1=O</p>
                    <p>UPA: UPC00105</p>
                    </body>
          
        </notes>
        <annotation>
          <rdf:RDF xmlns:rdf="http://www.w3.org/1999/02/22-rdf-syntax-ns#" xmlns:bqmodel="http://biomodels.net/model-qualifiers/" xmlns:bqbiol="http://biomodels.net/biology-qualifiers/">
            <rdf:Description rdf:about="#_9c05b37a_3896_411c_9d26_7ad8597cb404">
              <bqbiol:is>
                <rdf:Bag>
                  <rdf:li rdf:resource="urn:miriam:chebi:CHEBI%3A16695"/>
                  <rdf:li rdf:resource="urn:miriam:chebi:CHEBI%3A57865"/>
                </rdf:Bag>
              </bqbiol:is>
            </rdf:Description>
          </rdf:RDF>
        </annotation>
            </species>
      <species id="MMP0385_i" initialConcentration="1" name="Uridylate kinase" metaid="_2373b342_042e_4c1a_8669_fa0ca8e7aa5a" boundaryCondition="true" sboTerm="SBO:0000252" compartment="i">
        <annotation>
          <rdf:RDF xmlns:rdf="http://www.w3.org/1999/02/22-rdf-syntax-ns#" xmlns:bqmodel="http://biomodels.net/model-qualifiers/" xmlns:bqbiol="http://biomodels.net/biology-qualifiers/">
            <rdf:Description rdf:about="#_2373b342_042e_4c1a_8669_fa0ca8e7aa5a">
              <bqbiol:isEncodedBy>
                <rdf:Bag>
                  <rdf:li rdf:resource="urn:miriam:kegg.genes:mmp%3AMMP0385"/>
                </rdf:Bag>
              </bqbiol:isEncodedBy>
              <bqbiol:is>
                <rdf:Bag>
                  <rdf:li rdf:resource="urn:miriam:uniprot:Q6M086"/>
                </rdf:Bag>
              </bqbiol:is>
            </rdf:Description>
          </rdf:RDF>
        </annotation>
            </species>
      <species id="bigg_cbp_i" initialConcentration="1" charge="-2" name="carbamoyl phosphate(2-)" metaid="_ffb7a731_ec39_40ac_a2bc_bbd4df933607" sboTerm="SBO:0000247" compartment="i">
        <notes>
          <body xmlns="http://www.w3.org/1999/xhtml">
                <p>BIGG: cbp</p>
                    <p>BIOPATH: Carbamoylphosphate</p>
                    <p>BRENDA: BG28540</p>
                    <p>CHARGE: -2</p>
                    <p>CHEBI: 17672, 23005, 41567, 3389, 13942, 58228</p>
                    <p>FORMULA: CH2NO5P</p>
                    <p>HMDB: HMDB01096</p>
                    <p>INCHI: InChI=1S/CH4NO5P/c2-1(3)7-8(4,5)6/h(H2,2,3)(H2,4,5,6)/p-2</p>
                    <p>KEGG: C00169</p>
                    <p>METACYC: CARBAMOYL-P</p>
                    <p>MXNREF: MNXM138</p>
                    <p>REACTOME: 29676, 111647</p>
                    <p>SEED: cpd00146</p>
                    <p>SMILES: NC(=O)OP([O-])([O-])=O</p>
                    <p>UPA: UPC00169</p>
                    </body>
          
        </notes>
        <annotation>
          <rdf:RDF xmlns:rdf="http://www.w3.org/1999/02/22-rdf-syntax-ns#" xmlns:bqmodel="http://biomodels.net/model-qualifiers/" xmlns:bqbiol="http://biomodels.net/biology-qualifiers/">
            <rdf:Description rdf:about="#_ffb7a731_ec39_40ac_a2bc_bbd4df933607">
              <bqbiol:is>
                <rdf:Bag>
                  <rdf:li rdf:resource="urn:miriam:chebi:CHEBI%3A17672"/>
                  <rdf:li rdf:resource="urn:miriam:chebi:CHEBI%3A58228"/>
                </rdf:Bag>
              </bqbiol:is>
            </rdf:Description>
          </rdf:RDF>
        </annotation>
            </species>
      <species id="MMP1013_i" initialConcentration="1" name="Carbamoyl-phosphate synthase large chain" metaid="_a28df6ad_f059_4961_b14b_f982a312f485" boundaryCondition="true" sboTerm="SBO:0000252" compartment="i">
        <annotation>
          <rdf:RDF xmlns:rdf="http://www.w3.org/1999/02/22-rdf-syntax-ns#" xmlns:bqmodel="http://biomodels.net/model-qualifiers/" xmlns:bqbiol="http://biomodels.net/biology-qualifiers/">
            <rdf:Description rdf:about="#_a28df6ad_f059_4961_b14b_f982a312f485">
              <bqbiol:isEncodedBy>
                <rdf:Bag>
                  <rdf:li rdf:resource="urn:miriam:kegg.genes:mmp%3AMMP1013"/>
                </rdf:Bag>
              </bqbiol:isEncodedBy>
              <bqbiol:is>
                <rdf:Bag>
                  <rdf:li rdf:resource="urn:miriam:uniprot:Q6LYH8"/>
                </rdf:Bag>
              </bqbiol:is>
            </rdf:Description>
          </rdf:RDF>
        </annotation>
            </species>
      <species id="MMP1589_i" initialConcentration="1" name="Carbamoyl-phosphate synthase small chain" metaid="_706d813e_4f2b_4ee7_9f7a_68127fdc99c7" boundaryCondition="true" sboTerm="SBO:0000252" compartment="i">
        <annotation>
          <rdf:RDF xmlns:rdf="http://www.w3.org/1999/02/22-rdf-syntax-ns#" xmlns:bqmodel="http://biomodels.net/model-qualifiers/" xmlns:bqbiol="http://biomodels.net/biology-qualifiers/">
            <rdf:Description rdf:about="#_706d813e_4f2b_4ee7_9f7a_68127fdc99c7">
              <bqbiol:isEncodedBy>
                <rdf:Bag>
                  <rdf:li rdf:resource="urn:miriam:kegg.genes:mmp%3AMMP1589"/>
                </rdf:Bag>
              </bqbiol:isEncodedBy>
              <bqbiol:is>
                <rdf:Bag>
                  <rdf:li rdf:resource="urn:miriam:uniprot:Q6LWW5"/>
                </rdf:Bag>
              </bqbiol:is>
            </rdf:Description>
          </rdf:RDF>
        </annotation>
            </species>
      <species id="bigg_cbasp_i" initialConcentration="1" charge="-2" name="N-carbamoyl-L-aspartate(2-)" metaid="_60af5507_e951_4d87_8840_457be3a2d617" sboTerm="SBO:0000247" compartment="i">
        <notes>
          <body xmlns="http://www.w3.org/1999/xhtml">
                <p>BIGG: cbasp</p>
                    <p>BIOPATH: N-Carbamoyl-L-aspartate</p>
                    <p>BRENDA: BG21131</p>
                    <p>CHARGE: -2</p>
                    <p>CHEBI: 15859, 44316, 21688, 12496, 7257, 32814, 12593, 21687, 64850, 64852</p>
                    <p>FORMULA: C5H6N2O5</p>
                    <p>HMDB: HMDB00828</p>
                    <p>INCHI: InChI=1S/C5H8N2O5/c6-5(12)7-2(4(10)11)1-3(8)9/h2H,1H2,(H,8,9)(H,10,11)(H3,6,7,12)/p-2/t2-/m0/s1</p>
                    <p>KEGG: C00438</p>
                    <p>METACYC: CARBAMYUL-L-ASPARTATE</p>
                    <p>MXNREF: MNXM465</p>
                    <p>REACTOME: 111628</p>
                    <p>SEED: cpd00343</p>
                    <p>SMILES: NC(=O)N[C@@H](CC([O-])=O)C([O-])=O</p>
                    <p>UPA: UPC00438</p>
                    </body>
          
        </notes>
        <annotation>
          <rdf:RDF xmlns:rdf="http://www.w3.org/1999/02/22-rdf-syntax-ns#" xmlns:bqmodel="http://biomodels.net/model-qualifiers/" xmlns:bqbiol="http://biomodels.net/biology-qualifiers/">
            <rdf:Description rdf:about="#_60af5507_e951_4d87_8840_457be3a2d617">
              <bqbiol:is>
                <rdf:Bag>
                  <rdf:li rdf:resource="urn:miriam:chebi:CHEBI%3A15859"/>
                  <rdf:li rdf:resource="urn:miriam:chebi:CHEBI%3A32814"/>
                  <rdf:li rdf:resource="urn:miriam:chebi:CHEBI%3A64850"/>
                  <rdf:li rdf:resource="urn:miriam:chebi:CHEBI%3A64852"/>
                </rdf:Bag>
              </bqbiol:is>
            </rdf:Description>
          </rdf:RDF>
        </annotation>
            </species>
      <species id="MMP1104_i" initialConcentration="1" name="Aspartate carbamoyltransferase regulatory chain" metaid="_10deaaac_58b0_4419_9b42_a5865243db49" boundaryCondition="true" sboTerm="SBO:0000252" compartment="i">
        <annotation>
          <rdf:RDF xmlns:rdf="http://www.w3.org/1999/02/22-rdf-syntax-ns#" xmlns:bqmodel="http://biomodels.net/model-qualifiers/" xmlns:bqbiol="http://biomodels.net/biology-qualifiers/">
            <rdf:Description rdf:about="#_10deaaac_58b0_4419_9b42_a5865243db49">
              <bqbiol:isEncodedBy>
                <rdf:Bag>
                  <rdf:li rdf:resource="urn:miriam:kegg.genes:mmp%3AMMP1104"/>
                </rdf:Bag>
              </bqbiol:isEncodedBy>
              <bqbiol:is>
                <rdf:Bag>
                  <rdf:li rdf:resource="urn:miriam:uniprot:Q6LY87"/>
                </rdf:Bag>
              </bqbiol:is>
            </rdf:Description>
          </rdf:RDF>
        </annotation>
            </species>
      <species id="MMP1659_i" initialConcentration="1" name="Aspartate carbamoyltransferase" metaid="_dcfa1630_520e_4cb5_a2ea_e5de08b074b3" boundaryCondition="true" sboTerm="SBO:0000252" compartment="i">
        <annotation>
          <rdf:RDF xmlns:rdf="http://www.w3.org/1999/02/22-rdf-syntax-ns#" xmlns:bqmodel="http://biomodels.net/model-qualifiers/" xmlns:bqbiol="http://biomodels.net/biology-qualifiers/">
            <rdf:Description rdf:about="#_dcfa1630_520e_4cb5_a2ea_e5de08b074b3">
              <bqbiol:isEncodedBy>
                <rdf:Bag>
                  <rdf:li rdf:resource="urn:miriam:kegg.genes:mmp%3AMMP1659"/>
                </rdf:Bag>
              </bqbiol:isEncodedBy>
              <bqbiol:is>
                <rdf:Bag>
                  <rdf:li rdf:resource="urn:miriam:uniprot:Q6LWQ0"/>
                </rdf:Bag>
              </bqbiol:is>
            </rdf:Description>
          </rdf:RDF>
        </annotation>
            </species>
      <species id="bigg_dhor_S_i" initialConcentration="1" charge="-1" name="(S)-dihydroorotate" metaid="_1064e761_fed5_450a_b100_7b1e39b03bdc" sboTerm="SBO:0000247" compartment="i">
        <notes>
          <body xmlns="http://www.w3.org/1999/xhtml">
                <p>BIGG: dhor-S</p>
                    <p>BIOPATH: (S)-4,5-Dihydroorotate</p>
                    <p>BRENDA: BG20954, BG20956</p>
                    <p>CHARGE: -1</p>
                    <p>CHEBI: 17025, 18778, 417, 30864, 18777, 11063, 30865, 30866, 30867</p>
                    <p>FORMULA: C5H5N2O4</p>
                    <p>HMDB: HMDB00528, HMDB11746, HMDB03349</p>
                    <p>INCHI: InChI=1S/C5H6N2O4/c8-3-1-2(4(9)10)6-5(11)7-3/h2H,1H2,(H,9,10)(H2,6,7,8,11)/p-1/t2-/m0/s1</p>
                    <p>KEGG: C00337</p>
                    <p>METACYC: DI-H-OROTATE</p>
                    <p>MXNREF: MNXM252</p>
                    <p>REACTOME: 76630</p>
                    <p>SEED: cpd00282</p>
                    <p>SMILES: [O-]C(=O)[C@@H]1CC(=O)NC(=O)N1</p>
                    <p>UPA: UPC00337</p>
                    </body>
          
        </notes>
        <annotation>
          <rdf:RDF xmlns:rdf="http://www.w3.org/1999/02/22-rdf-syntax-ns#" xmlns:bqmodel="http://biomodels.net/model-qualifiers/" xmlns:bqbiol="http://biomodels.net/biology-qualifiers/">
            <rdf:Description rdf:about="#_1064e761_fed5_450a_b100_7b1e39b03bdc">
              <bqbiol:is>
                <rdf:Bag>
                  <rdf:li rdf:resource="urn:miriam:chebi:CHEBI%3A17025"/>
                  <rdf:li rdf:resource="urn:miriam:chebi:CHEBI%3A30864"/>
                  <rdf:li rdf:resource="urn:miriam:chebi:CHEBI%3A30865"/>
                  <rdf:li rdf:resource="urn:miriam:chebi:CHEBI%3A30866"/>
                  <rdf:li rdf:resource="urn:miriam:chebi:CHEBI%3A30867"/>
                </rdf:Bag>
              </bqbiol:is>
            </rdf:Description>
          </rdf:RDF>
        </annotation>
            </species>
      <species id="MMP1009_i" initialConcentration="1" name="Dihydroorotase" metaid="_fac328bf_daba_4a7e_9233_9e973209fc4d" boundaryCondition="true" sboTerm="SBO:0000252" compartment="i">
        <annotation>
          <rdf:RDF xmlns:rdf="http://www.w3.org/1999/02/22-rdf-syntax-ns#" xmlns:bqmodel="http://biomodels.net/model-qualifiers/" xmlns:bqbiol="http://biomodels.net/biology-qualifiers/">
            <rdf:Description rdf:about="#_fac328bf_daba_4a7e_9233_9e973209fc4d">
              <bqbiol:isEncodedBy>
                <rdf:Bag>
                  <rdf:li rdf:resource="urn:miriam:kegg.genes:mmp%3AMMP1009"/>
                </rdf:Bag>
              </bqbiol:isEncodedBy>
              <bqbiol:is>
                <rdf:Bag>
                  <rdf:li rdf:resource="urn:miriam:uniprot:Q6LYI2"/>
                </rdf:Bag>
              </bqbiol:is>
            </rdf:Description>
          </rdf:RDF>
        </annotation>
            </species>
      <species id="bigg_orot_i" initialConcentration="1" charge="-1" name="orotate" metaid="_a13840aa_8870_4c48_9d07_3d1b0661bbac" sboTerm="SBO:0000247" compartment="i">
        <notes>
          <body xmlns="http://www.w3.org/1999/xhtml">
                <p>BIGG: orot</p>
                    <p>BIOPATH: Orotate</p>
                    <p>BRENDA: BG20827</p>
                    <p>CHARGE: -1</p>
                    <p>CHEBI: 16742, 7787, 44781, 25720, 30839, 25719, 14698</p>
                    <p>FORMULA: C5H3N2O4</p>
                    <p>HMDB: HMDB00226</p>
                    <p>INCHI: InChI=1S/C5H4N2O4/c8-3-1-2(4(9)10)6-5(11)7-3/h1H,(H,9,10)(H2,6,7,8,11)/p-1</p>
                    <p>KEGG: C00295, D00055, D07692, D08298</p>
                    <p>METACYC: OROTATE</p>
                    <p>MXNREF: MNXM235</p>
                    <p>REACTOME: 76632</p>
                    <p>SEED: cpd00247</p>
                    <p>SMILES: [O-]C(=O)C1=CC(=O)NC(=O)N1</p>
                    <p>UPA: UPC00295</p>
                    </body>
          
        </notes>
        <annotation>
          <rdf:RDF xmlns:rdf="http://www.w3.org/1999/02/22-rdf-syntax-ns#" xmlns:bqmodel="http://biomodels.net/model-qualifiers/" xmlns:bqbiol="http://biomodels.net/biology-qualifiers/">
            <rdf:Description rdf:about="#_a13840aa_8870_4c48_9d07_3d1b0661bbac">
              <bqbiol:is>
                <rdf:Bag>
                  <rdf:li rdf:resource="urn:miriam:chebi:CHEBI%3A16742"/>
                  <rdf:li rdf:resource="urn:miriam:chebi:CHEBI%3A30839"/>
                </rdf:Bag>
              </bqbiol:is>
            </rdf:Description>
          </rdf:RDF>
        </annotation>
            </species>
      <species id="MMP0439_i" initialConcentration="1" name="Dihydroorotate dehydrogenase" metaid="_c84c4fb1_9f1a_427f_9a12_02f1c0f3b21f" boundaryCondition="true" sboTerm="SBO:0000252" compartment="i">
        <annotation>
          <rdf:RDF xmlns:rdf="http://www.w3.org/1999/02/22-rdf-syntax-ns#" xmlns:bqmodel="http://biomodels.net/model-qualifiers/" xmlns:bqbiol="http://biomodels.net/biology-qualifiers/">
            <rdf:Description rdf:about="#_c84c4fb1_9f1a_427f_9a12_02f1c0f3b21f">
              <bqbiol:isEncodedBy>
                <rdf:Bag>
                  <rdf:li rdf:resource="urn:miriam:kegg.genes:mmp%3AMMP0439"/>
                </rdf:Bag>
              </bqbiol:isEncodedBy>
              <bqbiol:is>
                <rdf:Bag>
                  <rdf:li rdf:resource="urn:miriam:uniprot:Q6M033"/>
                </rdf:Bag>
              </bqbiol:is>
            </rdf:Description>
          </rdf:RDF>
        </annotation>
            </species>
      <species id="bigg_orot5p_i" initialConcentration="1" charge="-3" name="orotidine 5'-phosphate(3-)" metaid="_f0b49909_365f_4c5c_aad0_b9caf32ea7a4" sboTerm="SBO:0000247" compartment="i">
        <notes>
          <body xmlns="http://www.w3.org/1999/xhtml">
                <p>BIGG: orot5p</p>
                    <p>BIOPATH: Orotidine-5-prime-phosphate</p>
                    <p>BRENDA: BG783</p>
                    <p>CHARGE: -3</p>
                    <p>CHEBI: 15842, 25723, 7788, 14699, 57538</p>
                    <p>FORMULA: C10H10N2O11P</p>
                    <p>HMDB: HMDB00218</p>
                    <p>INCHI: InChI=1S/C10H13N2O11P/c13-5-1-3(9(16)17)12(10(18)11-5)8-7(15)6(14)4(23-8)2-22-24(19,20)21/h1,4,6-8,14-15H,2H2,(H,16,17)(H,11,13,18)(H2,19,20,21)/p-3/t4-,6-,7-,8-/m1/s1</p>
                    <p>KEGG: C01103</p>
                    <p>METACYC: OROTIDINE-5-PHOSPHATE</p>
                    <p>MXNREF: MNXM519</p>
                    <p>REACTOME: 111629</p>
                    <p>SEED: cpd00810</p>
                    <p>SMILES: O[C@H]1[C@@H](O)[C@@H](O[C@@H]1COP([O-])([O-])=O)N1C(=O)NC(=O)C=C1C([O-])=O</p>
                    <p>UPA: UPC01103</p>
                    </body>
          
        </notes>
        <annotation>
          <rdf:RDF xmlns:rdf="http://www.w3.org/1999/02/22-rdf-syntax-ns#" xmlns:bqmodel="http://biomodels.net/model-qualifiers/" xmlns:bqbiol="http://biomodels.net/biology-qualifiers/">
            <rdf:Description rdf:about="#_f0b49909_365f_4c5c_aad0_b9caf32ea7a4">
              <bqbiol:is>
                <rdf:Bag>
                  <rdf:li rdf:resource="urn:miriam:chebi:CHEBI%3A15842"/>
                  <rdf:li rdf:resource="urn:miriam:chebi:CHEBI%3A57538"/>
                </rdf:Bag>
              </bqbiol:is>
            </rdf:Description>
          </rdf:RDF>
        </annotation>
            </species>
      <species id="MMP0079_i" initialConcentration="1" name="PyrE-like protein" metaid="_1132fd3d_cdc7_4d86_931b_f7a15f54606a" boundaryCondition="true" sboTerm="SBO:0000252" compartment="i">
        <annotation>
          <rdf:RDF xmlns:rdf="http://www.w3.org/1999/02/22-rdf-syntax-ns#" xmlns:bqmodel="http://biomodels.net/model-qualifiers/" xmlns:bqbiol="http://biomodels.net/biology-qualifiers/">
            <rdf:Description rdf:about="#_1132fd3d_cdc7_4d86_931b_f7a15f54606a">
              <bqbiol:isEncodedBy>
                <rdf:Bag>
                  <rdf:li rdf:resource="urn:miriam:kegg.genes:mmp%3AMMP0079"/>
                </rdf:Bag>
              </bqbiol:isEncodedBy>
              <bqbiol:is>
                <rdf:Bag>
                  <rdf:li rdf:resource="urn:miriam:uniprot:Q6M139"/>
                </rdf:Bag>
              </bqbiol:is>
            </rdf:Description>
          </rdf:RDF>
        </annotation>
            </species>
      <species id="MMP1492_i" initialConcentration="1" name="Orotate phosphoribosyltransferase" metaid="_600350d8_97d2_42db_b4dc_4444dbf90c12" boundaryCondition="true" sboTerm="SBO:0000252" compartment="i">
        <annotation>
          <rdf:RDF xmlns:rdf="http://www.w3.org/1999/02/22-rdf-syntax-ns#" xmlns:bqmodel="http://biomodels.net/model-qualifiers/" xmlns:bqbiol="http://biomodels.net/biology-qualifiers/">
            <rdf:Description rdf:about="#_600350d8_97d2_42db_b4dc_4444dbf90c12">
              <bqbiol:isEncodedBy>
                <rdf:Bag>
                  <rdf:li rdf:resource="urn:miriam:kegg.genes:mmp%3AMMP1492"/>
                </rdf:Bag>
              </bqbiol:isEncodedBy>
              <bqbiol:is>
                <rdf:Bag>
                  <rdf:li rdf:resource="urn:miriam:uniprot:Q6LX60"/>
                </rdf:Bag>
              </bqbiol:is>
            </rdf:Description>
          </rdf:RDF>
        </annotation>
            </species>
      <species id="MMP0626_i" initialConcentration="1" name="Cytidylate kinase" metaid="_86196c31_ea8e_464f_9eec_a983e13b9716" boundaryCondition="true" sboTerm="SBO:0000252" compartment="i">
        <annotation>
          <rdf:RDF xmlns:rdf="http://www.w3.org/1999/02/22-rdf-syntax-ns#" xmlns:bqmodel="http://biomodels.net/model-qualifiers/" xmlns:bqbiol="http://biomodels.net/biology-qualifiers/">
            <rdf:Description rdf:about="#_86196c31_ea8e_464f_9eec_a983e13b9716">
              <bqbiol:isEncodedBy>
                <rdf:Bag>
                  <rdf:li rdf:resource="urn:miriam:kegg.genes:mmp%3AMMP0626"/>
                </rdf:Bag>
              </bqbiol:isEncodedBy>
              <bqbiol:is>
                <rdf:Bag>
                  <rdf:li rdf:resource="urn:miriam:uniprot:Q6LZK1"/>
                </rdf:Bag>
              </bqbiol:is>
            </rdf:Description>
          </rdf:RDF>
        </annotation>
            </species>
      <species id="bigg_ctp_i" initialConcentration="1" charge="-3" name="CTP(3-)" metaid="_f594c1d7_1d42_47bb_be5d_371c8c0a754e" sboTerm="SBO:0000247" compartment="i">
        <notes>
          <body xmlns="http://www.w3.org/1999/xhtml">
                <p>BIGG: ctp</p>
                    <p>BIOPATH: Cytidine-5-prime-triphosphate</p>
                    <p>BRENDA: BG27764</p>
                    <p>CHARGE: -3</p>
                    <p>CHEBI: 17677, 3285, 13286, 23522, 41675, 37563, 58231</p>
                    <p>FORMULA: C9H13N3O14P3</p>
                    <p>HMDB: HMDB00082</p>
                    <p>INCHI: InChI=1S/C9H16N3O14P3/c10-5-1-2-12(9(15)11-5)8-7(14)6(13)4(24-8)3-23-28(19,20)26-29(21,22)25-27(16,17)18/h1-2,4,6-8,13-14H,3H2,(H,19,20)(H,21,22)(H2,10,11,15)(H2,16,17,18)/p-3/t4-,6-,7-,8-/m1/s1</p>
                    <p>KEGG: C00063</p>
                    <p>METACYC: CTP</p>
                    <p>MXNREF: MNXM63</p>
                    <p>REACTOME: 110614, 110577</p>
                    <p>SEED: cpd00052</p>
                    <p>SMILES: NC1=NC(=O)N(C=C1)[C@@H]1O[C@H](COP([O-])(=O)OP([O-])(=O)OP(O)([O-])=O)[C@@H](O)[C@H]1O</p>
                    <p>UPA: UPC00063</p>
                    </body>
          
        </notes>
        <annotation>
          <rdf:RDF xmlns:rdf="http://www.w3.org/1999/02/22-rdf-syntax-ns#" xmlns:bqmodel="http://biomodels.net/model-qualifiers/" xmlns:bqbiol="http://biomodels.net/biology-qualifiers/">
            <rdf:Description rdf:about="#_f594c1d7_1d42_47bb_be5d_371c8c0a754e">
              <bqbiol:is>
                <rdf:Bag>
                  <rdf:li rdf:resource="urn:miriam:chebi:CHEBI%3A17677"/>
                  <rdf:li rdf:resource="urn:miriam:chebi:CHEBI%3A37563"/>
                  <rdf:li rdf:resource="urn:miriam:chebi:CHEBI%3A58231"/>
                </rdf:Bag>
              </bqbiol:is>
            </rdf:Description>
          </rdf:RDF>
        </annotation>
            </species>
      <species id="MMP1426_i" initialConcentration="1" name="Probable deoxycytidine triphosphate deaminase" metaid="_1b426ddf_0adf_4945_badc_cc0545bf6cda" boundaryCondition="true" sboTerm="SBO:0000252" compartment="i">
        <annotation>
          <rdf:RDF xmlns:rdf="http://www.w3.org/1999/02/22-rdf-syntax-ns#" xmlns:bqmodel="http://biomodels.net/model-qualifiers/" xmlns:bqbiol="http://biomodels.net/biology-qualifiers/">
            <rdf:Description rdf:about="#_1b426ddf_0adf_4945_badc_cc0545bf6cda">
              <bqbiol:isEncodedBy>
                <rdf:Bag>
                  <rdf:li rdf:resource="urn:miriam:kegg.genes:mmp%3AMMP1426"/>
                </rdf:Bag>
              </bqbiol:isEncodedBy>
              <bqbiol:is>
                <rdf:Bag>
                  <rdf:li rdf:resource="urn:miriam:uniprot:Q6LXC6"/>
                </rdf:Bag>
              </bqbiol:is>
            </rdf:Description>
          </rdf:RDF>
        </annotation>
            </species>
      <species id="MMP0893_i" initialConcentration="1" name="CTP synthase" metaid="_8aadefa8_b9ea_4eb4_932a_04540426d169" boundaryCondition="true" sboTerm="SBO:0000252" compartment="i">
        <annotation>
          <rdf:RDF xmlns:rdf="http://www.w3.org/1999/02/22-rdf-syntax-ns#" xmlns:bqmodel="http://biomodels.net/model-qualifiers/" xmlns:bqbiol="http://biomodels.net/biology-qualifiers/">
            <rdf:Description rdf:about="#_8aadefa8_b9ea_4eb4_932a_04540426d169">
              <bqbiol:isEncodedBy>
                <rdf:Bag>
                  <rdf:li rdf:resource="urn:miriam:kegg.genes:mmp%3AMMP0893"/>
                </rdf:Bag>
              </bqbiol:isEncodedBy>
              <bqbiol:is>
                <rdf:Bag>
                  <rdf:li rdf:resource="urn:miriam:uniprot:Q6LYU4"/>
                </rdf:Bag>
              </bqbiol:is>
            </rdf:Description>
          </rdf:RDF>
        </annotation>
            </species>
      <species id="bigg_ura_i" initialConcentration="1" charge="0" name="uracil" metaid="_b65754dc_cac2_47b5_8083_78b7fa9d785e" sboTerm="SBO:0000247" compartment="i">
        <notes>
          <body xmlns="http://www.w3.org/1999/xhtml">
                <p>BIGG: ura</p>
                    <p>BIOPATH: Uracil</p>
                    <p>BRENDA: BG19237</p>
                    <p>CHARGE: 0</p>
                    <p>CHEBI: 17568, 15288, 9882, 27210, 46375</p>
                    <p>FORMULA: C4H4N2O2</p>
                    <p>HMDB: HMDB00300</p>
                    <p>INCHI: InChI=1S/C4H4N2O2/c7-3-1-2-5-4(8)6-3/h1-2H,(H2,5,6,7,8)</p>
                    <p>KEGG: C00106, D00027, D09776</p>
                    <p>METACYC: URACIL</p>
                    <p>MXNREF: MNXM158</p>
                    <p>REACTOME: 83962, 29554</p>
                    <p>SEED: cpd00092</p>
                    <p>SMILES: O=C1NC=CC(=O)N1</p>
                    <p>UPA: UPC00106</p>
                    </body>
          
        </notes>
        <annotation>
          <rdf:RDF xmlns:rdf="http://www.w3.org/1999/02/22-rdf-syntax-ns#" xmlns:bqmodel="http://biomodels.net/model-qualifiers/" xmlns:bqbiol="http://biomodels.net/biology-qualifiers/">
            <rdf:Description rdf:about="#_b65754dc_cac2_47b5_8083_78b7fa9d785e">
              <bqbiol:is>
                <rdf:Bag>
                  <rdf:li rdf:resource="urn:miriam:chebi:CHEBI%3A17568"/>
                </rdf:Bag>
              </bqbiol:is>
            </rdf:Description>
          </rdf:RDF>
        </annotation>
            </species>
      <species id="MMP0680_i" initialConcentration="1" name="Uracil phosphoribosyltransferase" metaid="_a33c23e3_28c8_40c6_850c_531cd0a6a5b3" boundaryCondition="true" sboTerm="SBO:0000252" compartment="i">
        <annotation>
          <rdf:RDF xmlns:rdf="http://www.w3.org/1999/02/22-rdf-syntax-ns#" xmlns:bqmodel="http://biomodels.net/model-qualifiers/" xmlns:bqbiol="http://biomodels.net/biology-qualifiers/">
            <rdf:Description rdf:about="#_a33c23e3_28c8_40c6_850c_531cd0a6a5b3">
              <bqbiol:isEncodedBy>
                <rdf:Bag>
                  <rdf:li rdf:resource="urn:miriam:kegg.genes:mmp%3AMMP0680"/>
                </rdf:Bag>
              </bqbiol:isEncodedBy>
              <bqbiol:is>
                <rdf:Bag>
                  <rdf:li rdf:resource="urn:miriam:uniprot:Q6LZE9"/>
                </rdf:Bag>
              </bqbiol:is>
            </rdf:Description>
          </rdf:RDF>
        </annotation>
            </species>
      <species id="bigg_uri_i" initialConcentration="1" charge="0" name="uridine" metaid="_532dcd8e_7c4e_423d_a282_7e60c726be63" sboTerm="SBO:0000247" compartment="i">
        <notes>
          <body xmlns="http://www.w3.org/1999/xhtml">
                <p>BIGG: uri</p>
                    <p>BIOPATH: Uridine</p>
                    <p>BRENDA: BG27316</p>
                    <p>CHARGE: 0</p>
                    <p>CHEBI: 16704, 15296, 46391, 46460, 9893, 46386, 27227</p>
                    <p>FORMULA: C9H12N2O6</p>
                    <p>HMDB: HMDB00296</p>
                    <p>INCHI: InChI=1S/C9H12N2O6/c12-3-4-6(14)7(15)8(17-4)11-2-1-5(13)10-9(11)16/h1-2,4,6-8,12,14-15H,3H2,(H,10,13,16)/t4-,6-,7-,8-/m1/s1</p>
                    <p>KEGG: C00299, C16745</p>
                    <p>METACYC: URIDINE</p>
                    <p>MXNREF: MNXM288</p>
                    <p>SEED: cpd00249, cpd16545</p>
                    <p>SMILES: OC[C@H]1O[C@H]([C@H](O)[C@@H]1O)N1C=CC(=O)NC1=O</p>
                    <p>UPA: UPC00299</p>
                    </body>
          
        </notes>
        <annotation>
          <rdf:RDF xmlns:rdf="http://www.w3.org/1999/02/22-rdf-syntax-ns#" xmlns:bqmodel="http://biomodels.net/model-qualifiers/" xmlns:bqbiol="http://biomodels.net/biology-qualifiers/">
            <rdf:Description rdf:about="#_532dcd8e_7c4e_423d_a282_7e60c726be63">
              <bqbiol:is>
                <rdf:Bag>
                  <rdf:li rdf:resource="urn:miriam:chebi:CHEBI%3A16704"/>
                </rdf:Bag>
              </bqbiol:is>
            </rdf:Description>
          </rdf:RDF>
        </annotation>
            </species>
      <species id="bigg_cdp_i" initialConcentration="1" charge="-3" name="CDP" metaid="_b24eff9a_7778_4bd0_a216_00e3e6299b3c" sboTerm="SBO:0000247" compartment="i">
        <notes>
          <body xmlns="http://www.w3.org/1999/xhtml">
                <p>BIGG: cdp</p>
                    <p>BIOPATH: Cytidine-5-prime-diphosphate</p>
                    <p>BRENDA: BG27664</p>
                    <p>CHARGE: -3</p>
                    <p>CHEBI: 17239, 3260, 13254, 41451, 23519, 58069</p>
                    <p>FORMULA: C9H12N3O11P2</p>
                    <p>HMDB: HMDB01546</p>
                    <p>INCHI:</p>
                    <p>KEGG: C00112</p>
                    <p>METACYC: CDP</p>
                    <p>MXNREF: MNXM220</p>
                    <p>REACTOME: 110094, 111809</p>
                    <p>SEED: cpd00096</p>
                    <p>SMILES:</p>
                    <p>UPA: UPC00112</p>
                    </body>
          
        </notes>
        <annotation>
          <rdf:RDF xmlns:rdf="http://www.w3.org/1999/02/22-rdf-syntax-ns#" xmlns:bqmodel="http://biomodels.net/model-qualifiers/" xmlns:bqbiol="http://biomodels.net/biology-qualifiers/">
            <rdf:Description rdf:about="#_b24eff9a_7778_4bd0_a216_00e3e6299b3c">
              <bqbiol:is>
                <rdf:Bag>
                  <rdf:li rdf:resource="urn:miriam:chebi:CHEBI%3A17239"/>
                  <rdf:li rdf:resource="urn:miriam:chebi:CHEBI%3A58069"/>
                </rdf:Bag>
              </bqbiol:is>
            </rdf:Description>
          </rdf:RDF>
        </annotation>
            </species>
      <species id="bigg_cmp_i" initialConcentration="1" charge="-2" name="CMP" metaid="_ee10c94d_4dbc_464f_87e7_34504d881ae5" sboTerm="SBO:0000247" compartment="i">
        <notes>
          <body xmlns="http://www.w3.org/1999/xhtml">
                <p>BIGG: cmp</p>
                    <p>BRENDA: BG36522</p>
                    <p>CHARGE: -2</p>
                    <p>CHEBI: 17361, 47362, 41312, 13274, 41691, 3275, 48799, 41666, 23520, 41319, 60377, 58120</p>
                    <p>FORMULA: C9H12N3O8P</p>
                    <p>HMDB: HMDB00095</p>
                    <p>INCHI: InChI=1S/C9H14N3O8P/c10-5-1-2-12(9(15)11-5)8-7(14)6(13)4(20-8)3-19-21(16,17)18/h1-2,4,6-8,13-14H,3H2,(H2,10,11,15)(H2,16,17,18)/p-2/t4-,6-,7-,8-/m1/s1</p>
                    <p>KEGG: C00055, G10621</p>
                    <p>METACYC: CMP</p>
                    <p>MXNREF: MNXM31</p>
                    <p>REACTOME: 109395, 727810, 418076, 1524067, 500761</p>
                    <p>SEED: cpd00046</p>
                    <p>SMILES: NC1=NC(=O)N(C=C1)[C@@H]1O[C@H](COP([O-])([O-])=O)[C@@H](O)[C@H]1O</p>
                    <p>UPA: UPC00055</p>
                    </body>
          
        </notes>
        <annotation>
          <rdf:RDF xmlns:rdf="http://www.w3.org/1999/02/22-rdf-syntax-ns#" xmlns:bqmodel="http://biomodels.net/model-qualifiers/" xmlns:bqbiol="http://biomodels.net/biology-qualifiers/">
            <rdf:Description rdf:about="#_ee10c94d_4dbc_464f_87e7_34504d881ae5">
              <bqbiol:is>
                <rdf:Bag>
                  <rdf:li rdf:resource="urn:miriam:chebi:CHEBI%3A17361"/>
                  <rdf:li rdf:resource="urn:miriam:chebi:CHEBI%3A60377"/>
                </rdf:Bag>
              </bqbiol:is>
            </rdf:Description>
          </rdf:RDF>
        </annotation>
            </species>
      <species id="bigg_cytd_i" initialConcentration="1" charge="0" name="cytidine" metaid="_a0ef54b8_1ed4_4877_97dc_57241d31fd56" sboTerm="SBO:0000247" compartment="i">
        <notes>
          <body xmlns="http://www.w3.org/1999/xhtml">
                <p>BIGG: cytd</p>
                    <p>BRENDA: BG27472</p>
                    <p>CHARGE: 0</p>
                    <p>CHEBI: 17562, 23515, 14063, 41649, 4053, 41704, 41686</p>
                    <p>FORMULA: C9H13N3O5</p>
                    <p>HMDB: HMDB00089</p>
                    <p>INCHI: InChI=1S/C9H13N3O5/c10-5-1-2-12(9(16)11-5)8-7(15)6(14)4(3-13)17-8/h1-2,4,6-8,13-15H,3H2,(H2,10,11,16)/t4-,6-,7-,8-/m1/s1</p>
                    <p>KEGG: C00475, D07769</p>
                    <p>METACYC: CYTIDINE</p>
                    <p>MXNREF: MNXM338</p>
                    <p>SEED: cpd00367</p>
                    <p>SMILES: NC1=NC(=O)N(C=C1)[C@@H]1O[C@H](CO)[C@@H](O)[C@H]1O</p>
                    <p>UPA: UPC00475</p>
                    </body>
          
        </notes>
        <annotation>
          <rdf:RDF xmlns:rdf="http://www.w3.org/1999/02/22-rdf-syntax-ns#" xmlns:bqmodel="http://biomodels.net/model-qualifiers/" xmlns:bqbiol="http://biomodels.net/biology-qualifiers/">
            <rdf:Description rdf:about="#_a0ef54b8_1ed4_4877_97dc_57241d31fd56">
              <bqbiol:is>
                <rdf:Bag>
                  <rdf:li rdf:resource="urn:miriam:chebi:CHEBI%3A17562"/>
                </rdf:Bag>
              </bqbiol:is>
            </rdf:Description>
          </rdf:RDF>
        </annotation>
            </species>
      <species id="bigg_csn_i" initialConcentration="1" charge="0" name="cytosine" metaid="_159e35a0_ec8a_4096_af18_6c57a342242f" sboTerm="SBO:0000247" compartment="i">
        <notes>
          <body xmlns="http://www.w3.org/1999/xhtml">
                <p>BIGG: csn</p>
                    <p>BIOPATH: Cytosine</p>
                    <p>BRENDA: BG19308</p>
                    <p>CHARGE: 0</p>
                    <p>CHEBI: 16040, 4072, 23531, 14066</p>
                    <p>FORMULA: C4H5N3O</p>
                    <p>HMDB: HMDB00630</p>
                    <p>INCHI: InChI=1S/C4H5N3O/c5-3-1-2-6-4(8)7-3/h1-2H,(H3,5,6,7,8)</p>
                    <p>KEGG: C00380</p>
                    <p>METACYC: CYTOSINE</p>
                    <p>MXNREF: MNXM761</p>
                    <p>SEED: cpd00307</p>
                    <p>SMILES: NC1=NC(=O)NC=C1</p>
                    <p>UPA: UPC00380</p>
                    </body>
          
        </notes>
        <annotation>
          <rdf:RDF xmlns:rdf="http://www.w3.org/1999/02/22-rdf-syntax-ns#" xmlns:bqmodel="http://biomodels.net/model-qualifiers/" xmlns:bqbiol="http://biomodels.net/biology-qualifiers/">
            <rdf:Description rdf:about="#_159e35a0_ec8a_4096_af18_6c57a342242f">
              <bqbiol:is>
                <rdf:Bag>
                  <rdf:li rdf:resource="urn:miriam:chebi:CHEBI%3A16040"/>
                </rdf:Bag>
              </bqbiol:is>
            </rdf:Description>
          </rdf:RDF>
        </annotation>
            </species>
      <species id="MMP0869_i" initialConcentration="1" name="Cytidine/deoxycytidylate deaminase, zinc-binding region related protein" metaid="_35e985f5_74e9_4e96_b9e3_786e82945af5" boundaryCondition="true" sboTerm="SBO:0000252" compartment="i">
        <annotation>
          <rdf:RDF xmlns:rdf="http://www.w3.org/1999/02/22-rdf-syntax-ns#" xmlns:bqmodel="http://biomodels.net/model-qualifiers/" xmlns:bqbiol="http://biomodels.net/biology-qualifiers/">
            <rdf:Description rdf:about="#_35e985f5_74e9_4e96_b9e3_786e82945af5">
              <bqbiol:isEncodedBy>
                <rdf:Bag>
                  <rdf:li rdf:resource="urn:miriam:kegg.genes:mmp%3AMMP0869"/>
                </rdf:Bag>
              </bqbiol:isEncodedBy>
              <bqbiol:is>
                <rdf:Bag>
                  <rdf:li rdf:resource="urn:miriam:uniprot:Q6LYW6"/>
                </rdf:Bag>
              </bqbiol:is>
            </rdf:Description>
          </rdf:RDF>
        </annotation>
            </species>
      <species id="MMP0959_i" initialConcentration="1" name="Thioredoxin reductase" metaid="_391f7998_9f28_474d_9caf_f12266fc1e68" boundaryCondition="true" sboTerm="SBO:0000252" compartment="i">
        <annotation>
          <rdf:RDF xmlns:rdf="http://www.w3.org/1999/02/22-rdf-syntax-ns#" xmlns:bqmodel="http://biomodels.net/model-qualifiers/" xmlns:bqbiol="http://biomodels.net/biology-qualifiers/">
            <rdf:Description rdf:about="#_391f7998_9f28_474d_9caf_f12266fc1e68">
              <bqbiol:isEncodedBy>
                <rdf:Bag>
                  <rdf:li rdf:resource="urn:miriam:kegg.genes:mmp%3AMMP0959"/>
                </rdf:Bag>
              </bqbiol:isEncodedBy>
              <bqbiol:is>
                <rdf:Bag>
                  <rdf:li rdf:resource="urn:miriam:uniprot:Q6LYN1"/>
                </rdf:Bag>
              </bqbiol:is>
            </rdf:Description>
          </rdf:RDF>
        </annotation>
            </species>
      <species id="bigg_dutp_i" initialConcentration="1" charge="-3" name="dUTP(3-)" metaid="_93a4c66e_fbdf_4c74_8172_04db0a1a4b22" sboTerm="SBO:0000247" compartment="i">
        <notes>
          <body xmlns="http://www.w3.org/1999/xhtml">
                <p>BIGG: dutp</p>
                    <p>BIOPATH: 2-prime-Deoxyuridine-5-prime-triphosphate</p>
                    <p>BRENDA: BG27654</p>
                    <p>CHARGE: -3</p>
                    <p>CHEBI: 17625, 10533, 14095, 19264, 58212, 61555</p>
                    <p>FORMULA: C9H12N2O14P3</p>
                    <p>HMDB: HMDB01191</p>
                    <p>INCHI: InChI=1S/C9H15N2O14P3/c12-5-3-8(11-2-1-7(13)10-9(11)14)23-6(5)4-22-27(18,19)25-28(20,21)24-26(15,16)17/h1-2,5-6,8,12H,3-4H2,(H,18,19)(H,20,21)(H,10,13,14)(H2,15,16,17)/p-3/t5-,6+,8+/m0/s1</p>
                    <p>KEGG: C00460</p>
                    <p>METACYC: DUTP</p>
                    <p>MXNREF: MNXM452</p>
                    <p>REACTOME: 500739</p>
                    <p>SEED: cpd00358</p>
                    <p>SMILES: O[C@H]1C[C@@H](O[C@@H]1COP([O-])(=O)OP([O-])(=O)OP(O)([O-])=O)N1C=CC(=O)NC1=O</p>
                    <p>UPA: UPC00460</p>
                    </body>
          
        </notes>
        <annotation>
          <rdf:RDF xmlns:rdf="http://www.w3.org/1999/02/22-rdf-syntax-ns#" xmlns:bqmodel="http://biomodels.net/model-qualifiers/" xmlns:bqbiol="http://biomodels.net/biology-qualifiers/">
            <rdf:Description rdf:about="#_93a4c66e_fbdf_4c74_8172_04db0a1a4b22">
              <bqbiol:is>
                <rdf:Bag>
                  <rdf:li rdf:resource="urn:miriam:chebi:CHEBI%3A17625"/>
                  <rdf:li rdf:resource="urn:miriam:chebi:CHEBI%3A58212"/>
                  <rdf:li rdf:resource="urn:miriam:chebi:CHEBI%3A61555"/>
                </rdf:Bag>
              </bqbiol:is>
            </rdf:Description>
          </rdf:RDF>
        </annotation>
            </species>
      <species id="bigg_dctp_i" initialConcentration="1" charge="-3" name="dCTP(3-)" metaid="_6eb237f0_f265_4d52_9b29_6a58cd332850" sboTerm="SBO:0000247" compartment="i">
        <notes>
          <body xmlns="http://www.w3.org/1999/xhtml">
                <p>BIGG: dctp</p>
                    <p>BIOPATH: 2-prime-Deoxycytidine-5-prime-triphosphate</p>
                    <p>BRENDA: BG27759</p>
                    <p>CHARGE: -3</p>
                    <p>CHEBI: 16311, 19243, 10494, 14072, 57724, 61481</p>
                    <p>FORMULA: C9H13N3O13P3</p>
                    <p>HMDB: HMDB00998</p>
                    <p>INCHI: InChI=1S/C9H16N3O13P3/c10-7-1-2-12(9(14)11-7)8-3-5(13)6(23-8)4-22-27(18,19)25-28(20,21)24-26(15,16)17/h1-2,5-6,8,13H,3-4H2,(H,18,19)(H,20,21)(H2,10,11,14)(H2,15,16,17)/p-3/t5-,6+,8+/m0/s1</p>
                    <p>KEGG: C00458</p>
                    <p>METACYC: DCTP</p>
                    <p>MXNREF: MNXM360</p>
                    <p>SEED: cpd00356</p>
                    <p>SMILES: NC1=NC(=O)N(C=C1)[C@H]1C[C@H](O)[C@@H](COP([O-])(=O)OP([O-])(=O)OP(O)([O-])=O)O1</p>
                    <p>UPA: UPC00458</p>
                    </body>
          
        </notes>
        <annotation>
          <rdf:RDF xmlns:rdf="http://www.w3.org/1999/02/22-rdf-syntax-ns#" xmlns:bqmodel="http://biomodels.net/model-qualifiers/" xmlns:bqbiol="http://biomodels.net/biology-qualifiers/">
            <rdf:Description rdf:about="#_6eb237f0_f265_4d52_9b29_6a58cd332850">
              <bqbiol:is>
                <rdf:Bag>
                  <rdf:li rdf:resource="urn:miriam:chebi:CHEBI%3A16311"/>
                  <rdf:li rdf:resource="urn:miriam:chebi:CHEBI%3A57724"/>
                  <rdf:li rdf:resource="urn:miriam:chebi:CHEBI%3A61481"/>
                </rdf:Bag>
              </bqbiol:is>
            </rdf:Description>
          </rdf:RDF>
        </annotation>
            </species>
      <species id="bigg_dcdp_i" initialConcentration="1" charge="-3" name="dCDP" metaid="_1d4652c8_e1bc_435b_a9d6_3d3a751cd225" sboTerm="SBO:0000247" compartment="i">
        <notes>
          <body xmlns="http://www.w3.org/1999/xhtml">
                <p>BIGG: dcdp</p>
                    <p>BIOPATH: 2-prime-Deoxycytidine-5-prime-diphosphate</p>
                    <p>BRENDA: BG27662, BG27663</p>
                    <p>CHARGE: -3</p>
                    <p>CHEBI: 28846, 49966, 19241, 10492, 58593</p>
                    <p>FORMULA: C9H12N3O10P2</p>
                    <p>HMDB: HMDB01245</p>
                    <p>INCHI:</p>
                    <p>KEGG: C00705</p>
                    <p>METACYC: DCDP</p>
                    <p>MXNREF: MNXM411</p>
                    <p>SEED: cpd00533</p>
                    <p>SMILES:</p>
                    </body>
          
        </notes>
        <annotation>
          <rdf:RDF xmlns:rdf="http://www.w3.org/1999/02/22-rdf-syntax-ns#" xmlns:bqmodel="http://biomodels.net/model-qualifiers/" xmlns:bqbiol="http://biomodels.net/biology-qualifiers/">
            <rdf:Description rdf:about="#_1d4652c8_e1bc_435b_a9d6_3d3a751cd225">
              <bqbiol:is>
                <rdf:Bag>
                  <rdf:li rdf:resource="urn:miriam:chebi:CHEBI%3A28846"/>
                  <rdf:li rdf:resource="urn:miriam:chebi:CHEBI%3A58593"/>
                </rdf:Bag>
              </bqbiol:is>
            </rdf:Description>
          </rdf:RDF>
        </annotation>
            </species>
      <species id="bigg_dcmp_i" initialConcentration="1" charge="-2" name="dCMP(2-)" metaid="_159e99f8_8a27_4fa9_9b14_49fe7d26a1e6" sboTerm="SBO:0000247" compartment="i">
        <notes>
          <body xmlns="http://www.w3.org/1999/xhtml">
                <p>BIGG: dcmp</p>
                    <p>BIOPATH: 2-prime-Deoxycytidine-5-prime-phosphate</p>
                    <p>BRENDA: BG27589, BG27590</p>
                    <p>CHARGE: -2</p>
                    <p>CHEBI: 15918, 41838, 41875, 10493, 14115, 14071, 19242, 14070, 57566</p>
                    <p>FORMULA: C9H12N3O7P</p>
                    <p>HMDB: HMDB01202</p>
                    <p>INCHI: InChI=1S/C9H14N3O7P/c10-7-1-2-12(9(14)11-7)8-3-5(13)6(19-8)4-18-20(15,16)17/h1-2,5-6,8,13H,3-4H2,(H2,10,11,14)(H2,15,16,17)/p-2/t5-,6+,8+/m0/s1</p>
                    <p>KEGG: C00239</p>
                    <p>METACYC: DCMP</p>
                    <p>MXNREF: MNXM266</p>
                    <p>REACTOME: 109378, 500009, 500062, 500347, 500823, 500828</p>
                    <p>SEED: cpd00206</p>
                    <p>SMILES: NC1=NC(=O)N(C=C1)[C@H]1C[C@H](O)[C@@H](COP([O-])([O-])=O)O1</p>
                    </body>
          
        </notes>
        <annotation>
          <rdf:RDF xmlns:rdf="http://www.w3.org/1999/02/22-rdf-syntax-ns#" xmlns:bqmodel="http://biomodels.net/model-qualifiers/" xmlns:bqbiol="http://biomodels.net/biology-qualifiers/">
            <rdf:Description rdf:about="#_159e99f8_8a27_4fa9_9b14_49fe7d26a1e6">
              <bqbiol:is>
                <rdf:Bag>
                  <rdf:li rdf:resource="urn:miriam:chebi:CHEBI%3A15918"/>
                  <rdf:li rdf:resource="urn:miriam:chebi:CHEBI%3A57566"/>
                </rdf:Bag>
              </bqbiol:is>
            </rdf:Description>
          </rdf:RDF>
        </annotation>
            </species>
      <species id="bigg_dcyt_i" initialConcentration="1" charge="0" name="2'-deoxycytidine" metaid="_4b36704e_6c00_439f_a435_f3adbf8a4e87" sboTerm="SBO:0000247" compartment="i">
        <notes>
          <body xmlns="http://www.w3.org/1999/xhtml">
                <p>BIGG: dcyt</p>
                    <p>BIOPATH: 2-prime-Deoxycytidine</p>
                    <p>BRENDA: BG27466</p>
                    <p>CHARGE: 0</p>
                    <p>CHEBI: 15698, 41417, 41806, 19240, 4407, 41430</p>
                    <p>FORMULA: C9H13N3O4</p>
                    <p>HMDB: HMDB00014</p>
                    <p>INCHI: InChI=1S/C9H13N3O4/c10-7-1-2-12(9(15)11-7)8-3-5(14)6(4-13)16-8/h1-2,5-6,8,13-14H,3-4H2,(H2,10,11,15)/t5-,6+,8+/m0/s1</p>
                    <p>KEGG: C00881, D06196</p>
                    <p>METACYC: DEOXYCYTIDINE</p>
                    <p>MXNREF: MNXM704</p>
                    <p>SEED: cpd00654</p>
                    <p>SMILES: NC1=NC(=O)N(C=C1)[C@H]1C[C@H](O)[C@@H](CO)O1</p>
                    </body>
          
        </notes>
        <annotation>
          <rdf:RDF xmlns:rdf="http://www.w3.org/1999/02/22-rdf-syntax-ns#" xmlns:bqmodel="http://biomodels.net/model-qualifiers/" xmlns:bqbiol="http://biomodels.net/biology-qualifiers/">
            <rdf:Description rdf:about="#_4b36704e_6c00_439f_a435_f3adbf8a4e87">
              <bqbiol:is>
                <rdf:Bag>
                  <rdf:li rdf:resource="urn:miriam:chebi:CHEBI%3A15698"/>
                </rdf:Bag>
              </bqbiol:is>
            </rdf:Description>
          </rdf:RDF>
        </annotation>
            </species>
      <species id="bigg_dump_i" initialConcentration="1" charge="-2" name="dUMP" metaid="_06f46b23_16ff_48ad_8f03_ee29075b3f34" sboTerm="SBO:0000247" compartment="i">
        <notes>
          <body xmlns="http://www.w3.org/1999/xhtml">
                <p>BIGG: dump</p>
                    <p>BIOPATH: 2-prime-Deoxyuridine-5-prime-phosphate</p>
                    <p>BRENDA: BG27436</p>
                    <p>CHARGE: -2</p>
                    <p>CHEBI: 17622, 10532, 19263, 14094, 246422</p>
                    <p>FORMULA: C9H11N2O8P</p>
                    <p>HMDB: HMDB01409</p>
                    <p>INCHI: InChI=1S/C9H13N2O8P/c12-5-3-8(11-2-1-7(13)10-9(11)14)19-6(5)4-18-20(15,16)17/h1-2,5-6,8,12H,3-4H2,(H,10,13,14)(H2,15,16,17)/p-2/t5-,6+,8+/m0/s1</p>
                    <p>KEGG: C00365</p>
                    <p>METACYC: DUMP</p>
                    <p>MXNREF: MNXM234</p>
                    <p>REACTOME: 109382, 500742</p>
                    <p>SEED: cpd00299</p>
                    <p>SMILES: O[C@H]1C[C@@H](O[C@@H]1COP([O-])([O-])=O)N1C=CC(=O)NC1=O</p>
                    <p>UPA: UPC00365</p>
                    </body>
          
        </notes>
        <annotation>
          <rdf:RDF xmlns:rdf="http://www.w3.org/1999/02/22-rdf-syntax-ns#" xmlns:bqmodel="http://biomodels.net/model-qualifiers/" xmlns:bqbiol="http://biomodels.net/biology-qualifiers/">
            <rdf:Description rdf:about="#_06f46b23_16ff_48ad_8f03_ee29075b3f34">
              <bqbiol:is>
                <rdf:Bag>
                  <rdf:li rdf:resource="urn:miriam:chebi:CHEBI%3A17622"/>
                  <rdf:li rdf:resource="urn:miriam:chebi:CHEBI%3A246422"/>
                </rdf:Bag>
              </bqbiol:is>
            </rdf:Description>
          </rdf:RDF>
        </annotation>
            </species>
      <species id="MMP1075_i" initialConcentration="1" name="DUTP diphosphatase" metaid="_670d2d6d_01e5_41f1_83a2_3aad13013df6" boundaryCondition="true" sboTerm="SBO:0000252" compartment="i">
        <annotation>
          <rdf:RDF xmlns:rdf="http://www.w3.org/1999/02/22-rdf-syntax-ns#" xmlns:bqmodel="http://biomodels.net/model-qualifiers/" xmlns:bqbiol="http://biomodels.net/biology-qualifiers/">
            <rdf:Description rdf:about="#_670d2d6d_01e5_41f1_83a2_3aad13013df6">
              <bqbiol:isEncodedBy>
                <rdf:Bag>
                  <rdf:li rdf:resource="urn:miriam:kegg.genes:mmp%3AMMP1075"/>
                </rdf:Bag>
              </bqbiol:isEncodedBy>
              <bqbiol:is>
                <rdf:Bag>
                  <rdf:li rdf:resource="urn:miriam:uniprot:Q6LYB6"/>
                </rdf:Bag>
              </bqbiol:is>
            </rdf:Description>
          </rdf:RDF>
        </annotation>
            </species>
      <species id="bigg_dudp_i" initialConcentration="1" charge="-3" name="dUDP" metaid="_5d608c8e_4167_4c6b_9e6a_ec8c936ac0f1" sboTerm="SBO:0000247" compartment="i">
        <notes>
          <body xmlns="http://www.w3.org/1999/xhtml">
                <p>BIGG: dudp</p>
                    <p>BIOPATH: 2-prime-Deoxyuridine-5-prime-diphosphate</p>
                    <p>BRENDA: BG27561</p>
                    <p>CHARGE: -3</p>
                    <p>CHEBI: 28850, 10531, 19262, 60471</p>
                    <p>FORMULA: C9H11N2O11P2</p>
                    <p>HMDB: HMDB01000</p>
                    <p>INCHI:</p>
                    <p>KEGG: C01346</p>
                    <p>METACYC: DUDP</p>
                    <p>MXNREF: MNXM572</p>
                    <p>SEED: cpd00978</p>
                    <p>SMILES:</p>
                    </body>
          
        </notes>
        <annotation>
          <rdf:RDF xmlns:rdf="http://www.w3.org/1999/02/22-rdf-syntax-ns#" xmlns:bqmodel="http://biomodels.net/model-qualifiers/" xmlns:bqbiol="http://biomodels.net/biology-qualifiers/">
            <rdf:Description rdf:about="#_5d608c8e_4167_4c6b_9e6a_ec8c936ac0f1">
              <bqbiol:is>
                <rdf:Bag>
                  <rdf:li rdf:resource="urn:miriam:chebi:CHEBI%3A28850"/>
                  <rdf:li rdf:resource="urn:miriam:chebi:CHEBI%3A60471"/>
                </rdf:Bag>
              </bqbiol:is>
            </rdf:Description>
          </rdf:RDF>
        </annotation>
            </species>
      <species id="MMP1034_i" initialConcentration="1" name="Probable thymidylate kinase" metaid="_feb0721e_a420_4d52_9ac2_2816d5b8b94e" boundaryCondition="true" sboTerm="SBO:0000252" compartment="i">
        <annotation>
          <rdf:RDF xmlns:rdf="http://www.w3.org/1999/02/22-rdf-syntax-ns#" xmlns:bqmodel="http://biomodels.net/model-qualifiers/" xmlns:bqbiol="http://biomodels.net/biology-qualifiers/">
            <rdf:Description rdf:about="#_feb0721e_a420_4d52_9ac2_2816d5b8b94e">
              <bqbiol:isEncodedBy>
                <rdf:Bag>
                  <rdf:li rdf:resource="urn:miriam:kegg.genes:mmp%3AMMP1034"/>
                </rdf:Bag>
              </bqbiol:isEncodedBy>
              <bqbiol:is>
                <rdf:Bag>
                  <rdf:li rdf:resource="urn:miriam:uniprot:Q6LYF7"/>
                </rdf:Bag>
              </bqbiol:is>
            </rdf:Description>
          </rdf:RDF>
        </annotation>
            </species>
      <species id="bigg_duri_i" initialConcentration="1" charge="0" name="2'-deoxyuridine" metaid="_11480f80_0813_434d_bdf9_504635460810" sboTerm="SBO:0000247" compartment="i">
        <notes>
          <body xmlns="http://www.w3.org/1999/xhtml">
                <p>BIGG: duri</p>
                    <p>BIOPATH: 2-prime-Deoxyuridine</p>
                    <p>BRENDA: BG27308</p>
                    <p>CHARGE: 0</p>
                    <p>CHEBI: 16450, 11572, 23640, 46165, 11398, 19261, 4434, 42178, 14123, 46289</p>
                    <p>FORMULA: C9H12N2O5</p>
                    <p>HMDB: HMDB00012</p>
                    <p>INCHI: InChI=1S/C9H12N2O5/c12-4-6-5(13)3-8(16-6)11-2-1-7(14)10-9(11)15/h1-2,5-6,8,12-13H,3-4H2,(H,10,14,15)/t5-,6+,8+/m0/s1</p>
                    <p>KEGG: C00526</p>
                    <p>METACYC: DEOXYURIDINE</p>
                    <p>MXNREF: MNXM492</p>
                    <p>SEED: cpd00412</p>
                    <p>SMILES: OC[C@H]1O[C@H](C[C@@H]1O)N1C=CC(=O)NC1=O</p>
                    </body>
          
        </notes>
        <annotation>
          <rdf:RDF xmlns:rdf="http://www.w3.org/1999/02/22-rdf-syntax-ns#" xmlns:bqmodel="http://biomodels.net/model-qualifiers/" xmlns:bqbiol="http://biomodels.net/biology-qualifiers/">
            <rdf:Description rdf:about="#_11480f80_0813_434d_bdf9_504635460810">
              <bqbiol:is>
                <rdf:Bag>
                  <rdf:li rdf:resource="urn:miriam:chebi:CHEBI%3A16450"/>
                </rdf:Bag>
              </bqbiol:is>
            </rdf:Description>
          </rdf:RDF>
        </annotation>
            </species>
      <species id="bigg_2dr1p_i" initialConcentration="1" charge="-2" name="2-deoxy-alpha-D-ribose 1-phosphate(2-)" metaid="_fe3950fa_50ff_4abb_a63b_1d0ccfa5660b" sboTerm="SBO:0000247" compartment="i">
        <notes>
          <body xmlns="http://www.w3.org/1999/xhtml">
                <p>BIGG: 2dr1p</p>
                    <p>BIOPATH: 2-prime-Deoxyribose_1-phosphate</p>
                    <p>BRENDA: BG20570, BG20571</p>
                    <p>CHARGE: -2</p>
                    <p>CHEBI: 11563, 28542, 19558, 1081, 48460, 57259, 58576</p>
                    <p>FORMULA: C5H9O7P</p>
                    <p>HMDB: HMDB01351</p>
                    <p>INCHI: InChI=1S/C5H11O7P/c6-2-4-3(7)1-5(11-4)12-13(8,9)10/h3-7H,1-2H2,(H2,8,9,10)/p-2/t3-,4+,5+/m0/s1</p>
                    <p>KEGG: C00672</p>
                    <p>METACYC: DEOXY-D-RIBOSE-1-PHOSPHATE, DEOXY-RIBOSE-1P</p>
                    <p>MXNREF: MNXM789</p>
                    <p>REACTOME: 112032</p>
                    <p>SEED: cpd00509</p>
                    <p>SMILES: OC[C@H]1O[C@@H](C[C@@H]1O)OP([O-])([O-])=O</p>
                    <p>UPA: UPC00672, UPX00050</p>
                    </body>
          
        </notes>
        <annotation>
          <rdf:RDF xmlns:rdf="http://www.w3.org/1999/02/22-rdf-syntax-ns#" xmlns:bqmodel="http://biomodels.net/model-qualifiers/" xmlns:bqbiol="http://biomodels.net/biology-qualifiers/">
            <rdf:Description rdf:about="#_fe3950fa_50ff_4abb_a63b_1d0ccfa5660b">
              <bqbiol:is>
                <rdf:Bag>
                  <rdf:li rdf:resource="urn:miriam:chebi:CHEBI%3A11563"/>
                  <rdf:li rdf:resource="urn:miriam:chebi:CHEBI%3A28542"/>
                  <rdf:li rdf:resource="urn:miriam:chebi:CHEBI%3A48460"/>
                  <rdf:li rdf:resource="urn:miriam:chebi:CHEBI%3A57259"/>
                  <rdf:li rdf:resource="urn:miriam:chebi:CHEBI%3A58576"/>
                </rdf:Bag>
              </bqbiol:is>
            </rdf:Description>
          </rdf:RDF>
        </annotation>
            </species>
      <species id="MMP0327_i" initialConcentration="1" name="Putative thymidine phosphorylase" metaid="_b0ac5229_66cb_4e6f_a85a_f06e9a0fc4da" boundaryCondition="true" sboTerm="SBO:0000252" compartment="i">
        <annotation>
          <rdf:RDF xmlns:rdf="http://www.w3.org/1999/02/22-rdf-syntax-ns#" xmlns:bqmodel="http://biomodels.net/model-qualifiers/" xmlns:bqbiol="http://biomodels.net/biology-qualifiers/">
            <rdf:Description rdf:about="#_b0ac5229_66cb_4e6f_a85a_f06e9a0fc4da">
              <bqbiol:isEncodedBy>
                <rdf:Bag>
                  <rdf:li rdf:resource="urn:miriam:kegg.genes:mmp%3AMMP0327"/>
                </rdf:Bag>
              </bqbiol:isEncodedBy>
              <bqbiol:is>
                <rdf:Bag>
                  <rdf:li rdf:resource="urn:miriam:uniprot:Q6M0E4"/>
                </rdf:Bag>
              </bqbiol:is>
            </rdf:Description>
          </rdf:RDF>
        </annotation>
            </species>
      <species id="bigg_mlthf_i" initialConcentration="1" charge="-2" name="(6R)-5,10-methylenetetrahydrofolate" metaid="_ce575cc7_d097_49bb_b73a_03fe48653464" sboTerm="SBO:0000247" compartment="i">
        <notes>
          <body xmlns="http://www.w3.org/1999/xhtml">
                <p>BIGG: mlthf</p>
                    <p>BIOPATH: 5,10-Methylenetetrahydrofolate</p>
                    <p>BRENDA: BG10127, BG36393</p>
                    <p>CHARGE: -2</p>
                    <p>CHEBI: 12071, 15636, 18602, 10925, 1989, 20502</p>
                    <p>FORMULA: C20H21N7O6</p>
                    <p>HMDB: HMDB01533, HMDB02365</p>
                    <p>INCHI: InChI=1S/C20H23N7O6/c21-20-24-16-15(18(31)25-20)27-9-26(8-12(27)7-22-16)11-3-1-10(2-4-11)17(30)23-13(19(32)33)5-6-14(28)29/h1-4,12-13H,5-9H2,(H,23,30)(H,28,29)(H,32,33)(H4,21,22,24,25,31)/p-2/t12-,13+/m1/s1</p>
                    <p>KEGG: C00143</p>
                    <p>METACYC: METHYLENE-THF</p>
                    <p>MXNREF: MNXM183</p>
                    <p>SEED: cpd00125</p>
                    <p>SMILES: NC1=NC2=C(N3CN(C[C@H]3CN2)C2=CC=C(C=C2)C(=O)N[C@@H](CCC([O-])=O)C([O-])=O)C(=O)N1</p>
                    <p>UPA: UPC00143</p>
                    </body>
          
        </notes>
        <annotation>
          <rdf:RDF xmlns:rdf="http://www.w3.org/1999/02/22-rdf-syntax-ns#" xmlns:bqmodel="http://biomodels.net/model-qualifiers/" xmlns:bqbiol="http://biomodels.net/biology-qualifiers/">
            <rdf:Description rdf:about="#_ce575cc7_d097_49bb_b73a_03fe48653464">
              <bqbiol:is>
                <rdf:Bag>
                  <rdf:li rdf:resource="urn:miriam:chebi:CHEBI%3A12071"/>
                  <rdf:li rdf:resource="urn:miriam:chebi:CHEBI%3A15636"/>
                  <rdf:li rdf:resource="urn:miriam:chebi:CHEBI%3A1989"/>
                  <rdf:li rdf:resource="urn:miriam:chebi:CHEBI%3A20502"/>
                </rdf:Bag>
              </bqbiol:is>
            </rdf:Description>
          </rdf:RDF>
        </annotation>
            </species>
      <species id="bigg_dtmp_i" initialConcentration="1" charge="-2" name="dTMP" metaid="_cc04cf7c_a8c3_414d_a1f2_0e74251eda31" sboTerm="SBO:0000247" compartment="i">
        <notes>
          <body xmlns="http://www.w3.org/1999/xhtml">
                <p>BIGG: dtmp</p>
                    <p>BRENDA: BG1170</p>
                    <p>CHARGE: -2</p>
                    <p>CHEBI: 15245, 17013, 45759, 10529, 14092, 46013, 15246, 47711, 45772, 45926, 46036, 26999, 46960</p>
                    <p>FORMULA: C10H13N2O8P</p>
                    <p>HMDB: HMDB01227</p>
                    <p>INCHI: InChI=1S/C10H15N2O8P/c1-5-3-12(10(15)11-9(5)14)8-2-6(13)7(20-8)4-19-21(16,17)18/h3,6-8,13H,2,4H2,1H3,(H,11,14,15)(H2,16,17,18)/p-2/t6-,7+,8+/m0/s1</p>
                    <p>KEGG: C00364</p>
                    <p>METACYC: TMP</p>
                    <p>MXNREF: MNXM257</p>
                    <p>REACTOME: 109366</p>
                    <p>SEED: cpd00298</p>
                    <p>SMILES: CC1=CN([C@H]2C[C@H](O)[C@@H](COP([O-])([O-])=O)O2)C(=O)NC1=O</p>
                    <p>UPA: UPC00364</p>
                    </body>
          
        </notes>
        <annotation>
          <rdf:RDF xmlns:rdf="http://www.w3.org/1999/02/22-rdf-syntax-ns#" xmlns:bqmodel="http://biomodels.net/model-qualifiers/" xmlns:bqbiol="http://biomodels.net/biology-qualifiers/">
            <rdf:Description rdf:about="#_cc04cf7c_a8c3_414d_a1f2_0e74251eda31">
              <bqbiol:is>
                <rdf:Bag>
                  <rdf:li rdf:resource="urn:miriam:chebi:CHEBI%3A15245"/>
                  <rdf:li rdf:resource="urn:miriam:chebi:CHEBI%3A17013"/>
                  <rdf:li rdf:resource="urn:miriam:chebi:CHEBI%3A26999"/>
                  <rdf:li rdf:resource="urn:miriam:chebi:CHEBI%3A46960"/>
                </rdf:Bag>
              </bqbiol:is>
            </rdf:Description>
          </rdf:RDF>
        </annotation>
            </species>
      <species id="bigg_dhf_i" initialConcentration="1" charge="-2" name="dihydrofolate(2-)" metaid="_21b3ecad_0dfe_4dc6_8c13_3d62615c8ad1" sboTerm="SBO:0000247" compartment="i">
        <notes>
          <body xmlns="http://www.w3.org/1999/xhtml">
                <p>BIGG: dhf</p>
                    <p>BIOPATH: 7,8-Dihydrofolate</p>
                    <p>BRENDA: BG9244</p>
                    <p>CHARGE: -2</p>
                    <p>CHEBI: 15633, 42000, 4564, 14150, 20768, 12245, 23743, 57451, 67014</p>
                    <p>FORMULA: C19H19N7O6</p>
                    <p>HMDB: HMDB01056</p>
                    <p>INCHI: InChI=1S/C19H21N7O6/c20-19-25-15-14(17(30)26-19)23-11(8-22-15)7-21-10-3-1-9(2-4-10)16(29)24-12(18(31)32)5-6-13(27)28/h1-4,12,21H,5-8H2,(H,24,29)(H,27,28)(H,31,32)(H4,20,22,25,26,30)/p-2/t12-/m0/s1</p>
                    <p>KEGG: C00415</p>
                    <p>METACYC: DIHYDROFOLATE</p>
                    <p>MXNREF: MNXM281</p>
                    <p>REACTOME: 73604</p>
                    <p>SEED: cpd00330</p>
                    <p>SMILES: NC1=NC2=C(N=C(CNC3=CC=C(C=C3)C(=O)N[C@@H](CCC([O-])=O)C([O-])=O)CN2)C(=O)N1</p>
                    <p>UPA: UPC00415</p>
                    </body>
          
        </notes>
        <annotation>
          <rdf:RDF xmlns:rdf="http://www.w3.org/1999/02/22-rdf-syntax-ns#" xmlns:bqmodel="http://biomodels.net/model-qualifiers/" xmlns:bqbiol="http://biomodels.net/biology-qualifiers/">
            <rdf:Description rdf:about="#_21b3ecad_0dfe_4dc6_8c13_3d62615c8ad1">
              <bqbiol:is>
                <rdf:Bag>
                  <rdf:li rdf:resource="urn:miriam:chebi:CHEBI%3A15633"/>
                  <rdf:li rdf:resource="urn:miriam:chebi:CHEBI%3A23743"/>
                  <rdf:li rdf:resource="urn:miriam:chebi:CHEBI%3A57451"/>
                  <rdf:li rdf:resource="urn:miriam:chebi:CHEBI%3A67014"/>
                </rdf:Bag>
              </bqbiol:is>
            </rdf:Description>
          </rdf:RDF>
        </annotation>
            </species>
      <species id="MMP0986_i" initialConcentration="1" name="Thymidylate synthase" metaid="_19df5029_971d_403c_9c47_485400ed47e0" boundaryCondition="true" sboTerm="SBO:0000252" compartment="i">
        <annotation>
          <rdf:RDF xmlns:rdf="http://www.w3.org/1999/02/22-rdf-syntax-ns#" xmlns:bqmodel="http://biomodels.net/model-qualifiers/" xmlns:bqbiol="http://biomodels.net/biology-qualifiers/">
            <rdf:Description rdf:about="#_19df5029_971d_403c_9c47_485400ed47e0">
              <bqbiol:isEncodedBy>
                <rdf:Bag>
                  <rdf:li rdf:resource="urn:miriam:kegg.genes:mmp%3AMMP0986"/>
                </rdf:Bag>
              </bqbiol:isEncodedBy>
              <bqbiol:is>
                <rdf:Bag>
                  <rdf:li rdf:resource="urn:miriam:uniprot:Q6LYK5"/>
                </rdf:Bag>
              </bqbiol:is>
            </rdf:Description>
          </rdf:RDF>
        </annotation>
            </species>
      <species id="MMP1379_i" initialConcentration="1" name="Putative thymidylate synthase" metaid="_21fa90af_6555_4bcf_8421_bdfc5ad24d8d" boundaryCondition="true" sboTerm="SBO:0000252" compartment="i">
        <annotation>
          <rdf:RDF xmlns:rdf="http://www.w3.org/1999/02/22-rdf-syntax-ns#" xmlns:bqmodel="http://biomodels.net/model-qualifiers/" xmlns:bqbiol="http://biomodels.net/biology-qualifiers/">
            <rdf:Description rdf:about="#_21fa90af_6555_4bcf_8421_bdfc5ad24d8d">
              <bqbiol:isEncodedBy>
                <rdf:Bag>
                  <rdf:li rdf:resource="urn:miriam:kegg.genes:mmp%3AMMP1379"/>
                </rdf:Bag>
              </bqbiol:isEncodedBy>
              <bqbiol:is>
                <rdf:Bag>
                  <rdf:li rdf:resource="urn:miriam:uniprot:Q6LXH2"/>
                </rdf:Bag>
              </bqbiol:is>
            </rdf:Description>
          </rdf:RDF>
        </annotation>
            </species>
      <species id="bigg_dttp_i" initialConcentration="1" charge="-3" name="dTTP(3-)" metaid="_e6540ac1_bb34_4269_af1f_35d60bb47524" sboTerm="SBO:0000247" compartment="i">
        <notes>
          <body xmlns="http://www.w3.org/1999/xhtml">
                <p>BIGG: dttp</p>
                    <p>BIOPATH: 2-prime-Deoxythymidine-5-prime-triphosphate</p>
                    <p>BRENDA: BG1479</p>
                    <p>CHARGE: -3</p>
                    <p>CHEBI: 18077, 10530, 46175, 27000, 14093, 37568, 58370</p>
                    <p>FORMULA: C10H14N2O14P3</p>
                    <p>HMDB: HMDB01342</p>
                    <p>INCHI: InChI=1S/C10H17N2O14P3/c1-5-3-12(10(15)11-9(5)14)8-2-6(13)7(24-8)4-23-28(19,20)26-29(21,22)25-27(16,17)18/h3,6-8,13H,2,4H2,1H3,(H,19,20)(H,21,22)(H,11,14,15)(H2,16,17,18)/p-3/t6-,7+,8+/m0/s1</p>
                    <p>KEGG: C00459</p>
                    <p>METACYC: TTP</p>
                    <p>MXNREF: MNXM394</p>
                    <p>SEED: cpd00357</p>
                    <p>SMILES: CC1=CN([C@H]2C[C@H](O)[C@@H](COP([O-])(=O)OP([O-])(=O)OP(O)([O-])=O)O2)C(=O)NC1=O</p>
                    <p>UPA: UPC00459</p>
                    </body>
          
        </notes>
        <annotation>
          <rdf:RDF xmlns:rdf="http://www.w3.org/1999/02/22-rdf-syntax-ns#" xmlns:bqmodel="http://biomodels.net/model-qualifiers/" xmlns:bqbiol="http://biomodels.net/biology-qualifiers/">
            <rdf:Description rdf:about="#_e6540ac1_bb34_4269_af1f_35d60bb47524">
              <bqbiol:is>
                <rdf:Bag>
                  <rdf:li rdf:resource="urn:miriam:chebi:CHEBI%3A18077"/>
                  <rdf:li rdf:resource="urn:miriam:chebi:CHEBI%3A37568"/>
                  <rdf:li rdf:resource="urn:miriam:chebi:CHEBI%3A58370"/>
                </rdf:Bag>
              </bqbiol:is>
            </rdf:Description>
          </rdf:RDF>
        </annotation>
            </species>
      <species id="bigg_dtdp_i" initialConcentration="1" charge="-3" name="dTDP" metaid="_57d0c081_a4f4_4c33_bdc6_e4c1c913149c" sboTerm="SBO:0000247" compartment="i">
        <notes>
          <body xmlns="http://www.w3.org/1999/xhtml">
                <p>BIGG: dtdp</p>
                    <p>BIOPATH: 2-prime-Deoxythymidine-5-prime-diphosphate</p>
                    <p>BRENDA: BG1308</p>
                    <p>CHARGE: -3</p>
                    <p>CHEBI: 18075, 14077, 10500, 26998, 46061, 58369</p>
                    <p>FORMULA: C10H13N2O11P2</p>
                    <p>HMDB: HMDB01274</p>
                    <p>INCHI:</p>
                    <p>KEGG: C00363</p>
                    <p>METACYC: TDP</p>
                    <p>MXNREF: MNXM152</p>
                    <p>SEED: cpd00297</p>
                    <p>SMILES:</p>
                    </body>
          
        </notes>
        <annotation>
          <rdf:RDF xmlns:rdf="http://www.w3.org/1999/02/22-rdf-syntax-ns#" xmlns:bqmodel="http://biomodels.net/model-qualifiers/" xmlns:bqbiol="http://biomodels.net/biology-qualifiers/">
            <rdf:Description rdf:about="#_57d0c081_a4f4_4c33_bdc6_e4c1c913149c">
              <bqbiol:is>
                <rdf:Bag>
                  <rdf:li rdf:resource="urn:miriam:chebi:CHEBI%3A18075"/>
                  <rdf:li rdf:resource="urn:miriam:chebi:CHEBI%3A58369"/>
                </rdf:Bag>
              </bqbiol:is>
            </rdf:Description>
          </rdf:RDF>
        </annotation>
            </species>
      <species id="bigg_thymd_i" initialConcentration="1" charge="0" name="thymidine" metaid="_04823ab1_ac22_4af6_9c93_ec5972c2e988" sboTerm="SBO:0000247" compartment="i">
        <notes>
          <body xmlns="http://www.w3.org/1999/xhtml">
                <p>BIGG: thymd</p>
                    <p>BIOPATH: Thymidine</p>
                    <p>BRENDA: BG991, BG992</p>
                    <p>CHARGE: 0</p>
                    <p>CHEBI: 17748, 45834, 19273, 45917, 9579, 15244, 45782, 63624</p>
                    <p>FORMULA: C10H14N2O5</p>
                    <p>HMDB: HMDB00273</p>
                    <p>INCHI: InChI=1S/C10H14N2O5/c1-5-3-12(10(16)11-9(5)15)8-2-6(14)7(4-13)17-8/h3,6-8,13-14H,2,4H2,1H3,(H,11,15,16)/t6-,7+,8+/m0/s1</p>
                    <p>KEGG: C00214, D06675</p>
                    <p>METACYC: THYMIDINE</p>
                    <p>MXNREF: MNXM420</p>
                    <p>REACTOME: 83928</p>
                    <p>SEED: cpd00184</p>
                    <p>SMILES: CC1=CN([C@H]2C[C@H](O)[C@@H](CO)O2)C(=O)NC1=O</p>
                    <p>UPA: UPC00214</p>
                    </body>
          
        </notes>
        <annotation>
          <rdf:RDF xmlns:rdf="http://www.w3.org/1999/02/22-rdf-syntax-ns#" xmlns:bqmodel="http://biomodels.net/model-qualifiers/" xmlns:bqbiol="http://biomodels.net/biology-qualifiers/">
            <rdf:Description rdf:about="#_04823ab1_ac22_4af6_9c93_ec5972c2e988">
              <bqbiol:is>
                <rdf:Bag>
                  <rdf:li rdf:resource="urn:miriam:chebi:CHEBI%3A17748"/>
                  <rdf:li rdf:resource="urn:miriam:chebi:CHEBI%3A63624"/>
                </rdf:Bag>
              </bqbiol:is>
            </rdf:Description>
          </rdf:RDF>
        </annotation>
            </species>
      <species id="bigg_thym_i" initialConcentration="1" charge="0" name="thymine" metaid="_85a6caa1_b4bd_4bd3_85a1_77288ba93379" sboTerm="SBO:0000247" compartment="i">
        <notes>
          <body xmlns="http://www.w3.org/1999/xhtml">
                <p>BIGG: thym</p>
                    <p>BIOPATH: Thymine</p>
                    <p>BRENDA: BG20937</p>
                    <p>CHARGE: 0</p>
                    <p>CHEBI: 17821, 46017, 15247, 27004, 9580</p>
                    <p>FORMULA: C5H6N2O2</p>
                    <p>HMDB: HMDB00262</p>
                    <p>INCHI: InChI=1S/C5H6N2O2/c1-3-2-6-5(9)7-4(3)8/h2H,1H3,(H2,6,7,8,9)</p>
                    <p>KEGG: C00178</p>
                    <p>METACYC: THYMINE</p>
                    <p>MXNREF: MNXM386</p>
                    <p>REACTOME: 83960, 29692</p>
                    <p>SEED: cpd00151</p>
                    <p>SMILES: CC1=CNC(=O)NC1=O</p>
                    <p>UPA: UPC00178</p>
                    </body>
          
        </notes>
        <annotation>
[truncated: 6,590,183 more chars]
