# Supplementary material for: Investigating metabolic interactions in a microbial co-culture through integrated modelling and experiments
Source: Comput Struct Biotechnol J. 2020 Mar 30;18:1249–58. doi: 10.1016/j.csbj.2020.03.019 (PMC7286961; doi:10.1016/j.csbj.2020.03.019)
Supplement: Supplementary file 8 [file mmc8.zip › SupplementaryDatafiles/Case5/BMID000000141529_ds_V4.xml]

<?xml version='1.0' encoding='UTF-8' standalone='no'?>

<!-- This model was downloaded from BioModels Database -->
<!-- http://www.ebi.ac.uk/biomodels-static/                   -->
<!-- Wed Sep 26 11:04:26 BST 2018                      -->

<sbml xmlns="http://www.sbml.org/sbml/level2/version4" level="2" metaid="_6279ee81_fa1b_4897_9123_dad886afc864" version="4">
  <model id="BMID000000141529" name="Whole Genome Metabolism - Desulfovibrio vulgaris (strain Hildenborough / ATCC 29579 / NCIMB 8303)" metaid="_1c0dbdb0_eba3_4384_8726_1fb2c8577f7e">
    <notes>
      <body xmlns="http://www.w3.org/1999/xhtml">
        <div class="dc:title">Whole Genome Metabolism of "Desulfovibrio vulgaris (strain Hildenborough / ATCC 29579 / NCIMB 8303)"</div>
            <div class="dc:description">This is a whole genome metabolism model of Desulfovibrio vulgaris (strain Hildenborough / ATCC 29579 / NCIMB 8303).</div>
            <div class="dc:provenance">This model has been automatically generated by the      <a href="http://identifiers.org/pubmed/22095399" title="Access publication about: SuBliMinaL Toolbox">SuBliMinaL Toolbox</a>
          and libAnnotationSBML using information coming from from KEGG (release 66, April 2013, accessed via the resource's web services interface) and, where relevant, augmented with metabolic pathway information extracted from MetaCyc (version 17.0, March 2013).      </div>
            <div class="dc:publisher">This model has been produced by the      <a href="http://code.google.com/p/path2models/" title="Access to the path2models' website">path2models</a>
          project and is currently hosted on      <a href="http://identifiers.org/pubmed/20587024" title="Access publication about: BioModels Database">BioModels Database</a>
          and identified by:      <a href="http://identifiers.org/biomodels.db/BMID000000141529" title="Access to this model via BioModels Database">BMID000000141529</a>
          .      </div>
            <div class="dc:license">To the extent possible under law, all copyright and related or neighbouring rights to this encoded model have been dedicated to the public domain worldwide. Please refer to      <a href="http://creativecommons.org/publicdomain/zero/1.0/" title="Creative Commons CC0">CC0 Public Domain Dedication</a>
          for more information.      </div>
            </body>
      
    </notes>
    <annotation>
      <rdf:RDF xmlns:rdf="http://www.w3.org/1999/02/22-rdf-syntax-ns#" xmlns:bqmodel="http://biomodels.net/model-qualifiers/" xmlns:vCard="http://www.w3.org/2001/vcard-rdf/3.0#" xmlns:dc="http://purl.org/dc/elements/1.1/" xmlns:dcterms="http://purl.org/dc/terms/" xmlns:bqbiol="http://biomodels.net/biology-qualifiers/">
        <rdf:Description rdf:about="#_1c0dbdb0_eba3_4384_8726_1fb2c8577f7e">
          <dc:creator>
            <rdf:Bag>
              <rdf:li rdf:parseType="Resource">
                <vCard:N rdf:parseType="Resource">
                  <vCard:Family>project</vCard:Family>
                  <vCard:Given>path2models</vCard:Given>
                </vCard:N>
                <vCard:EMAIL>path2models@googlegroups.com</vCard:EMAIL>
                <vCard:ORG rdf:parseType="Resource">
                  <vCard:Orgname>http://code.google.com/p/path2models/</vCard:Orgname>
                </vCard:ORG>
              </rdf:li>
            </rdf:Bag>
          </dc:creator>
          <dcterms:created rdf:parseType="Resource">
            <dcterms:W3CDTF>2012-05-16T13:59:24Z</dcterms:W3CDTF>
          </dcterms:created>
          <dcterms:modified rdf:parseType="Resource">
            <dcterms:W3CDTF>2012-05-16T13:59:24Z</dcterms:W3CDTF>
          </dcterms:modified>
          <dcterms:modified rdf:parseType="Resource">
            <dcterms:W3CDTF>2012-05-19T16:32:37Z</dcterms:W3CDTF>
          </dcterms:modified>
          <dcterms:modified rdf:parseType="Resource">
            <dcterms:W3CDTF>2012-08-08T21:55:05Z</dcterms:W3CDTF>
          </dcterms:modified>
          <dcterms:modified rdf:parseType="Resource">
            <dcterms:W3CDTF>2013-05-03T13:31:06Z</dcterms:W3CDTF>
          </dcterms:modified>
          <bqbiol:occursIn>
            <rdf:Bag>
              <rdf:li rdf:resource="urn:miriam:taxonomy:882"/>
            </rdf:Bag>
          </bqbiol:occursIn>
          <bqmodel:isDerivedFrom>
            <rdf:Bag>
              <rdf:li rdf:resource="urn:miriam:kegg.genome:dvu"/>
            </rdf:Bag>
          </bqmodel:isDerivedFrom>
          <bqmodel:is>
            <rdf:Bag>
              <rdf:li rdf:resource="urn:miriam:biomodels.db:BMID000000141529"/>
            </rdf:Bag>
          </bqmodel:is>
          <bqbiol:isDescribedBy>
            <rdf:Bag>
              <rdf:li rdf:resource="urn:miriam:pubmed:15077118"/>
            </rdf:Bag>
          </bqbiol:isDescribedBy>
        </rdf:Description>
      </rdf:RDF>
    </annotation>
      <listOfUnitDefinitions>
      <unitDefinition id="FLUX_UNIT">
        <listOfUnits>
          <unit kind="mole"/>
          <unit exponent="-1" kind="second"/>
        </listOfUnits>
      </unitDefinition>
    </listOfUnitDefinitions>
    <listOfCompartments>
      <compartment id="i" name="intracellular" metaid="_aa618b9f_1351_4417_a566_d0e6f9939601" sboTerm="SBO:0000290" size="1">
        <annotation>
          <rdf:RDF xmlns:rdf="http://www.w3.org/1999/02/22-rdf-syntax-ns#" xmlns:bqmodel="http://biomodels.net/model-qualifiers/" xmlns:bqbiol="http://biomodels.net/biology-qualifiers/">
            <rdf:Description rdf:about="#_aa618b9f_1351_4417_a566_d0e6f9939601">
              <bqbiol:is>
                <rdf:Bag>
                  <rdf:li rdf:resource="urn:miriam:go:GO%3A0005622"/>
                </rdf:Bag>
              </bqbiol:is>
            </rdf:Description>
          </rdf:RDF>
        </annotation>
            </compartment>
      <compartment id="e" name="extracellular" metaid="_9a2690a4_f90c_412a_9c94_e8cc7e5c645e" sboTerm="SBO:0000290" size="1">
        <annotation>
          <rdf:RDF xmlns:rdf="http://www.w3.org/1999/02/22-rdf-syntax-ns#" xmlns:bqmodel="http://biomodels.net/model-qualifiers/" xmlns:bqbiol="http://biomodels.net/biology-qualifiers/">
            <rdf:Description rdf:about="#_9a2690a4_f90c_412a_9c94_e8cc7e5c645e">
              <bqbiol:is>
                <rdf:Bag>
                  <rdf:li rdf:resource="urn:miriam:go:GO%3A0005615"/>
                </rdf:Bag>
              </bqbiol:is>
            </rdf:Description>
          </rdf:RDF>
        </annotation>
            </compartment>
      <compartment id="bm" name="bm" sboTerm="SBO:0000290" size="1"/>
    </listOfCompartments>
    <listOfSpecies>
      <species id="bigg_fdp_i" initialConcentration="1" charge="-4" name="D-fructofuranose 1,6-bisphosphate(4-)" metaid="_f2f222c1_ca55_439f_a20f_5e0b171a6d58" sboTerm="SBO:0000247" compartment="i">
        <notes>
          <body xmlns="http://www.w3.org/1999/xhtml">
                <p>BIGG: fdp</p>
                    <p>BIOPATH: beta-D-Fructose_1,6-bisphosphate</p>
                    <p>BRENDA: BG22767</p>
                    <p>CHARGE: -4</p>
                    <p>CHEBI: 28013, 41014, 10374, 22767, 42553, 32966, 32968, 37736, 40595, 40591, 32967, 49299</p>
                    <p>FORMULA: C6H10O12P2</p>
                    <p>INCHI: InChI=1S/C6H14O12P2/c7-4-3(1-16-19(10,11)12)18-6(9,5(4)8)2-17-20(13,14)15/h3-5,7-9H,1-2H2,(H2,10,11,12)(H2,13,14,15)/p-4/t3-,4-,5+,6?/m1/s1</p>
                    <p>KEGG: C00354, C05378</p>
                    <p>METACYC: FRUCTOSE-16-DIPHOSPHATE</p>
                    <p>MXNREF: MNXM417</p>
                    <p>SEED: cpd00290</p>
                    <p>SMILES: O[C@H]1[C@H](O)C(O)(COP([O-])([O-])=O)O[C@@H]1COP([O-])([O-])=O</p>
                    <p>UPA: UPC00354</p>
                    </body>
          
        </notes>
        <annotation>
          <rdf:RDF xmlns:rdf="http://www.w3.org/1999/02/22-rdf-syntax-ns#" xmlns:bqmodel="http://biomodels.net/model-qualifiers/" xmlns:bqbiol="http://biomodels.net/biology-qualifiers/">
            <rdf:Description rdf:about="#_f2f222c1_ca55_439f_a20f_5e0b171a6d58">
              <bqbiol:is>
                <rdf:Bag>
                  <rdf:li rdf:resource="urn:miriam:chebi:CHEBI%3A28013"/>
                  <rdf:li rdf:resource="urn:miriam:chebi:CHEBI%3A32966"/>
                  <rdf:li rdf:resource="urn:miriam:chebi:CHEBI%3A32968"/>
                  <rdf:li rdf:resource="urn:miriam:chebi:CHEBI%3A37736"/>
                  <rdf:li rdf:resource="urn:miriam:chebi:CHEBI%3A40595"/>
                  <rdf:li rdf:resource="urn:miriam:chebi:CHEBI%3A49299"/>
                </rdf:Bag>
              </bqbiol:is>
            </rdf:Description>
          </rdf:RDF>
        </annotation>
            </species>
      <species id="MNXM74_i" initialConcentration="1" charge="-2" name="D-glyceraldehyde 3-phosphate" metaid="_55565496_da3c_41a3_93f7_e6694b9b3c73" sboTerm="SBO:0000247" compartment="i">
        <notes>
          <body xmlns="http://www.w3.org/1999/xhtml">
                <p>BIOPATH: D-Glyceraldehyde_3-phosphate</p>
                    <p>BRENDA: BG59</p>
                    <p>CHARGE: -2</p>
                    <p>CHEBI: 29052, 181, 12984, 12983, 21026, 59776</p>
                    <p>FORMULA: C3H5O6P</p>
                    <p>INCHI: InChI=1S/C3H7O6P/c4-1-3(5)2-9-10(6,7)8/h1,3,5H,2H2,(H2,6,7,8)/p-2/t3-/m0/s1</p>
                    <p>KEGG: C00118</p>
                    <p>METACYC: GAP</p>
                    <p>MXNREF: MNXM74</p>
                    <p>REACTOME: 29578</p>
                    <p>SMILES: O[C@H](COP([O-])([O-])=O)C=O</p>
                    </body>
          
        </notes>
        <annotation>
          <rdf:RDF xmlns:rdf="http://www.w3.org/1999/02/22-rdf-syntax-ns#" xmlns:bqmodel="http://biomodels.net/model-qualifiers/" xmlns:bqbiol="http://biomodels.net/biology-qualifiers/">
            <rdf:Description rdf:about="#_55565496_da3c_41a3_93f7_e6694b9b3c73">
              <bqbiol:is>
                <rdf:Bag>
                  <rdf:li rdf:resource="urn:miriam:chebi:CHEBI%3A29052"/>
                  <rdf:li rdf:resource="urn:miriam:chebi:CHEBI%3A59776"/>
                </rdf:Bag>
              </bqbiol:is>
            </rdf:Description>
          </rdf:RDF>
        </annotation>
            </species>
      <species id="bigg_dhap_i" initialConcentration="1" charge="-2" name="glycerone phosphate" metaid="_093edb07_674f_46ba_9699_19ec5bfbdec2" sboTerm="SBO:0000247" compartment="i">
        <notes>
          <body xmlns="http://www.w3.org/1999/xhtml">
                <p>BIGG: dhap</p>
                    <p>BIOPATH: 2-Glycerone_phosphate</p>
                    <p>BRENDA: BG89172</p>
                    <p>CHARGE: -2</p>
                    <p>CHEBI: 16108, 39571, 24355, 14341, 14342, 5454, 57642</p>
                    <p>FORMULA: C3H5O6P</p>
                    <p>HMDB: HMDB01473, HMDB11735</p>
                    <p>INCHI: InChI=1S/C3H7O6P/c4-1-3(5)2-9-10(6,7)8/h4H,1-2H2,(H2,6,7,8)/p-2</p>
                    <p>KEGG: C00111</p>
                    <p>METACYC: DIHYDROXY-ACETONE-PHOSPHATE</p>
                    <p>MXNREF: MNXM77</p>
                    <p>REACTOME: 75970, 188451, 390404</p>
                    <p>SEED: cpd00095</p>
                    <p>SMILES: OCC(=O)COP([O-])([O-])=O</p>
                    <p>UPA: UPC00111</p>
                    </body>
          
        </notes>
        <annotation>
          <rdf:RDF xmlns:rdf="http://www.w3.org/1999/02/22-rdf-syntax-ns#" xmlns:bqmodel="http://biomodels.net/model-qualifiers/" xmlns:bqbiol="http://biomodels.net/biology-qualifiers/">
            <rdf:Description rdf:about="#_093edb07_674f_46ba_9699_19ec5bfbdec2">
              <bqbiol:is>
                <rdf:Bag>
                  <rdf:li rdf:resource="urn:miriam:chebi:CHEBI%3A16108"/>
                  <rdf:li rdf:resource="urn:miriam:chebi:CHEBI%3A57642"/>
                </rdf:Bag>
              </bqbiol:is>
            </rdf:Description>
          </rdf:RDF>
        </annotation>
            </species>
      <species id="DVU0460_i" initialConcentration="1" name="Predicted phospho-2-dehydro-3-deoxyheptonate aldolase" metaid="_ba871912_fc65_4fb9_aada_6b3aca65ac6f" boundaryCondition="true" sboTerm="SBO:0000252" compartment="i">
        <annotation>
          <rdf:RDF xmlns:rdf="http://www.w3.org/1999/02/22-rdf-syntax-ns#" xmlns:bqmodel="http://biomodels.net/model-qualifiers/" xmlns:bqbiol="http://biomodels.net/biology-qualifiers/">
            <rdf:Description rdf:about="#_ba871912_fc65_4fb9_aada_6b3aca65ac6f">
              <bqbiol:isEncodedBy>
                <rdf:Bag>
                  <rdf:li rdf:resource="urn:miriam:kegg.genes:dvu%3ADVU0460"/>
                </rdf:Bag>
              </bqbiol:isEncodedBy>
              <bqbiol:is>
                <rdf:Bag>
                  <rdf:li rdf:resource="urn:miriam:uniprot:Q72EV8"/>
                </rdf:Bag>
              </bqbiol:is>
            </rdf:Description>
          </rdf:RDF>
        </annotation>
            </species>
      <species id="DVU2143_i" initialConcentration="1" name="Fructose-1,6-bisphosphate aldolase, class II" metaid="_e589fac2_6842_4706_a4ee_1399a4d4d36f" boundaryCondition="true" sboTerm="SBO:0000252" compartment="i">
        <annotation>
          <rdf:RDF xmlns:rdf="http://www.w3.org/1999/02/22-rdf-syntax-ns#" xmlns:bqmodel="http://biomodels.net/model-qualifiers/" xmlns:bqbiol="http://biomodels.net/biology-qualifiers/">
            <rdf:Description rdf:about="#_e589fac2_6842_4706_a4ee_1399a4d4d36f">
              <bqbiol:isEncodedBy>
                <rdf:Bag>
                  <rdf:li rdf:resource="urn:miriam:kegg.genes:dvu%3ADVU2143"/>
                </rdf:Bag>
              </bqbiol:isEncodedBy>
              <bqbiol:is>
                <rdf:Bag>
                  <rdf:li rdf:resource="urn:miriam:uniprot:Q72A54"/>
                </rdf:Bag>
              </bqbiol:is>
            </rdf:Description>
          </rdf:RDF>
        </annotation>
            </species>
      <species id="bigg_h_i" initialConcentration="1" charge="1" name="H(+)" metaid="_0ee59402_d332_4dc6_8342_501c9c8980f1" sboTerm="SBO:0000247" compartment="i">
        <notes>
          <body xmlns="http://www.w3.org/1999/xhtml">
                <p>BIGG: h</p>
                    <p>BIOPATH: Proton</p>
                    <p>BRENDA: BG79440</p>
                    <p>CHARGE: 1</p>
                    <p>CHEBI: 15378, 13357, 10744, 5584, 24636</p>
                    <p>FORMULA: H</p>
                    <p>INCHI: InChI=1S/p+1</p>
                    <p>KEGG: C00080</p>
                    <p>METACYC: PROTON</p>
                    <p>MXNREF: MNXM1</p>
                    <p>REACTOME: 70106, 1614597, 428548, 427899, 372511, 2000349, 156540, 194688, 74722, 425999, 374900, 428040, 351626, 113529, 163953, 425969, 193465, 1470067, 425978</p>
                    <p>SEED: cpd00067</p>
                    <p>SMILES: [H+]</p>
                    <p>UPA: UPC00080</p>
                    </body>
          
        </notes>
        <annotation>
          <rdf:RDF xmlns:rdf="http://www.w3.org/1999/02/22-rdf-syntax-ns#" xmlns:bqmodel="http://biomodels.net/model-qualifiers/" xmlns:bqbiol="http://biomodels.net/biology-qualifiers/">
            <rdf:Description rdf:about="#_0ee59402_d332_4dc6_8342_501c9c8980f1">
              <bqbiol:is>
                <rdf:Bag>
                  <rdf:li rdf:resource="urn:miriam:chebi:CHEBI%3A15378"/>
                  <rdf:li rdf:resource="urn:miriam:chebi:CHEBI%3A24636"/>
                </rdf:Bag>
              </bqbiol:is>
            </rdf:Description>
          </rdf:RDF>
        </annotation>
            </species>
      <species id="bigg_nadh_i" initialConcentration="1" charge="-2" name="NADH(2-)" metaid="_da8d974f_ddcf_40fb_9e7d_2900291b5906" sboTerm="SBO:0000247" compartment="i">
        <notes>
          <body xmlns="http://www.w3.org/1999/xhtml">
                <p>BIGG: nadh</p>
                    <p>BIOPATH: NADH</p>
                    <p>BRENDA: BG11384</p>
                    <p>CHARGE: -2</p>
                    <p>CHEBI: 16908, 44216, 7423, 21902, 13395, 13396, 57945</p>
                    <p>FORMULA: C21H27N7O14P2</p>
                    <p>HMDB: HMDB01487</p>
                    <p>INCHI: InChI=1S/C21H29N7O14P2/c22-17-12-19(25-7-24-17)28(8-26-12)21-16(32)14(30)11(41-21)6-39-44(36,37)42-43(34,35)38-5-10-13(29)15(31)20(40-10)27-3-1-2-9(4-27)18(23)33/h1,3-4,7-8,10-11,13-16,20-21,29-32H,2,5-6H2,(H2,23,33)(H,34,35)(H,36,37)(H2,22,24,25)/p-2/t10-,11-,13-,14-,15-,16-,20-,21-/m1/s1</p>
                    <p>KEGG: C00004</p>
                    <p>METACYC: NADH</p>
                    <p>MXNREF: MNXM10</p>
                    <p>REACTOME: 73473, 192305, 194697, 29362</p>
                    <p>SEED: cpd00004</p>
                    <p>SMILES: NC(=O)C1=CN(C=CC1)[C@@H]1O[C@H](COP([O-])(=O)OP([O-])(=O)OC[C@H]2O[C@H]([C@H](O)[C@@H]2O)N2C=NC3=C(N)N=CN=C23)[C@@H](O)[C@H]1O</p>
                    <p>UPA: UPC00004</p>
                    </body>
          
        </notes>
        <annotation>
          <rdf:RDF xmlns:rdf="http://www.w3.org/1999/02/22-rdf-syntax-ns#" xmlns:bqmodel="http://biomodels.net/model-qualifiers/" xmlns:bqbiol="http://biomodels.net/biology-qualifiers/">
            <rdf:Description rdf:about="#_da8d974f_ddcf_40fb_9e7d_2900291b5906">
              <bqbiol:is>
                <rdf:Bag>
                  <rdf:li rdf:resource="urn:miriam:chebi:CHEBI%3A16908"/>
                  <rdf:li rdf:resource="urn:miriam:chebi:CHEBI%3A57945"/>
                </rdf:Bag>
              </bqbiol:is>
            </rdf:Description>
          </rdf:RDF>
        </annotation>
            </species>
      <species id="bigg_acald_i" initialConcentration="1" charge="0" name="acetaldehyde" metaid="_4f4550b7_b197_4d8d_98cd_c38699fb5374" sboTerm="SBO:0000247" compartment="i">
        <notes>
          <body xmlns="http://www.w3.org/1999/xhtml">
                <p>BIGG: acald</p>
                    <p>BIOPATH: Acetaldehyde</p>
                    <p>BRENDA: BG15435, BG89392</p>
                    <p>CHARGE: 0</p>
                    <p>CHEBI: 15343, 22158, 40533, 2383, 13703</p>
                    <p>FORMULA: C2H4O</p>
                    <p>HMDB: HMDB00990</p>
                    <p>INCHI: InChI=1S/C2H4O/c1-2-3/h2H,1H3</p>
                    <p>KEGG: C00084</p>
                    <p>METACYC: ACETALD</p>
                    <p>MXNREF: MNXM75</p>
                    <p>REACTOME: 113532, 29510, 113745, 113681</p>
                    <p>SEED: cpd00071</p>
                    <p>SMILES: CC=O</p>
                    <p>UPA: UPC00084</p>
                    </body>
          
        </notes>
        <annotation>
          <rdf:RDF xmlns:rdf="http://www.w3.org/1999/02/22-rdf-syntax-ns#" xmlns:bqmodel="http://biomodels.net/model-qualifiers/" xmlns:bqbiol="http://biomodels.net/biology-qualifiers/">
            <rdf:Description rdf:about="#_4f4550b7_b197_4d8d_98cd_c38699fb5374">
              <bqbiol:is>
                <rdf:Bag>
                  <rdf:li rdf:resource="urn:miriam:chebi:CHEBI%3A15343"/>
                </rdf:Bag>
              </bqbiol:is>
            </rdf:Description>
          </rdf:RDF>
        </annotation>
            </species>
      <species id="bigg_etoh_i" initialConcentration="1" charge="0" name="ethanol" metaid="_cc7f1ad4_3209_4c36_b81a_52397aaac625" sboTerm="SBO:0000247" compartment="i">
        <notes>
          <body xmlns="http://www.w3.org/1999/xhtml">
                <p>BIGG: etoh</p>
                    <p>BIOPATH: Ethanol</p>
                    <p>BRENDA: BG15529</p>
                    <p>CHARGE: 0</p>
                    <p>CHEBI: 16236, 14222, 30880, 42377, 44594, 23978, 30878, 4879, 52092, 52096</p>
                    <p>FORMULA: C2H6O</p>
                    <p>HMDB: HMDB00108</p>
                    <p>INCHI: InChI=1S/C2H6O/c1-2-3/h3H,2H2,1H3</p>
                    <p>KEGG: C00469, D04855, D02798, D00068, D06542</p>
                    <p>METACYC: ETOH</p>
                    <p>MXNREF: MNXM303</p>
                    <p>REACTOME: 113748, 30203</p>
                    <p>SEED: cpd00363</p>
                    <p>SMILES: CCO</p>
                    <p>UPA: UPC00469</p>
                    </body>
          
        </notes>
        <annotation>
          <rdf:RDF xmlns:rdf="http://www.w3.org/1999/02/22-rdf-syntax-ns#" xmlns:bqmodel="http://biomodels.net/model-qualifiers/" xmlns:bqbiol="http://biomodels.net/biology-qualifiers/">
            <rdf:Description rdf:about="#_cc7f1ad4_3209_4c36_b81a_52397aaac625">
              <bqbiol:is>
                <rdf:Bag>
                  <rdf:li rdf:resource="urn:miriam:chebi:CHEBI%3A16236"/>
                  <rdf:li rdf:resource="urn:miriam:chebi:CHEBI%3A52092"/>
                  <rdf:li rdf:resource="urn:miriam:chebi:CHEBI%3A52096"/>
                </rdf:Bag>
              </bqbiol:is>
            </rdf:Description>
          </rdf:RDF>
        </annotation>
            </species>
      <species id="bigg_nad_i" initialConcentration="1" charge="-1" name="NAD(+)" metaid="_da00a578_d0d7_4567_bb86_a432f05eed13" sboTerm="SBO:0000247" compartment="i">
        <notes>
          <body xmlns="http://www.w3.org/1999/xhtml">
                <p>BIGG: nad</p>
                    <p>BIOPATH: NAD</p>
                    <p>BRENDA: BG11259</p>
                    <p>CHARGE: -1</p>
                    <p>CHEBI: 13389, 15846, 7422, 21901, 13394, 44215, 44281, 44214, 13393, 57540</p>
                    <p>FORMULA: C21H26N7O14P2</p>
                    <p>HMDB: HMDB00902</p>
                    <p>INCHI: InChI=1S/C21H27N7O14P2/c22-17-12-19(25-7-24-17)28(8-26-12)21-16(32)14(30)11(41-21)6-39-44(36,37)42-43(34,35)38-5-10-13(29)15(31)20(40-10)27-3-1-2-9(4-27)18(23)33/h1-4,7-8,10-11,13-16,20-21,29-32H,5-6H2,(H5-,22,23,24,25,33,34,35,36,37)/p-1/t10-,11-,13-,14-,15-,16-,20-,21-/m1/s1</p>
                    <p>KEGG: C00003, D00002</p>
                    <p>METACYC: NAD</p>
                    <p>MXNREF: MNXM8</p>
                    <p>REACTOME: 29360, 192307, 113526, 194653, 427523</p>
                    <p>SEED: cpd00003</p>
                    <p>SMILES: NC(=O)C1=CC=C[N+](=C1)[C@@H]1O[C@H](COP([O-])(=O)OP([O-])(=O)OC[C@H]2O[C@H]([C@H](O)[C@@H]2O)N2C=NC3=C(N)N=CN=C23)[C@@H](O)[C@H]1O</p>
                    <p>UPA: UPC00003</p>
                    </body>
          
        </notes>
        <annotation>
          <rdf:RDF xmlns:rdf="http://www.w3.org/1999/02/22-rdf-syntax-ns#" xmlns:bqmodel="http://biomodels.net/model-qualifiers/" xmlns:bqbiol="http://biomodels.net/biology-qualifiers/">
            <rdf:Description rdf:about="#_da00a578_d0d7_4567_bb86_a432f05eed13">
              <bqbiol:is>
                <rdf:Bag>
                  <rdf:li rdf:resource="urn:miriam:chebi:CHEBI%3A13389"/>
                  <rdf:li rdf:resource="urn:miriam:chebi:CHEBI%3A15846"/>
                  <rdf:li rdf:resource="urn:miriam:chebi:CHEBI%3A44215"/>
                  <rdf:li rdf:resource="urn:miriam:chebi:CHEBI%3A57540"/>
                </rdf:Bag>
              </bqbiol:is>
            </rdf:Description>
          </rdf:RDF>
        </annotation>
            </species>
      <species id="DVU2396_i" initialConcentration="1" name="Alcohol dehydrogenase, iron-containing" metaid="_0278ba17_2d5e_4154_9567_ddb89c1c025e" boundaryCondition="true" sboTerm="SBO:0000252" compartment="i">
        <annotation>
          <rdf:RDF xmlns:rdf="http://www.w3.org/1999/02/22-rdf-syntax-ns#" xmlns:bqmodel="http://biomodels.net/model-qualifiers/" xmlns:bqbiol="http://biomodels.net/biology-qualifiers/">
            <rdf:Description rdf:about="#_0278ba17_2d5e_4154_9567_ddb89c1c025e">
              <bqbiol:isEncodedBy>
                <rdf:Bag>
                  <rdf:li rdf:resource="urn:miriam:kegg.genes:dvu%3ADVU2396"/>
                </rdf:Bag>
              </bqbiol:isEncodedBy>
              <bqbiol:is>
                <rdf:Bag>
                  <rdf:li rdf:resource="urn:miriam:uniprot:Q729F5"/>
                </rdf:Bag>
              </bqbiol:is>
            </rdf:Description>
          </rdf:RDF>
        </annotation>
            </species>
      <species id="DVU2405_i" initialConcentration="1" name="Alcohol dehydrogenase, iron-containing" metaid="_a9c20336_88b3_4f5f_ab1f_b22e0c37a34c" boundaryCondition="true" sboTerm="SBO:0000252" compartment="i">
        <annotation>
          <rdf:RDF xmlns:rdf="http://www.w3.org/1999/02/22-rdf-syntax-ns#" xmlns:bqmodel="http://biomodels.net/model-qualifiers/" xmlns:bqbiol="http://biomodels.net/biology-qualifiers/">
            <rdf:Description rdf:about="#_a9c20336_88b3_4f5f_ab1f_b22e0c37a34c">
              <bqbiol:isEncodedBy>
                <rdf:Bag>
                  <rdf:li rdf:resource="urn:miriam:kegg.genes:dvu%3ADVU2405"/>
                </rdf:Bag>
              </bqbiol:isEncodedBy>
              <bqbiol:is>
                <rdf:Bag>
                  <rdf:li rdf:resource="urn:miriam:uniprot:Q729E6"/>
                </rdf:Bag>
              </bqbiol:is>
            </rdf:Description>
          </rdf:RDF>
        </annotation>
            </species>
      <species id="DVU2885_i" initialConcentration="1" name="Alcohol dehydrogenase, iron-containing" metaid="_2d33ef0d_304c_4d40_9b85_16f85d525c29" boundaryCondition="true" sboTerm="SBO:0000252" compartment="i">
        <annotation>
          <rdf:RDF xmlns:rdf="http://www.w3.org/1999/02/22-rdf-syntax-ns#" xmlns:bqmodel="http://biomodels.net/model-qualifiers/" xmlns:bqbiol="http://biomodels.net/biology-qualifiers/">
            <rdf:Description rdf:about="#_2d33ef0d_304c_4d40_9b85_16f85d525c29">
              <bqbiol:isEncodedBy>
                <rdf:Bag>
                  <rdf:li rdf:resource="urn:miriam:kegg.genes:dvu%3ADVU2885"/>
                </rdf:Bag>
              </bqbiol:isEncodedBy>
              <bqbiol:is>
                <rdf:Bag>
                  <rdf:li rdf:resource="urn:miriam:uniprot:Q727H0"/>
                </rdf:Bag>
              </bqbiol:is>
            </rdf:Description>
          </rdf:RDF>
        </annotation>
            </species>
      <species id="DVU2905_i" initialConcentration="1" name="Alcohol dehydrogenase, iron-containing" metaid="_681f01f8_f20e_4fe1_9863_d1a99dc40ce7" boundaryCondition="true" sboTerm="SBO:0000252" compartment="i">
        <annotation>
          <rdf:RDF xmlns:rdf="http://www.w3.org/1999/02/22-rdf-syntax-ns#" xmlns:bqmodel="http://biomodels.net/model-qualifiers/" xmlns:bqbiol="http://biomodels.net/biology-qualifiers/">
            <rdf:Description rdf:about="#_681f01f8_f20e_4fe1_9863_d1a99dc40ce7">
              <bqbiol:isEncodedBy>
                <rdf:Bag>
                  <rdf:li rdf:resource="urn:miriam:kegg.genes:dvu%3ADVU2905"/>
                </rdf:Bag>
              </bqbiol:isEncodedBy>
              <bqbiol:is>
                <rdf:Bag>
                  <rdf:li rdf:resource="urn:miriam:uniprot:Q727F0"/>
                </rdf:Bag>
              </bqbiol:is>
            </rdf:Description>
          </rdf:RDF>
        </annotation>
            </species>
      <species id="bigg_pyr_i" initialConcentration="1" charge="-1" name="pyruvate" metaid="_060e1737_9dec_41b8_9a91_aee8142c1e9f" sboTerm="SBO:0000247" compartment="i">
        <notes>
          <body xmlns="http://www.w3.org/1999/xhtml">
                <p>BIGG: pyr</p>
                    <p>BIOPATH: Pyruvate</p>
                    <p>BRENDA: BG17694</p>
                    <p>CHARGE: -1</p>
                    <p>CHEBI: 15361, 26462, 14987, 32816, 26466, 8685, 45253</p>
                    <p>FORMULA: C3H3O3</p>
                    <p>HMDB: HMDB00243</p>
                    <p>INCHI: InChI=1S/C3H4O3/c1-2(4)3(5)6/h1H3,(H,5,6)/p-1</p>
                    <p>KEGG: C00022</p>
                    <p>LIPIDMAPS: LMFA01060077</p>
                    <p>METACYC: PYRUVATE</p>
                    <p>MXNREF: MNXM23</p>
                    <p>REACTOME: 29398, 389680, 113557</p>
                    <p>SEED: cpd00020</p>
                    <p>SMILES: CC(=O)C([O-])=O</p>
                    <p>UPA: UPC00022</p>
                    </body>
          
        </notes>
        <annotation>
          <rdf:RDF xmlns:rdf="http://www.w3.org/1999/02/22-rdf-syntax-ns#" xmlns:bqmodel="http://biomodels.net/model-qualifiers/" xmlns:bqbiol="http://biomodels.net/biology-qualifiers/">
            <rdf:Description rdf:about="#_060e1737_9dec_41b8_9a91_aee8142c1e9f">
              <bqbiol:is>
                <rdf:Bag>
                  <rdf:li rdf:resource="urn:miriam:chebi:CHEBI%3A15361"/>
                  <rdf:li rdf:resource="urn:miriam:chebi:CHEBI%3A32816"/>
                </rdf:Bag>
              </bqbiol:is>
            </rdf:Description>
          </rdf:RDF>
        </annotation>
            </species>
      <species id="bigg_lac_L_i" initialConcentration="1" charge="-1" name="(S)-lactate" metaid="_3b200301_c322_41b2_918d_66235c4a7835" sboTerm="SBO:0000247" compartment="i">
        <notes>
          <body xmlns="http://www.w3.org/1999/xhtml">
                <p>BIGG: lac-L</p>
                    <p>BIOPATH: L-Lactate</p>
                    <p>BRENDA: BG82779</p>
                    <p>CHARGE: -1</p>
                    <p>CHEBI: 16651, 18783, 11065, 12411, 422</p>
                    <p>FORMULA: C3H5O3</p>
                    <p>HMDB: HMDB00190, HMDB03328</p>
                    <p>INCHI: InChI=1S/C3H6O3/c1-2(4)3(5)6/h2,4H,1H3,(H,5,6)/p-1/t2-/m0/s1</p>
                    <p>KEGG: C00186</p>
                    <p>METACYC: L-LACTATE</p>
                    <p>MXNREF: MNXM179</p>
                    <p>REACTOME: 29708, 373863</p>
                    <p>SEED: cpd00159</p>
                    <p>SMILES: C[C@H](O)C([O-])=O</p>
                    <p>UPA: UPC00186</p>
                    </body>
          
        </notes>
        <annotation>
          <rdf:RDF xmlns:rdf="http://www.w3.org/1999/02/22-rdf-syntax-ns#" xmlns:bqmodel="http://biomodels.net/model-qualifiers/" xmlns:bqbiol="http://biomodels.net/biology-qualifiers/">
            <rdf:Description rdf:about="#_3b200301_c322_41b2_918d_66235c4a7835">
              <bqbiol:is>
                <rdf:Bag>
                  <rdf:li rdf:resource="urn:miriam:chebi:CHEBI%3A16651"/>
                  <rdf:li rdf:resource="urn:miriam:chebi:CHEBI%3A422"/>
                </rdf:Bag>
              </bqbiol:is>
            </rdf:Description>
          </rdf:RDF>
        </annotation>
            </species>
      <species id="DVU0600_i" initialConcentration="1" name="L-lactate dehydrogenase" metaid="_28c833e3_3daa_4dc3_8d25_0fc73de88095" boundaryCondition="true" sboTerm="SBO:0000252" compartment="i">
        <annotation>
          <rdf:RDF xmlns:rdf="http://www.w3.org/1999/02/22-rdf-syntax-ns#" xmlns:bqmodel="http://biomodels.net/model-qualifiers/" xmlns:bqbiol="http://biomodels.net/biology-qualifiers/">
            <rdf:Description rdf:about="#_28c833e3_3daa_4dc3_8d25_0fc73de88095">
              <bqbiol:isEncodedBy>
                <rdf:Bag>
                  <rdf:li rdf:resource="urn:miriam:kegg.genes:dvu%3ADVU0600"/>
                </rdf:Bag>
              </bqbiol:isEncodedBy>
              <bqbiol:is>
                <rdf:Bag>
                  <rdf:li rdf:resource="urn:miriam:uniprot:P62051"/>
                </rdf:Bag>
              </bqbiol:is>
            </rdf:Description>
          </rdf:RDF>
        </annotation>
            </species>
      <species id="bigg_atp_i" initialConcentration="1" charge="-4" name="ATP" metaid="_2701cb0e_5622_4f19_a889_e03fa5b864e6" sboTerm="SBO:0000247" compartment="i">
        <notes>
          <body xmlns="http://www.w3.org/1999/xhtml">
                <p>BIGG: atp</p>
                    <p>BIOPATH: Adenosine-5-prime-triphosphate</p>
                    <p>BRENDA: BG1395</p>
                    <p>CHARGE: -4</p>
                    <p>CHEBI: 15422, 40938, 2359, 13236, 10789, 10841, 22249, 30616, 57299</p>
                    <p>FORMULA: C10H12N5O13P3</p>
                    <p>HMDB: HMDB00538</p>
                    <p>INCHI: InChI=1S/C10H16N5O13P3/c11-8-5-9(13-2-12-8)15(3-14-5)10-7(17)6(16)4(26-10)1-25-30(21,22)28-31(23,24)27-29(18,19)20/h2-4,6-7,10,16-17H,1H2,(H,21,22)(H,23,24)(H2,11,12,13)(H2,18,19,20)/p-4/t4-,6-,7-,10-/m1/s1</p>
                    <p>KEGG: C00002, D08646</p>
                    <p>METACYC: ATP</p>
                    <p>MXNREF: MNXM3</p>
                    <p>REACTOME: 113592, 29358, 389573, 114570, 211579, 190078, 139836, 113593</p>
                    <p>SEED: cpd00002</p>
                    <p>SMILES: NC1=C2N=CN([C@@H]3O[C@H](COP([O-])(=O)OP([O-])(=O)OP([O-])([O-])=O)[C@@H](O)[C@H]3O)C2=NC=N1</p>
                    <p>UPA: UPC00002</p>
                    </body>
          
        </notes>
        <annotation>
          <rdf:RDF xmlns:rdf="http://www.w3.org/1999/02/22-rdf-syntax-ns#" xmlns:bqmodel="http://biomodels.net/model-qualifiers/" xmlns:bqbiol="http://biomodels.net/biology-qualifiers/">
            <rdf:Description rdf:about="#_2701cb0e_5622_4f19_a889_e03fa5b864e6">
              <bqbiol:is>
                <rdf:Bag>
                  <rdf:li rdf:resource="urn:miriam:chebi:CHEBI%3A15422"/>
                  <rdf:li rdf:resource="urn:miriam:chebi:CHEBI%3A30616"/>
                  <rdf:li rdf:resource="urn:miriam:chebi:CHEBI%3A57299"/>
                </rdf:Bag>
              </bqbiol:is>
            </rdf:Description>
          </rdf:RDF>
        </annotation>
            </species>
      <species id="bigg_adp_i" initialConcentration="1" charge="-3" name="ADP" metaid="_af493697_1a0e_45bb_867a_8c8811e59f19" sboTerm="SBO:0000247" compartment="i">
        <notes>
          <body xmlns="http://www.w3.org/1999/xhtml">
                <p>BIGG: adp</p>
                    <p>BIOPATH: Adenosine-5-prime-diphosphate</p>
                    <p>BRENDA: BG1228</p>
                    <p>CHARGE: -3</p>
                    <p>CHEBI: 16761, 22244, 40553, 13222, 2342, 456216</p>
                    <p>FORMULA: C10H12N5O10P2</p>
                    <p>HMDB: HMDB01341</p>
                    <p>INCHI: InChI=1S/C10H15N5O10P2/c11-8-5-9(13-2-12-8)15(3-14-5)10-7(17)6(16)4(24-10)1-23-27(21,22)25-26(18,19)20/h2-4,6-7,10,16-17H,1H2,(H,21,22)(H2,11,12,13)(H2,18,19,20)/p-3/t4-,6-,7-,10-/m1/s1</p>
                    <p>KEGG: C00008, G11113</p>
                    <p>METACYC: ADP, ADP-GROUP</p>
                    <p>MXNREF: MNXM7</p>
                    <p>REACTOME: 29370, 114565, 190072, 114564, 196180, 113582, 113581, 211606, 429153, 429160, 481002</p>
                    <p>SEED: cpd00008</p>
                    <p>SMILES: NC1=C2N=CN([C@@H]3O[C@H](COP([O-])(=O)OP([O-])([O-])=O)[C@@H](O)[C@H]3O)C2=NC=N1</p>
                    <p>UPA: UPC00008</p>
                    </body>
          
        </notes>
        <annotation>
          <rdf:RDF xmlns:rdf="http://www.w3.org/1999/02/22-rdf-syntax-ns#" xmlns:bqmodel="http://biomodels.net/model-qualifiers/" xmlns:bqbiol="http://biomodels.net/biology-qualifiers/">
            <rdf:Description rdf:about="#_af493697_1a0e_45bb_867a_8c8811e59f19">
              <bqbiol:is>
                <rdf:Bag>
                  <rdf:li rdf:resource="urn:miriam:chebi:CHEBI%3A16761"/>
                  <rdf:li rdf:resource="urn:miriam:chebi:CHEBI%3A456216"/>
                </rdf:Bag>
              </bqbiol:is>
            </rdf:Description>
          </rdf:RDF>
        </annotation>
            </species>
      <species id="bigg_pep_i" initialConcentration="1" charge="-3" name="phosphoenolpyruvate" metaid="_97c02435_2c27_405c_a00a_ae8e586a277b" sboTerm="SBO:0000247" compartment="i">
        <notes>
          <body xmlns="http://www.w3.org/1999/xhtml">
                <p>BIGG: pep</p>
                    <p>BIOPATH: Phosphoenolpyruvate</p>
                    <p>BRENDA: BG17779</p>
                    <p>CHARGE: -3</p>
                    <p>CHEBI: 18021, 8147, 26054, 14812, 44897, 26055, 44894, 58702</p>
                    <p>FORMULA: C3H2O6P</p>
                    <p>HMDB: HMDB00263</p>
                    <p>INCHI: InChI=1S/C3H5O6P/c1-2(3(4)5)9-10(6,7)8/h1H2,(H,4,5)(H2,6,7,8)/p-3</p>
                    <p>KEGG: C00074</p>
                    <p>METACYC: PHOSPHO-ENOL-PYRUVATE</p>
                    <p>MXNREF: MNXM73</p>
                    <p>REACTOME: 29492, 372364</p>
                    <p>SEED: cpd00061</p>
                    <p>SMILES: [O-]C(=O)C(=C)OP([O-])([O-])=O</p>
                    <p>UPA: UPC00074</p>
                    </body>
          
        </notes>
        <annotation>
          <rdf:RDF xmlns:rdf="http://www.w3.org/1999/02/22-rdf-syntax-ns#" xmlns:bqmodel="http://biomodels.net/model-qualifiers/" xmlns:bqbiol="http://biomodels.net/biology-qualifiers/">
            <rdf:Description rdf:about="#_97c02435_2c27_405c_a00a_ae8e586a277b">
              <bqbiol:is>
                <rdf:Bag>
                  <rdf:li rdf:resource="urn:miriam:chebi:CHEBI%3A18021"/>
                  <rdf:li rdf:resource="urn:miriam:chebi:CHEBI%3A44897"/>
                  <rdf:li rdf:resource="urn:miriam:chebi:CHEBI%3A58702"/>
                </rdf:Bag>
              </bqbiol:is>
            </rdf:Description>
          </rdf:RDF>
        </annotation>
            </species>
      <species id="DVU2514_i" initialConcentration="1" name="Pyruvate kinase" metaid="_79a0afc3_6f62_4aa8_9a56_88909c5002db" boundaryCondition="true" sboTerm="SBO:0000252" compartment="i">
        <annotation>
          <rdf:RDF xmlns:rdf="http://www.w3.org/1999/02/22-rdf-syntax-ns#" xmlns:bqmodel="http://biomodels.net/model-qualifiers/" xmlns:bqbiol="http://biomodels.net/biology-qualifiers/">
            <rdf:Description rdf:about="#_79a0afc3_6f62_4aa8_9a56_88909c5002db">
              <bqbiol:isEncodedBy>
                <rdf:Bag>
                  <rdf:li rdf:resource="urn:miriam:kegg.genes:dvu%3ADVU2514"/>
                </rdf:Bag>
              </bqbiol:isEncodedBy>
              <bqbiol:is>
                <rdf:Bag>
                  <rdf:li rdf:resource="urn:miriam:uniprot:Q728T8"/>
                </rdf:Bag>
              </bqbiol:is>
            </rdf:Description>
          </rdf:RDF>
        </annotation>
            </species>
      <species id="bigg_h2o_i" initialConcentration="1" charge="0" name="H2O" metaid="_4e7eba8f_b23d_4167_8a0d_c7dca7ee9879" sboTerm="SBO:0000247" compartment="i">
        <notes>
          <body xmlns="http://www.w3.org/1999/xhtml">
                <p>BIGG: h2o, oh1</p>
                    <p>BIOPATH: OH-, Oxygen_atom, Water</p>
                    <p>BRENDA: BG89181, BG92002, BG92081, BG92137</p>
                    <p>CHARGE: 0</p>
                    <p>CHEBI: 15377, 44292, 5585, 13352, 44819, 44701, 42043, 42857, 27313, 43228, 10743, 16234, 13365, 13419, 44641, 5594, 29356, 29374, 29375, 29412, 33811, 33813, 35511, 36385, 41981, 41979, 29373, 53442</p>
                    <p>FORMULA: H2O</p>
                    <p>HMDB: HMDB01039, HMDB02111</p>
                    <p>INCHI: InChI=1S/H2O/h1H2</p>
                    <p>KEGG: C00001, D00001, C01328, C18712, C18714, D03703, D06322</p>
                    <p>METACYC: OH, OXONIUM, WATER</p>
                    <p>MXNREF: MNXM2</p>
                    <p>REACTOME: 29356, 1605715, 141343, 351603, 2022884, 113518, 189422, 947593, 109276, 113521, 113519</p>
                    <p>SEED: cpd00001, cpd15275</p>
                    <p>SMILES: O</p>
                    <p>UPA: UPC00001, UPC01328</p>
                    </body>
          
        </notes>
        <annotation>
          <rdf:RDF xmlns:rdf="http://www.w3.org/1999/02/22-rdf-syntax-ns#" xmlns:bqmodel="http://biomodels.net/model-qualifiers/" xmlns:bqbiol="http://biomodels.net/biology-qualifiers/">
            <rdf:Description rdf:about="#_4e7eba8f_b23d_4167_8a0d_c7dca7ee9879">
              <bqbiol:is>
                <rdf:Bag>
                  <rdf:li rdf:resource="urn:miriam:chebi:CHEBI%3A15377"/>
                  <rdf:li rdf:resource="urn:miriam:chebi:CHEBI%3A16234"/>
                  <rdf:li rdf:resource="urn:miriam:chebi:CHEBI%3A29356"/>
                  <rdf:li rdf:resource="urn:miriam:chebi:CHEBI%3A29374"/>
                  <rdf:li rdf:resource="urn:miriam:chebi:CHEBI%3A29375"/>
                  <rdf:li rdf:resource="urn:miriam:chebi:CHEBI%3A29412"/>
                  <rdf:li rdf:resource="urn:miriam:chebi:CHEBI%3A33811"/>
                  <rdf:li rdf:resource="urn:miriam:chebi:CHEBI%3A33813"/>
                  <rdf:li rdf:resource="urn:miriam:chebi:CHEBI%3A35511"/>
                  <rdf:li rdf:resource="urn:miriam:chebi:CHEBI%3A36385"/>
                  <rdf:li rdf:resource="urn:miriam:chebi:CHEBI%3A41981"/>
                  <rdf:li rdf:resource="urn:miriam:chebi:CHEBI%3A53442"/>
                </rdf:Bag>
              </bqbiol:is>
            </rdf:Description>
          </rdf:RDF>
        </annotation>
            </species>
      <species id="bigg_2pg_i" initialConcentration="1" charge="-3" name="2-phospho-D-glycerate" metaid="_aa4f8753_f351_4622_b03c_ab4a3f1bc7fa" sboTerm="SBO:0000247" compartment="i">
        <notes>
          <body xmlns="http://www.w3.org/1999/xhtml">
                <p>BIGG: 2pg</p>
                    <p>BIOPATH: 2-Phospho-D-glycerate</p>
                    <p>BRENDA: BG17975, BG17976</p>
                    <p>CHARGE: -3</p>
                    <p>CHEBI: 17835, 39868, 11651, 12986, 1267, 21028, 24344, 58289</p>
                    <p>FORMULA: C3H4O7P</p>
                    <p>HMDB: HMDB00362, HMDB03391</p>
                    <p>INCHI: InChI=1S/C3H7O7P/c4-1-2(3(5)6)10-11(7,8)9/h2,4H,1H2,(H,5,6)(H2,7,8,9)/p-3/t2-/m1/s1</p>
                    <p>KEGG: C00631</p>
                    <p>METACYC: 2-PG</p>
                    <p>MXNREF: MNXM275</p>
                    <p>REACTOME: 30485</p>
                    <p>SEED: cpd00482</p>
                    <p>SMILES: OC[C@@H](OP([O-])([O-])=O)C([O-])=O</p>
                    <p>UPA: UPC00631</p>
                    </body>
          
        </notes>
        <annotation>
          <rdf:RDF xmlns:rdf="http://www.w3.org/1999/02/22-rdf-syntax-ns#" xmlns:bqmodel="http://biomodels.net/model-qualifiers/" xmlns:bqbiol="http://biomodels.net/biology-qualifiers/">
            <rdf:Description rdf:about="#_aa4f8753_f351_4622_b03c_ab4a3f1bc7fa">
              <bqbiol:is>
                <rdf:Bag>
                  <rdf:li rdf:resource="urn:miriam:chebi:CHEBI%3A17835"/>
                  <rdf:li rdf:resource="urn:miriam:chebi:CHEBI%3A24344"/>
                  <rdf:li rdf:resource="urn:miriam:chebi:CHEBI%3A58289"/>
                </rdf:Bag>
              </bqbiol:is>
            </rdf:Description>
          </rdf:RDF>
        </annotation>
            </species>
      <species id="DVU0322_i" initialConcentration="1" name="Enolase" metaid="_bf429977_8148_48d3_8942_9e02afbff7e7" boundaryCondition="true" sboTerm="SBO:0000252" compartment="i">
        <annotation>
          <rdf:RDF xmlns:rdf="http://www.w3.org/1999/02/22-rdf-syntax-ns#" xmlns:bqmodel="http://biomodels.net/model-qualifiers/" xmlns:bqbiol="http://biomodels.net/biology-qualifiers/">
            <rdf:Description rdf:about="#_bf429977_8148_48d3_8942_9e02afbff7e7">
              <bqbiol:isEncodedBy>
                <rdf:Bag>
                  <rdf:li rdf:resource="urn:miriam:kegg.genes:dvu%3ADVU0322"/>
                </rdf:Bag>
              </bqbiol:isEncodedBy>
              <bqbiol:is>
                <rdf:Bag>
                  <rdf:li rdf:resource="urn:miriam:uniprot:Q72F92"/>
                </rdf:Bag>
              </bqbiol:is>
            </rdf:Description>
          </rdf:RDF>
        </annotation>
            </species>
      <species id="bigg_3pg_i" initialConcentration="1" charge="-3" name="3-phospho-D-glycerate" metaid="_f5389090_e499_441b_96b3_2a2dbcfc50ee" sboTerm="SBO:0000247" compartment="i">
        <notes>
          <body xmlns="http://www.w3.org/1999/xhtml">
                <p>BIGG: 3pg</p>
                    <p>BIOPATH: 3-Phospho-D-glycerate</p>
                    <p>BRENDA: BG17979, BG17981</p>
                    <p>CHARGE: -3</p>
                    <p>CHEBI: 17050, 11882, 40016, 24345, 1659, 17794, 12987, 11880, 11879, 1657, 21029, 57998, 58272</p>
                    <p>FORMULA: C3H4O7P</p>
                    <p>HMDB: HMDB00807</p>
                    <p>INCHI: InChI=1S/C3H7O7P/c4-2(3(5)6)1-10-11(7,8)9/h2,4H,1H2,(H,5,6)(H2,7,8,9)/p-3/t2-/m1/s1</p>
                    <p>KEGG: C00197, C00597</p>
                    <p>METACYC: G3P</p>
                    <p>MXNREF: MNXM126</p>
                    <p>REACTOME: 29728</p>
                    <p>SEED: cpd00169</p>
                    <p>SMILES: O[C@H](COP([O-])([O-])=O)C([O-])=O</p>
                    <p>UPA: UPC00197, UPC00597</p>
                    </body>
          
        </notes>
        <annotation>
          <rdf:RDF xmlns:rdf="http://www.w3.org/1999/02/22-rdf-syntax-ns#" xmlns:bqmodel="http://biomodels.net/model-qualifiers/" xmlns:bqbiol="http://biomodels.net/biology-qualifiers/">
            <rdf:Description rdf:about="#_f5389090_e499_441b_96b3_2a2dbcfc50ee">
              <bqbiol:is>
                <rdf:Bag>
                  <rdf:li rdf:resource="urn:miriam:chebi:CHEBI%3A17050"/>
                  <rdf:li rdf:resource="urn:miriam:chebi:CHEBI%3A17794"/>
                  <rdf:li rdf:resource="urn:miriam:chebi:CHEBI%3A57998"/>
                  <rdf:li rdf:resource="urn:miriam:chebi:CHEBI%3A58272"/>
                </rdf:Bag>
              </bqbiol:is>
            </rdf:Description>
          </rdf:RDF>
        </annotation>
            </species>
      <species id="DVU0889_i" initialConcentration="1" name="Phosphonopyruvate decarboxylase-related protein" metaid="_63986e2c_b576_4125_a067_945190142217" boundaryCondition="true" sboTerm="SBO:0000252" compartment="i">
        <annotation>
          <rdf:RDF xmlns:rdf="http://www.w3.org/1999/02/22-rdf-syntax-ns#" xmlns:bqmodel="http://biomodels.net/model-qualifiers/" xmlns:bqbiol="http://biomodels.net/biology-qualifiers/">
            <rdf:Description rdf:about="#_63986e2c_b576_4125_a067_945190142217">
              <bqbiol:isEncodedBy>
                <rdf:Bag>
                  <rdf:li rdf:resource="urn:miriam:kegg.genes:dvu%3ADVU0889"/>
                </rdf:Bag>
              </bqbiol:isEncodedBy>
              <bqbiol:is>
                <rdf:Bag>
                  <rdf:li rdf:resource="urn:miriam:uniprot:Q72DP0"/>
                </rdf:Bag>
              </bqbiol:is>
            </rdf:Description>
          </rdf:RDF>
        </annotation>
            </species>
      <species id="DVU1550_i" initialConcentration="1" name="Phosphoglycerate mutase family protein" metaid="_cca3359e_1010_48aa_a91c_15692ba7e931" boundaryCondition="true" sboTerm="SBO:0000252" compartment="i">
        <annotation>
          <rdf:RDF xmlns:rdf="http://www.w3.org/1999/02/22-rdf-syntax-ns#" xmlns:bqmodel="http://biomodels.net/model-qualifiers/" xmlns:bqbiol="http://biomodels.net/biology-qualifiers/">
            <rdf:Description rdf:about="#_cca3359e_1010_48aa_a91c_15692ba7e931">
              <bqbiol:isEncodedBy>
                <rdf:Bag>
                  <rdf:li rdf:resource="urn:miriam:kegg.genes:dvu%3ADVU1550"/>
                </rdf:Bag>
              </bqbiol:isEncodedBy>
              <bqbiol:is>
                <rdf:Bag>
                  <rdf:li rdf:resource="urn:miriam:uniprot:Q72BT4"/>
                </rdf:Bag>
              </bqbiol:is>
            </rdf:Description>
          </rdf:RDF>
        </annotation>
            </species>
      <species id="DVU1619_i" initialConcentration="1" name="2,3-bisphosphoglycerate-independent phosphoglycerate mutase" metaid="_96539b18_6e81_4f8b_b160_357a308b52f0" boundaryCondition="true" sboTerm="SBO:0000252" compartment="i">
        <annotation>
          <rdf:RDF xmlns:rdf="http://www.w3.org/1999/02/22-rdf-syntax-ns#" xmlns:bqmodel="http://biomodels.net/model-qualifiers/" xmlns:bqbiol="http://biomodels.net/biology-qualifiers/">
            <rdf:Description rdf:about="#_96539b18_6e81_4f8b_b160_357a308b52f0">
              <bqbiol:isEncodedBy>
                <rdf:Bag>
                  <rdf:li rdf:resource="urn:miriam:kegg.genes:dvu%3ADVU1619"/>
                </rdf:Bag>
              </bqbiol:isEncodedBy>
              <bqbiol:is>
                <rdf:Bag>
                  <rdf:li rdf:resource="urn:miriam:uniprot:Q72BL6"/>
                </rdf:Bag>
              </bqbiol:is>
            </rdf:Description>
          </rdf:RDF>
        </annotation>
            </species>
      <species id="DVU2935_i" initialConcentration="1" name="2,3-bisphosphoglycerate-dependent phosphoglycerate mutase" metaid="_1e05b57f_7ae4_48ac_a8b7_7613ef186cfc" boundaryCondition="true" sboTerm="SBO:0000252" compartment="i">
        <annotation>
          <rdf:RDF xmlns:rdf="http://www.w3.org/1999/02/22-rdf-syntax-ns#" xmlns:bqmodel="http://biomodels.net/model-qualifiers/" xmlns:bqbiol="http://biomodels.net/biology-qualifiers/">
            <rdf:Description rdf:about="#_1e05b57f_7ae4_48ac_a8b7_7613ef186cfc">
              <bqbiol:isEncodedBy>
                <rdf:Bag>
                  <rdf:li rdf:resource="urn:miriam:kegg.genes:dvu%3ADVU2935"/>
                </rdf:Bag>
              </bqbiol:isEncodedBy>
              <bqbiol:is>
                <rdf:Bag>
                  <rdf:li rdf:resource="urn:miriam:uniprot:Q727C0"/>
                </rdf:Bag>
              </bqbiol:is>
            </rdf:Description>
          </rdf:RDF>
        </annotation>
            </species>
      <species id="bigg_13dpg_i" initialConcentration="1" charge="-4" name="3-phosphonato-D-glyceroyl phosphate(4-)" metaid="_04984a38_e187_4403_9913_a17d66226fff" sboTerm="SBO:0000247" compartment="i">
        <notes>
          <body xmlns="http://www.w3.org/1999/xhtml">
                <p>BIGG: 13dpg</p>
                    <p>BIOPATH: 1,3-Diphospho-D-glycerate</p>
                    <p>BRENDA: BG18032, BG87317</p>
                    <p>CHARGE: -4</p>
                    <p>CHEBI: 16001, 20189, 11881, 1658, 57604</p>
                    <p>FORMULA: C3H4O10P2</p>
                    <p>HMDB: HMDB01270</p>
                    <p>INCHI: InChI=1S/C3H8O10P2/c4-2(1-12-14(6,7)8)3(5)13-15(9,10)11/h2,4H,1H2,(H2,6,7,8)(H2,9,10,11)/p-4/t2-/m1/s1</p>
                    <p>KEGG: C00236</p>
                    <p>METACYC: DPG</p>
                    <p>MXNREF: MNXM261</p>
                    <p>REACTOME: 29800</p>
                    <p>SEED: cpd00203</p>
                    <p>SMILES: O[C@H](COP([O-])([O-])=O)C(=O)OP([O-])([O-])=O</p>
                    <p>UPA: UPC00236</p>
                    </body>
          
        </notes>
        <annotation>
          <rdf:RDF xmlns:rdf="http://www.w3.org/1999/02/22-rdf-syntax-ns#" xmlns:bqmodel="http://biomodels.net/model-qualifiers/" xmlns:bqbiol="http://biomodels.net/biology-qualifiers/">
            <rdf:Description rdf:about="#_04984a38_e187_4403_9913_a17d66226fff">
              <bqbiol:is>
                <rdf:Bag>
                  <rdf:li rdf:resource="urn:miriam:chebi:CHEBI%3A16001"/>
                  <rdf:li rdf:resource="urn:miriam:chebi:CHEBI%3A57604"/>
                </rdf:Bag>
              </bqbiol:is>
            </rdf:Description>
          </rdf:RDF>
        </annotation>
            </species>
      <species id="bigg_pi_i" initialConcentration="1" charge="-2" name="phosphate" metaid="_61b73937_b64a_45b2_b0d0_8729a6c63ba6" sboTerm="SBO:0000247" compartment="i">
        <notes>
          <body xmlns="http://www.w3.org/1999/xhtml">
                <p>BIGG: pi</p>
                    <p>BIOPATH: Phosphate, Phosphate_(protonated)</p>
                    <p>BRENDA: BG92038</p>
                    <p>CHARGE: -2</p>
                    <p>CHEBI: 18367, 7793, 45024, 14791, 24838, 26020, 26078, 32596, 34683, 35433, 34855, 32597, 37583, 37585, 39745, 39739, 29137, 43474, 43470, 29139, 4496, 63036, 63051, 9679</p>
                    <p>FORMULA: HO4P</p>
                    <p>HMDB: HMDB02142</p>
                    <p>INCHI: InChI=1S/H3O4P/c1-5(2,3)4/h(H3,1,2,3,4)/p-2</p>
                    <p>KEGG: C00009, D05467, C13556, C13558</p>
                    <p>METACYC: CPD0-1421, PHOSPHATE-GROUP, Pi</p>
                    <p>MXNREF: MNXM9</p>
                    <p>REACTOME: 113548, 2255331, 113550, 29372, 113551, 947590, 109277</p>
                    <p>SEED: cpd00009, cpd09463, cpd09464</p>
                    <p>SMILES: OP([O-])([O-])=O</p>
                    <p>UPA: UPC00009</p>
                    </body>
          
        </notes>
        <annotation>
          <rdf:RDF xmlns:rdf="http://www.w3.org/1999/02/22-rdf-syntax-ns#" xmlns:bqmodel="http://biomodels.net/model-qualifiers/" xmlns:bqbiol="http://biomodels.net/biology-qualifiers/">
            <rdf:Description rdf:about="#_61b73937_b64a_45b2_b0d0_8729a6c63ba6">
              <bqbiol:is>
                <rdf:Bag>
                  <rdf:li rdf:resource="urn:miriam:chebi:CHEBI%3A18367"/>
                  <rdf:li rdf:resource="urn:miriam:chebi:CHEBI%3A24838"/>
                  <rdf:li rdf:resource="urn:miriam:chebi:CHEBI%3A26020"/>
                  <rdf:li rdf:resource="urn:miriam:chebi:CHEBI%3A26078"/>
                  <rdf:li rdf:resource="urn:miriam:chebi:CHEBI%3A32596"/>
                  <rdf:li rdf:resource="urn:miriam:chebi:CHEBI%3A34683"/>
                  <rdf:li rdf:resource="urn:miriam:chebi:CHEBI%3A35433"/>
                  <rdf:li rdf:resource="urn:miriam:chebi:CHEBI%3A37583"/>
                  <rdf:li rdf:resource="urn:miriam:chebi:CHEBI%3A37585"/>
                  <rdf:li rdf:resource="urn:miriam:chebi:CHEBI%3A39745"/>
                  <rdf:li rdf:resource="urn:miriam:chebi:CHEBI%3A43474"/>
                  <rdf:li rdf:resource="urn:miriam:chebi:CHEBI%3A4496"/>
                  <rdf:li rdf:resource="urn:miriam:chebi:CHEBI%3A63036"/>
                  <rdf:li rdf:resource="urn:miriam:chebi:CHEBI%3A63051"/>
                  <rdf:li rdf:resource="urn:miriam:chebi:CHEBI%3A9679"/>
                </rdf:Bag>
              </bqbiol:is>
            </rdf:Description>
          </rdf:RDF>
        </annotation>
            </species>
      <species id="DVU0565_i" initialConcentration="1" name="Glyceraldehyde 3-phosphate dehydrogenase" metaid="_33062704_8791_4e2e_8c42_cc3612afb547" boundaryCondition="true" sboTerm="SBO:0000252" compartment="i">
        <annotation>
          <rdf:RDF xmlns:rdf="http://www.w3.org/1999/02/22-rdf-syntax-ns#" xmlns:bqmodel="http://biomodels.net/model-qualifiers/" xmlns:bqbiol="http://biomodels.net/biology-qualifiers/">
            <rdf:Description rdf:about="#_33062704_8791_4e2e_8c42_cc3612afb547">
              <bqbiol:isEncodedBy>
                <rdf:Bag>
                  <rdf:li rdf:resource="urn:miriam:kegg.genes:dvu%3ADVU0565"/>
                </rdf:Bag>
              </bqbiol:isEncodedBy>
              <bqbiol:is>
                <rdf:Bag>
                  <rdf:li rdf:resource="urn:miriam:uniprot:Q72EL3"/>
                </rdf:Bag>
              </bqbiol:is>
            </rdf:Description>
          </rdf:RDF>
        </annotation>
            </species>
      <species id="DVU2144_i" initialConcentration="1" name="Glyceraldehyde 3-phosphate dehydrogenase" metaid="_383fc0ab_ca05_4e0d_b613_c4e0712da537" boundaryCondition="true" sboTerm="SBO:0000252" compartment="i">
        <annotation>
          <rdf:RDF xmlns:rdf="http://www.w3.org/1999/02/22-rdf-syntax-ns#" xmlns:bqmodel="http://biomodels.net/model-qualifiers/" xmlns:bqbiol="http://biomodels.net/biology-qualifiers/">
            <rdf:Description rdf:about="#_383fc0ab_ca05_4e0d_b613_c4e0712da537">
              <bqbiol:isEncodedBy>
                <rdf:Bag>
                  <rdf:li rdf:resource="urn:miriam:kegg.genes:dvu%3ADVU2144"/>
                </rdf:Bag>
              </bqbiol:isEncodedBy>
              <bqbiol:is>
                <rdf:Bag>
                  <rdf:li rdf:resource="urn:miriam:uniprot:Q72A53"/>
                </rdf:Bag>
              </bqbiol:is>
            </rdf:Description>
          </rdf:RDF>
        </annotation>
            </species>
      <species id="DVU1677_i" initialConcentration="1" name="Triosephosphate isomerase" metaid="_a637cbfd_036d_4ccf_a980_297afdb4c5e6" boundaryCondition="true" sboTerm="SBO:0000252" compartment="i">
        <annotation>
          <rdf:RDF xmlns:rdf="http://www.w3.org/1999/02/22-rdf-syntax-ns#" xmlns:bqmodel="http://biomodels.net/model-qualifiers/" xmlns:bqbiol="http://biomodels.net/biology-qualifiers/">
            <rdf:Description rdf:about="#_a637cbfd_036d_4ccf_a980_297afdb4c5e6">
              <bqbiol:isEncodedBy>
                <rdf:Bag>
                  <rdf:li rdf:resource="urn:miriam:kegg.genes:dvu%3ADVU1677"/>
                </rdf:Bag>
              </bqbiol:isEncodedBy>
              <bqbiol:is>
                <rdf:Bag>
                  <rdf:li rdf:resource="urn:miriam:uniprot:Q72BF9"/>
                </rdf:Bag>
              </bqbiol:is>
            </rdf:Description>
          </rdf:RDF>
        </annotation>
            </species>
      <species id="bigg_f6p_i" initialConcentration="1" charge="-2" name="beta-D-fructofuranose 6-phosphate(2-)" metaid="_f7afd58b_a5df_4761_ab26_559dbafeb514" sboTerm="SBO:0000247" compartment="i">
        <notes>
          <body xmlns="http://www.w3.org/1999/xhtml">
                <p>BIGG: f6p, f6p-B</p>
                    <p>BIOPATH: beta-D-Fructose_6-phosphate</p>
                    <p>BRENDA: BG22637, BG56501</p>
                    <p>CHARGE: -2</p>
                    <p>CHEBI: 16084, 10375, 42378, 22768, 12352, 45804, 57634, 61527, 61553</p>
                    <p>FORMULA: C6H11O9P</p>
                    <p>HMDB: HMDB03971</p>
                    <p>INCHI: InChI=1S/C6H13O9P/c7-2-6(10)5(9)4(8)3(15-6)1-14-16(11,12)13/h3-5,7-10H,1-2H2,(H2,11,12,13)/p-2/t3-,4-,5+,6-/m1/s1</p>
                    <p>KEGG: C00085, C05345</p>
                    <p>METACYC: FRUCTOSE-6P</p>
                    <p>MXNREF: MNXM89621</p>
                    <p>SEED: cpd00072</p>
                    <p>SMILES: OC[C@@]1(O)O[C@H](COP([O-])([O-])=O)[C@@H](O)[C@@H]1O</p>
                    <p>UPA: UPC00085, UPC05345</p>
                    </body>
          
        </notes>
        <annotation>
          <rdf:RDF xmlns:rdf="http://www.w3.org/1999/02/22-rdf-syntax-ns#" xmlns:bqmodel="http://biomodels.net/model-qualifiers/" xmlns:bqbiol="http://biomodels.net/biology-qualifiers/">
            <rdf:Description rdf:about="#_f7afd58b_a5df_4761_ab26_559dbafeb514">
              <bqbiol:is>
                <rdf:Bag>
                  <rdf:li rdf:resource="urn:miriam:chebi:CHEBI%3A16084"/>
                  <rdf:li rdf:resource="urn:miriam:chebi:CHEBI%3A45804"/>
                  <rdf:li rdf:resource="urn:miriam:chebi:CHEBI%3A57634"/>
                  <rdf:li rdf:resource="urn:miriam:chebi:CHEBI%3A61527"/>
                  <rdf:li rdf:resource="urn:miriam:chebi:CHEBI%3A61553"/>
                </rdf:Bag>
              </bqbiol:is>
            </rdf:Description>
          </rdf:RDF>
        </annotation>
            </species>
      <species id="DVU2061_i" initialConcentration="1" name="6-phosphofructokinase" metaid="_9979c941_122c_4a8f_96eb_0fd1ef3e2260" boundaryCondition="true" sboTerm="SBO:0000252" compartment="i">
        <annotation>
          <rdf:RDF xmlns:rdf="http://www.w3.org/1999/02/22-rdf-syntax-ns#" xmlns:bqmodel="http://biomodels.net/model-qualifiers/" xmlns:bqbiol="http://biomodels.net/biology-qualifiers/">
            <rdf:Description rdf:about="#_9979c941_122c_4a8f_96eb_0fd1ef3e2260">
              <bqbiol:isEncodedBy>
                <rdf:Bag>
                  <rdf:li rdf:resource="urn:miriam:kegg.genes:dvu%3ADVU2061"/>
                </rdf:Bag>
              </bqbiol:isEncodedBy>
              <bqbiol:is>
                <rdf:Bag>
                  <rdf:li rdf:resource="urn:miriam:uniprot:Q72AD6"/>
                </rdf:Bag>
              </bqbiol:is>
            </rdf:Description>
          </rdf:RDF>
        </annotation>
            </species>
      <species id="DVU1539_i" initialConcentration="1" name="Fructose-1,6-bisphosphatase" metaid="_7abcceec_fa9b_4e1c_8319_b7896a8ba544" boundaryCondition="true" sboTerm="SBO:0000252" compartment="i">
        <annotation>
          <rdf:RDF xmlns:rdf="http://www.w3.org/1999/02/22-rdf-syntax-ns#" xmlns:bqmodel="http://biomodels.net/model-qualifiers/" xmlns:bqbiol="http://biomodels.net/biology-qualifiers/">
            <rdf:Description rdf:about="#_7abcceec_fa9b_4e1c_8319_b7896a8ba544">
              <bqbiol:isEncodedBy>
                <rdf:Bag>
                  <rdf:li rdf:resource="urn:miriam:kegg.genes:dvu%3ADVU1539"/>
                </rdf:Bag>
              </bqbiol:isEncodedBy>
              <bqbiol:is>
                <rdf:Bag>
                  <rdf:li rdf:resource="urn:miriam:uniprot:Q72BU5"/>
                </rdf:Bag>
              </bqbiol:is>
            </rdf:Description>
          </rdf:RDF>
        </annotation>
            </species>
      <species id="DVU1841_i" initialConcentration="1" name="Fructose-1,6-bisphosphatase class 1" metaid="_97f9218a_01af_451c_9739_7a04c8e907cc" boundaryCondition="true" sboTerm="SBO:0000252" compartment="i">
        <annotation>
          <rdf:RDF xmlns:rdf="http://www.w3.org/1999/02/22-rdf-syntax-ns#" xmlns:bqmodel="http://biomodels.net/model-qualifiers/" xmlns:bqbiol="http://biomodels.net/biology-qualifiers/">
            <rdf:Description rdf:about="#_97f9218a_01af_451c_9739_7a04c8e907cc">
              <bqbiol:isEncodedBy>
                <rdf:Bag>
                  <rdf:li rdf:resource="urn:miriam:kegg.genes:dvu%3ADVU1841"/>
                </rdf:Bag>
              </bqbiol:isEncodedBy>
              <bqbiol:is>
                <rdf:Bag>
                  <rdf:li rdf:resource="urn:miriam:uniprot:Q72AZ9"/>
                </rdf:Bag>
              </bqbiol:is>
            </rdf:Description>
          </rdf:RDF>
        </annotation>
            </species>
      <species id="MNXM215_i" initialConcentration="1" charge="-2" name="alpha-D-glucose 6-phosphate(2-)" metaid="_173ffb11_06d8_44ff_a0bf_21319f8bb121" sboTerm="SBO:0000247" compartment="i">
        <notes>
          <body xmlns="http://www.w3.org/1999/xhtml">
                <p>BRENDA: BG22645</p>
                    <p>CHARGE: -2</p>
                    <p>CHEBI: 17665, 42748, 12321, 10245, 22389, 58225</p>
                    <p>FORMULA: C6H11O9P</p>
                    <p>INCHI: InChI=1S/C6H13O9P/c7-3-2(1-14-16(11,12)13)15-6(10)5(9)4(3)8/h2-10H,1H2,(H2,11,12,13)/p-2/t2-,3-,4+,5-,6+/m1/s1</p>
                    <p>KEGG: C00668</p>
                    <p>METACYC: ALPHA-GLC-6-P</p>
                    <p>MXNREF: MNXM215</p>
                    <p>REACTOME: 30537, 113782</p>
                    <p>SMILES: O[C@H]1O[C@H](COP([O-])([O-])=O)[C@@H](O)[C@H](O)[C@H]1O</p>
                    </body>
          
        </notes>
        <annotation>
          <rdf:RDF xmlns:rdf="http://www.w3.org/1999/02/22-rdf-syntax-ns#" xmlns:bqmodel="http://biomodels.net/model-qualifiers/" xmlns:bqbiol="http://biomodels.net/biology-qualifiers/">
            <rdf:Description rdf:about="#_173ffb11_06d8_44ff_a0bf_21319f8bb121">
              <bqbiol:is>
                <rdf:Bag>
                  <rdf:li rdf:resource="urn:miriam:chebi:CHEBI%3A17665"/>
                  <rdf:li rdf:resource="urn:miriam:chebi:CHEBI%3A58225"/>
                </rdf:Bag>
              </bqbiol:is>
            </rdf:Description>
          </rdf:RDF>
        </annotation>
            </species>
      <species id="DVU3222_i" initialConcentration="1" name="Glucose-6-phosphate isomerase" metaid="_96328cc4_6d11_4b54_9b00_38759fc9c336" boundaryCondition="true" sboTerm="SBO:0000252" compartment="i">
        <annotation>
          <rdf:RDF xmlns:rdf="http://www.w3.org/1999/02/22-rdf-syntax-ns#" xmlns:bqmodel="http://biomodels.net/model-qualifiers/" xmlns:bqbiol="http://biomodels.net/biology-qualifiers/">
            <rdf:Description rdf:about="#_96328cc4_6d11_4b54_9b00_38759fc9c336">
              <bqbiol:isEncodedBy>
                <rdf:Bag>
                  <rdf:li rdf:resource="urn:miriam:kegg.genes:dvu%3ADVU3222"/>
                </rdf:Bag>
              </bqbiol:isEncodedBy>
              <bqbiol:is>
                <rdf:Bag>
                  <rdf:li rdf:resource="urn:miriam:uniprot:Q725H4"/>
                </rdf:Bag>
              </bqbiol:is>
            </rdf:Description>
          </rdf:RDF>
        </annotation>
            </species>
      <species id="bigg_g1p_i" initialConcentration="1" charge="-2" name="alpha-D-glucose 1-phosphate(2-)" metaid="_1c480de0_c81a_4da3_8758_471a69cdef4f" sboTerm="SBO:0000247" compartment="i">
        <notes>
          <body xmlns="http://www.w3.org/1999/xhtml">
                <p>BIGG: g1p</p>
                    <p>BRENDA: BG22605</p>
                    <p>CHARGE: -2</p>
                    <p>CHEBI: 29042, 12320, 42623, 21004, 10246, 12970, 58601</p>
                    <p>FORMULA: C6H11O9P</p>
                    <p>INCHI: InChI=1S/C6H13O9P/c7-1-2-3(8)4(9)5(10)6(14-2)15-16(11,12)13/h2-10H,1H2,(H2,11,12,13)/p-2/t2-,3-,4+,5-,6-/m1/s1</p>
                    <p>KEGG: C00103</p>
                    <p>METACYC: GLC-1-P</p>
                    <p>MXNREF: MNXM89588</p>
                    <p>SEED: cpd00089</p>
                    <p>SMILES: OC[C@H]1O[C@H](OP([O-])([O-])=O)[C@H](O)[C@@H](O)[C@@H]1O</p>
                    <p>UPA: UPC00103</p>
                    </body>
          
        </notes>
        <annotation>
          <rdf:RDF xmlns:rdf="http://www.w3.org/1999/02/22-rdf-syntax-ns#" xmlns:bqmodel="http://biomodels.net/model-qualifiers/" xmlns:bqbiol="http://biomodels.net/biology-qualifiers/">
            <rdf:Description rdf:about="#_1c480de0_c81a_4da3_8758_471a69cdef4f">
              <bqbiol:is>
                <rdf:Bag>
                  <rdf:li rdf:resource="urn:miriam:chebi:CHEBI%3A29042"/>
                  <rdf:li rdf:resource="urn:miriam:chebi:CHEBI%3A58601"/>
                </rdf:Bag>
              </bqbiol:is>
            </rdf:Description>
          </rdf:RDF>
        </annotation>
            </species>
      <species id="DVU0685_i" initialConcentration="1" name="Phosphomannomutase" metaid="_bce8b6a9_7527_4c82_a328_1a3f0ac0c980" boundaryCondition="true" sboTerm="SBO:0000252" compartment="i">
        <annotation>
          <rdf:RDF xmlns:rdf="http://www.w3.org/1999/02/22-rdf-syntax-ns#" xmlns:bqmodel="http://biomodels.net/model-qualifiers/" xmlns:bqbiol="http://biomodels.net/biology-qualifiers/">
            <rdf:Description rdf:about="#_bce8b6a9_7527_4c82_a328_1a3f0ac0c980">
              <bqbiol:isEncodedBy>
                <rdf:Bag>
                  <rdf:li rdf:resource="urn:miriam:kegg.genes:dvu%3ADVU0685"/>
                </rdf:Bag>
              </bqbiol:isEncodedBy>
              <bqbiol:is>
                <rdf:Bag>
                  <rdf:li rdf:resource="urn:miriam:uniprot:Q72E93"/>
                </rdf:Bag>
              </bqbiol:is>
            </rdf:Description>
          </rdf:RDF>
        </annotation>
            </species>
      <species id="DVU1428_i" initialConcentration="1" name="Phosphoglucomutase, alpha-D-glucose phosphate-specific" metaid="_633ac560_bb77_4b8b_a3a2_0bab113f89c5" boundaryCondition="true" sboTerm="SBO:0000252" compartment="i">
        <annotation>
          <rdf:RDF xmlns:rdf="http://www.w3.org/1999/02/22-rdf-syntax-ns#" xmlns:bqmodel="http://biomodels.net/model-qualifiers/" xmlns:bqbiol="http://biomodels.net/biology-qualifiers/">
            <rdf:Description rdf:about="#_633ac560_bb77_4b8b_a3a2_0bab113f89c5">
              <bqbiol:isEncodedBy>
                <rdf:Bag>
                  <rdf:li rdf:resource="urn:miriam:kegg.genes:dvu%3ADVU1428"/>
                </rdf:Bag>
              </bqbiol:isEncodedBy>
              <bqbiol:is>
                <rdf:Bag>
                  <rdf:li rdf:resource="urn:miriam:uniprot:Q72C56"/>
                </rdf:Bag>
              </bqbiol:is>
            </rdf:Description>
          </rdf:RDF>
        </annotation>
            </species>
      <species id="bigg_g6p_i" initialConcentration="1" charge="-2" name="beta-D-glucose 6-phosphate(2-)" metaid="_29347539_ac52_4fc8_849f_7bf057b92725" sboTerm="SBO:0000247" compartment="i">
        <notes>
          <body xmlns="http://www.w3.org/1999/xhtml">
                <p>BIGG: g6p</p>
                    <p>BRENDA: BG22626, BG22646</p>
                    <p>CHARGE: -2</p>
                    <p>CHEBI: 17719, 41041, 12375, 10399, 22797, 4170, 58247, 61548</p>
                    <p>FORMULA: C6H11O9P</p>
                    <p>HMDB: HMDB01401, HMDB01549, HMDB06793, HMDB03498</p>
                    <p>INCHI: InChI=1S/C6H13O9P/c7-3-2(1-14-16(11,12)13)15-6(10)5(9)4(3)8/h2-10H,1H2,(H2,11,12,13)/p-2/t2-,3-,4+,5-,6-/m1/s1</p>
                    <p>KEGG: C00092, C01172</p>
                    <p>METACYC: D-glucose-6-phosphate, GLC-6-P</p>
                    <p>MXNREF: MNXM508</p>
                    <p>REACTOME: 1629756</p>
                    <p>SEED: cpd00079</p>
                    <p>SMILES: O[C@@H]1O[C@H](COP([O-])([O-])=O)[C@@H](O)[C@H](O)[C@H]1O</p>
                    <p>UPA: UPC00092</p>
                    </body>
          
        </notes>
        <annotation>
          <rdf:RDF xmlns:rdf="http://www.w3.org/1999/02/22-rdf-syntax-ns#" xmlns:bqmodel="http://biomodels.net/model-qualifiers/" xmlns:bqbiol="http://biomodels.net/biology-qualifiers/">
            <rdf:Description rdf:about="#_29347539_ac52_4fc8_849f_7bf057b92725">
              <bqbiol:is>
                <rdf:Bag>
                  <rdf:li rdf:resource="urn:miriam:chebi:CHEBI%3A17719"/>
                  <rdf:li rdf:resource="urn:miriam:chebi:CHEBI%3A4170"/>
                  <rdf:li rdf:resource="urn:miriam:chebi:CHEBI%3A58247"/>
                  <rdf:li rdf:resource="urn:miriam:chebi:CHEBI%3A61548"/>
                </rdf:Bag>
              </bqbiol:is>
            </rdf:Description>
          </rdf:RDF>
        </annotation>
            </species>
      <species id="MNXM105_i" initialConcentration="1" charge="0" name="beta-D-glucose" metaid="_95df99c6_6daf_410b_8a32_7765c280b4f3" sboTerm="SBO:0000247" compartment="i">
        <notes>
          <body xmlns="http://www.w3.org/1999/xhtml">
                <p>BRENDA: BG22343</p>
                    <p>CHARGE: 0</p>
                    <p>CHEBI: 15903, 12373, 41140, 22795, 10397</p>
                    <p>FORMULA: C6H12O6</p>
                    <p>HMDB: HMDB00516, HMDB03340</p>
                    <p>INCHI: InChI=1S/C6H12O6/c7-1-2-3(8)4(9)5(10)6(11)12-2/h2-11H,1H2/t2-,3-,4+,5-,6-/m1/s1</p>
                    <p>KEGG: C00221</p>
                    <p>METACYC: GLC</p>
                    <p>MXNREF: MNXM105</p>
                    <p>SEED: cpd00190</p>
                    <p>SMILES: OC[C@H]1O[C@@H](O)[C@H](O)[C@@H](O)[C@@H]1O</p>
                    <p>UPA: UPC00221</p>
                    </body>
          
        </notes>
        <annotation>
          <rdf:RDF xmlns:rdf="http://www.w3.org/1999/02/22-rdf-syntax-ns#" xmlns:bqmodel="http://biomodels.net/model-qualifiers/" xmlns:bqbiol="http://biomodels.net/biology-qualifiers/">
            <rdf:Description rdf:about="#_95df99c6_6daf_410b_8a32_7765c280b4f3">
              <bqbiol:is>
                <rdf:Bag>
                  <rdf:li rdf:resource="urn:miriam:chebi:CHEBI%3A15903"/>
                </rdf:Bag>
              </bqbiol:is>
            </rdf:Description>
          </rdf:RDF>
        </annotation>
            </species>
      <species id="DVU1035_i" initialConcentration="1" name="dvu:DVU1035" metaid="_2406953c_f3b5_42f1_9bd5_64c287616822" boundaryCondition="true" sboTerm="SBO:0000252" compartment="i">
        <annotation>
          <rdf:RDF xmlns:rdf="http://www.w3.org/1999/02/22-rdf-syntax-ns#" xmlns:bqmodel="http://biomodels.net/model-qualifiers/" xmlns:bqbiol="http://biomodels.net/biology-qualifiers/">
            <rdf:Description rdf:about="#_2406953c_f3b5_42f1_9bd5_64c287616822">
              <bqbiol:isEncodedBy>
                <rdf:Bag>
                  <rdf:li rdf:resource="urn:miriam:kegg.genes:dvu%3ADVU1035"/>
                </rdf:Bag>
              </bqbiol:isEncodedBy>
            </rdf:Description>
          </rdf:RDF>
        </annotation>
            </species>
      <species id="MNXM99_i" initialConcentration="1" charge="0" name="alpha-D-glucose" metaid="_60a8d881_6f7f_4a53_92b1_a8bc4956e585" sboTerm="SBO:0000247" compartment="i">
        <notes>
          <body xmlns="http://www.w3.org/1999/xhtml">
                <p>BRENDA: BG36534</p>
                    <p>CHARGE: 0</p>
                    <p>CHEBI: 15444, 18503, 138, 10809, 17925, 40557, 42802, 10242, 22386, 12318</p>
                    <p>FORMULA: C6H12O6</p>
                    <p>HMDB: HMDB03345</p>
                    <p>INCHI: InChI=1S/C6H12O6/c7-1-2-3(8)4(9)5(10)6(11)12-2/h2-11H,1H2/t2-,3-,4+,5-,6+/m1/s1</p>
                    <p>KEGG: C00267, D02325</p>
                    <p>METACYC: 1-4-alpha-D-Glucan, ALPHA-GLUCOSE</p>
                    <p>MXNREF: MNXM99</p>
                    <p>REACTOME: 70115, 70113, 113780, 964746, 1605745, 868632, 868686</p>
                    <p>SMILES: OC[C@H]1O[C@H](O)[C@H](O)[C@@H](O)[C@@H]1O</p>
                    </body>
          
        </notes>
        <annotation>
          <rdf:RDF xmlns:rdf="http://www.w3.org/1999/02/22-rdf-syntax-ns#" xmlns:bqmodel="http://biomodels.net/model-qualifiers/" xmlns:bqbiol="http://biomodels.net/biology-qualifiers/">
            <rdf:Description rdf:about="#_60a8d881_6f7f_4a53_92b1_a8bc4956e585">
              <bqbiol:is>
                <rdf:Bag>
                  <rdf:li rdf:resource="urn:miriam:chebi:CHEBI%3A15444"/>
                  <rdf:li rdf:resource="urn:miriam:chebi:CHEBI%3A17925"/>
                </rdf:Bag>
              </bqbiol:is>
            </rdf:Description>
          </rdf:RDF>
        </annotation>
            </species>
      <species id="MNXM96063_i" initialConcentration="1" name="Enzyme N6-(lipoyl)lysine" metaid="_833c8686_ee03_4b2e_96bc_78ab232c1938" sboTerm="SBO:0000247" compartment="i">
        <notes>
          <body xmlns="http://www.w3.org/1999/xhtml">
                <p>FORMULA: C8H14NOS2R</p>
                    <p>INCHI:</p>
                    <p>KEGG: C15972</p>
                    <p>MXNREF: MNXM96063</p>
                    <p>SMILES: [*]NC(=O)CCCCC1CCSS1</p>
                    <p>UPA: UPC15972</p>
                    </body>
          
        </notes>
      </species>
      <species id="bigg_dhlpro_i" initialConcentration="1" name="dihydrolipoylprotein" metaid="_956b8912_c31e_49f2_8a69_a0be1729e5c0" sboTerm="SBO:0000247" compartment="i">
        <notes>
          <body xmlns="http://www.w3.org/1999/xhtml">
                <p>BIGG: dhlpro</p>
                    <p>BRENDA: BG94846</p>
                    <p>CHEBI: 16194, 14155, 4570</p>
                    <p>FORMULA:</p>
                    <p>INCHI:</p>
                    <p>KEGG: C02972, C15973</p>
                    <p>MXNREF: MNXM1663</p>
                    <p>SEED: cpd12225</p>
                    <p>SMILES:</p>
                    <p>UPA: UPC15973</p>
                    </body>
          
        </notes>
        <annotation>
          <rdf:RDF xmlns:rdf="http://www.w3.org/1999/02/22-rdf-syntax-ns#" xmlns:bqmodel="http://biomodels.net/model-qualifiers/" xmlns:bqbiol="http://biomodels.net/biology-qualifiers/">
            <rdf:Description rdf:about="#_956b8912_c31e_49f2_8a69_a0be1729e5c0">
              <bqbiol:is>
                <rdf:Bag>
                  <rdf:li rdf:resource="urn:miriam:chebi:CHEBI%3A16194"/>
                </rdf:Bag>
              </bqbiol:is>
            </rdf:Description>
          </rdf:RDF>
        </annotation>
            </species>
      <species id="DVU1423_i" initialConcentration="1" name="2-oxoglutarate dehydrogenase, E3 component, lipoamide dehydrogenase" metaid="_6dcf2e38_6bbd_488b_9c72_4b1fe21c9726" boundaryCondition="true" sboTerm="SBO:0000252" compartment="i">
        <annotation>
          <rdf:RDF xmlns:rdf="http://www.w3.org/1999/02/22-rdf-syntax-ns#" xmlns:bqmodel="http://biomodels.net/model-qualifiers/" xmlns:bqbiol="http://biomodels.net/biology-qualifiers/">
            <rdf:Description rdf:about="#_6dcf2e38_6bbd_488b_9c72_4b1fe21c9726">
              <bqbiol:isEncodedBy>
                <rdf:Bag>
                  <rdf:li rdf:resource="urn:miriam:kegg.genes:dvu%3ADVU1423"/>
                </rdf:Bag>
              </bqbiol:isEncodedBy>
              <bqbiol:is>
                <rdf:Bag>
                  <rdf:li rdf:resource="urn:miriam:uniprot:Q72C61"/>
                </rdf:Bag>
              </bqbiol:is>
            </rdf:Description>
          </rdf:RDF>
        </annotation>
            </species>
      <species id="DVU2529_i" initialConcentration="1" name="Phosphoglycerate kinase" metaid="_d0a1fd82_45ee_437f_a57a_a855afec24b5" boundaryCondition="true" sboTerm="SBO:0000252" compartment="i">
        <annotation>
          <rdf:RDF xmlns:rdf="http://www.w3.org/1999/02/22-rdf-syntax-ns#" xmlns:bqmodel="http://biomodels.net/model-qualifiers/" xmlns:bqbiol="http://biomodels.net/biology-qualifiers/">
            <rdf:Description rdf:about="#_d0a1fd82_45ee_437f_a57a_a855afec24b5">
              <bqbiol:isEncodedBy>
                <rdf:Bag>
                  <rdf:li rdf:resource="urn:miriam:kegg.genes:dvu%3ADVU2529"/>
                </rdf:Bag>
              </bqbiol:isEncodedBy>
              <bqbiol:is>
                <rdf:Bag>
                  <rdf:li rdf:resource="urn:miriam:uniprot:P62412"/>
                </rdf:Bag>
              </bqbiol:is>
            </rdf:Description>
          </rdf:RDF>
        </annotation>
            </species>
      <species id="bigg_fdxrd_i" initialConcentration="1" name="reduced ferredoxin" metaid="_0d616cc7_b401_4feb_aa50_af8452b3fbe6" sboTerm="SBO:0000247" compartment="i">
        <notes>
          <body xmlns="http://www.w3.org/1999/xhtml">
                <p>BIGG: fdxrd</p>
                    <p>BIOPATH: Ferredoxin_(reduced)</p>
                    <p>BRENDA: BG94253</p>
                    <p>CHEBI: 17513, 15024, 8792</p>
                    <p>FORMULA:</p>
                    <p>INCHI:</p>
                    <p>KEGG: C00138</p>
                    <p>METACYC: Reduced-ferredoxins</p>
                    <p>MXNREF: MNXM169</p>
                    <p>SEED: cpd11620</p>
                    <p>SMILES:</p>
                    <p>UPA: UPC00138</p>
                    </body>
          
        </notes>
        <annotation>
          <rdf:RDF xmlns:rdf="http://www.w3.org/1999/02/22-rdf-syntax-ns#" xmlns:bqmodel="http://biomodels.net/model-qualifiers/" xmlns:bqbiol="http://biomodels.net/biology-qualifiers/">
            <rdf:Description rdf:about="#_0d616cc7_b401_4feb_aa50_af8452b3fbe6">
              <bqbiol:is>
                <rdf:Bag>
                  <rdf:li rdf:resource="urn:miriam:chebi:CHEBI%3A17513"/>
                </rdf:Bag>
              </bqbiol:is>
            </rdf:Description>
          </rdf:RDF>
        </annotation>
            </species>
      <species id="bigg_fdxox_i" initialConcentration="1" name="oxidized ferredoxin" metaid="_e07a777f_0d57_4e49_970f_05f398c88d98" sboTerm="SBO:0000247" compartment="i">
        <notes>
          <body xmlns="http://www.w3.org/1999/xhtml">
                <p>BIGG: fdxox</p>
                    <p>BIOPATH: Ferredoxin_(oxidized)</p>
                    <p>BRENDA: BG94313</p>
                    <p>CHEBI: 17908, 14717, 7836</p>
                    <p>FORMULA:</p>
                    <p>INCHI:</p>
                    <p>KEGG: C00139</p>
                    <p>METACYC: Oxidized-ferredoxins</p>
                    <p>MXNREF: MNXM178</p>
                    <p>SEED: cpd11621</p>
                    <p>SMILES:</p>
                    <p>UPA: UPC00139</p>
                    </body>
          
        </notes>
        <annotation>
          <rdf:RDF xmlns:rdf="http://www.w3.org/1999/02/22-rdf-syntax-ns#" xmlns:bqmodel="http://biomodels.net/model-qualifiers/" xmlns:bqbiol="http://biomodels.net/biology-qualifiers/">
            <rdf:Description rdf:about="#_e07a777f_0d57_4e49_970f_05f398c88d98">
              <bqbiol:is>
                <rdf:Bag>
                  <rdf:li rdf:resource="urn:miriam:chebi:CHEBI%3A17908"/>
                </rdf:Bag>
              </bqbiol:is>
            </rdf:Description>
          </rdf:RDF>
        </annotation>
            </species>
      <species id="DVU0687_i" initialConcentration="1" name="Aldehyde:ferredoxin oxidoreductase, tungsten-containing, putative" metaid="_7b06806f_44c5_47a7_91ce_ed0f3b58b445" boundaryCondition="true" sboTerm="SBO:0000252" compartment="i">
        <annotation>
          <rdf:RDF xmlns:rdf="http://www.w3.org/1999/02/22-rdf-syntax-ns#" xmlns:bqmodel="http://biomodels.net/model-qualifiers/" xmlns:bqbiol="http://biomodels.net/biology-qualifiers/">
            <rdf:Description rdf:about="#_7b06806f_44c5_47a7_91ce_ed0f3b58b445">
              <bqbiol:isEncodedBy>
                <rdf:Bag>
                  <rdf:li rdf:resource="urn:miriam:kegg.genes:dvu%3ADVU0687"/>
                </rdf:Bag>
              </bqbiol:isEncodedBy>
              <bqbiol:is>
                <rdf:Bag>
                  <rdf:li rdf:resource="urn:miriam:uniprot:Q72E91"/>
                </rdf:Bag>
              </bqbiol:is>
            </rdf:Description>
          </rdf:RDF>
        </annotation>
            </species>
      <species id="DVU1179_i" initialConcentration="1" name="Aldehyde:ferredoxin oxidoreductase, tungsten-containing" metaid="_133beba4_f539_4ab9_871c_9c1e235a8333" boundaryCondition="true" sboTerm="SBO:0000252" compartment="i">
        <annotation>
          <rdf:RDF xmlns:rdf="http://www.w3.org/1999/02/22-rdf-syntax-ns#" xmlns:bqmodel="http://biomodels.net/model-qualifiers/" xmlns:bqbiol="http://biomodels.net/biology-qualifiers/">
            <rdf:Description rdf:about="#_133beba4_f539_4ab9_871c_9c1e235a8333">
              <bqbiol:isEncodedBy>
                <rdf:Bag>
                  <rdf:li rdf:resource="urn:miriam:kegg.genes:dvu%3ADVU1179"/>
                </rdf:Bag>
              </bqbiol:isEncodedBy>
              <bqbiol:is>
                <rdf:Bag>
                  <rdf:li rdf:resource="urn:miriam:uniprot:Q72CV4"/>
                </rdf:Bag>
              </bqbiol:is>
            </rdf:Description>
          </rdf:RDF>
        </annotation>
            </species>
      <species id="bigg_ppi_i" initialConcentration="1" charge="-3" name="diphosphate(3-)" metaid="_fb02766c_4936_43ce_ba97_73e56bf234ad" sboTerm="SBO:0000247" compartment="i">
        <notes>
          <body xmlns="http://www.w3.org/1999/xhtml">
                <p>BIGG: ppi</p>
                    <p>BIOPATH: Pyrophosphate, Pyrophosphate_(protonated)</p>
                    <p>BRENDA: BG28761</p>
                    <p>CHARGE: -3</p>
                    <p>CHEBI: 18361, 42009, 13420, 29888, 45067, 8683, 32598, 33017, 33019, 35782, 14177, 35781, 45212, 33018, 45208, 60614, 71240</p>
                    <p>FORMULA: HO7P2</p>
                    <p>INCHI: InChI=1S/H4O7P2/c1-8(2,3)7-9(4,5)6/h(H2,1,2,3)(H2,4,5,6)/p-3</p>
                    <p>KEGG: C00013</p>
                    <p>METACYC: PPI, PYROPHOSPHATE-GROUP</p>
                    <p>MXNREF: MNXM11</p>
                    <p>REACTOME: 159450, 111294, 389593, 2046049, 113541</p>
                    <p>SEED: cpd00012</p>
                    <p>SMILES: OP([O-])(=O)OP([O-])([O-])=O</p>
                    <p>UPA: UPC00013</p>
                    </body>
          
        </notes>
        <annotation>
          <rdf:RDF xmlns:rdf="http://www.w3.org/1999/02/22-rdf-syntax-ns#" xmlns:bqmodel="http://biomodels.net/model-qualifiers/" xmlns:bqbiol="http://biomodels.net/biology-qualifiers/">
            <rdf:Description rdf:about="#_fb02766c_4936_43ce_ba97_73e56bf234ad">
              <bqbiol:is>
                <rdf:Bag>
                  <rdf:li rdf:resource="urn:miriam:chebi:CHEBI%3A18361"/>
                  <rdf:li rdf:resource="urn:miriam:chebi:CHEBI%3A29888"/>
                  <rdf:li rdf:resource="urn:miriam:chebi:CHEBI%3A32598"/>
                  <rdf:li rdf:resource="urn:miriam:chebi:CHEBI%3A33017"/>
                  <rdf:li rdf:resource="urn:miriam:chebi:CHEBI%3A33019"/>
                  <rdf:li rdf:resource="urn:miriam:chebi:CHEBI%3A35782"/>
                  <rdf:li rdf:resource="urn:miriam:chebi:CHEBI%3A45212"/>
                  <rdf:li rdf:resource="urn:miriam:chebi:CHEBI%3A60614"/>
                  <rdf:li rdf:resource="urn:miriam:chebi:CHEBI%3A71240"/>
                </rdf:Bag>
              </bqbiol:is>
            </rdf:Description>
          </rdf:RDF>
        </annotation>
            </species>
      <species id="bigg_amp_i" initialConcentration="1" charge="-2" name="AMP" metaid="_1f55b037_155f_45a7_a495_83985adb4b04" sboTerm="SBO:0000247" compartment="i">
        <notes>
          <body xmlns="http://www.w3.org/1999/xhtml">
                <p>BIGG: amp</p>
                    <p>BIOPATH: Adenosine-5-prime-phosphate</p>
                    <p>BRENDA: BG147</p>
                    <p>CHARGE: -2</p>
                    <p>CHEBI: 16027, 13736, 40726, 12056, 22242, 47222, 13235, 13234, 2356, 40510, 13740, 22245, 40786, 40826, 37096, 456215</p>
                    <p>FORMULA: C10H12N5O7P</p>
                    <p>HMDB: HMDB00045</p>
                    <p>INCHI: InChI=1S/C10H14N5O7P/c11-8-5-9(13-2-12-8)15(3-14-5)10-7(17)6(16)4(22-10)1-21-23(18,19)20/h2-4,6-7,10,16-17H,1H2,(H2,11,12,13)(H2,18,19,20)/p-2/t4-,6-,7-,10-/m1/s1</p>
                    <p>KEGG: C00020, D02769, D06299</p>
                    <p>METACYC: AMP, AMP-GROUP, CPD0-1139</p>
                    <p>MXNREF: MNXM14</p>
                    <p>REACTOME: 76577, 389620, 2046064, 159448, 164121</p>
                    <p>SEED: cpd00018</p>
                    <p>SMILES: NC1=C2N=CN([C@@H]3O[C@H](COP([O-])([O-])=O)[C@@H](O)[C@H]3O)C2=NC=N1</p>
                    <p>UPA: UPC00020</p>
                    </body>
          
        </notes>
        <annotation>
          <rdf:RDF xmlns:rdf="http://www.w3.org/1999/02/22-rdf-syntax-ns#" xmlns:bqmodel="http://biomodels.net/model-qualifiers/" xmlns:bqbiol="http://biomodels.net/biology-qualifiers/">
            <rdf:Description rdf:about="#_1f55b037_155f_45a7_a495_83985adb4b04">
              <bqbiol:is>
                <rdf:Bag>
                  <rdf:li rdf:resource="urn:miriam:chebi:CHEBI%3A16027"/>
                  <rdf:li rdf:resource="urn:miriam:chebi:CHEBI%3A37096"/>
                  <rdf:li rdf:resource="urn:miriam:chebi:CHEBI%3A456215"/>
                </rdf:Bag>
              </bqbiol:is>
            </rdf:Description>
          </rdf:RDF>
        </annotation>
            </species>
      <species id="bigg_accoa_i" initialConcentration="1" charge="-4" name="acetyl-CoA(4-)" metaid="_5de860a5_02fd_49d9_b5f5_dc09ae847419" sboTerm="SBO:0000247" compartment="i">
        <notes>
          <body xmlns="http://www.w3.org/1999/xhtml">
                <p>BIGG: accoa</p>
                    <p>BIOPATH: Acetyl-CoA</p>
                    <p>BRENDA: BG36329</p>
                    <p>CHARGE: -4</p>
                    <p>CHEBI: 15351, 40470, 22192, 13712, 2408, 57288</p>
                    <p>FORMULA: C23H34N7O17P3S</p>
                    <p>HMDB: HMDB01206</p>
                    <p>INCHI: InChI=1S/C23H38N7O17P3S/c1-12(31)51-7-6-25-14(32)4-5-26-21(35)18(34)23(2,3)9-44-50(41,42)47-49(39,40)43-8-13-17(46-48(36,37)38)16(33)22(45-13)30-11-29-15-19(24)27-10-28-20(15)30/h10-11,13,16-18,22,33-34H,4-9H2,1-3H3,(H,25,32)(H,26,35)(H,39,40)(H,41,42)(H2,24,27,28)(H2,36,37,38)/p-4/t13-,16-,17-,18+,22-/m1/s1</p>
                    <p>KEGG: C00024</p>
                    <p>LIPIDMAPS: LMFA07050000, LMFA07050029</p>
                    <p>METACYC: ACETYL-COA</p>
                    <p>MXNREF: MNXM21</p>
                    <p>REACTOME: 76183, 113559, 727753, 353123, 113560</p>
                    <p>SEED: cpd00022</p>
                    <p>SMILES: CC(=O)SCCNC(=O)CCNC(=O)[C@H](O)C(C)(C)COP([O-])(=O)OP([O-])(=O)OC[C@H]1O[C@H]([C@H](O)[C@@H]1OP([O-])([O-])=O)N1C=NC2=C(N)N=CN=C12</p>
                    <p>UPA: UPC00024</p>
                    </body>
          
        </notes>
        <annotation>
          <rdf:RDF xmlns:rdf="http://www.w3.org/1999/02/22-rdf-syntax-ns#" xmlns:bqmodel="http://biomodels.net/model-qualifiers/" xmlns:bqbiol="http://biomodels.net/biology-qualifiers/">
            <rdf:Description rdf:about="#_5de860a5_02fd_49d9_b5f5_dc09ae847419">
              <bqbiol:is>
                <rdf:Bag>
                  <rdf:li rdf:resource="urn:miriam:chebi:CHEBI%3A15351"/>
                  <rdf:li rdf:resource="urn:miriam:chebi:CHEBI%3A57288"/>
                </rdf:Bag>
              </bqbiol:is>
            </rdf:Description>
          </rdf:RDF>
        </annotation>
            </species>
      <species id="bigg_coa_i" initialConcentration="1" charge="-4" name="CoA" metaid="_cbe7ef99_dd0e_4510_b10c_2911a91ab5b2" sboTerm="SBO:0000247" compartment="i">
        <notes>
          <body xmlns="http://www.w3.org/1999/xhtml">
                <p>BIGG: coa</p>
                    <p>BIOPATH: CoA-SH</p>
                    <p>BRENDA: BG11741</p>
                    <p>CHARGE: -4</p>
                    <p>CHEBI: 15346, 41631, 3771, 741566, 23355, 13295, 13294, 41597, 13298, 57287</p>
                    <p>FORMULA: C21H32N7O16P3S</p>
                    <p>HMDB: HMDB01423</p>
                    <p>INCHI: InChI=1S/C21H36N7O16P3S/c1-21(2,16(31)19(32)24-4-3-12(29)23-5-6-48)8-41-47(38,39)44-46(36,37)40-7-11-15(43-45(33,34)35)14(30)20(42-11)28-10-27-13-17(22)25-9-26-18(13)28/h9-11,14-16,20,30-31,48H,3-8H2,1-2H3,(H,23,29)(H,24,32)(H,36,37)(H,38,39)(H2,22,25,26)(H2,33,34,35)/p-4/t11-,14-,15-,16+,20-/m1/s1</p>
                    <p>KEGG: C00010</p>
                    <p>METACYC: CO-A</p>
                    <p>MXNREF: MNXM12</p>
                    <p>REACTOME: 76194, 193514, 29374, 162743, 2485002</p>
                    <p>SEED: cpd00010</p>
                    <p>SMILES: CC(C)(COP([O-])(=O)OP([O-])(=O)OC[C@H]1O[C@H]([C@H](O)[C@@H]1OP([O-])([O-])=O)N1C=NC2=C(N)N=CN=C12)[C@@H](O)C(=O)NCCC(=O)NCCS</p>
                    <p>UPA: UPC00010</p>
                    </body>
          
        </notes>
        <annotation>
          <rdf:RDF xmlns:rdf="http://www.w3.org/1999/02/22-rdf-syntax-ns#" xmlns:bqmodel="http://biomodels.net/model-qualifiers/" xmlns:bqbiol="http://biomodels.net/biology-qualifiers/">
            <rdf:Description rdf:about="#_cbe7ef99_dd0e_4510_b10c_2911a91ab5b2">
              <bqbiol:is>
                <rdf:Bag>
                  <rdf:li rdf:resource="urn:miriam:chebi:CHEBI%3A15346"/>
                  <rdf:li rdf:resource="urn:miriam:chebi:CHEBI%3A57287"/>
                </rdf:Bag>
              </bqbiol:is>
            </rdf:Description>
          </rdf:RDF>
        </annotation>
            </species>
      <species id="bigg_ac_i" initialConcentration="1" charge="-1" name="acetate" metaid="_6c26ffaa_3497_4eba_a801_8870d8f822f2" sboTerm="SBO:0000247" compartment="i">
        <notes>
          <body xmlns="http://www.w3.org/1999/xhtml">
                <p>BIGG: ac</p>
                    <p>BIOPATH: Acetate</p>
                    <p>BRENDA: BG15447</p>
                    <p>CHARGE: -1</p>
                    <p>CHEBI: 15366, 22169, 2387, 40486, 30089, 40480, 22165, 13704, 32029, 32138, 32954, 3310, 59199, 62947, 62964, 62984, 63045, 63078, 63879</p>
                    <p>FORMULA: C2H3O2</p>
                    <p>HMDB: HMDB00042</p>
                    <p>INCHI: InChI=1S/C2H4O2/c1-2(3)4/h1H3,(H,3,4)/p-1</p>
                    <p>KEGG: C00033, D00010</p>
                    <p>LIPIDMAPS: LMFA01010000, LMFA01010002</p>
                    <p>METACYC: ACET</p>
                    <p>MXNREF: MNXM26</p>
                    <p>REACTOME: 1524044, 29416, 113539, 390305, 2022890</p>
                    <p>SEED: cpd00029</p>
                    <p>SMILES: CC([O-])=O</p>
                    <p>UPA: UPC00033</p>
                    </body>
          
        </notes>
        <annotation>
          <rdf:RDF xmlns:rdf="http://www.w3.org/1999/02/22-rdf-syntax-ns#" xmlns:bqmodel="http://biomodels.net/model-qualifiers/" xmlns:bqbiol="http://biomodels.net/biology-qualifiers/">
            <rdf:Description rdf:about="#_6c26ffaa_3497_4eba_a801_8870d8f822f2">
              <bqbiol:is>
                <rdf:Bag>
                  <rdf:li rdf:resource="urn:miriam:chebi:CHEBI%3A15366"/>
                  <rdf:li rdf:resource="urn:miriam:chebi:CHEBI%3A30089"/>
                  <rdf:li rdf:resource="urn:miriam:chebi:CHEBI%3A32029"/>
                  <rdf:li rdf:resource="urn:miriam:chebi:CHEBI%3A32138"/>
                  <rdf:li rdf:resource="urn:miriam:chebi:CHEBI%3A32954"/>
                  <rdf:li rdf:resource="urn:miriam:chebi:CHEBI%3A3310"/>
                  <rdf:li rdf:resource="urn:miriam:chebi:CHEBI%3A59199"/>
                  <rdf:li rdf:resource="urn:miriam:chebi:CHEBI%3A62947"/>
                  <rdf:li rdf:resource="urn:miriam:chebi:CHEBI%3A62964"/>
                  <rdf:li rdf:resource="urn:miriam:chebi:CHEBI%3A62984"/>
                  <rdf:li rdf:resource="urn:miriam:chebi:CHEBI%3A63045"/>
                  <rdf:li rdf:resource="urn:miriam:chebi:CHEBI%3A63078"/>
                  <rdf:li rdf:resource="urn:miriam:chebi:CHEBI%3A63879"/>
                </rdf:Bag>
              </bqbiol:is>
            </rdf:Description>
          </rdf:RDF>
        </annotation>
            </species>
      <species id="DVU0748_i" initialConcentration="1" name="Acetyl-CoA synthetase" metaid="_db4fc1bf_a8be_498d_be73_f9f232941c1c" boundaryCondition="true" sboTerm="SBO:0000252" compartment="i">
        <annotation>
          <rdf:RDF xmlns:rdf="http://www.w3.org/1999/02/22-rdf-syntax-ns#" xmlns:bqmodel="http://biomodels.net/model-qualifiers/" xmlns:bqbiol="http://biomodels.net/biology-qualifiers/">
            <rdf:Description rdf:about="#_db4fc1bf_a8be_498d_be73_f9f232941c1c">
              <bqbiol:isEncodedBy>
                <rdf:Bag>
                  <rdf:li rdf:resource="urn:miriam:kegg.genes:dvu%3ADVU0748"/>
                </rdf:Bag>
              </bqbiol:isEncodedBy>
              <bqbiol:is>
                <rdf:Bag>
                  <rdf:li rdf:resource="urn:miriam:uniprot:Q72E31"/>
                </rdf:Bag>
              </bqbiol:is>
            </rdf:Description>
          </rdf:RDF>
        </annotation>
            </species>
      <species id="DVU2250_i" initialConcentration="1" name="AMP-binding protein" metaid="_5b7c19ab_fc52_481b_9a9c_86cff80ed954" boundaryCondition="true" sboTerm="SBO:0000252" compartment="i">
        <annotation>
          <rdf:RDF xmlns:rdf="http://www.w3.org/1999/02/22-rdf-syntax-ns#" xmlns:bqmodel="http://biomodels.net/model-qualifiers/" xmlns:bqbiol="http://biomodels.net/biology-qualifiers/">
            <rdf:Description rdf:about="#_5b7c19ab_fc52_481b_9a9c_86cff80ed954">
              <bqbiol:isEncodedBy>
                <rdf:Bag>
                  <rdf:li rdf:resource="urn:miriam:kegg.genes:dvu%3ADVU2250"/>
                </rdf:Bag>
              </bqbiol:isEncodedBy>
              <bqbiol:is>
                <rdf:Bag>
                  <rdf:li rdf:resource="urn:miriam:uniprot:Q729U8"/>
                </rdf:Bag>
              </bqbiol:is>
            </rdf:Description>
          </rdf:RDF>
        </annotation>
            </species>
      <species id="DVU2969_i" initialConcentration="1" name="Acetyl-coenzyme A synthetase" metaid="_e0002863_186a_451e_88bc_390b038a9944" boundaryCondition="true" sboTerm="SBO:0000252" compartment="i">
        <annotation>
          <rdf:RDF xmlns:rdf="http://www.w3.org/1999/02/22-rdf-syntax-ns#" xmlns:bqmodel="http://biomodels.net/model-qualifiers/" xmlns:bqbiol="http://biomodels.net/biology-qualifiers/">
            <rdf:Description rdf:about="#_e0002863_186a_451e_88bc_390b038a9944">
              <bqbiol:isEncodedBy>
                <rdf:Bag>
                  <rdf:li rdf:resource="urn:miriam:kegg.genes:dvu%3ADVU2969"/>
                </rdf:Bag>
              </bqbiol:isEncodedBy>
              <bqbiol:is>
                <rdf:Bag>
                  <rdf:li rdf:resource="urn:miriam:uniprot:Q726Y7"/>
                </rdf:Bag>
              </bqbiol:is>
            </rdf:Description>
          </rdf:RDF>
        </annotation>
            </species>
      <species id="MNXM24_i" initialConcentration="1" name="AH2" metaid="_6f7f5d1d_a0d2_42fc_bd78_52893c031b71" sboTerm="SBO:0000247" compartment="i">
        <notes>
          <body xmlns="http://www.w3.org/1999/xhtml">
                <p>BIOPATH: ACCEPTOR_(reduced,unspecified)</p>
                    <p>BRENDA: BG94142, BL26772</p>
                    <p>CHEBI: 17499, 8785, 15018, 13233</p>
                    <p>FORMULA: RH2</p>
                    <p>INCHI:</p>
                    <p>KEGG: C00030</p>
                    <p>METACYC: Donor-H2</p>
                    <p>MXNREF: MNXM24</p>
                    <p>SEED: cpd11850</p>
                    <p>SMILES:</p>
                    <p>UPA: UPC00030</p>
                    </body>
          
        </notes>
        <annotation>
          <rdf:RDF xmlns:rdf="http://www.w3.org/1999/02/22-rdf-syntax-ns#" xmlns:bqmodel="http://biomodels.net/model-qualifiers/" xmlns:bqbiol="http://biomodels.net/biology-qualifiers/">
            <rdf:Description rdf:about="#_6f7f5d1d_a0d2_42fc_bd78_52893c031b71">
              <bqbiol:is>
                <rdf:Bag>
                  <rdf:li rdf:resource="urn:miriam:chebi:CHEBI%3A17499"/>
                </rdf:Bag>
              </bqbiol:is>
            </rdf:Description>
          </rdf:RDF>
        </annotation>
            </species>
      <species id="bigg_fum_i" initialConcentration="1" charge="-2" name="fumarate(2-)" metaid="_b4fec50f_0889_4461_b7fb_07e462a51255" sboTerm="SBO:0000247" compartment="i">
        <notes>
          <body xmlns="http://www.w3.org/1999/xhtml">
                <p>BIGG: fum</p>
                    <p>BIOPATH: Fumarate</p>
                    <p>BRENDA: BG19266</p>
                    <p>CHARGE: -2</p>
                    <p>CHEBI: 18012, 5190, 24124, 42743, 22958, 29806, 24122, 42511, 14284, 36180, 22957, 22956, 37154, 37155</p>
                    <p>FORMULA: C4H2O4</p>
                    <p>HMDB: HMDB00134</p>
                    <p>INCHI: InChI=1S/C4H4O4/c5-3(6)1-2-4(7)8/h1-2H,(H,5,6)(H,7,8)/p-2/b2-1+</p>
                    <p>KEGG: C00122, D02308</p>
                    <p>METACYC: FUM</p>
                    <p>MXNREF: MNXM93</p>
                    <p>REACTOME: 113588, 29586</p>
                    <p>SEED: cpd00106</p>
                    <p>SMILES: [O-]C(=O)\C=C\C([O-])=O</p>
                    <p>UPA: UPC00122</p>
                    </body>
          
        </notes>
        <annotation>
          <rdf:RDF xmlns:rdf="http://www.w3.org/1999/02/22-rdf-syntax-ns#" xmlns:bqmodel="http://biomodels.net/model-qualifiers/" xmlns:bqbiol="http://biomodels.net/biology-qualifiers/">
            <rdf:Description rdf:about="#_b4fec50f_0889_4461_b7fb_07e462a51255">
              <bqbiol:is>
                <rdf:Bag>
                  <rdf:li rdf:resource="urn:miriam:chebi:CHEBI%3A18012"/>
                  <rdf:li rdf:resource="urn:miriam:chebi:CHEBI%3A22958"/>
                  <rdf:li rdf:resource="urn:miriam:chebi:CHEBI%3A29806"/>
                  <rdf:li rdf:resource="urn:miriam:chebi:CHEBI%3A36180"/>
                  <rdf:li rdf:resource="urn:miriam:chebi:CHEBI%3A37154"/>
                  <rdf:li rdf:resource="urn:miriam:chebi:CHEBI%3A37155"/>
                </rdf:Bag>
              </bqbiol:is>
            </rdf:Description>
          </rdf:RDF>
        </annotation>
            </species>
      <species id="bigg_succ_i" initialConcentration="1" charge="-2" name="succinate(2-)" metaid="_8c5b71a2_a43c_4110_9f4d_b735744ce86d" sboTerm="SBO:0000247" compartment="i">
        <notes>
          <body xmlns="http://www.w3.org/1999/xhtml">
                <p>BIGG: succ</p>
                    <p>BIOPATH: Succinate</p>
                    <p>BRENDA: BG19270</p>
                    <p>CHARGE: -2</p>
                    <p>CHEBI: 15741, 22943, 26807, 9304, 45639, 30031, 22941, 15125, 26803, 30779</p>
                    <p>FORMULA: C4H4O4</p>
                    <p>HMDB: HMDB00254</p>
                    <p>INCHI: InChI=1S/C4H6O4/c5-3(6)1-2-4(7)8/h1-2H2,(H,5,6)(H,7,8)/p-2</p>
                    <p>KEGG: C00042</p>
                    <p>LIPIDMAPS: LMFA01170043</p>
                    <p>METACYC: SUC</p>
                    <p>MXNREF: MNXM25</p>
                    <p>REACTOME: 113536, 433123, 29434, 159939, 389583, 1650769</p>
                    <p>SEED: cpd00036</p>
                    <p>SMILES: [O-]C(=O)CCC([O-])=O</p>
                    <p>UPA: UPC00042</p>
                    </body>
          
        </notes>
        <annotation>
          <rdf:RDF xmlns:rdf="http://www.w3.org/1999/02/22-rdf-syntax-ns#" xmlns:bqmodel="http://biomodels.net/model-qualifiers/" xmlns:bqbiol="http://biomodels.net/biology-qualifiers/">
            <rdf:Description rdf:about="#_8c5b71a2_a43c_4110_9f4d_b735744ce86d">
              <bqbiol:is>
                <rdf:Bag>
                  <rdf:li rdf:resource="urn:miriam:chebi:CHEBI%3A15741"/>
                  <rdf:li rdf:resource="urn:miriam:chebi:CHEBI%3A30031"/>
                  <rdf:li rdf:resource="urn:miriam:chebi:CHEBI%3A30779"/>
                </rdf:Bag>
              </bqbiol:is>
            </rdf:Description>
          </rdf:RDF>
        </annotation>
            </species>
      <species id="MNXM90227_i" initialConcentration="1" name="an oxidized electron acceptor" metaid="_dfabab28_6a84_4f84_8773_785d3986f029" sboTerm="SBO:0000247" compartment="i">
        <notes>
          <body xmlns="http://www.w3.org/1999/xhtml">
                <p>BIOPATH: ACCEPTOR_(unspecified)</p>
                    <p>BRENDA: BG94222, BL30415</p>
                    <p>FORMULA:</p>
                    <p>INCHI:</p>
                    <p>KEGG: C00028, C19645</p>
                    <p>METACYC: Acceptor</p>
                    <p>MXNREF: MNXM90227</p>
                    <p>SEED: cpd12040</p>
                    <p>SMILES:</p>
                    <p>UPA: UPC00028</p>
                    </body>
          
        </notes>
      </species>
      <species id="DVU2674_i" initialConcentration="1" name="Succinate dehydrogenase and fumarate reductase iron-sulfur protein" metaid="_25f68b9b_b36b_41ed_9222_6f0479c1eac5" boundaryCondition="true" sboTerm="SBO:0000252" compartment="i">
        <annotation>
          <rdf:RDF xmlns:rdf="http://www.w3.org/1999/02/22-rdf-syntax-ns#" xmlns:bqmodel="http://biomodels.net/model-qualifiers/" xmlns:bqbiol="http://biomodels.net/biology-qualifiers/">
            <rdf:Description rdf:about="#_25f68b9b_b36b_41ed_9222_6f0479c1eac5">
              <bqbiol:isEncodedBy>
                <rdf:Bag>
                  <rdf:li rdf:resource="urn:miriam:kegg.genes:dvu%3ADVU2674"/>
                </rdf:Bag>
              </bqbiol:isEncodedBy>
              <bqbiol:is>
                <rdf:Bag>
                  <rdf:li rdf:resource="urn:miriam:uniprot:Q728C9"/>
                </rdf:Bag>
              </bqbiol:is>
            </rdf:Description>
          </rdf:RDF>
        </annotation>
            </species>
      <species id="DVU3261_i" initialConcentration="1" name="Fumarate reductase, cytochrome b subunit" metaid="_d4e66914_8c57_47aa_9ce6_035896bc0d68" boundaryCondition="true" sboTerm="SBO:0000252" compartment="i">
        <annotation>
          <rdf:RDF xmlns:rdf="http://www.w3.org/1999/02/22-rdf-syntax-ns#" xmlns:bqmodel="http://biomodels.net/model-qualifiers/" xmlns:bqbiol="http://biomodels.net/biology-qualifiers/">
            <rdf:Description rdf:about="#_d4e66914_8c57_47aa_9ce6_035896bc0d68">
              <bqbiol:isEncodedBy>
                <rdf:Bag>
                  <rdf:li rdf:resource="urn:miriam:kegg.genes:dvu%3ADVU3261"/>
                </rdf:Bag>
              </bqbiol:isEncodedBy>
              <bqbiol:is>
                <rdf:Bag>
                  <rdf:li rdf:resource="urn:miriam:uniprot:Q726D0"/>
                </rdf:Bag>
              </bqbiol:is>
            </rdf:Description>
          </rdf:RDF>
        </annotation>
            </species>
      <species id="DVU3262_i" initialConcentration="1" name="Fumarate reductase, flavoprotein subunit" metaid="_074dda1f_a940_4324_9aeb_41507d4fd583" boundaryCondition="true" sboTerm="SBO:0000252" compartment="i">
        <annotation>
          <rdf:RDF xmlns:rdf="http://www.w3.org/1999/02/22-rdf-syntax-ns#" xmlns:bqmodel="http://biomodels.net/model-qualifiers/" xmlns:bqbiol="http://biomodels.net/biology-qualifiers/">
            <rdf:Description rdf:about="#_074dda1f_a940_4324_9aeb_41507d4fd583">
              <bqbiol:isEncodedBy>
                <rdf:Bag>
                  <rdf:li rdf:resource="urn:miriam:kegg.genes:dvu%3ADVU3262"/>
                </rdf:Bag>
              </bqbiol:isEncodedBy>
              <bqbiol:is>
                <rdf:Bag>
                  <rdf:li rdf:resource="urn:miriam:uniprot:Q726C9"/>
                </rdf:Bag>
              </bqbiol:is>
            </rdf:Description>
          </rdf:RDF>
        </annotation>
            </species>
      <species id="DVU3263_i" initialConcentration="1" name="Fumarate reductase, iron-sulfur protein" metaid="_645f0de8_988d_4fc0_a135_e48229e09b0a" boundaryCondition="true" sboTerm="SBO:0000252" compartment="i">
        <annotation>
          <rdf:RDF xmlns:rdf="http://www.w3.org/1999/02/22-rdf-syntax-ns#" xmlns:bqmodel="http://biomodels.net/model-qualifiers/" xmlns:bqbiol="http://biomodels.net/biology-qualifiers/">
            <rdf:Description rdf:about="#_645f0de8_988d_4fc0_a135_e48229e09b0a">
              <bqbiol:isEncodedBy>
                <rdf:Bag>
                  <rdf:li rdf:resource="urn:miriam:kegg.genes:dvu%3ADVU3263"/>
                </rdf:Bag>
              </bqbiol:isEncodedBy>
              <bqbiol:is>
                <rdf:Bag>
                  <rdf:li rdf:resource="urn:miriam:uniprot:Q726C8"/>
                </rdf:Bag>
              </bqbiol:is>
            </rdf:Description>
          </rdf:RDF>
        </annotation>
            </species>
      <species id="bigg_co2_i" initialConcentration="1" charge="0" name="CO(2)" metaid="_adbf87de_c18b_4611_b021_60e0bed4d8fe" sboTerm="SBO:0000247" compartment="i">
        <notes>
          <body xmlns="http://www.w3.org/1999/xhtml">
                <p>BIGG: co2</p>
                    <p>BIOPATH: Carbon_dioxide</p>
                    <p>BRENDA: BG28651</p>
                    <p>CHARGE: 0</p>
                    <p>CHEBI: 16526, 48829, 3283, 13283, 13284, 13285, 13282, 23011</p>
                    <p>FORMULA: CO2</p>
                    <p>HMDB: HMDB01967</p>
                    <p>INCHI: InChI=1S/CO2/c2-1-3</p>
                    <p>KEGG: C00011, D00004</p>
                    <p>METACYC: CARBON-DIOXIDE</p>
                    <p>MXNREF: MNXM13</p>
                    <p>REACTOME: 29376, 1237009, 389536, 113528, 159942, 159751, 189480</p>
                    <p>SEED: cpd00011</p>
                    <p>SMILES: O=C=O</p>
                    <p>UPA: UPC00011</p>
                    </body>
          
        </notes>
        <annotation>
          <rdf:RDF xmlns:rdf="http://www.w3.org/1999/02/22-rdf-syntax-ns#" xmlns:bqmodel="http://biomodels.net/model-qualifiers/" xmlns:bqbiol="http://biomodels.net/biology-qualifiers/">
            <rdf:Description rdf:about="#_adbf87de_c18b_4611_b021_60e0bed4d8fe">
              <bqbiol:is>
                <rdf:Bag>
                  <rdf:li rdf:resource="urn:miriam:chebi:CHEBI%3A16526"/>
                </rdf:Bag>
              </bqbiol:is>
            </rdf:Description>
          </rdf:RDF>
        </annotation>
            </species>
      <species id="bigg_succoa_i" initialConcentration="1" charge="-5" name="succinyl-CoA(5-)" metaid="_18149021_8367_45e0_987f_815fa48c2b4b" sboTerm="SBO:0000247" compartment="i">
        <notes>
          <body xmlns="http://www.w3.org/1999/xhtml">
                <p>BIGG: succoa</p>
                    <p>BIOPATH: Succinyl-CoA</p>
                    <p>BRENDA: BG55439</p>
                    <p>CHARGE: -5</p>
                    <p>CHEBI: 15380, 15127, 26811, 9310, 45541, 10746, 57292</p>
                    <p>FORMULA: C25H35N7O19P3S</p>
                    <p>HMDB: HMDB01022</p>
                    <p>INCHI: InChI=1S/C25H40N7O19P3S/c1-25(2,20(38)23(39)28-6-5-14(33)27-7-8-55-16(36)4-3-15(34)35)10-48-54(45,46)51-53(43,44)47-9-13-19(50-52(40,41)42)18(37)24(49-13)32-12-31-17-21(26)29-11-30-22(17)32/h11-13,18-20,24,37-38H,3-10H2,1-2H3,(H,27,33)(H,28,39)(H,34,35)(H,43,44)(H,45,46)(H2,26,29,30)(H2,40,41,42)/p-5/t13-,18-,19-,20+,24-/m1/s1</p>
                    <p>KEGG: C00091</p>
                    <p>MXNREF: MNXM92</p>
                    <p>REACTOME: 70958</p>
                    <p>SEED: cpd00078</p>
                    <p>SMILES: CC(C)(COP([O-])(=O)OP([O-])(=O)OC[C@H]1O[C@H]([C@H](O)[C@@H]1OP([O-])([O-])=O)N1C=NC2=C(N)N=CN=C12)[C@@H](O)C(=O)NCCC(=O)NCCSC(=O)CCC([O-])=O</p>
                    <p>UPA: UPC00091</p>
                    </body>
          
        </notes>
        <annotation>
          <rdf:RDF xmlns:rdf="http://www.w3.org/1999/02/22-rdf-syntax-ns#" xmlns:bqmodel="http://biomodels.net/model-qualifiers/" xmlns:bqbiol="http://biomodels.net/biology-qualifiers/">
            <rdf:Description rdf:about="#_18149021_8367_45e0_987f_815fa48c2b4b">
              <bqbiol:is>
                <rdf:Bag>
                  <rdf:li rdf:resource="urn:miriam:chebi:CHEBI%3A15380"/>
                  <rdf:li rdf:resource="urn:miriam:chebi:CHEBI%3A57292"/>
                </rdf:Bag>
              </bqbiol:is>
            </rdf:Description>
          </rdf:RDF>
        </annotation>
            </species>
      <species id="bigg_akg_i" initialConcentration="1" charge="-2" name="2-oxoglutarate" metaid="_ede0f875_20b7_4de7_ba49_7eb0e617e5ae" sboTerm="SBO:0000247" compartment="i">
        <notes>
          <body xmlns="http://www.w3.org/1999/xhtml">
                <p>BIGG: akg</p>
                    <p>BIOPATH: 2-Oxoglutarate</p>
                    <p>BRENDA: BG21003</p>
                    <p>CHARGE: -2</p>
                    <p>CHEBI: 16810, 19748, 11638, 30915, 19749, 40661, 1253, 30916</p>
                    <p>FORMULA: C5H4O5</p>
                    <p>HMDB: HMDB00208, HMDB02812</p>
                    <p>INCHI: InChI=1S/C5H6O5/c6-3(5(9)10)1-2-4(7)8/h1-2H2,(H,7,8)(H,9,10)/p-2</p>
                    <p>KEGG: C00026</p>
                    <p>METACYC: 2-KETOGLUTARATE</p>
                    <p>MXNREF: MNXM20</p>
                    <p>REACTOME: 29406, 561075, 389537, 113594, 113671, 1650779</p>
                    <p>SEED: cpd00024</p>
                    <p>SMILES: [O-]C(=O)CCC(=O)C([O-])=O</p>
                    <p>UPA: UPC00026</p>
                    </body>
          
        </notes>
        <annotation>
          <rdf:RDF xmlns:rdf="http://www.w3.org/1999/02/22-rdf-syntax-ns#" xmlns:bqmodel="http://biomodels.net/model-qualifiers/" xmlns:bqbiol="http://biomodels.net/biology-qualifiers/">
            <rdf:Description rdf:about="#_ede0f875_20b7_4de7_ba49_7eb0e617e5ae">
              <bqbiol:is>
                <rdf:Bag>
                  <rdf:li rdf:resource="urn:miriam:chebi:CHEBI%3A16810"/>
                  <rdf:li rdf:resource="urn:miriam:chebi:CHEBI%3A30915"/>
                  <rdf:li rdf:resource="urn:miriam:chebi:CHEBI%3A30916"/>
                </rdf:Bag>
              </bqbiol:is>
            </rdf:Description>
          </rdf:RDF>
        </annotation>
            </species>
      <species id="DVU1569_i" initialConcentration="1" name="Pyruvate ferredoxin oxidoreductase, alpha subunit" metaid="_2b5854de_a770_4c39_baf8_e651ce5d6060" boundaryCondition="true" sboTerm="SBO:0000252" compartment="i">
        <annotation>
          <rdf:RDF xmlns:rdf="http://www.w3.org/1999/02/22-rdf-syntax-ns#" xmlns:bqmodel="http://biomodels.net/model-qualifiers/" xmlns:bqbiol="http://biomodels.net/biology-qualifiers/">
            <rdf:Description rdf:about="#_2b5854de_a770_4c39_baf8_e651ce5d6060">
              <bqbiol:isEncodedBy>
                <rdf:Bag>
                  <rdf:li rdf:resource="urn:miriam:kegg.genes:dvu%3ADVU1569"/>
                </rdf:Bag>
              </bqbiol:isEncodedBy>
              <bqbiol:is>
                <rdf:Bag>
                  <rdf:li rdf:resource="urn:miriam:uniprot:Q72BR5"/>
                </rdf:Bag>
              </bqbiol:is>
            </rdf:Description>
          </rdf:RDF>
        </annotation>
            </species>
      <species id="DVU1570_i" initialConcentration="1" name="Pyruvate ferredoxin oxidoreductase, beta subunit" metaid="_c9181937_a4b1_47d7_8f50_adec0fb618d7" boundaryCondition="true" sboTerm="SBO:0000252" compartment="i">
        <annotation>
          <rdf:RDF xmlns:rdf="http://www.w3.org/1999/02/22-rdf-syntax-ns#" xmlns:bqmodel="http://biomodels.net/model-qualifiers/" xmlns:bqbiol="http://biomodels.net/biology-qualifiers/">
            <rdf:Description rdf:about="#_c9181937_a4b1_47d7_8f50_adec0fb618d7">
              <bqbiol:isEncodedBy>
                <rdf:Bag>
                  <rdf:li rdf:resource="urn:miriam:kegg.genes:dvu%3ADVU1570"/>
                </rdf:Bag>
              </bqbiol:isEncodedBy>
              <bqbiol:is>
                <rdf:Bag>
                  <rdf:li rdf:resource="urn:miriam:uniprot:Q72BR4"/>
                </rdf:Bag>
              </bqbiol:is>
            </rdf:Description>
          </rdf:RDF>
        </annotation>
            </species>
      <species id="DVU1944_i" initialConcentration="1" name="Pyruvate ferredoxin oxidoreductase, iron-sulfur binding subunit, putative" metaid="_ec19252a_dfc0_46fc_ad87_072d150d3763" boundaryCondition="true" sboTerm="SBO:0000252" compartment="i">
        <annotation>
          <rdf:RDF xmlns:rdf="http://www.w3.org/1999/02/22-rdf-syntax-ns#" xmlns:bqmodel="http://biomodels.net/model-qualifiers/" xmlns:bqbiol="http://biomodels.net/biology-qualifiers/">
            <rdf:Description rdf:about="#_ec19252a_dfc0_46fc_ad87_072d150d3763">
              <bqbiol:isEncodedBy>
                <rdf:Bag>
                  <rdf:li rdf:resource="urn:miriam:kegg.genes:dvu%3ADVU1944"/>
                </rdf:Bag>
              </bqbiol:isEncodedBy>
              <bqbiol:is>
                <rdf:Bag>
                  <rdf:li rdf:resource="urn:miriam:uniprot:Q72AP8"/>
                </rdf:Bag>
              </bqbiol:is>
            </rdf:Description>
          </rdf:RDF>
        </annotation>
            </species>
      <species id="DVU1945_i" initialConcentration="1" name="Pyruvate ferredoxin oxidoreductase, alpha subunit, putative" metaid="_82df2f87_0077_4bcb_b538_d0ff5048c738" boundaryCondition="true" sboTerm="SBO:0000252" compartment="i">
        <annotation>
          <rdf:RDF xmlns:rdf="http://www.w3.org/1999/02/22-rdf-syntax-ns#" xmlns:bqmodel="http://biomodels.net/model-qualifiers/" xmlns:bqbiol="http://biomodels.net/biology-qualifiers/">
            <rdf:Description rdf:about="#_82df2f87_0077_4bcb_b538_d0ff5048c738">
              <bqbiol:isEncodedBy>
                <rdf:Bag>
                  <rdf:li rdf:resource="urn:miriam:kegg.genes:dvu%3ADVU1945"/>
                </rdf:Bag>
              </bqbiol:isEncodedBy>
              <bqbiol:is>
                <rdf:Bag>
                  <rdf:li rdf:resource="urn:miriam:uniprot:Q72AP7"/>
                </rdf:Bag>
              </bqbiol:is>
            </rdf:Description>
          </rdf:RDF>
        </annotation>
            </species>
      <species id="DVU1946_i" initialConcentration="1" name="Pyruvate ferredoxin oxidoreductase, beta subunit, putative" metaid="_c282b6b9_5f17_4a7b_9045_ff9ab40e225d" boundaryCondition="true" sboTerm="SBO:0000252" compartment="i">
        <annotation>
          <rdf:RDF xmlns:rdf="http://www.w3.org/1999/02/22-rdf-syntax-ns#" xmlns:bqmodel="http://biomodels.net/model-qualifiers/" xmlns:bqbiol="http://biomodels.net/biology-qualifiers/">
            <rdf:Description rdf:about="#_c282b6b9_5f17_4a7b_9045_ff9ab40e225d">
              <bqbiol:isEncodedBy>
                <rdf:Bag>
                  <rdf:li rdf:resource="urn:miriam:kegg.genes:dvu%3ADVU1946"/>
                </rdf:Bag>
              </bqbiol:isEncodedBy>
              <bqbiol:is>
                <rdf:Bag>
                  <rdf:li rdf:resource="urn:miriam:uniprot:Q72AP6"/>
                </rdf:Bag>
              </bqbiol:is>
            </rdf:Description>
          </rdf:RDF>
        </annotation>
            </species>
      <species id="DVU1947_i" initialConcentration="1" name="Pyruvate ferredoxin oxidoreductase, gamma subunit, putative" metaid="_f0805459_d66a_4a92_9623_89e1ba8776ab" boundaryCondition="true" sboTerm="SBO:0000252" compartment="i">
        <annotation>
          <rdf:RDF xmlns:rdf="http://www.w3.org/1999/02/22-rdf-syntax-ns#" xmlns:bqmodel="http://biomodels.net/model-qualifiers/" xmlns:bqbiol="http://biomodels.net/biology-qualifiers/">
            <rdf:Description rdf:about="#_f0805459_d66a_4a92_9623_89e1ba8776ab">
              <bqbiol:isEncodedBy>
                <rdf:Bag>
                  <rdf:li rdf:resource="urn:miriam:kegg.genes:dvu%3ADVU1947"/>
                </rdf:Bag>
              </bqbiol:isEncodedBy>
              <bqbiol:is>
                <rdf:Bag>
                  <rdf:li rdf:resource="urn:miriam:uniprot:Q72AP5"/>
                </rdf:Bag>
              </bqbiol:is>
            </rdf:Description>
          </rdf:RDF>
        </annotation>
            </species>
      <species id="DVU3347_i" initialConcentration="1" name="Pyruvate ferredoxin/flavodoxin oxidoreductase family protein" metaid="_08af4532_7243_4707_85cb_14a1c90e4068" boundaryCondition="true" sboTerm="SBO:0000252" compartment="i">
        <annotation>
          <rdf:RDF xmlns:rdf="http://www.w3.org/1999/02/22-rdf-syntax-ns#" xmlns:bqmodel="http://biomodels.net/model-qualifiers/" xmlns:bqbiol="http://biomodels.net/biology-qualifiers/">
            <rdf:Description rdf:about="#_08af4532_7243_4707_85cb_14a1c90e4068">
              <bqbiol:isEncodedBy>
                <rdf:Bag>
                  <rdf:li rdf:resource="urn:miriam:kegg.genes:dvu%3ADVU3347"/>
                </rdf:Bag>
              </bqbiol:isEncodedBy>
              <bqbiol:is>
                <rdf:Bag>
                  <rdf:li rdf:resource="urn:miriam:uniprot:Q725S7"/>
                </rdf:Bag>
              </bqbiol:is>
            </rdf:Description>
          </rdf:RDF>
        </annotation>
            </species>
      <species id="DVU3348_i" initialConcentration="1" name="dvu:DVU3348" metaid="_d2b48338_dcb8_4cf2_80f8_3e1f4a6369c7" boundaryCondition="true" sboTerm="SBO:0000252" compartment="i">
        <annotation>
          <rdf:RDF xmlns:rdf="http://www.w3.org/1999/02/22-rdf-syntax-ns#" xmlns:bqmodel="http://biomodels.net/model-qualifiers/" xmlns:bqbiol="http://biomodels.net/biology-qualifiers/">
            <rdf:Description rdf:about="#_d2b48338_dcb8_4cf2_80f8_3e1f4a6369c7">
              <bqbiol:isEncodedBy>
                <rdf:Bag>
                  <rdf:li rdf:resource="urn:miriam:kegg.genes:dvu%3ADVU3348"/>
                </rdf:Bag>
              </bqbiol:isEncodedBy>
            </rdf:Description>
          </rdf:RDF>
        </annotation>
            </species>
      <species id="DVU3349_i" initialConcentration="1" name="Pyruvate flavodoxin/ferredoxin oxidoreductase, thiamine diP-binding domain protein" metaid="_9d56d3a9_6ec2_4138_8e46_50af72b62157" boundaryCondition="true" sboTerm="SBO:0000252" compartment="i">
        <annotation>
          <rdf:RDF xmlns:rdf="http://www.w3.org/1999/02/22-rdf-syntax-ns#" xmlns:bqmodel="http://biomodels.net/model-qualifiers/" xmlns:bqbiol="http://biomodels.net/biology-qualifiers/">
            <rdf:Description rdf:about="#_9d56d3a9_6ec2_4138_8e46_50af72b62157">
              <bqbiol:isEncodedBy>
                <rdf:Bag>
                  <rdf:li rdf:resource="urn:miriam:kegg.genes:dvu%3ADVU3349"/>
                </rdf:Bag>
              </bqbiol:isEncodedBy>
              <bqbiol:is>
                <rdf:Bag>
                  <rdf:li rdf:resource="urn:miriam:uniprot:Q725S5"/>
                </rdf:Bag>
              </bqbiol:is>
            </rdf:Description>
          </rdf:RDF>
        </annotation>
            </species>
      <species id="DVU3350_i" initialConcentration="1" name="Iron-sulfur cluster-binding protein" metaid="_0528a49a_4189_400d_ad59_2880792b57d7" boundaryCondition="true" sboTerm="SBO:0000252" compartment="i">
        <annotation>
          <rdf:RDF xmlns:rdf="http://www.w3.org/1999/02/22-rdf-syntax-ns#" xmlns:bqmodel="http://biomodels.net/model-qualifiers/" xmlns:bqbiol="http://biomodels.net/biology-qualifiers/">
            <rdf:Description rdf:about="#_0528a49a_4189_400d_ad59_2880792b57d7">
              <bqbiol:isEncodedBy>
                <rdf:Bag>
                  <rdf:li rdf:resource="urn:miriam:kegg.genes:dvu%3ADVU3350"/>
                </rdf:Bag>
              </bqbiol:isEncodedBy>
              <bqbiol:is>
                <rdf:Bag>
                  <rdf:li rdf:resource="urn:miriam:uniprot:Q725S4"/>
                </rdf:Bag>
              </bqbiol:is>
            </rdf:Description>
          </rdf:RDF>
        </annotation>
            </species>
      <species id="DVU2137_i" initialConcentration="1" name="Succinyl-CoA ligase [ADP-forming] subunit alpha" metaid="_03cf41a9_dbd3_4ce4_9d37_79cff0b5f3cd" boundaryCondition="true" sboTerm="SBO:0000252" compartment="i">
        <annotation>
          <rdf:RDF xmlns:rdf="http://www.w3.org/1999/02/22-rdf-syntax-ns#" xmlns:bqmodel="http://biomodels.net/model-qualifiers/" xmlns:bqbiol="http://biomodels.net/biology-qualifiers/">
            <rdf:Description rdf:about="#_03cf41a9_dbd3_4ce4_9d37_79cff0b5f3cd">
              <bqbiol:isEncodedBy>
                <rdf:Bag>
                  <rdf:li rdf:resource="urn:miriam:kegg.genes:dvu%3ADVU2137"/>
                </rdf:Bag>
              </bqbiol:isEncodedBy>
              <bqbiol:is>
                <rdf:Bag>
                  <rdf:li rdf:resource="urn:miriam:uniprot:Q72A60"/>
                </rdf:Bag>
              </bqbiol:is>
            </rdf:Description>
          </rdf:RDF>
        </annotation>
            </species>
      <species id="MNXM1289_i" initialConcentration="1" charge="-3" name="oxalatosuccinate(3-)" metaid="_58d43368_3b72_4ae1_9451_37c4e2e4851a" sboTerm="SBO:0000247" compartment="i">
        <notes>
          <body xmlns="http://www.w3.org/1999/xhtml">
                <p>BIOPATH: Oxalosuccinate</p>
                    <p>BRENDA: BG23417</p>
                    <p>CHARGE: -3</p>
                    <p>CHEBI: 44712, 58931, 7815</p>
                    <p>FORMULA: C6H3O7</p>
                    <p>HMDB: HMDB03974</p>
                    <p>INCHI: InChI=1S/C6H6O7/c7-3(8)1-2(5(10)11)4(9)6(12)13/h2H,1H2,(H,7,8)(H,10,11)(H,12,13)/p-3</p>
                    <p>KEGG: C05379</p>
                    <p>METACYC: OXALO-SUCCINATE</p>
                    <p>MXNREF: MNXM1289</p>
                    <p>SEED: cpd03187</p>
                    <p>SMILES: [O-]C(=O)CC(C([O-])=O)C(=O)C([O-])=O</p>
                    </body>
          
        </notes>
        <annotation>
          <rdf:RDF xmlns:rdf="http://www.w3.org/1999/02/22-rdf-syntax-ns#" xmlns:bqmodel="http://biomodels.net/model-qualifiers/" xmlns:bqbiol="http://biomodels.net/biology-qualifiers/">
            <rdf:Description rdf:about="#_58d43368_3b72_4ae1_9451_37c4e2e4851a">
              <bqbiol:is>
                <rdf:Bag>
                  <rdf:li rdf:resource="urn:miriam:chebi:CHEBI%3A44712"/>
                  <rdf:li rdf:resource="urn:miriam:chebi:CHEBI%3A58931"/>
                  <rdf:li rdf:resource="urn:miriam:chebi:CHEBI%3A7815"/>
                </rdf:Bag>
              </bqbiol:is>
            </rdf:Description>
          </rdf:RDF>
        </annotation>
            </species>
      <species id="DVU0477_i" initialConcentration="1" name="Isocitrate dehydrogenase [NADP]" metaid="_61431640_e3e1_45a6_83f6_06345e96ca4d" boundaryCondition="true" sboTerm="SBO:0000252" compartment="i">
        <annotation>
          <rdf:RDF xmlns:rdf="http://www.w3.org/1999/02/22-rdf-syntax-ns#" xmlns:bqmodel="http://biomodels.net/model-qualifiers/" xmlns:bqbiol="http://biomodels.net/biology-qualifiers/">
            <rdf:Description rdf:about="#_61431640_e3e1_45a6_83f6_06345e96ca4d">
              <bqbiol:isEncodedBy>
                <rdf:Bag>
                  <rdf:li rdf:resource="urn:miriam:kegg.genes:dvu%3ADVU0477"/>
                </rdf:Bag>
              </bqbiol:isEncodedBy>
              <bqbiol:is>
                <rdf:Bag>
                  <rdf:li rdf:resource="urn:miriam:uniprot:Q72EU1"/>
                </rdf:Bag>
              </bqbiol:is>
            </rdf:Description>
          </rdf:RDF>
        </annotation>
            </species>
      <species id="bigg_nadph_i" initialConcentration="1" charge="-4" name="NADPH" metaid="_433d0234_9aec_4c68_9ad6_dbdcc8af2c3e" sboTerm="SBO:0000247" compartment="i">
        <notes>
          <body xmlns="http://www.w3.org/1999/xhtml">
                <p>BIGG: nadph</p>
                    <p>BIOPATH: NADPH</p>
                    <p>BRENDA: BG48213</p>
                    <p>CHARGE: -4</p>
                    <p>CHEBI: 13392, 16474, 7425, 13400, 21904, 44286, 13399, 57783</p>
                    <p>FORMULA: C21H26N7O17P3</p>
                    <p>HMDB: HMDB00221, HMDB06341, HMDB00799</p>
                    <p>INCHI: InChI=1S/C21H30N7O17P3/c22-17-12-19(25-7-24-17)28(8-26-12)21-16(44-46(33,34)35)14(30)11(43-21)6-41-48(38,39)45-47(36,37)40-5-10-13(29)15(31)20(42-10)27-3-1-2-9(4-27)18(23)32/h1,3-4,7-8,10-11,13-16,20-21,29-31H,2,5-6H2,(H2,23,32)(H,36,37)(H,38,39)(H2,22,24,25)(H2,33,34,35)/p-4/t10-,11-,13-,14-,15-,16-,20-,21-/m1/s1</p>
                    <p>KEGG: C00005</p>
                    <p>METACYC: NADH-P-OR-NOP, NADPH</p>
                    <p>MXNREF: MNXM6</p>
                    <p>REACTOME: 29364, 194725, 2000347, 351627, 113600, 113602, 113601, 428206, 517496</p>
                    <p>SEED: cpd00005</p>
                    <p>SMILES: NC(=O)C1=CN(C=CC1)[C@@H]1O[C@H](COP([O-])(=O)OP([O-])(=O)OC[C@H]2O[C@H]([C@H](OP([O-])([O-])=O)[C@@H]2O)N2C=NC3=C(N)N=CN=C23)[C@@H](O)[C@H]1O</p>
                    <p>UPA: UPC00005</p>
                    </body>
          
        </notes>
        <annotation>
          <rdf:RDF xmlns:rdf="http://www.w3.org/1999/02/22-rdf-syntax-ns#" xmlns:bqmodel="http://biomodels.net/model-qualifiers/" xmlns:bqbiol="http://biomodels.net/biology-qualifiers/">
            <rdf:Description rdf:about="#_433d0234_9aec_4c68_9ad6_dbdcc8af2c3e">
              <bqbiol:is>
                <rdf:Bag>
                  <rdf:li rdf:resource="urn:miriam:chebi:CHEBI%3A13392"/>
                  <rdf:li rdf:resource="urn:miriam:chebi:CHEBI%3A16474"/>
                  <rdf:li rdf:resource="urn:miriam:chebi:CHEBI%3A57783"/>
                </rdf:Bag>
              </bqbiol:is>
            </rdf:Description>
          </rdf:RDF>
        </annotation>
            </species>
      <species id="bigg_nadp_i" initialConcentration="1" charge="-3" name="NADP(+)" metaid="_602862b6_f0c5_453e_ace4_ddd7b6c6dc84" sboTerm="SBO:0000247" compartment="i">
        <notes>
          <body xmlns="http://www.w3.org/1999/xhtml">
                <p>BIGG: nadp</p>
                    <p>BIOPATH: NADP</p>
                    <p>BRENDA: BG48210</p>
                    <p>CHARGE: -3</p>
                    <p>CHEBI: 13390, 18009, 7424, 21903, 13398, 25523, 25524, 44409, 44405, 13397, 58349</p>
                    <p>FORMULA: C21H25N7O17P3</p>
                    <p>HMDB: HMDB00217</p>
                    <p>INCHI: InChI=1S/C21H28N7O17P3/c22-17-12-19(25-7-24-17)28(8-26-12)21-16(44-46(33,34)35)14(30)11(43-21)6-41-48(38,39)45-47(36,37)40-5-10-13(29)15(31)20(42-10)27-3-1-2-9(4-27)18(23)32/h1-4,7-8,10-11,13-16,20-21,29-31H,5-6H2,(H7-,22,23,24,25,32,33,34,35,36,37,38,39)/p-3/t10-,11-,13-,14-,15-,16-,20-,21-/m1/s1</p>
                    <p>KEGG: C00006</p>
                    <p>METACYC: NAD-P-OR-NOP, NADP</p>
                    <p>MXNREF: MNXM5</p>
                    <p>REACTOME: 29366, 113564, 389556, 113563, 351628, 2000348, 194668, 428218, 517495</p>
                    <p>SEED: cpd00006</p>
                    <p>SMILES: NC(=O)C1=CC=C[N+](=C1)[C@@H]1O[C@H](COP([O-])(=O)OP([O-])(=O)OC[C@H]2O[C@H]([C@H](OP([O-])([O-])=O)[C@@H]2O)N2C=NC3=C(N)N=CN=C23)[C@@H](O)[C@H]1O</p>
                    <p>UPA: UPC00006</p>
                    </body>
          
        </notes>
        <annotation>
          <rdf:RDF xmlns:rdf="http://www.w3.org/1999/02/22-rdf-syntax-ns#" xmlns:bqmodel="http://biomodels.net/model-qualifiers/" xmlns:bqbiol="http://biomodels.net/biology-qualifiers/">
            <rdf:Description rdf:about="#_602862b6_f0c5_453e_ace4_ddd7b6c6dc84">
              <bqbiol:is>
                <rdf:Bag>
                  <rdf:li rdf:resource="urn:miriam:chebi:CHEBI%3A13390"/>
                  <rdf:li rdf:resource="urn:miriam:chebi:CHEBI%3A18009"/>
                  <rdf:li rdf:resource="urn:miriam:chebi:CHEBI%3A25523"/>
                  <rdf:li rdf:resource="urn:miriam:chebi:CHEBI%3A25524"/>
                  <rdf:li rdf:resource="urn:miriam:chebi:CHEBI%3A44409"/>
                  <rdf:li rdf:resource="urn:miriam:chebi:CHEBI%3A58349"/>
                </rdf:Bag>
              </bqbiol:is>
            </rdf:Description>
          </rdf:RDF>
        </annotation>
            </species>
      <species id="bigg_icit_i" initialConcentration="1" charge="-3" name="isocitrate(3-)" metaid="_8974972d_cf4b_439f_8618_71ccfa0332f0" sboTerm="SBO:0000247" compartment="i">
        <notes>
          <body xmlns="http://www.w3.org/1999/xhtml">
                <p>BIGG: icit</p>
                    <p>BRENDA: BG23698</p>
                    <p>CHARGE: -3</p>
                    <p>CHEBI: 16087, 14465, 24884, 30887, 24886, 5998, 36453, 36454</p>
                    <p>FORMULA: C6H5O7</p>
                    <p>HMDB: HMDB00193</p>
                    <p>INCHI: InChI=1S/C6H8O7/c7-3(8)1-2(5(10)11)4(9)6(12)13/h2,4,9H,1H2,(H,7,8)(H,10,11)(H,12,13)/p-3</p>
                    <p>KEGG: C00311</p>
                    <p>MXNREF: MNXM89661</p>
                    <p>SEED: cpd00260</p>
                    <p>SMILES: OC(C(CC([O-])=O)C([O-])=O)C([O-])=O</p>
                    <p>UPA: UPC00311</p>
                    </body>
          
        </notes>
        <annotation>
          <rdf:RDF xmlns:rdf="http://www.w3.org/1999/02/22-rdf-syntax-ns#" xmlns:bqmodel="http://biomodels.net/model-qualifiers/" xmlns:bqbiol="http://biomodels.net/biology-qualifiers/">
            <rdf:Description rdf:about="#_8974972d_cf4b_439f_8618_71ccfa0332f0">
              <bqbiol:is>
                <rdf:Bag>
                  <rdf:li rdf:resource="urn:miriam:chebi:CHEBI%3A16087"/>
                  <rdf:li rdf:resource="urn:miriam:chebi:CHEBI%3A30887"/>
                  <rdf:li rdf:resource="urn:miriam:chebi:CHEBI%3A36453"/>
                  <rdf:li rdf:resource="urn:miriam:chebi:CHEBI%3A36454"/>
                </rdf:Bag>
              </bqbiol:is>
            </rdf:Description>
          </rdf:RDF>
        </annotation>
            </species>
      <species id="bigg_mal_L_i" initialConcentration="1" charge="-2" name="(S)-malate" metaid="_c91c7fe9_7fcf_4164_a498_c21de67ade79" sboTerm="SBO:0000247" compartment="i">
        <notes>
          <body xmlns="http://www.w3.org/1999/xhtml">
                <p>BIGG: mal-L</p>
                    <p>BIOPATH: (S)-Malate</p>
                    <p>BRENDA: BG19469</p>
                    <p>CHARGE: -2</p>
                    <p>CHEBI: 15589, 11066, 18784, 13140, 30797, 423, 18785</p>
                    <p>FORMULA: C4H4O5</p>
                    <p>HMDB: HMDB00156</p>
                    <p>INCHI: InChI=1S/C4H6O5/c5-2(4(8)9)1-3(6)7/h2,5H,1H2,(H,6,7)(H,8,9)/p-2/t2-/m0/s1</p>
                    <p>KEGG: C00149</p>
                    <p>METACYC: MAL</p>
                    <p>MXNREF: MNXM98</p>
                    <p>REACTOME: 113544, 198498</p>
                    <p>SEED: cpd00130</p>
                    <p>SMILES: O[C@@H](CC([O-])=O)C([O-])=O</p>
                    <p>UPA: UPC00149</p>
                    </body>
          
        </notes>
        <annotation>
          <rdf:RDF xmlns:rdf="http://www.w3.org/1999/02/22-rdf-syntax-ns#" xmlns:bqmodel="http://biomodels.net/model-qualifiers/" xmlns:bqbiol="http://biomodels.net/biology-qualifiers/">
            <rdf:Description rdf:about="#_c91c7fe9_7fcf_4164_a498_c21de67ade79">
              <bqbiol:is>
                <rdf:Bag>
                  <rdf:li rdf:resource="urn:miriam:chebi:CHEBI%3A15589"/>
                  <rdf:li rdf:resource="urn:miriam:chebi:CHEBI%3A30797"/>
                </rdf:Bag>
              </bqbiol:is>
            </rdf:Description>
          </rdf:RDF>
        </annotation>
            </species>
      <species id="DVU0080_i" initialConcentration="1" name="Fumarate hydratase class II" metaid="_610fb3fe_b8cb_4988_ab49_a8b8517076be" boundaryCondition="true" sboTerm="SBO:0000252" compartment="i">
        <annotation>
          <rdf:RDF xmlns:rdf="http://www.w3.org/1999/02/22-rdf-syntax-ns#" xmlns:bqmodel="http://biomodels.net/model-qualifiers/" xmlns:bqbiol="http://biomodels.net/biology-qualifiers/">
            <rdf:Description rdf:about="#_610fb3fe_b8cb_4988_ab49_a8b8517076be">
              <bqbiol:isEncodedBy>
                <rdf:Bag>
                  <rdf:li rdf:resource="urn:miriam:kegg.genes:dvu%3ADVU0080"/>
                </rdf:Bag>
              </bqbiol:isEncodedBy>
              <bqbiol:is>
                <rdf:Bag>
                  <rdf:li rdf:resource="urn:miriam:uniprot:Q72FY3"/>
                </rdf:Bag>
              </bqbiol:is>
            </rdf:Description>
          </rdf:RDF>
        </annotation>
            </species>
      <species id="DVU3264_i" initialConcentration="1" name="Tartrate dehydratase alpha subunit, putative" metaid="_03752acc_2043_46ac_abdc_5f7fc08d30a9" boundaryCondition="true" sboTerm="SBO:0000252" compartment="i">
        <annotation>
          <rdf:RDF xmlns:rdf="http://www.w3.org/1999/02/22-rdf-syntax-ns#" xmlns:bqmodel="http://biomodels.net/model-qualifiers/" xmlns:bqbiol="http://biomodels.net/biology-qualifiers/">
            <rdf:Description rdf:about="#_03752acc_2043_46ac_abdc_5f7fc08d30a9">
              <bqbiol:isEncodedBy>
                <rdf:Bag>
                  <rdf:li rdf:resource="urn:miriam:kegg.genes:dvu%3ADVU3264"/>
                </rdf:Bag>
              </bqbiol:isEncodedBy>
              <bqbiol:is>
                <rdf:Bag>
                  <rdf:li rdf:resource="urn:miriam:uniprot:Q726A9"/>
                </rdf:Bag>
              </bqbiol:is>
            </rdf:Description>
          </rdf:RDF>
        </annotation>
            </species>
      <species id="DVU3265_i" initialConcentration="1" name="Tartrate dehydratase beta subunit, putative" metaid="_a4387051_2faf_4cc1_ac31_a39357103136" boundaryCondition="true" sboTerm="SBO:0000252" compartment="i">
        <annotation>
          <rdf:RDF xmlns:rdf="http://www.w3.org/1999/02/22-rdf-syntax-ns#" xmlns:bqmodel="http://biomodels.net/model-qualifiers/" xmlns:bqbiol="http://biomodels.net/biology-qualifiers/">
            <rdf:Description rdf:about="#_a4387051_2faf_4cc1_ac31_a39357103136">
              <bqbiol:isEncodedBy>
                <rdf:Bag>
                  <rdf:li rdf:resource="urn:miriam:kegg.genes:dvu%3ADVU3265"/>
                </rdf:Bag>
              </bqbiol:isEncodedBy>
              <bqbiol:is>
                <rdf:Bag>
                  <rdf:li rdf:resource="urn:miriam:uniprot:Q726A8"/>
                </rdf:Bag>
              </bqbiol:is>
            </rdf:Description>
          </rdf:RDF>
        </annotation>
            </species>
      <species id="bigg_acon_C_i" initialConcentration="1" charge="-3" name="cis-aconitate(3-)" metaid="_9dd5fc2d_ea25_4843_ba81_48a20d66c79a" sboTerm="SBO:0000247" compartment="i">
        <notes>
          <body xmlns="http://www.w3.org/1999/xhtml">
                <p>BIGG: acon-C</p>
                    <p>BIOPATH: cis-Aconitate</p>
                    <p>BRENDA: BG23413</p>
                    <p>CHARGE: -3</p>
                    <p>CHEBI: 16383, 23306, 12798, 32805, 23308, 10482</p>
                    <p>FORMULA: C6H3O6</p>
                    <p>HMDB: HMDB00072, HMDB00461</p>
                    <p>INCHI: InChI=1S/C6H6O6/c7-4(8)1-3(6(11)12)2-5(9)10/h1H,2H2,(H,7,8)(H,9,10)(H,11,12)/p-3/b3-1-</p>
                    <p>KEGG: C00417</p>
                    <p>METACYC: CIS-ACONITATE</p>
                    <p>MXNREF: MNXM813</p>
                    <p>SEED: cpd00331</p>
                    <p>SMILES: [O-]C(=O)C\C(=C\C([O-])=O)C([O-])=O</p>
                    <p>UPA: UPC00417</p>
                    </body>
          
        </notes>
        <annotation>
          <rdf:RDF xmlns:rdf="http://www.w3.org/1999/02/22-rdf-syntax-ns#" xmlns:bqmodel="http://biomodels.net/model-qualifiers/" xmlns:bqbiol="http://biomodels.net/biology-qualifiers/">
            <rdf:Description rdf:about="#_9dd5fc2d_ea25_4843_ba81_48a20d66c79a">
              <bqbiol:is>
                <rdf:Bag>
                  <rdf:li rdf:resource="urn:miriam:chebi:CHEBI%3A16383"/>
                  <rdf:li rdf:resource="urn:miriam:chebi:CHEBI%3A32805"/>
                </rdf:Bag>
              </bqbiol:is>
            </rdf:Description>
          </rdf:RDF>
        </annotation>
            </species>
      <species id="DVU1064_i" initialConcentration="1" name="Aconitate hydratase, putative" metaid="_ad2a413e_2275_4b5b_974f_15cebe74b982" boundaryCondition="true" sboTerm="SBO:0000252" compartment="i">
        <annotation>
          <rdf:RDF xmlns:rdf="http://www.w3.org/1999/02/22-rdf-syntax-ns#" xmlns:bqmodel="http://biomodels.net/model-qualifiers/" xmlns:bqbiol="http://biomodels.net/biology-qualifiers/">
            <rdf:Description rdf:about="#_ad2a413e_2275_4b5b_974f_15cebe74b982">
              <bqbiol:isEncodedBy>
                <rdf:Bag>
                  <rdf:li rdf:resource="urn:miriam:kegg.genes:dvu%3ADVU1064"/>
                </rdf:Bag>
              </bqbiol:isEncodedBy>
              <bqbiol:is>
                <rdf:Bag>
                  <rdf:li rdf:resource="urn:miriam:uniprot:Q72D65"/>
                </rdf:Bag>
              </bqbiol:is>
            </rdf:Description>
          </rdf:RDF>
        </annotation>
            </species>
      <species id="bigg_cit_i" initialConcentration="1" charge="-3" name="citrate" metaid="_4ab9e61b_ad7a_4e2d_afe0_38008bcb85fe" sboTerm="SBO:0000247" compartment="i">
        <notes>
          <body xmlns="http://www.w3.org/1999/xhtml">
                <p>BIGG: cit</p>
                    <p>BIOPATH: Citrate</p>
                    <p>BRENDA: BG23703</p>
                    <p>CHARGE: -3</p>
                    <p>CHEBI: 16947, 13999, 23321, 42563, 30769, 3727, 23322, 41523, 32142, 35802, 35806, 35809, 35810, 50744, 53258, 63037, 63076</p>
                    <p>FORMULA: C6H5O7</p>
                    <p>HMDB: HMDB00094</p>
                    <p>INCHI: InChI=1S/C6H8O7/c7-3(8)1-6(13,5(11)12)2-4(9)10/h13H,1-2H2,(H,7,8)(H,9,10)(H,11,12)/p-3</p>
                    <p>KEGG: C00158, D00037, C12649, D01222, C13660, D07525, D07691</p>
                    <p>METACYC: CIT</p>
                    <p>MXNREF: MNXM131</p>
                    <p>REACTOME: 433138, 76190, 29654</p>
                    <p>SEED: cpd00137, cpd09279</p>
                    <p>SMILES: OC(CC([O-])=O)(CC([O-])=O)C([O-])=O</p>
                    <p>UPA: UPC00158</p>
                    </body>
          
        </notes>
        <annotation>
          <rdf:RDF xmlns:rdf="http://www.w3.org/1999/02/22-rdf-syntax-ns#" xmlns:bqmodel="http://biomodels.net/model-qualifiers/" xmlns:bqbiol="http://biomodels.net/biology-qualifiers/">
            <rdf:Description rdf:about="#_4ab9e61b_ad7a_4e2d_afe0_38008bcb85fe">
              <bqbiol:is>
                <rdf:Bag>
                  <rdf:li rdf:resource="urn:miriam:chebi:CHEBI%3A16947"/>
                  <rdf:li rdf:resource="urn:miriam:chebi:CHEBI%3A30769"/>
                  <rdf:li rdf:resource="urn:miriam:chebi:CHEBI%3A32142"/>
                  <rdf:li rdf:resource="urn:miriam:chebi:CHEBI%3A35802"/>
                  <rdf:li rdf:resource="urn:miriam:chebi:CHEBI%3A35806"/>
                  <rdf:li rdf:resource="urn:miriam:chebi:CHEBI%3A35809"/>
                  <rdf:li rdf:resource="urn:miriam:chebi:CHEBI%3A35810"/>
                  <rdf:li rdf:resource="urn:miriam:chebi:CHEBI%3A50744"/>
                  <rdf:li rdf:resource="urn:miriam:chebi:CHEBI%3A53258"/>
                  <rdf:li rdf:resource="urn:miriam:chebi:CHEBI%3A63037"/>
                  <rdf:li rdf:resource="urn:miriam:chebi:CHEBI%3A63076"/>
                </rdf:Bag>
              </bqbiol:is>
            </rdf:Description>
          </rdf:RDF>
        </annotation>
            </species>
      <species id="MNXM60_i" initialConcentration="1" charge="-1" name="bicarbonate" metaid="_97285450_9402_45ca_b29e_b76fa271d533" sboTerm="SBO:0000247" compartment="i">
        <notes>
          <body xmlns="http://www.w3.org/1999/xhtml">
                <p>BIOPATH: Hydrogen_carbonate</p>
                    <p>BRENDA: BG28931</p>
                    <p>CHARGE: -1</p>
                    <p>CHEBI: 17544, 22863, 5589, 13363, 40961, 28976, 23017, 23744, 13351, 3401, 29377, 31793, 32139, 3311, 41609, 41605, 29201, 6504</p>
                    <p>FORMULA: CHO3</p>
                    <p>HMDB: HMDB00595, HMDB03538</p>
                    <p>INCHI: InChI=1S/CH2O3/c2-1(3)4/h(H2,2,3,4)/p-1</p>
                    <p>KEGG: C00288, C01353, C07964, D00801, C08129, D00932, C12893, C18606, D02077, D02038, D02821, D02844, D02919, D04667, D05283</p>
                    <p>METACYC: CO3, H2CO3, HCO3</p>
                    <p>MXNREF: MNXM60</p>
                    <p>REACTOME: 111627, 29896, 425425</p>
                    <p>SEED: cpd09331</p>
                    <p>SMILES: OC([O-])=O</p>
                    </body>
          
        </notes>
        <annotation>
          <rdf:RDF xmlns:rdf="http://www.w3.org/1999/02/22-rdf-syntax-ns#" xmlns:bqmodel="http://biomodels.net/model-qualifiers/" xmlns:bqbiol="http://biomodels.net/biology-qualifiers/">
            <rdf:Description rdf:about="#_97285450_9402_45ca_b29e_b76fa271d533">
              <bqbiol:is>
                <rdf:Bag>
                  <rdf:li rdf:resource="urn:miriam:chebi:CHEBI%3A17544"/>
                  <rdf:li rdf:resource="urn:miriam:chebi:CHEBI%3A28976"/>
                  <rdf:li rdf:resource="urn:miriam:chebi:CHEBI%3A29377"/>
                  <rdf:li rdf:resource="urn:miriam:chebi:CHEBI%3A31793"/>
                  <rdf:li rdf:resource="urn:miriam:chebi:CHEBI%3A32139"/>
                  <rdf:li rdf:resource="urn:miriam:chebi:CHEBI%3A3311"/>
                  <rdf:li rdf:resource="urn:miriam:chebi:CHEBI%3A41609"/>
                  <rdf:li rdf:resource="urn:miriam:chebi:CHEBI%3A6504"/>
                </rdf:Bag>
              </bqbiol:is>
            </rdf:Description>
          </rdf:RDF>
        </annotation>
            </species>
      <species id="bigg_oaa_i" initialConcentration="1" charge="-2" name="oxaloacetate" metaid="_d37099f2_3a0b_4399_90ee_eb1f672a4b80" sboTerm="SBO:0000247" compartment="i">
        <notes>
          <body xmlns="http://www.w3.org/1999/xhtml">
                <p>BIGG: oaa</p>
                    <p>BIOPATH: Oxaloacetate</p>
                    <p>BRENDA: BG19269, BG19271</p>
                    <p>CHARGE: -2</p>
                    <p>CHEBI: 16452, 24958, 12820, 14703, 25731, 17479, 23910, 12810, 28394, 10547, 23911, 19638, 1158, 30744, 25734, 7812, 24959</p>
                    <p>FORMULA: C4H2O5</p>
                    <p>HMDB: HMDB00223</p>
                    <p>INCHI: InChI=1S/C4H4O5/c5-2(4(8)9)1-3(6)7/h1H2,(H,6,7)(H,8,9)/p-2</p>
                    <p>KEGG: C00036, C03981</p>
                    <p>LIPIDMAPS: LMFA01170061, LMFA01170120</p>
                    <p>METACYC: ENOL-OXALOACETATE, OXALACETIC_ACID</p>
                    <p>MXNREF: MNXM46</p>
                    <p>REACTOME: 76213, 113587</p>
                    <p>SEED: cpd00032</p>
                    <p>SMILES: [O-]C(=O)CC(=O)C([O-])=O</p>
                    <p>UPA: UPC00036</p>
                    </body>
          
        </notes>
        <annotation>
          <rdf:RDF xmlns:rdf="http://www.w3.org/1999/02/22-rdf-syntax-ns#" xmlns:bqmodel="http://biomodels.net/model-qualifiers/" xmlns:bqbiol="http://biomodels.net/biology-qualifiers/">
            <rdf:Description rdf:about="#_d37099f2_3a0b_4399_90ee_eb1f672a4b80">
              <bqbiol:is>
                <rdf:Bag>
                  <rdf:li rdf:resource="urn:miriam:chebi:CHEBI%3A16452"/>
                  <rdf:li rdf:resource="urn:miriam:chebi:CHEBI%3A17479"/>
                  <rdf:li rdf:resource="urn:miriam:chebi:CHEBI%3A28394"/>
                  <rdf:li rdf:resource="urn:miriam:chebi:CHEBI%3A30744"/>
                </rdf:Bag>
              </bqbiol:is>
            </rdf:Description>
          </rdf:RDF>
        </annotation>
            </species>
      <species id="DVU1834_i" initialConcentration="1" name="dvu:DVU1834" metaid="_dbf82842_8dfa_4cc0_9ddf_b98ffc97ab20" boundaryCondition="true" sboTerm="SBO:0000252" compartment="i">
        <annotation>
          <rdf:RDF xmlns:rdf="http://www.w3.org/1999/02/22-rdf-syntax-ns#" xmlns:bqmodel="http://biomodels.net/model-qualifiers/" xmlns:bqbiol="http://biomodels.net/biology-qualifiers/">
            <rdf:Description rdf:about="#_dbf82842_8dfa_4cc0_9ddf_b98ffc97ab20">
              <bqbiol:isEncodedBy>
                <rdf:Bag>
                  <rdf:li rdf:resource="urn:miriam:kegg.genes:dvu%3ADVU1834"/>
                </rdf:Bag>
              </bqbiol:isEncodedBy>
            </rdf:Description>
          </rdf:RDF>
        </annotation>
            </species>
      <species id="bigg_prpp_i" initialConcentration="1" name="5-phosphoribosyl diphosphate" metaid="_21f8fd6a_9f19_46fd_ab48_71bd79721ae4" sboTerm="SBO:0000247" compartment="i">
        <notes>
          <body xmlns="http://www.w3.org/1999/xhtml">
                <p>BIGG: prpp</p>
                    <p>BIOPATH: alpha-D-Ribose_1-diphosphate-5-phosphate</p>
                    <p>BRENDA: BG20749</p>
                    <p>CHEBI: 12164, 17111, 45139, 12159, 12160, 20625, 2121, 48956, 58017</p>
                    <p>FORMULA:</p>
                    <p>HMDB: HMDB00280</p>
                    <p>INCHI:</p>
                    <p>KEGG: C00119</p>
                    <p>METACYC: PRPP</p>
                    <p>MXNREF: MNXM38291</p>
                    <p>REACTOME: 73566</p>
                    <p>SEED: cpd00103</p>
                    <p>SMILES:</p>
                    <p>UPA: UPC00119</p>
                    </body>
          
        </notes>
        <annotation>
          <rdf:RDF xmlns:rdf="http://www.w3.org/1999/02/22-rdf-syntax-ns#" xmlns:bqmodel="http://biomodels.net/model-qualifiers/" xmlns:bqbiol="http://biomodels.net/biology-qualifiers/">
            <rdf:Description rdf:about="#_21f8fd6a_9f19_46fd_ab48_71bd79721ae4">
              <bqbiol:is>
                <rdf:Bag>
                  <rdf:li rdf:resource="urn:miriam:chebi:CHEBI%3A12164"/>
                  <rdf:li rdf:resource="urn:miriam:chebi:CHEBI%3A17111"/>
                  <rdf:li rdf:resource="urn:miriam:chebi:CHEBI%3A48956"/>
                  <rdf:li rdf:resource="urn:miriam:chebi:CHEBI%3A58017"/>
                </rdf:Bag>
              </bqbiol:is>
            </rdf:Description>
          </rdf:RDF>
        </annotation>
            </species>
      <species id="bigg_r5p_i" initialConcentration="1" charge="-2" name="D-ribose 5-phosphate" metaid="_ef76a763_cbb1_4709_9eac_be540e62f514" sboTerm="SBO:0000247" compartment="i">
        <notes>
          <body xmlns="http://www.w3.org/1999/xhtml">
                <p>BIGG: r5p</p>
                    <p>BIOPATH: alpha-D-Ribose_5-phosphate</p>
                    <p>BRENDA: BG34575, BG81798</p>
                    <p>CHARGE: -2</p>
                    <p>CHEBI: 18189, 10270, 12331, 22413, 52742</p>
                    <p>FORMULA: C5H9O8P</p>
                    <p>HMDB: HMDB00618, HMDB02694, HMDB02033, HMDB01548</p>
                    <p>INCHI: InChI=1S/C5H11O8P/c6-3-2(1-12-14(9,10)11)13-5(8)4(3)7/h2-8H,1H2,(H2,9,10,11)/p-2/t2-,3-,4-,5?/m1/s1</p>
                    <p>KEGG: C00117, C03736</p>
                    <p>METACYC: RIBOSE-5P</p>
                    <p>MXNREF: MNXM89643</p>
                    <p>SEED: cpd00101</p>
                    <p>SMILES: OC1O[C@H](COP([O-])([O-])=O)[C@@H](O)[C@H]1O</p>
                    <p>UPA: UPC00117</p>
                    </body>
          
        </notes>
        <annotation>
          <rdf:RDF xmlns:rdf="http://www.w3.org/1999/02/22-rdf-syntax-ns#" xmlns:bqmodel="http://biomodels.net/model-qualifiers/" xmlns:bqbiol="http://biomodels.net/biology-qualifiers/">
            <rdf:Description rdf:about="#_ef76a763_cbb1_4709_9eac_be540e62f514">
              <bqbiol:is>
                <rdf:Bag>
                  <rdf:li rdf:resource="urn:miriam:chebi:CHEBI%3A18189"/>
                  <rdf:li rdf:resource="urn:miriam:chebi:CHEBI%3A52742"/>
                </rdf:Bag>
              </bqbiol:is>
            </rdf:Description>
          </rdf:RDF>
        </annotation>
            </species>
      <species id="DVU1575_i" initialConcentration="1" name="Ribose-phosphate pyrophosphokinase" metaid="_9c4b12ae_2f83_4a26_a868_698c24f6e4e1" boundaryCondition="true" sboTerm="SBO:0000252" compartment="i">
        <annotation>
          <rdf:RDF xmlns:rdf="http://www.w3.org/1999/02/22-rdf-syntax-ns#" xmlns:bqmodel="http://biomodels.net/model-qualifiers/" xmlns:bqbiol="http://biomodels.net/biology-qualifiers/">
            <rdf:Description rdf:about="#_9c4b12ae_2f83_4a26_a868_698c24f6e4e1">
              <bqbiol:isEncodedBy>
                <rdf:Bag>
                  <rdf:li rdf:resource="urn:miriam:kegg.genes:dvu%3ADVU1575"/>
                </rdf:Bag>
              </bqbiol:isEncodedBy>
              <bqbiol:is>
                <rdf:Bag>
                  <rdf:li rdf:resource="urn:miriam:uniprot:Q72BQ9"/>
                </rdf:Bag>
              </bqbiol:is>
            </rdf:Description>
          </rdf:RDF>
        </annotation>
            </species>
      <species id="bigg_s7p_i" initialConcentration="1" charge="-2" name="sedoheptulose 7-phosphate(2-)" metaid="_de83584a_cf13_4f7f_a98a_b6d19367ec88" sboTerm="SBO:0000247" compartment="i">
        <notes>
          <body xmlns="http://www.w3.org/1999/xhtml">
                <p>BIGG: s7p</p>
                    <p>BIOPATH: D-Sedoheptulose_7-phosphate</p>
                    <p>BRENDA: BG24563</p>
                    <p>CHARGE: -2</p>
                    <p>CHEBI: 15721, 15074, 15073, 9083, 4244, 26621, 57483</p>
                    <p>FORMULA: C7H13O10P</p>
                    <p>INCHI: InChI=1S/C7H15O10P/c8-1-3(9)5(11)7(13)6(12)4(10)2-17-18(14,15)16/h4-8,10-13H,1-2H2,(H2,14,15,16)/p-2/t4-,5-,6-,7+/m1/s1</p>
                    <p>KEGG: C05382</p>
                    <p>METACYC: D-SEDOHEPTULOSE-7-P</p>
                    <p>MXNREF: MNXM271</p>
                    <p>REACTOME: 29882</p>
                    <p>SEED: cpd00238</p>
                    <p>SMILES: OCC(=O)[C@@H](O)[C@H](O)[C@H](O)[C@H](O)COP([O-])([O-])=O</p>
                    <p>UPA: UPC05382</p>
                    </body>
          
        </notes>
        <annotation>
          <rdf:RDF xmlns:rdf="http://www.w3.org/1999/02/22-rdf-syntax-ns#" xmlns:bqmodel="http://biomodels.net/model-qualifiers/" xmlns:bqbiol="http://biomodels.net/biology-qualifiers/">
            <rdf:Description rdf:about="#_de83584a_cf13_4f7f_a98a_b6d19367ec88">
              <bqbiol:is>
                <rdf:Bag>
                  <rdf:li rdf:resource="urn:miriam:chebi:CHEBI%3A15721"/>
                  <rdf:li rdf:resource="urn:miriam:chebi:CHEBI%3A57483"/>
                </rdf:Bag>
              </bqbiol:is>
            </rdf:Description>
          </rdf:RDF>
        </annotation>
            </species>
      <species id="bigg_xu5p_D_i" initialConcentration="1" charge="-2" name="D-xylulose 5-phosphate(2-)" metaid="_f2de1d0c_df13_42ba_94e7_88cce144296f" sboTerm="SBO:0000247" compartment="i">
        <notes>
          <body xmlns="http://www.w3.org/1999/xhtml">
                <p>BIGG: xu5p-D</p>
                    <p>BIOPATH: D-Xylulose_5-phosphate</p>
                    <p>BRENDA: BG29847</p>
                    <p>CHARGE: -2</p>
                    <p>CHEBI: 16332, 13036, 21121, 4269, 57737</p>
                    <p>FORMULA: C5H9O8P</p>
                    <p>HMDB: HMDB00868, HMDB06212</p>
                    <p>INCHI: InChI=1S/C5H11O8P/c6-1-3(7)5(9)4(8)2-13-14(10,11)12/h4-6,8-9H,1-2H2,(H2,10,11,12)/p-2/t4-,5-/m1/s1</p>
                    <p>KEGG: C00231</p>
                    <p>METACYC: XYLULOSE-5-PHOSPHATE</p>
                    <p>MXNREF: MNXM186</p>
                    <p>REACTOME: 29790</p>
                    <p>SEED: cpd00198</p>
                    <p>SMILES: OCC(=O)[C@@H](O)[C@H](O)COP([O-])([O-])=O</p>
                    <p>UPA: UPC00231</p>
                    </body>
          
        </notes>
        <annotation>
          <rdf:RDF xmlns:rdf="http://www.w3.org/1999/02/22-rdf-syntax-ns#" xmlns:bqmodel="http://biomodels.net/model-qualifiers/" xmlns:bqbiol="http://biomodels.net/biology-qualifiers/">
            <rdf:Description rdf:about="#_f2de1d0c_df13_42ba_94e7_88cce144296f">
              <bqbiol:is>
                <rdf:Bag>
                  <rdf:li rdf:resource="urn:miriam:chebi:CHEBI%3A16332"/>
                  <rdf:li rdf:resource="urn:miriam:chebi:CHEBI%3A57737"/>
                </rdf:Bag>
              </bqbiol:is>
            </rdf:Description>
          </rdf:RDF>
        </annotation>
            </species>
      <species id="DVU2530_i" initialConcentration="1" name="Transketolase" metaid="_17693310_8163_4f99_b1c7_9ce11015ba21" boundaryCondition="true" sboTerm="SBO:0000252" compartment="i">
        <annotation>
          <rdf:RDF xmlns:rdf="http://www.w3.org/1999/02/22-rdf-syntax-ns#" xmlns:bqmodel="http://biomodels.net/model-qualifiers/" xmlns:bqbiol="http://biomodels.net/biology-qualifiers/">
            <rdf:Description rdf:about="#_17693310_8163_4f99_b1c7_9ce11015ba21">
              <bqbiol:isEncodedBy>
                <rdf:Bag>
                  <rdf:li rdf:resource="urn:miriam:kegg.genes:dvu%3ADVU2530"/>
                </rdf:Bag>
              </bqbiol:isEncodedBy>
              <bqbiol:is>
                <rdf:Bag>
                  <rdf:li rdf:resource="urn:miriam:uniprot:Q728S3"/>
                </rdf:Bag>
              </bqbiol:is>
            </rdf:Description>
          </rdf:RDF>
        </annotation>
            </species>
      <species id="bigg_ru5p_D_i" initialConcentration="1" charge="-2" name="D-ribulose 5-phosphate(2-)" metaid="_db92f532_6202_45d0_a1bc_5114227ccbb5" sboTerm="SBO:0000247" compartment="i">
        <notes>
          <body xmlns="http://www.w3.org/1999/xhtml">
                <p>BIGG: ru5p-D</p>
                    <p>BIOPATH: D-Ribulose_5-phosphate</p>
                    <p>BRENDA: BG20587</p>
                    <p>CHARGE: -2</p>
                    <p>CHEBI: 17363, 21088, 13018, 4243, 40192, 58121</p>
                    <p>FORMULA: C5H9O8P</p>
                    <p>INCHI: InChI=1S/C5H11O8P/c6-1-3(7)5(9)4(8)2-13-14(10,11)12/h4-6,8-9H,1-2H2,(H2,10,11,12)/p-2/t4-,5+/m1/s1</p>
                    <p>KEGG: C00199</p>
                    <p>METACYC: RIBULOSE-5P</p>
                    <p>MXNREF: MNXM145</p>
                    <p>REACTOME: 29732</p>
                    <p>SEED: cpd00171</p>
                    <p>SMILES: OCC(=O)[C@H](O)[C@H](O)COP([O-])([O-])=O</p>
                    <p>UPA: UPC00199</p>
                    </body>
          
        </notes>
        <annotation>
          <rdf:RDF xmlns:rdf="http://www.w3.org/1999/02/22-rdf-syntax-ns#" xmlns:bqmodel="http://biomodels.net/model-qualifiers/" xmlns:bqbiol="http://biomodels.net/biology-qualifiers/">
            <rdf:Description rdf:about="#_db92f532_6202_45d0_a1bc_5114227ccbb5">
              <bqbiol:is>
                <rdf:Bag>
                  <rdf:li rdf:resource="urn:miriam:chebi:CHEBI%3A17363"/>
                  <rdf:li rdf:resource="urn:miriam:chebi:CHEBI%3A58121"/>
                </rdf:Bag>
              </bqbiol:is>
            </rdf:Description>
          </rdf:RDF>
        </annotation>
            </species>
      <species id="DVU1580_i" initialConcentration="1" name="Ribose 5-phosphate isomerase, putative" metaid="_e826bc6a_e97f_49cd_add9_f4e348d0e3d3" boundaryCondition="true" sboTerm="SBO:0000252" compartment="i">
        <annotation>
          <rdf:RDF xmlns:rdf="http://www.w3.org/1999/02/22-rdf-syntax-ns#" xmlns:bqmodel="http://biomodels.net/model-qualifiers/" xmlns:bqbiol="http://biomodels.net/biology-qualifiers/">
            <rdf:Description rdf:about="#_e826bc6a_e97f_49cd_add9_f4e348d0e3d3">
              <bqbiol:isEncodedBy>
                <rdf:Bag>
                  <rdf:li rdf:resource="urn:miriam:kegg.genes:dvu%3ADVU1580"/>
                </rdf:Bag>
              </bqbiol:isEncodedBy>
              <bqbiol:is>
                <rdf:Bag>
                  <rdf:li rdf:resource="urn:miriam:uniprot:Q72BQ4"/>
                </rdf:Bag>
              </bqbiol:is>
            </rdf:Description>
          </rdf:RDF>
        </annotation>
            </species>
      <species id="DVU2531_i" initialConcentration="1" name="Ribulose-phosphate 3-epimerase" metaid="_becea695_9b25_416b_a69f_fd9f3a5bcb25" boundaryCondition="true" sboTerm="SBO:0000252" compartment="i">
        <annotation>
          <rdf:RDF xmlns:rdf="http://www.w3.org/1999/02/22-rdf-syntax-ns#" xmlns:bqmodel="http://biomodels.net/model-qualifiers/" xmlns:bqbiol="http://biomodels.net/biology-qualifiers/">
            <rdf:Description rdf:about="#_becea695_9b25_416b_a69f_fd9f3a5bcb25">
              <bqbiol:isEncodedBy>
                <rdf:Bag>
                  <rdf:li rdf:resource="urn:miriam:kegg.genes:dvu%3ADVU2531"/>
                </rdf:Bag>
              </bqbiol:isEncodedBy>
              <bqbiol:is>
                <rdf:Bag>
                  <rdf:li rdf:resource="urn:miriam:uniprot:Q728S2"/>
                </rdf:Bag>
              </bqbiol:is>
            </rdf:Description>
          </rdf:RDF>
        </annotation>
            </species>
      <species id="bigg_e4p_i" initialConcentration="1" charge="-2" name="D-erythrose 4-phosphate(2-)" metaid="_9c3f1e7f_040e_45b7_802c_4237c6e9d8d0" sboTerm="SBO:0000247" compartment="i">
        <notes>
          <body xmlns="http://www.w3.org/1999/xhtml">
                <p>BIGG: e4p</p>
                    <p>BIOPATH: D-Erythrose_4-phosphate</p>
                    <p>BRENDA: BG59851, BG91980</p>
                    <p>CHARGE: -2</p>
                    <p>CHEBI: 16897, 20927, 27508, 21109, 4256, 48153, 4114, 42349, 12921</p>
                    <p>FORMULA: C4H7O7P</p>
                    <p>HMDB: HMDB01321</p>
                    <p>INCHI: InChI=1S/C4H9O7P/c5-1-3(6)4(7)2-11-12(8,9)10/h1,3-4,6-7H,2H2,(H2,8,9,10)/p-2/t3-,4+/m0/s1</p>
                    <p>KEGG: C00279, C03109</p>
                    <p>METACYC: ERYTHROSE-4P</p>
                    <p>MXNREF: MNXM258</p>
                    <p>REACTOME: 29878</p>
                    <p>SEED: cpd00236, cpd01994</p>
                    <p>SMILES: O[C@H](COP([O-])([O-])=O)[C@@H](O)C=O</p>
                    <p>UPA: UPC00279</p>
                    </body>
          
        </notes>
        <annotation>
          <rdf:RDF xmlns:rdf="http://www.w3.org/1999/02/22-rdf-syntax-ns#" xmlns:bqmodel="http://biomodels.net/model-qualifiers/" xmlns:bqbiol="http://biomodels.net/biology-qualifiers/">
            <rdf:Description rdf:about="#_9c3f1e7f_040e_45b7_802c_4237c6e9d8d0">
              <bqbiol:is>
                <rdf:Bag>
                  <rdf:li rdf:resource="urn:miriam:chebi:CHEBI%3A16897"/>
                  <rdf:li rdf:resource="urn:miriam:chebi:CHEBI%3A27508"/>
                  <rdf:li rdf:resource="urn:miriam:chebi:CHEBI%3A48153"/>
                </rdf:Bag>
              </bqbiol:is>
            </rdf:Description>
          </rdf:RDF>
        </annotation>
            </species>
      <species id="bigg_6pgl_i" initialConcentration="1" charge="-2" name="6-O-phosphono-D-glucono-1,5-lactone" metaid="_f1444e8b_2171_4515_ae84_dc3dc4643629" sboTerm="SBO:0000247" compartment="i">
        <notes>
          <body xmlns="http://www.w3.org/1999/xhtml">
                <p>BIGG: 6pgl</p>
                    <p>BIOPATH: D-Glucono-1,5-lactone_6-phosphate</p>
                    <p>BRENDA: BG22089</p>
                    <p>CHARGE: -2</p>
                    <p>CHEBI: 16938, 4160, 12958, 12233, 20989, 57955</p>
                    <p>FORMULA: C6H9O9P</p>
                    <p>HMDB: HMDB01127</p>
                    <p>INCHI: InChI=1S/C6H11O9P/c7-3-2(1-14-16(11,12)13)15-6(10)5(9)4(3)8/h2-5,7-9H,1H2,(H2,11,12,13)/p-2/t2-,3-,4+,5-/m1/s1</p>
                    <p>KEGG: C01236</p>
                    <p>METACYC: D-6-P-GLUCONO-DELTA-LACTONE</p>
                    <p>MXNREF: MNXM429</p>
                    <p>REACTOME: 31467</p>
                    <p>SEED: cpd00911</p>
                    <p>SMILES: O[C@H]1[C@H](O)[C@@H](COP([O-])([O-])=O)OC(=O)[C@@H]1O</p>
                    <p>UPA: UPC01236</p>
                    </body>
          
        </notes>
        <annotation>
          <rdf:RDF xmlns:rdf="http://www.w3.org/1999/02/22-rdf-syntax-ns#" xmlns:bqmodel="http://biomodels.net/model-qualifiers/" xmlns:bqbiol="http://biomodels.net/biology-qualifiers/">
            <rdf:Description rdf:about="#_f1444e8b_2171_4515_ae84_dc3dc4643629">
              <bqbiol:is>
                <rdf:Bag>
                  <rdf:li rdf:resource="urn:miriam:chebi:CHEBI%3A16938"/>
                  <rdf:li rdf:resource="urn:miriam:chebi:CHEBI%3A57955"/>
                </rdf:Bag>
              </bqbiol:is>
            </rdf:Description>
          </rdf:RDF>
        </annotation>
            </species>
      <species id="bigg_6pgc_i" initialConcentration="1" charge="-3" name="6-phosphonatooxy-D-gluconate" metaid="_a8c0a9b6_92cf_43b6_afab_169ba21b91bb" sboTerm="SBO:0000247" compartment="i">
        <notes>
          <body xmlns="http://www.w3.org/1999/xhtml">
                <p>BIGG: 6pgc</p>
                    <p>BIOPATH: 6-Phospho-D-gluconate</p>
                    <p>BRENDA: BG22563</p>
                    <p>CHARGE: -3</p>
                    <p>CHEBI: 16863, 12232, 48928, 2231, 33851, 40282, 58759</p>
                    <p>FORMULA: C6H10O10P</p>
                    <p>HMDB: HMDB01316</p>
                    <p>INCHI: InChI=1S/C6H13O10P/c7-2(1-16-17(13,14)15)3(8)4(9)5(10)6(11)12/h2-5,7-10H,1H2,(H,11,12)(H2,13,14,15)/p-3/t2-,3-,4+,5-/m1/s1</p>
                    <p>KEGG: C00345</p>
                    <p>METACYC: CPD-2961</p>
                    <p>MXNREF: MNXM325</p>
                    <p>REACTOME: 29996</p>
                    <p>SEED: cpd00284</p>
                    <p>SMILES: O[C@H](COP([O-])([O-])=O)[C@@H](O)[C@H](O)[C@@H](O)C([O-])=O</p>
                    <p>UPA: UPC00345</p>
                    </body>
          
        </notes>
        <annotation>
          <rdf:RDF xmlns:rdf="http://www.w3.org/1999/02/22-rdf-syntax-ns#" xmlns:bqmodel="http://biomodels.net/model-qualifiers/" xmlns:bqbiol="http://biomodels.net/biology-qualifiers/">
            <rdf:Description rdf:about="#_a8c0a9b6_92cf_43b6_afab_169ba21b91bb">
              <bqbiol:is>
                <rdf:Bag>
                  <rdf:li rdf:resource="urn:miriam:chebi:CHEBI%3A16863"/>
                  <rdf:li rdf:resource="urn:miriam:chebi:CHEBI%3A48928"/>
                  <rdf:li rdf:resource="urn:miriam:chebi:CHEBI%3A58759"/>
                </rdf:Bag>
              </bqbiol:is>
            </rdf:Description>
          </rdf:RDF>
        </annotation>
            </species>
      <species id="DVU2313_i" initialConcentration="1" name="6-phosphogluconolactonase" metaid="_aecbb0e9_5f62_41bf_82a2_ce92071b9fbd" boundaryCondition="true" sboTerm="SBO:0000252" compartment="i">
        <annotation>
          <rdf:RDF xmlns:rdf="http://www.w3.org/1999/02/22-rdf-syntax-ns#" xmlns:bqmodel="http://biomodels.net/model-qualifiers/" xmlns:bqbiol="http://biomodels.net/biology-qualifiers/">
            <rdf:Description rdf:about="#_aecbb0e9_5f62_41bf_82a2_ce92071b9fbd">
              <bqbiol:isEncodedBy>
                <rdf:Bag>
                  <rdf:li rdf:resource="urn:miriam:kegg.genes:dvu%3ADVU2313"/>
                </rdf:Bag>
              </bqbiol:isEncodedBy>
              <bqbiol:is>
                <rdf:Bag>
                  <rdf:li rdf:resource="urn:miriam:uniprot:Q729N7"/>
                </rdf:Bag>
              </bqbiol:is>
            </rdf:Description>
          </rdf:RDF>
        </annotation>
            </species>
      <species id="DVU1658_i" initialConcentration="1" name="Transaldolase, putative" metaid="_bf66542c_a13d_48e4_8113_2440df01d19f" boundaryCondition="true" sboTerm="SBO:0000252" compartment="i">
        <annotation>
          <rdf:RDF xmlns:rdf="http://www.w3.org/1999/02/22-rdf-syntax-ns#" xmlns:bqmodel="http://biomodels.net/model-qualifiers/" xmlns:bqbiol="http://biomodels.net/biology-qualifiers/">
            <rdf:Description rdf:about="#_bf66542c_a13d_48e4_8113_2440df01d19f">
              <bqbiol:isEncodedBy>
                <rdf:Bag>
                  <rdf:li rdf:resource="urn:miriam:kegg.genes:dvu%3ADVU1658"/>
                </rdf:Bag>
              </bqbiol:isEncodedBy>
              <bqbiol:is>
                <rdf:Bag>
                  <rdf:li rdf:resource="urn:miriam:uniprot:Q72BH8"/>
                </rdf:Bag>
              </bqbiol:is>
            </rdf:Description>
          </rdf:RDF>
        </annotation>
            </species>
      <species id="bigg_r1p_i" initialConcentration="1" charge="-2" name="alpha-D-ribose 1-phosphate(2-)" metaid="_718aa478_a7ef_4af3_8f3b_204b6882e0b3" sboTerm="SBO:0000247" compartment="i">
        <notes>
          <body xmlns="http://www.w3.org/1999/xhtml">
                <p>BIGG: r1p</p>
                    <p>BRENDA: BG20581</p>
                    <p>CHARGE: -2</p>
                    <p>CHEBI: 16300, 45429, 12330, 45482, 12329, 10269, 22412, 35425, 21081, 4236, 57720</p>
                    <p>FORMULA: C5H9O8P</p>
                    <p>HMDB: HMDB01489</p>
                    <p>INCHI: InChI=1S/C5H11O8P/c6-1-2-3(7)4(8)5(12-2)13-14(9,10)11/h2-8H,1H2,(H2,9,10,11)/p-2/t2-,3-,4-,5-/m1/s1</p>
                    <p>KEGG: C00620</p>
                    <p>METACYC: RIBOSE-1P</p>
                    <p>MXNREF: MNXM295</p>
                    <p>REACTOME: 112016</p>
                    <p>SEED: cpd00475</p>
                    <p>SMILES: OC[C@H]1O[C@H](OP([O-])([O-])=O)[C@H](O)[C@@H]1O</p>
                    <p>UPA: UPC00620</p>
                    </body>
          
        </notes>
        <annotation>
          <rdf:RDF xmlns:rdf="http://www.w3.org/1999/02/22-rdf-syntax-ns#" xmlns:bqmodel="http://biomodels.net/model-qualifiers/" xmlns:bqbiol="http://biomodels.net/biology-qualifiers/">
            <rdf:Description rdf:about="#_718aa478_a7ef_4af3_8f3b_204b6882e0b3">
              <bqbiol:is>
                <rdf:Bag>
                  <rdf:li rdf:resource="urn:miriam:chebi:CHEBI%3A16300"/>
                  <rdf:li rdf:resource="urn:miriam:chebi:CHEBI%3A35425"/>
                  <rdf:li rdf:resource="urn:miriam:chebi:CHEBI%3A57720"/>
                </rdf:Bag>
              </bqbiol:is>
            </rdf:Description>
          </rdf:RDF>
        </annotation>
            </species>
      <species id="bigg_glyc_R_i" initialConcentration="1" charge="-1" name="D-glycerate" metaid="_6737e466_1ce4_4323_a2fe_0e21f02cce53" sboTerm="SBO:0000247" compartment="i">
        <notes>
          <body xmlns="http://www.w3.org/1999/xhtml">
                <p>BIGG: glyc-R</p>
                    <p>BIOPATH: D-Glycerate</p>
                    <p>BRENDA: BG17862, BG28971</p>
                    <p>CHARGE: -1</p>
                    <p>CHEBI: 16659, 12985, 21027, 10999, 32398, 21030, 4187, 33508, 24349, 24348, 33846, 33871, 71671</p>
                    <p>FORMULA: C3H5O4</p>
                    <p>HMDB: HMDB00139, HMDB06372</p>
                    <p>INCHI: InChI=1S/C3H6O4/c4-1-2(5)3(6)7/h2,4-5H,1H2,(H,6,7)/p-1/t2-/m1/s1</p>
                    <p>KEGG: C00258</p>
                    <p>METACYC: GLYCERATE</p>
                    <p>MXNREF: MNXM189</p>
                    <p>SEED: cpd00223</p>
                    <p>SMILES: OC[C@@H](O)C([O-])=O</p>
                    <p>UPA: UPC00258</p>
                    </body>
          
        </notes>
        <annotation>
          <rdf:RDF xmlns:rdf="http://www.w3.org/1999/02/22-rdf-syntax-ns#" xmlns:bqmodel="http://biomodels.net/model-qualifiers/" xmlns:bqbiol="http://biomodels.net/biology-qualifiers/">
            <rdf:Description rdf:about="#_6737e466_1ce4_4323_a2fe_0e21f02cce53">
              <bqbiol:is>
                <rdf:Bag>
                  <rdf:li rdf:resource="urn:miriam:chebi:CHEBI%3A16659"/>
                  <rdf:li rdf:resource="urn:miriam:chebi:CHEBI%3A32398"/>
                  <rdf:li rdf:resource="urn:miriam:chebi:CHEBI%3A33508"/>
                  <rdf:li rdf:resource="urn:miriam:chebi:CHEBI%3A33871"/>
                  <rdf:li rdf:resource="urn:miriam:chebi:CHEBI%3A71671"/>
                </rdf:Bag>
              </bqbiol:is>
            </rdf:Description>
          </rdf:RDF>
        </annotation>
            </species>
      <species id="bigg_glyald_i" initialConcentration="1" charge="0" name="D-glyceraldehyde" metaid="_1f57e785_2cb2_47bc_9a1c_26182cea53de" sboTerm="SBO:0000247" compartment="i">
        <notes>
          <body xmlns="http://www.w3.org/1999/xhtml">
                <p>BIGG: glyald</p>
                    <p>BIOPATH: D-Glyceraldehyde</p>
                    <p>BRENDA: BG17856</p>
                    <p>CHARGE: 0</p>
                    <p>CHEBI: 17378, 4186, 39973, 12982, 21025</p>
                    <p>FORMULA: C3H6O3</p>
                    <p>INCHI: InChI=1S/C3H6O3/c4-1-3(6)2-5/h1,3,5-6H,2H2/t3-/m0/s1</p>
                    <p>KEGG: C00577</p>
                    <p>METACYC: GLYCERALD</p>
                    <p>MXNREF: MNXM435</p>
                    <p>REACTOME: 30393</p>
                    <p>SEED: cpd00448</p>
                    <p>SMILES: OC[C@@H](O)C=O</p>
                    </body>
          
        </notes>
        <annotation>
          <rdf:RDF xmlns:rdf="http://www.w3.org/1999/02/22-rdf-syntax-ns#" xmlns:bqmodel="http://biomodels.net/model-qualifiers/" xmlns:bqbiol="http://biomodels.net/biology-qualifiers/">
            <rdf:Description rdf:about="#_1f57e785_2cb2_47bc_9a1c_26182cea53de">
              <bqbiol:is>
                <rdf:Bag>
                  <rdf:li rdf:resource="urn:miriam:chebi:CHEBI%3A17378"/>
                </rdf:Bag>
              </bqbiol:is>
            </rdf:Description>
          </rdf:RDF>
        </annotation>
            </species>
      <species id="bigg_udpg_i" initialConcentration="1" charge="-2" name="UDP-D-glucose(2-)" metaid="_8f9a8269_86f4_46ed_a4d6_b6f8f7a60907" sboTerm="SBO:0000247" compartment="i">
        <notes>
          <body xmlns="http://www.w3.org/1999/xhtml">
                <p>BIGG: udpg</p>
                    <p>BIOPATH: UDP-D-Glucose</p>
                    <p>BRENDA: BG6433</p>
                    <p>CHARGE: -2</p>
                    <p>CHEBI: 18066, 22103, 9845, 13498, 13505, 9895, 27234, 52249, 58367, 58885</p>
                    <p>FORMULA: C15H22N2O17P2</p>
                    <p>INCHI: InChI=1S/C15H24N2O17P2/c18-3-5-8(20)10(22)12(24)14(32-5)33-36(28,29)34-35(26,27)30-4-6-9(21)11(23)13(31-6)17-2-1-7(19)16-15(17)25/h1-2,5-6,8-14,18,20-24H,3-4H2,(H,26,27)(H,28,29)(H,16,19,25)/p-2/t5-,6-,8-,9-,10+,11-,12-,13-,14?/m1/s1</p>
                    <p>KEGG: C00029, G10608</p>
                    <p>METACYC: CPD-12575, UDP-GLUCOSE</p>
                    <p>MXNREF: MNXM50</p>
                    <p>REACTOME: 29410, 744227, 417855, 173594</p>
                    <p>SEED: cpd00026</p>
                    <p>SMILES: OC[C@H]1OC(OP([O-])(=O)OP([O-])(=O)OC[C@H]2O[C@H]([C@H](O)[C@@H]2O)N2C=CC(=O)NC2=O)[C@H](O)[C@@H](O)[C@@H]1O</p>
                    <p>UPA: UPC00029</p>
                    </body>
          
        </notes>
        <annotation>
          <rdf:RDF xmlns:rdf="http://www.w3.org/1999/02/22-rdf-syntax-ns#" xmlns:bqmodel="http://biomodels.net/model-qualifiers/" xmlns:bqbiol="http://biomodels.net/biology-qualifiers/">
            <rdf:Description rdf:about="#_8f9a8269_86f4_46ed_a4d6_b6f8f7a60907">
              <bqbiol:is>
                <rdf:Bag>
                  <rdf:li rdf:resource="urn:miriam:chebi:CHEBI%3A18066"/>
                  <rdf:li rdf:resource="urn:miriam:chebi:CHEBI%3A52249"/>
                  <rdf:li rdf:resource="urn:miriam:chebi:CHEBI%3A58367"/>
                  <rdf:li rdf:resource="urn:miriam:chebi:CHEBI%3A58885"/>
                </rdf:Bag>
              </bqbiol:is>
            </rdf:Description>
          </rdf:RDF>
        </annotation>
            </species>
      <species id="bigg_utp_i" initialConcentration="1" charge="-3" name="UTP (3-)" metaid="_42861b91_f7cb_4090_9ef0_c20a42048053" sboTerm="SBO:0000247" compartment="i">
        <notes>
          <body xmlns="http://www.w3.org/1999/xhtml">
                <p>BIGG: utp</p>
                    <p>BIOPATH: Uridine-5-prime-triphosphate</p>
                    <p>BRENDA: BG27658</p>
                    <p>CHARGE: -3</p>
                    <p>CHEBI: 15713, 9850, 13510, 27233, 46398, 37567, 46397, 57481</p>
                    <p>FORMULA: C9H12N2O15P3</p>
                    <p>HMDB: HMDB00285</p>
                    <p>INCHI: InChI=1S/C9H15N2O15P3/c12-5-1-2-11(9(15)10-5)8-7(14)6(13)4(24-8)3-23-28(19,20)26-29(21,22)25-27(16,17)18/h1-2,4,6-8,13-14H,3H2,(H,19,20)(H,21,22)(H,10,12,15)(H2,16,17,18)/p-3/t4-,6-,7-,8-/m1/s1</p>
                    <p>KEGG: C00075</p>
                    <p>METACYC: UTP</p>
                    <p>MXNREF: MNXM121</p>
                    <p>REACTOME: 29494, 417877</p>
                    <p>SEED: cpd00062</p>
                    <p>SMILES: O[C@H]1[C@@H](O)[C@@H](O[C@@H]1COP([O-])(=O)OP([O-])(=O)OP(O)([O-])=O)N1C=CC(=O)NC1=O</p>
                    <p>UPA: UPC00075</p>
                    </body>
          
        </notes>
        <annotation>
          <rdf:RDF xmlns:rdf="http://www.w3.org/1999/02/22-rdf-syntax-ns#" xmlns:bqmodel="http://biomodels.net/model-qualifiers/" xmlns:bqbiol="http://biomodels.net/biology-qualifiers/">
            <rdf:Description rdf:about="#_42861b91_f7cb_4090_9ef0_c20a42048053">
              <bqbiol:is>
                <rdf:Bag>
                  <rdf:li rdf:resource="urn:miriam:chebi:CHEBI%3A15713"/>
                  <rdf:li rdf:resource="urn:miriam:chebi:CHEBI%3A46398"/>
                  <rdf:li rdf:resource="urn:miriam:chebi:CHEBI%3A57481"/>
                </rdf:Bag>
              </bqbiol:is>
            </rdf:Description>
          </rdf:RDF>
        </annotation>
            </species>
      <species id="DVU1283_i" initialConcentration="1" name="UTP-glucose-1-phosphate uridylyltransferase" metaid="_17a76647_adcb_4784_bfb9_ceb03aebe356" boundaryCondition="true" sboTerm="SBO:0000252" compartment="i">
        <annotation>
          <rdf:RDF xmlns:rdf="http://www.w3.org/1999/02/22-rdf-syntax-ns#" xmlns:bqmodel="http://biomodels.net/model-qualifiers/" xmlns:bqbiol="http://biomodels.net/biology-qualifiers/">
            <rdf:Description rdf:about="#_17a76647_adcb_4784_bfb9_ceb03aebe356">
              <bqbiol:isEncodedBy>
                <rdf:Bag>
                  <rdf:li rdf:resource="urn:miriam:kegg.genes:dvu%3ADVU1283"/>
                </rdf:Bag>
              </bqbiol:isEncodedBy>
              <bqbiol:is>
                <rdf:Bag>
                  <rdf:li rdf:resource="urn:miriam:uniprot:Q72CK0"/>
                </rdf:Bag>
              </bqbiol:is>
            </rdf:Description>
          </rdf:RDF>
        </annotation>
            </species>
      <species id="DVU2322_i" initialConcentration="1" name="UTP--glucose-1-phosphate uridylyltransferase, putative" metaid="_5024fd5e_9532_4af9_b0f3_2fda1be98d41" boundaryCondition="true" sboTerm="SBO:0000252" compartment="i">
        <annotation>
          <rdf:RDF xmlns:rdf="http://www.w3.org/1999/02/22-rdf-syntax-ns#" xmlns:bqmodel="http://biomodels.net/model-qualifiers/" xmlns:bqbiol="http://biomodels.net/biology-qualifiers/">
            <rdf:Description rdf:about="#_5024fd5e_9532_4af9_b0f3_2fda1be98d41">
              <bqbiol:isEncodedBy>
                <rdf:Bag>
                  <rdf:li rdf:resource="urn:miriam:kegg.genes:dvu%3ADVU2322"/>
                </rdf:Bag>
              </bqbiol:isEncodedBy>
              <bqbiol:is>
                <rdf:Bag>
                  <rdf:li rdf:resource="urn:miriam:uniprot:Q729M8"/>
                </rdf:Bag>
              </bqbiol:is>
            </rdf:Description>
          </rdf:RDF>
        </annotation>
            </species>
      <species id="bigg_udpglcur_i" initialConcentration="1" charge="-3" name="UDP-alpha-D-glucuronate(3-)" metaid="_62603807_392c_493c_bad1_b2f46d56b537" sboTerm="SBO:0000247" compartment="i">
        <notes>
          <body xmlns="http://www.w3.org/1999/xhtml">
                <p>BIGG: udpglcur</p>
                    <p>BRENDA: BG36564</p>
                    <p>CHARGE: -3</p>
                    <p>CHEBI: 17200, 22104, 9846, 13506, 13489, 46309, 58052</p>
                    <p>FORMULA: C15H19N2O18P2</p>
                    <p>HMDB: HMDB00935, HMDB01384</p>
                    <p>INCHI: InChI=1S/C15H22N2O18P2/c18-5-1-2-17(15(26)16-5)12-9(22)6(19)4(32-12)3-31-36(27,28)35-37(29,30)34-14-10(23)7(20)8(21)11(33-14)13(24)25/h1-2,4,6-12,14,19-23H,3H2,(H,24,25)(H,27,28)(H,29,30)(H,16,18,26)/p-3/t4-,6-,7+,8+,9-,10-,11+,12-,14-/m1/s1</p>
                    <p>KEGG: C00167, G10612</p>
                    <p>METACYC: UDP-GLUCURONATE</p>
                    <p>MXNREF: MNXM87</p>
                    <p>REACTOME: 174384, 158601, 1889970</p>
                    <p>SEED: cpd00144</p>
                    <p>SMILES: O[C@H]1[C@@H](O)[C@@H](O[C@@H]1COP([O-])(=O)OP([O-])(=O)O[C@H]1O[C@@H]([C@@H](O)[C@H](O)[C@H]1O)C([O-])=O)N1C=CC(=O)NC1=O</p>
                    <p>UPA: UPC00167</p>
                    </body>
          
        </notes>
        <annotation>
          <rdf:RDF xmlns:rdf="http://www.w3.org/1999/02/22-rdf-syntax-ns#" xmlns:bqmodel="http://biomodels.net/model-qualifiers/" xmlns:bqbiol="http://biomodels.net/biology-qualifiers/">
            <rdf:Description rdf:about="#_62603807_392c_493c_bad1_b2f46d56b537">
              <bqbiol:is>
                <rdf:Bag>
                  <rdf:li rdf:resource="urn:miriam:chebi:CHEBI%3A17200"/>
                  <rdf:li rdf:resource="urn:miriam:chebi:CHEBI%3A58052"/>
                </rdf:Bag>
              </bqbiol:is>
            </rdf:Description>
          </rdf:RDF>
        </annotation>
            </species>
      <species id="DVU1907_i" initialConcentration="1" name="UDP-glucose 6-dehydrogenase" metaid="_0b8d12c2_c272_40b0_9206_b44caecd9e67" boundaryCondition="true" sboTerm="SBO:0000252" compartment="i">
        <annotation>
          <rdf:RDF xmlns:rdf="http://www.w3.org/1999/02/22-rdf-syntax-ns#" xmlns:bqmodel="http://biomodels.net/model-qualifiers/" xmlns:bqbiol="http://biomodels.net/biology-qualifiers/">
            <rdf:Description rdf:about="#_0b8d12c2_c272_40b0_9206_b44caecd9e67">
              <bqbiol:isEncodedBy>
                <rdf:Bag>
                  <rdf:li rdf:resource="urn:miriam:kegg.genes:dvu%3ADVU1907"/>
                </rdf:Bag>
              </bqbiol:isEncodedBy>
              <bqbiol:is>
                <rdf:Bag>
                  <rdf:li rdf:resource="urn:miriam:uniprot:Q72AT3"/>
                </rdf:Bag>
              </bqbiol:is>
            </rdf:Description>
          </rdf:RDF>
        </annotation>
            </species>
      <species id="MNXM619_i" initialConcentration="1" name="Protein histidine" metaid="_5a008d72_32ce_4ea8_9fcc_98eb35bae2ec" sboTerm="SBO:0000247" compartment="i">
        <notes>
          <body xmlns="http://www.w3.org/1999/xhtml">
                <p>BRENDA: BG93297</p>
                    <p>FORMULA: C7H8N4O2R2</p>
                    <p>INCHI:</p>
                    <p>KEGG: C00615</p>
                    <p>MXNREF: MNXM619</p>
                    <p>SEED: cpd11712</p>
                    <p>SMILES: [*]NC(=O)[C@H](CC1=CNC=N1)NC([*])=O</p>
                    <p>UPA: UPC00615</p>
                    </body>
          
        </notes>
      </species>
      <species id="bigg_f1p_i" initialConcentration="1" charge="-2" name="D-fructofuranose 1-phosphate(2-)" metaid="_adfe0e24_7fd0_436c_907f_f0dd5c7ff679" sboTerm="SBO:0000247" compartment="i">
        <notes>
          <body xmlns="http://www.w3.org/1999/xhtml">
                <p>BIGG: f1p</p>
                    <p>BIOPATH: beta-D-Fructose_1-phosphate</p>
                    <p>BRENDA: BG22630</p>
                    <p>CHARGE: -2</p>
                    <p>CHEBI: 37515, 20930, 5174, 58674</p>
                    <p>FORMULA: C6H11O9P</p>
                    <p>HMDB: HMDB01076</p>
                    <p>INCHI: InChI=1S/C6H13O9P/c7-1-3-4(8)5(9)6(10,15-3)2-14-16(11,12)13/h3-5,7-10H,1-2H2,(H2,11,12,13)/p-2/t3-,4-,5+,6?/m1/s1</p>
                    <p>KEGG: C01094</p>
                    <p>METACYC: FRU1P</p>
                    <p>MXNREF: MNXM743</p>
                    <p>SEED: cpd00802</p>
                    <p>SMILES: OC[C@H]1OC(O)(COP([O-])([O-])=O)[C@@H](O)[C@@H]1O</p>
                    </body>
          
        </notes>
        <annotation>
          <rdf:RDF xmlns:rdf="http://www.w3.org/1999/02/22-rdf-syntax-ns#" xmlns:bqmodel="http://biomodels.net/model-qualifiers/" xmlns:bqbiol="http://biomodels.net/biology-qualifiers/">
            <rdf:Description rdf:about="#_adfe0e24_7fd0_436c_907f_f0dd5c7ff679">
              <bqbiol:is>
                <rdf:Bag>
                  <rdf:li rdf:resource="urn:miriam:chebi:CHEBI%3A37515"/>
                  <rdf:li rdf:resource="urn:miriam:chebi:CHEBI%3A58674"/>
                </rdf:Bag>
              </bqbiol:is>
            </rdf:Description>
          </rdf:RDF>
        </annotation>
            </species>
      <species id="bigg_fru_i" initialConcentration="1" charge="0" name="beta-D-fructofuranose" metaid="_0c2e9dc3_814f_49ee_8df5_49380a25a5ac" sboTerm="SBO:0000247" compartment="i">
        <notes>
          <body xmlns="http://www.w3.org/1999/xhtml">
                <p>BIGG: fru</p>
                    <p>BIOPATH: beta-D-Fructofuranose</p>
                    <p>BRENDA: BG22357, BG22370</p>
                    <p>CHARGE: 0</p>
                    <p>CHEBI: 28645, 10373, 42560, 22766, 28757, 24110, 5172, 24104, 37720, 37721, 48673, 49089</p>
                    <p>FORMULA: C6H12O6</p>
                    <p>HMDB: HMDB00660</p>
                    <p>INCHI: InChI=1S/C6H12O6/c7-1-3-4(9)5(10)6(11,2-8)12-3/h3-5,7-11H,1-2H2/t3-,4-,5+,6-/m1/s1</p>
                    <p>KEGG: C00095, C02336</p>
                    <p>METACYC: BETA-D-FRUCTOSE, CPD-10723</p>
                    <p>MXNREF: MNXM1542</p>
                    <p>SEED: cpd00082</p>
                    <p>SMILES: OC[C@H]1O[C@](O)(CO)[C@@H](O)[C@@H]1O</p>
                    <p>UPA: UPC00095</p>
                    </body>
          
        </notes>
        <annotation>
          <rdf:RDF xmlns:rdf="http://www.w3.org/1999/02/22-rdf-syntax-ns#" xmlns:bqmodel="http://biomodels.net/model-qualifiers/" xmlns:bqbiol="http://biomodels.net/biology-qualifiers/">
            <rdf:Description rdf:about="#_0c2e9dc3_814f_49ee_8df5_49380a25a5ac">
              <bqbiol:is>
                <rdf:Bag>
                  <rdf:li rdf:resource="urn:miriam:chebi:CHEBI%3A28645"/>
                  <rdf:li rdf:resource="urn:miriam:chebi:CHEBI%3A28757"/>
                  <rdf:li rdf:resource="urn:miriam:chebi:CHEBI%3A37720"/>
                  <rdf:li rdf:resource="urn:miriam:chebi:CHEBI%3A37721"/>
                  <rdf:li rdf:resource="urn:miriam:chebi:CHEBI%3A48673"/>
                  <rdf:li rdf:resource="urn:miriam:chebi:CHEBI%3A49089"/>
                </rdf:Bag>
              </bqbiol:is>
            </rdf:Description>
          </rdf:RDF>
        </annotation>
            </species>
      <species id="MNXM673_i" initialConcentration="1" name="Protein N(pi)-phospho-L-histidine" metaid="_a3718716_9376_43b4_837b_840469fa7433" sboTerm="SBO:0000247" compartment="i">
        <notes>
          <body xmlns="http://www.w3.org/1999/xhtml">
                <p>BRENDA: BG93979</p>
                    <p>FORMULA: C7H9N4O5PR2</p>
                    <p>INCHI:</p>
                    <p>KEGG: C04261</p>
                    <p>MXNREF: MNXM673</p>
                    <p>SEED: cpd12508</p>
                    <p>SMILES: [O-]P([O-])(=O)N1C=NC=C1C[C@H](NC([*])=O)C(=O)N[*]</p>
                    <p>UPA: UPC04261</p>
                    </body>
          
        </notes>
      </species>
      <species id="DVU0981_i" initialConcentration="1" name="Multiphosphoryl transfer protein, putative" metaid="_5755e65f_e3e1_489c_b806_bd3814dca5be" boundaryCondition="true" sboTerm="SBO:0000252" compartment="i">
        <annotation>
          <rdf:RDF xmlns:rdf="http://www.w3.org/1999/02/22-rdf-syntax-ns#" xmlns:bqmodel="http://biomodels.net/model-qualifiers/" xmlns:bqbiol="http://biomodels.net/biology-qualifiers/">
            <rdf:Description rdf:about="#_5755e65f_e3e1_489c_b806_bd3814dca5be">
              <bqbiol:isEncodedBy>
                <rdf:Bag>
                  <rdf:li rdf:resource="urn:miriam:kegg.genes:dvu%3ADVU0981"/>
                </rdf:Bag>
              </bqbiol:isEncodedBy>
              <bqbiol:is>
                <rdf:Bag>
                  <rdf:li rdf:resource="urn:miriam:uniprot:Q72DE8"/>
                </rdf:Bag>
              </bqbiol:is>
            </rdf:Description>
          </rdf:RDF>
        </annotation>
            </species>
      <species id="bigg_man6p_i" initialConcentration="1" charge="-2" name="D-mannopyranose 6-phosphate(2-)" metaid="_d025355c_2810_40ef_9fd6_c51250558baa" sboTerm="SBO:0000247" compartment="i">
        <notes>
          <body xmlns="http://www.w3.org/1999/xhtml">
                <p>BIGG: man6p</p>
                    <p>BRENDA: BG22644</p>
                    <p>CHARGE: -2</p>
                    <p>CHEBI: 43896, 43894, 12328, 48066, 49728, 49724, 48067, 58735, 60332</p>
                    <p>FORMULA: C6H11O9P</p>
                    <p>HMDB: HMDB01078</p>
                    <p>INCHI: InChI=1S/C6H13O9P/c7-3-2(1-14-16(11,12)13)15-6(10)5(9)4(3)8/h2-10H,1H2,(H2,11,12,13)/p-2/t2-,3-,4+,5+,6?/m1/s1</p>
                    <p>KEGG: C00275</p>
                    <p>METACYC: MANNOSE-6P</p>
                    <p>MXNREF: MNXM427</p>
                    <p>SEED: cpd00235</p>
                    <p>SMILES: OC1O[C@H](COP([O-])([O-])=O)[C@@H](O)[C@H](O)[C@@H]1O</p>
                    <p>UPA: UPC00275</p>
                    </body>
          
        </notes>
        <annotation>
          <rdf:RDF xmlns:rdf="http://www.w3.org/1999/02/22-rdf-syntax-ns#" xmlns:bqmodel="http://biomodels.net/model-qualifiers/" xmlns:bqbiol="http://biomodels.net/biology-qualifiers/">
            <rdf:Description rdf:about="#_d025355c_2810_40ef_9fd6_c51250558baa">
              <bqbiol:is>
                <rdf:Bag>
                  <rdf:li rdf:resource="urn:miriam:chebi:CHEBI%3A43896"/>
                  <rdf:li rdf:resource="urn:miriam:chebi:CHEBI%3A48066"/>
                  <rdf:li rdf:resource="urn:miriam:chebi:CHEBI%3A49728"/>
                  <rdf:li rdf:resource="urn:miriam:chebi:CHEBI%3A58735"/>
                  <rdf:li rdf:resource="urn:miriam:chebi:CHEBI%3A60332"/>
                </rdf:Bag>
              </bqbiol:is>
            </rdf:Description>
          </rdf:RDF>
        </annotation>
            </species>
      <species id="bigg_man_i" initialConcentration="1" charge="0" name="D-mannopyranose" metaid="_74901d4e_8c1a_4e34_bd32_b756a5c1ddf0" sboTerm="SBO:0000247" compartment="i">
        <notes>
          <body xmlns="http://www.w3.org/1999/xhtml">
                <p>BIGG: man</p>
                    <p>BRENDA: BG22341</p>
                    <p>CHARGE: 0</p>
                    <p>CHEBI: 16024, 21057, 12999, 4208</p>
                    <p>FORMULA: C6H12O6</p>
                    <p>HMDB: HMDB00169</p>
                    <p>INCHI: InChI=1S/C6H12O6/c7-1-2-3(8)4(9)5(10)6(11)12-2/h2-11H,1H2/t2-,3-,4+,5+,6?/m1/s1</p>
                    <p>KEGG: C00159</p>
                    <p>METACYC: MANNOSE</p>
                    <p>MXNREF: MNXM182</p>
                    <p>REACTOME: 912281, 964752</p>
                    <p>SEED: cpd00138</p>
                    <p>SMILES: OC[C@H]1OC(O)[C@@H](O)[C@@H](O)[C@@H]1O</p>
                    </body>
          
        </notes>
        <annotation>
          <rdf:RDF xmlns:rdf="http://www.w3.org/1999/02/22-rdf-syntax-ns#" xmlns:bqmodel="http://biomodels.net/model-qualifiers/" xmlns:bqbiol="http://biomodels.net/biology-qualifiers/">
            <rdf:Description rdf:about="#_74901d4e_8c1a_4e34_bd32_b756a5c1ddf0">
              <bqbiol:is>
                <rdf:Bag>
                  <rdf:li rdf:resource="urn:miriam:chebi:CHEBI%3A16024"/>
                  <rdf:li rdf:resource="urn:miriam:chebi:CHEBI%3A4208"/>
                </rdf:Bag>
              </bqbiol:is>
            </rdf:Description>
          </rdf:RDF>
        </annotation>
            </species>
      <species id="DVU0831_i" initialConcentration="1" name="PTS system, IID component, putative" metaid="_a0ccd588_ca05_424d_a755_67aadc9115eb" boundaryCondition="true" sboTerm="SBO:0000252" compartment="i">
        <annotation>
          <rdf:RDF xmlns:rdf="http://www.w3.org/1999/02/22-rdf-syntax-ns#" xmlns:bqmodel="http://biomodels.net/model-qualifiers/" xmlns:bqbiol="http://biomodels.net/biology-qualifiers/">
            <rdf:Description rdf:about="#_a0ccd588_ca05_424d_a755_67aadc9115eb">
              <bqbiol:isEncodedBy>
                <rdf:Bag>
                  <rdf:li rdf:resource="urn:miriam:kegg.genes:dvu%3ADVU0831"/>
                </rdf:Bag>
              </bqbiol:isEncodedBy>
              <bqbiol:is>
                <rdf:Bag>
                  <rdf:li rdf:resource="urn:miriam:uniprot:Q72DU8"/>
                </rdf:Bag>
              </bqbiol:is>
            </rdf:Description>
          </rdf:RDF>
        </annotation>
            </species>
      <species id="DVU1632_i" initialConcentration="1" name="PTS system, IIA component" metaid="_95b64fd0_fb6b_4203_b979_13f315e4e787" boundaryCondition="true" sboTerm="SBO:0000252" compartment="i">
        <annotation>
          <rdf:RDF xmlns:rdf="http://www.w3.org/1999/02/22-rdf-syntax-ns#" xmlns:bqmodel="http://biomodels.net/model-qualifiers/" xmlns:bqbiol="http://biomodels.net/biology-qualifiers/">
            <rdf:Description rdf:about="#_95b64fd0_fb6b_4203_b979_13f315e4e787">
              <bqbiol:isEncodedBy>
                <rdf:Bag>
                  <rdf:li rdf:resource="urn:miriam:kegg.genes:dvu%3ADVU1632"/>
                </rdf:Bag>
              </bqbiol:isEncodedBy>
              <bqbiol:is>
                <rdf:Bag>
                  <rdf:li rdf:resource="urn:miriam:uniprot:Q72BK3"/>
                </rdf:Bag>
              </bqbiol:is>
            </rdf:Description>
          </rdf:RDF>
        </annotation>
            </species>
      <species id="DVU1633_i" initialConcentration="1" name="PTS system, IIB component" metaid="_dee6ea29_9562_4297_9c9f_475898f04ce5" boundaryCondition="true" sboTerm="SBO:0000252" compartment="i">
        <annotation>
          <rdf:RDF xmlns:rdf="http://www.w3.org/1999/02/22-rdf-syntax-ns#" xmlns:bqmodel="http://biomodels.net/model-qualifiers/" xmlns:bqbiol="http://biomodels.net/biology-qualifiers/">
            <rdf:Description rdf:about="#_dee6ea29_9562_4297_9c9f_475898f04ce5">
              <bqbiol:isEncodedBy>
                <rdf:Bag>
                  <rdf:li rdf:resource="urn:miriam:kegg.genes:dvu%3ADVU1633"/>
                </rdf:Bag>
              </bqbiol:isEncodedBy>
              <bqbiol:is>
                <rdf:Bag>
                  <rdf:li rdf:resource="urn:miriam:uniprot:Q72BK2"/>
                </rdf:Bag>
              </bqbiol:is>
            </rdf:Description>
          </rdf:RDF>
        </annotation>
            </species>
      <species id="DVU1634_i" initialConcentration="1" name="Membrane protein, putative" metaid="_ee5f00e5_46b9_4ee4_b774_9a7b1ad71fe2" boundaryCondition="true" sboTerm="SBO:0000252" compartment="i">
        <annotation>
          <rdf:RDF xmlns:rdf="http://www.w3.org/1999/02/22-rdf-syntax-ns#" xmlns:bqmodel="http://biomodels.net/model-qualifiers/" xmlns:bqbiol="http://biomodels.net/biology-qualifiers/">
            <rdf:Description rdf:about="#_ee5f00e5_46b9_4ee4_b774_9a7b1ad71fe2">
              <bqbiol:isEncodedBy>
                <rdf:Bag>
                  <rdf:li rdf:resource="urn:miriam:kegg.genes:dvu%3ADVU1634"/>
                </rdf:Bag>
              </bqbiol:isEncodedBy>
              <bqbiol:is>
                <rdf:Bag>
                  <rdf:li rdf:resource="urn:miriam:uniprot:Q72BK1"/>
                </rdf:Bag>
              </bqbiol:is>
            </rdf:Description>
          </rdf:RDF>
        </annotation>
            </species>
      <species id="bigg_f26bp_i" initialConcentration="1" charge="-4" name="beta-D-fructofuranose 2,6-bisphosphate(4-)" metaid="_c6d3981c_7e59_4b13_8790_3c73979bea3c" sboTerm="SBO:0000247" compartment="i">
        <notes>
          <body xmlns="http://www.w3.org/1999/xhtml">
                <p>BIGG: f26bp</p>
                    <p>BIOPATH: D-Fructose_2,6-bisphosphate</p>
                    <p>BRENDA: BG22754, BG85262</p>
                    <p>CHARGE: -4</p>
                    <p>CHEBI: 28602, 4122, 12351, 20933, 42586, 58579</p>
                    <p>FORMULA: C6H10O12P2</p>
                    <p>HMDB: HMDB01047</p>
                    <p>INCHI: InChI=1S/C6H14O12P2/c7-2-6(18-20(13,14)15)5(9)4(8)3(17-6)1-16-19(10,11)12/h3-5,7-9H,1-2H2,(H2,10,11,12)(H2,13,14,15)/p-4/t3-,4-,5+,6+/m1/s1</p>
                    <p>KEGG: C00665</p>
                    <p>METACYC: CPD-535</p>
                    <p>MXNREF: MNXM651</p>
                    <p>REACTOME: 30533</p>
                    <p>SEED: cpd00503</p>
                    <p>SMILES: OC[C@@]1(OP([O-])([O-])=O)O[C@H](COP([O-])([O-])=O)[C@@H](O)[C@@H]1O</p>
                    </body>
          
        </notes>
        <annotation>
          <rdf:RDF xmlns:rdf="http://www.w3.org/1999/02/22-rdf-syntax-ns#" xmlns:bqmodel="http://biomodels.net/model-qualifiers/" xmlns:bqbiol="http://biomodels.net/biology-qualifiers/">
            <rdf:Description rdf:about="#_c6d3981c_7e59_4b13_8790_3c73979bea3c">
              <bqbiol:is>
                <rdf:Bag>
                  <rdf:li rdf:resource="urn:miriam:chebi:CHEBI%3A28602"/>
                  <rdf:li rdf:resource="urn:miriam:chebi:CHEBI%3A58579"/>
                </rdf:Bag>
              </bqbiol:is>
            </rdf:Description>
          </rdf:RDF>
        </annotation>
            </species>
      <species id="DVU3147_i" initialConcentration="1" name="6-phosphofructo-2-kinase/fructose-2, 6-biphosphatase" metaid="_7b1e13c2_3dc5_41de_8004_368f37e6fdb8" boundaryCondition="true" sboTerm="SBO:0000252" compartment="i">
        <annotation>
          <rdf:RDF xmlns:rdf="http://www.w3.org/1999/02/22-rdf-syntax-ns#" xmlns:bqmodel="http://biomodels.net/model-qualifiers/" xmlns:bqbiol="http://biomodels.net/biology-qualifiers/">
            <rdf:Description rdf:about="#_7b1e13c2_3dc5_41de_8004_368f37e6fdb8">
              <bqbiol:isEncodedBy>
                <rdf:Bag>
                  <rdf:li rdf:resource="urn:miriam:kegg.genes:dvu%3ADVU3147"/>
                </rdf:Bag>
              </bqbiol:isEncodedBy>
              <bqbiol:is>
                <rdf:Bag>
                  <rdf:li rdf:resource="urn:miriam:uniprot:Q726G1"/>
                </rdf:Bag>
              </bqbiol:is>
            </rdf:Description>
          </rdf:RDF>
        </annotation>
            </species>
      <species id="DVU0697_i" initialConcentration="1" name="Mannose-1-phosphate guanylyltransferase/mannose-6-phosphate isomerase" metaid="_4c5af7f4_c01e_41d6_9010_843afe4056dd" boundaryCondition="true" sboTerm="SBO:0000252" compartment="i">
        <annotation>
          <rdf:RDF xmlns:rdf="http://www.w3.org/1999/02/22-rdf-syntax-ns#" xmlns:bqmodel="http://biomodels.net/model-qualifiers/" xmlns:bqbiol="http://biomodels.net/biology-qualifiers/">
            <rdf:Description rdf:about="#_4c5af7f4_c01e_41d6_9010_843afe4056dd">
              <bqbiol:isEncodedBy>
                <rdf:Bag>
                  <rdf:li rdf:resource="urn:miriam:kegg.genes:dvu%3ADVU0697"/>
                </rdf:Bag>
              </bqbiol:isEncodedBy>
              <bqbiol:is>
                <rdf:Bag>
                  <rdf:li rdf:resource="urn:miriam:uniprot:Q72E81"/>
                </rdf:Bag>
              </bqbiol:is>
            </rdf:Description>
          </rdf:RDF>
        </annotation>
            </species>
      <species id="bigg_man1p_i" initialConcentration="1" charge="-2" name="alpha-D-mannose 1-phosphate(2-)" metaid="_746b3d8b_63fc_4514_9ea8_cb236b4a4975" sboTerm="SBO:0000247" compartment="i">
        <notes>
          <body xmlns="http://www.w3.org/1999/xhtml">
                <p>BIGG: man1p</p>
                    <p>BRENDA: BG56456</p>
                    <p>CHARGE: -2</p>
                    <p>CHEBI: 18205, 10261, 12327, 43854, 22404, 58409</p>
                    <p>FORMULA: C6H11O9P</p>
                    <p>INCHI: InChI=1S/C6H13O9P/c7-1-2-3(8)4(9)5(10)6(14-2)15-16(11,12)13/h2-10H,1H2,(H2,11,12,13)/p-2/t2-,3-,4+,5+,6-/m1/s1</p>
                    <p>KEGG: C00636</p>
                    <p>METACYC: MANNOSE-1P</p>
                    <p>MXNREF: MNXM721</p>
                    <p>SEED: cpd00485</p>
                    <p>SMILES: OC[C@H]1O[C@H](OP([O-])([O-])=O)[C@@H](O)[C@@H](O)[C@@H]1O</p>
                    <p>UPA: UPC00636</p>
                    </body>
          
        </notes>
        <annotation>
          <rdf:RDF xmlns:rdf="http://www.w3.org/1999/02/22-rdf-syntax-ns#" xmlns:bqmodel="http://biomodels.net/model-qualifiers/" xmlns:bqbiol="http://biomodels.net/biology-qualifiers/">
            <rdf:Description rdf:about="#_746b3d8b_63fc_4514_9ea8_cb236b4a4975">
              <bqbiol:is>
                <rdf:Bag>
                  <rdf:li rdf:resource="urn:miriam:chebi:CHEBI%3A18205"/>
                  <rdf:li rdf:resource="urn:miriam:chebi:CHEBI%3A58409"/>
                </rdf:Bag>
              </bqbiol:is>
            </rdf:Description>
          </rdf:RDF>
        </annotation>
            </species>
      <species id="bigg_gdpddman_i" initialConcentration="1" charge="-2" name="GDP-4-dehydro-6-deoxy-alpha-D-mannose(2-)" metaid="_424a1a63_1299_4edd_844a_2a2d2f6c4f55" sboTerm="SBO:0000247" compartment="i">
        <notes>
          <body xmlns="http://www.w3.org/1999/xhtml">
                <p>BIGG: gdpddman</p>
                    <p>BRENDA: BG7246</p>
                    <p>CHARGE: -2</p>
                    <p>CHEBI: 16955, 5214, 21153, 13329, 57964</p>
                    <p>FORMULA: C16H21N5O15P2</p>
                    <p>HMDB: HMDB01346, HMDB01391</p>
                    <p>INCHI: InChI=1S/C16H23N5O15P2/c1-4-7(22)9(24)11(26)15(33-4)35-38(30,31)36-37(28,29)32-2-5-8(23)10(25)14(34-5)21-3-18-6-12(21)19-16(17)20-13(6)27/h3-5,8-11,14-15,23-26H,2H2,1H3,(H,28,29)(H,30,31)(H3,17,19,20,27)/p-2/t4-,5-,8-,9+,10-,11+,14-,15-/m1/s1</p>
                    <p>KEGG: C01222</p>
                    <p>METACYC: GDP-4-DEHYDRO-6-DEOXY-D-MANNOSE</p>
                    <p>MXNREF: MNXM516</p>
                    <p>SEED: cpd00900</p>
                    <p>SMILES: C[C@H]1O[C@H](OP([O-])(=O)OP([O-])(=O)OC[C@H]2O[C@H]([C@H](O)[C@@H]2O)N2C=NC3=C2N=C(N)NC3=O)[C@@H](O)[C@@H](O)C1=O</p>
                    <p>UPA: UPC01222</p>
                    </body>
          
        </notes>
        <annotation>
          <rdf:RDF xmlns:rdf="http://www.w3.org/1999/02/22-rdf-syntax-ns#" xmlns:bqmodel="http://biomodels.net/model-qualifiers/" xmlns:bqbiol="http://biomodels.net/biology-qualifiers/">
            <rdf:Description rdf:about="#_424a1a63_1299_4edd_844a_2a2d2f6c4f55">
              <bqbiol:is>
                <rdf:Bag>
                  <rdf:li rdf:resource="urn:miriam:chebi:CHEBI%3A16955"/>
                  <rdf:li rdf:resource="urn:miriam:chebi:CHEBI%3A57964"/>
                </rdf:Bag>
              </bqbiol:is>
            </rdf:Description>
          </rdf:RDF>
        </annotation>
            </species>
      <species id="bigg_gdpfuc_i" initialConcentration="1" charge="-2" name="GDP-beta-L-fucose(2-)" metaid="_74adeb96_8849_4c26_91ac_16ce72090e45" sboTerm="SBO:0000247" compartment="i">
        <notes>
          <body xmlns="http://www.w3.org/1999/xhtml">
                <p>BIGG: gdpfuc</p>
                    <p>BRENDA: BG58753, BG76397</p>
                    <p>CHARGE: -2</p>
                    <p>CHEBI: 13332, 17009, 5221, 13335, 21162, 57273, 57984</p>
                    <p>FORMULA: C16H23N5O15P2</p>
                    <p>HMDB: HMDB01095</p>
                    <p>INCHI: InChI=1S/C16H25N5O15P2/c1-4-7(22)9(24)11(26)15(33-4)35-38(30,31)36-37(28,29)32-2-5-8(23)10(25)14(34-5)21-3-18-6-12(21)19-16(17)20-13(6)27/h3-5,7-11,14-15,22-26H,2H2,1H3,(H,28,29)(H,30,31)(H3,17,19,20,27)/p-2/t4-,5+,7+,8+,9+,10+,11-,14+,15+/m0/s1</p>
                    <p>KEGG: C00325, G10615</p>
                    <p>METACYC: CPD-13118, CPD-14072, GUANOSINE_DIPHOSPHATE_FUCOSE</p>
                    <p>MXNREF: MNXM193</p>
                    <p>REACTOME: 742368, 205683, 1463452</p>
                    <p>SEED: cpd00272</p>
                    <p>SMILES: C[C@@H]1O[C@H](OP([O-])(=O)OP([O-])(=O)OC[C@H]2O[C@H]([C@H](O)[C@@H]2O)N2C=NC3=C2N=C(N)NC3=O)[C@@H](O)[C@H](O)[C@@H]1O</p>
                    <p>UPA: UPC00325</p>
                    </body>
          
        </notes>
        <annotation>
          <rdf:RDF xmlns:rdf="http://www.w3.org/1999/02/22-rdf-syntax-ns#" xmlns:bqmodel="http://biomodels.net/model-qualifiers/" xmlns:bqbiol="http://biomodels.net/biology-qualifiers/">
            <rdf:Description rdf:about="#_74adeb96_8849_4c26_91ac_16ce72090e45">
              <bqbiol:is>
                <rdf:Bag>
                  <rdf:li rdf:resource="urn:miriam:chebi:CHEBI%3A13332"/>
                  <rdf:li rdf:resource="urn:miriam:chebi:CHEBI%3A17009"/>
                  <rdf:li rdf:resource="urn:miriam:chebi:CHEBI%3A57273"/>
                  <rdf:li rdf:resource="urn:miriam:chebi:CHEBI%3A57984"/>
                </rdf:Bag>
              </bqbiol:is>
            </rdf:Description>
          </rdf:RDF>
        </annotation>
            </species>
      <species id="DVU0090_i" initialConcentration="1" name="GDP-fucose synthetase" metaid="_d08a5577_d9f2_4262_8274_3473285e590d" boundaryCondition="true" sboTerm="SBO:0000252" compartment="i">
        <annotation>
          <rdf:RDF xmlns:rdf="http://www.w3.org/1999/02/22-rdf-syntax-ns#" xmlns:bqmodel="http://biomodels.net/model-qualifiers/" xmlns:bqbiol="http://biomodels.net/biology-qualifiers/">
            <rdf:Description rdf:about="#_d08a5577_d9f2_4262_8274_3473285e590d">
              <bqbiol:isEncodedBy>
                <rdf:Bag>
                  <rdf:li rdf:resource="urn:miriam:kegg.genes:dvu%3ADVU0090"/>
                </rdf:Bag>
              </bqbiol:isEncodedBy>
              <bqbiol:is>
                <rdf:Bag>
                  <rdf:li rdf:resource="urn:miriam:uniprot:Q72FX3"/>
                </rdf:Bag>
              </bqbiol:is>
            </rdf:Description>
          </rdf:RDF>
        </annotation>
            </species>
      <species id="bigg_gdpmann_i" initialConcentration="1" charge="-2" name="GDP-alpha-D-mannose" metaid="_4f76fe7b_be34_4cba_b5da_932fe3de99c4" sboTerm="SBO:0000247" compartment="i">
        <notes>
          <body xmlns="http://www.w3.org/1999/xhtml">
                <p>BIGG: gdpmann</p>
                    <p>BIOPATH: GDP-D-Glucose</p>
                    <p>BRENDA: BG36265, BG7334</p>
                    <p>CHARGE: -2</p>
                    <p>CHEBI: 15820, 13340, 21159, 13333, 5225, 13328, 57527</p>
                    <p>FORMULA: C16H23N5O16P2</p>
                    <p>HMDB: HMDB01163</p>
                    <p>INCHI: InChI=1S/C16H25N5O16P2/c17-16-19-12-6(13(28)20-16)18-3-21(12)14-10(26)8(24)5(34-14)2-33-38(29,30)37-39(31,32)36-15-11(27)9(25)7(23)4(1-22)35-15/h3-5,7-11,14-15,22-27H,1-2H2,(H,29,30)(H,31,32)(H3,17,19,20,28)/p-2/t4-,5-,7-,8-,9+,10-,11+,14-,15-/m1/s1</p>
                    <p>KEGG: C00096, G10614</p>
                    <p>METACYC: GDP-MANNOSE</p>
                    <p>MXNREF: MNXM82</p>
                    <p>REACTOME: 162860, 744233</p>
                    <p>SEED: cpd00083</p>
                    <p>SMILES: NC1=NC2=C(N=CN2[C@@H]2O[C@H](COP([O-])(=O)OP([O-])(=O)O[C@H]3O[C@H](CO)[C@@H](O)[C@H](O)[C@@H]3O)[C@@H](O)[C@H]2O)C(=O)N1</p>
                    <p>UPA: UPC00096</p>
                    </body>
          
        </notes>
        <annotation>
          <rdf:RDF xmlns:rdf="http://www.w3.org/1999/02/22-rdf-syntax-ns#" xmlns:bqmodel="http://biomodels.net/model-qualifiers/" xmlns:bqbiol="http://biomodels.net/biology-qualifiers/">
            <rdf:Description rdf:about="#_4f76fe7b_be34_4cba_b5da_932fe3de99c4">
              <bqbiol:is>
                <rdf:Bag>
                  <rdf:li rdf:resource="urn:miriam:chebi:CHEBI%3A15820"/>
                  <rdf:li rdf:resource="urn:miriam:chebi:CHEBI%3A57527"/>
                </rdf:Bag>
              </bqbiol:is>
            </rdf:Description>
          </rdf:RDF>
        </annotation>
            </species>
      <species id="DVU0448_i" initialConcentration="1" name="GDP-mannose 4,6-dehydratase" metaid="_0446cd01_f9a6_418b_bd82_152c1e784618" boundaryCondition="true" sboTerm="SBO:0000252" compartment="i">
        <annotation>
          <rdf:RDF xmlns:rdf="http://www.w3.org/1999/02/22-rdf-syntax-ns#" xmlns:bqmodel="http://biomodels.net/model-qualifiers/" xmlns:bqbiol="http://biomodels.net/biology-qualifiers/">
            <rdf:Description rdf:about="#_0446cd01_f9a6_418b_bd82_152c1e784618">
              <bqbiol:isEncodedBy>
                <rdf:Bag>
                  <rdf:li rdf:resource="urn:miriam:kegg.genes:dvu%3ADVU0448"/>
                </rdf:Bag>
              </bqbiol:isEncodedBy>
              <bqbiol:is>
                <rdf:Bag>
                  <rdf:li rdf:resource="urn:miriam:uniprot:Q72EX0"/>
                </rdf:Bag>
              </bqbiol:is>
            </rdf:Description>
          </rdf:RDF>
        </annotation>
            </species>
      <species id="bigg_gtp_i" initialConcentration="1" charge="-4" name="GTP" metaid="_e149a2a5_5cf5_4f37_914b_935cdd2392ab" sboTerm="SBO:0000247" compartment="i">
        <notes>
          <body xmlns="http://www.w3.org/1999/xhtml">
                <p>BIGG: gtp</p>
                    <p>BIOPATH: Guanosine-5-prime-triphosphate</p>
                    <p>BRENDA: BG32483</p>
                    <p>CHARGE: -4</p>
                    <p>CHEBI: 15996, 13342, 5234, 42934, 24451, 37565, 57600</p>
                    <p>FORMULA: C10H12N5O14P3</p>
                    <p>HMDB: HMDB01273</p>
                    <p>INCHI: InChI=1S/C10H16N5O14P3/c11-10-13-7-4(8(18)14-10)12-2-15(7)9-6(17)5(16)3(27-9)1-26-31(22,23)29-32(24,25)28-30(19,20)21/h2-3,5-6,9,16-17H,1H2,(H,22,23)(H,24,25)(H2,19,20,21)(H3,11,13,14,18)/p-4/t3-,5-,6-,9-/m1/s1</p>
                    <p>KEGG: C00044</p>
                    <p>METACYC: GTP</p>
                    <p>MXNREF: MNXM51</p>
                    <p>REACTOME: 29438, 113573, 190071, 1996291, 113571, 113572</p>
                    <p>SEED: cpd00038</p>
                    <p>SMILES: NC1=NC2=C(N=CN2[C@@H]2O[C@H](COP([O-])(=O)OP([O-])(=O)OP([O-])([O-])=O)[C@@H](O)[C@H]2O)C(=O)N1</p>
                    <p>UPA: UPC00044</p>
                    </body>
          
        </notes>
        <annotation>
          <rdf:RDF xmlns:rdf="http://www.w3.org/1999/02/22-rdf-syntax-ns#" xmlns:bqmodel="http://biomodels.net/model-qualifiers/" xmlns:bqbiol="http://biomodels.net/biology-qualifiers/">
            <rdf:Description rdf:about="#_e149a2a5_5cf5_4f37_914b_935cdd2392ab">
              <bqbiol:is>
                <rdf:Bag>
                  <rdf:li rdf:resource="urn:miriam:chebi:CHEBI%3A15996"/>
                  <rdf:li rdf:resource="urn:miriam:chebi:CHEBI%3A37565"/>
                  <rdf:li rdf:resource="urn:miriam:chebi:CHEBI%3A57600"/>
                </rdf:Bag>
              </bqbiol:is>
            </rdf:Description>
          </rdf:RDF>
        </annotation>
            </species>
      <species id="bigg_lald_L_i" initialConcentration="1" charge="0" name="(S)-lactaldehyde" metaid="_a60a5628_7eac_4d24_a239_7d92cb8f1ea8" sboTerm="SBO:0000247" compartment="i">
        <notes>
          <body xmlns="http://www.w3.org/1999/xhtml">
                <p>BIGG: lald-L</p>
                    <p>BRENDA: BG17834</p>
                    <p>CHARGE: 0</p>
                    <p>CHEBI: 18041, 421, 18782, 13130, 11064</p>
                    <p>FORMULA: C3H6O2</p>
                    <p>HMDB: HMDB03052</p>
                    <p>INCHI: InChI=1S/C3H6O2/c1-3(5)2-4/h2-3,5H,1H3/t3-/m0/s1</p>
                    <p>KEGG: C00424</p>
                    <p>METACYC: LACTALD</p>
                    <p>MXNREF: MNXM512</p>
                    <p>SEED: cpd00334</p>
                    <p>SMILES: C[C@H](O)C=O</p>
                    <p>UPA: UPC00424</p>
                    </body>
          
        </notes>
        <annotation>
          <rdf:RDF xmlns:rdf="http://www.w3.org/1999/02/22-rdf-syntax-ns#" xmlns:bqmodel="http://biomodels.net/model-qualifiers/" xmlns:bqbiol="http://biomodels.net/biology-qualifiers/">
            <rdf:Description rdf:about="#_a60a5628_7eac_4d24_a239_7d92cb8f1ea8">
              <bqbiol:is>
                <rdf:Bag>
                  <rdf:li rdf:resource="urn:miriam:chebi:CHEBI%3A18041"/>
                </rdf:Bag>
              </bqbiol:is>
            </rdf:Description>
          </rdf:RDF>
        </annotation>
            </species>
      <species id="bigg_fc1p_i" initialConcentration="1" charge="-2" name="L-fuculose 1-phosphate(2-)" metaid="_649d4c71_aa50_4c25_b6bf_f86c468c3448" sboTerm="SBO:0000247" compartment="i">
        <notes>
          <body xmlns="http://www.w3.org/1999/xhtml">
                <p>BIGG: fc1p</p>
                    <p>BRENDA: BG30123</p>
                    <p>CHARGE: -2</p>
                    <p>CHEBI: 16647, 21296, 13105, 13104, 57846</p>
                    <p>FORMULA: C6H11O8P</p>
                    <p>INCHI: InChI=1S/C6H13O8P/c1-3(7)5(9)6(10)4(8)2-14-15(11,12)13/h3,5-7,9-10H,2H2,1H3,(H2,11,12,13)/p-2/t3-,5+,6-/m0/s1</p>
                    <p>KEGG: C01099</p>
                    <p>METACYC: FUCULOSE-1P</p>
                    <p>MXNREF: MNXM1749</p>
                    <p>SEED: cpd00806</p>
                    <p>SMILES: C[C@H](O)[C@@H](O)[C@@H](O)C(=O)COP([O-])([O-])=O</p>
                    <p>UPA: UPC01099</p>
                    </body>
          
        </notes>
        <annotation>
          <rdf:RDF xmlns:rdf="http://www.w3.org/1999/02/22-rdf-syntax-ns#" xmlns:bqmodel="http://biomodels.net/model-qualifiers/" xmlns:bqbiol="http://biomodels.net/biology-qualifiers/">
            <rdf:Description rdf:about="#_649d4c71_aa50_4c25_b6bf_f86c468c3448">
              <bqbiol:is>
                <rdf:Bag>
                  <rdf:li rdf:resource="urn:miriam:chebi:CHEBI%3A16647"/>
                  <rdf:li rdf:resource="urn:miriam:chebi:CHEBI%3A57846"/>
                </rdf:Bag>
              </bqbiol:is>
            </rdf:Description>
          </rdf:RDF>
        </annotation>
            </species>
      <species id="DVU0158_i" initialConcentration="1" name="Uncharacterized protein" metaid="_b6239b18_f6c3_456d_a6ec_e0fe15bb0347" boundaryCondition="true" sboTerm="SBO:0000252" compartment="i">
        <annotation>
          <rdf:RDF xmlns:rdf="http://www.w3.org/1999/02/22-rdf-syntax-ns#" xmlns:bqmodel="http://biomodels.net/model-qualifiers/" xmlns:bqbiol="http://biomodels.net/biology-qualifiers/">
            <rdf:Description rdf:about="#_b6239b18_f6c3_456d_a6ec_e0fe15bb0347">
              <bqbiol:isEncodedBy>
                <rdf:Bag>
                  <rdf:li rdf:resource="urn:miriam:kegg.genes:dvu%3ADVU0158"/>
                </rdf:Bag>
              </bqbiol:isEncodedBy>
              <bqbiol:is>
                <rdf:Bag>
                  <rdf:li rdf:resource="urn:miriam:uniprot:Q72FQ5"/>
                </rdf:Bag>
              </bqbiol:is>
            </rdf:Description>
          </rdf:RDF>
        </annotation>
            </species>
      <species id="bigg_tagdp_D_i" initialConcentration="1" charge="-4" name="D-tagatose 1,6-bisphosphate" metaid="_04e2838c_7748_488f_9999_196680061c72" sboTerm="SBO:0000247" compartment="i">
        <notes>
          <body xmlns="http://www.w3.org/1999/xhtml">
                <p>BIGG: tagdp-D</p>
                    <p>BRENDA: BG22758</p>
                    <p>CHARGE: -4</p>
                    <p>CHEBI: 16743, 21096, 13024, 4250, 58694</p>
                    <p>FORMULA: C6H10O12P2</p>
                    <p>HMDB: HMDB06872</p>
                    <p>INCHI: InChI=1S/C6H14O12P2/c7-4-3(1-16-19(10,11)12)18-6(9,5(4)8)2-17-20(13,14)15/h3-5,7-9H,1-2H2,(H2,10,11,12)(H2,13,14,15)/p-4/t3-,4+,5+,6?/m1/s1</p>
                    <p>KEGG: C03785</p>
                    <p>METACYC: TAGATOSE-1-6-DIPHOSPHATE</p>
                    <p>MXNREF: MNXM1324</p>
                    <p>SEED: cpd02371</p>
                    <p>SMILES: O[C@@H]1[C@H](O)C(O)(COP([O-])([O-])=O)O[C@@H]1COP([O-])([O-])=O</p>
                    <p>UPA: UPC03785</p>
                    </body>
          
        </notes>
        <annotation>
          <rdf:RDF xmlns:rdf="http://www.w3.org/1999/02/22-rdf-syntax-ns#" xmlns:bqmodel="http://biomodels.net/model-qualifiers/" xmlns:bqbiol="http://biomodels.net/biology-qualifiers/">
            <rdf:Description rdf:about="#_04e2838c_7748_488f_9999_196680061c72">
              <bqbiol:is>
                <rdf:Bag>
                  <rdf:li rdf:resource="urn:miriam:chebi:CHEBI%3A16743"/>
                  <rdf:li rdf:resource="urn:miriam:chebi:CHEBI%3A4250"/>
                  <rdf:li rdf:resource="urn:miriam:chebi:CHEBI%3A58694"/>
                </rdf:Bag>
              </bqbiol:is>
            </rdf:Description>
          </rdf:RDF>
        </annotation>
            </species>
      <species id="bigg_tag6p_D_i" initialConcentration="1" charge="-2" name="D-tagatofuranose 6-phosphate(2-)" metaid="_8896b75b_6830_461e_8f7a_f94665710b7c" sboTerm="SBO:0000247" compartment="i">
        <notes>
          <body xmlns="http://www.w3.org/1999/xhtml">
                <p>BIGG: tag6p-D</p>
                    <p>BRENDA: BG22615</p>
                    <p>CHARGE: -2</p>
                    <p>CHEBI: 17837, 21097, 13025, 4251, 58695</p>
                    <p>FORMULA: C6H11O9P</p>
                    <p>HMDB: HMDB06873</p>
                    <p>INCHI: InChI=1S/C6H13O9P/c7-2-6(10)5(9)4(8)3(15-6)1-14-16(11,12)13/h3-5,7-10H,1-2H2,(H2,11,12,13)/p-2/t3-,4+,5+,6?/m1/s1</p>
                    <p>KEGG: C01097</p>
                    <p>METACYC: TAGATOSE-6-PHOSPHATE</p>
                    <p>MXNREF: MNXM795</p>
                    <p>SEED: cpd00805</p>
                    <p>SMILES: OCC1(O)O[C@H](COP([O-])([O-])=O)[C@H](O)[C@@H]1O</p>
                    <p>UPA: UPC01097</p>
                    </body>
          
        </notes>
        <annotation>
          <rdf:RDF xmlns:rdf="http://www.w3.org/1999/02/22-rdf-syntax-ns#" xmlns:bqmodel="http://biomodels.net/model-qualifiers/" xmlns:bqbiol="http://biomodels.net/biology-qualifiers/">
            <rdf:Description rdf:about="#_8896b75b_6830_461e_8f7a_f94665710b7c">
              <bqbiol:is>
                <rdf:Bag>
                  <rdf:li rdf:resource="urn:miriam:chebi:CHEBI%3A17837"/>
                  <rdf:li rdf:resource="urn:miriam:chebi:CHEBI%3A4251"/>
                  <rdf:li rdf:resource="urn:miriam:chebi:CHEBI%3A58695"/>
                </rdf:Bag>
              </bqbiol:is>
            </rdf:Description>
          </rdf:RDF>
        </annotation>
            </species>
      <species id="bigg_cdp_i" initialConcentration="1" charge="-3" name="CDP" metaid="_49bf245e_7291_4bfe_bd60_b400f51d3676" sboTerm="SBO:0000247" compartment="i">
        <notes>
          <body xmlns="http://www.w3.org/1999/xhtml">
                <p>BIGG: cdp</p>
                    <p>BIOPATH: Cytidine-5-prime-diphosphate</p>
                    <p>BRENDA: BG27664</p>
                    <p>CHARGE: -3</p>
                    <p>CHEBI: 17239, 3260, 13254, 41451, 23519, 58069</p>
                    <p>FORMULA: C9H12N3O11P2</p>
                    <p>HMDB: HMDB01546</p>
                    <p>INCHI:</p>
                    <p>KEGG: C00112</p>
                    <p>METACYC: CDP</p>
                    <p>MXNREF: MNXM220</p>
                    <p>REACTOME: 110094, 111809</p>
                    <p>SEED: cpd00096</p>
                    <p>SMILES:</p>
                    <p>UPA: UPC00112</p>
                    </body>
          
        </notes>
        <annotation>
          <rdf:RDF xmlns:rdf="http://www.w3.org/1999/02/22-rdf-syntax-ns#" xmlns:bqmodel="http://biomodels.net/model-qualifiers/" xmlns:bqbiol="http://biomodels.net/biology-qualifiers/">
            <rdf:Description rdf:about="#_49bf245e_7291_4bfe_bd60_b400f51d3676">
              <bqbiol:is>
                <rdf:Bag>
                  <rdf:li rdf:resource="urn:miriam:chebi:CHEBI%3A17239"/>
                  <rdf:li rdf:resource="urn:miriam:chebi:CHEBI%3A58069"/>
                </rdf:Bag>
              </bqbiol:is>
            </rdf:Description>
          </rdf:RDF>
        </annotation>
            </species>
      <species id="bigg_ctp_i" initialConcentration="1" charge="-3" name="CTP(3-)" metaid="_e62b404b_97df_4c23_b812_400a7c14c9df" sboTerm="SBO:0000247" compartment="i">
        <notes>
          <body xmlns="http://www.w3.org/1999/xhtml">
                <p>BIGG: ctp</p>
                    <p>BIOPATH: Cytidine-5-prime-triphosphate</p>
                    <p>BRENDA: BG27764</p>
                    <p>CHARGE: -3</p>
                    <p>CHEBI: 17677, 3285, 13286, 23522, 41675, 37563, 58231</p>
                    <p>FORMULA: C9H13N3O14P3</p>
                    <p>HMDB: HMDB00082</p>
                    <p>INCHI: InChI=1S/C9H16N3O14P3/c10-5-1-2-12(9(15)11-5)8-7(14)6(13)4(24-8)3-23-28(19,20)26-29(21,22)25-27(16,17)18/h1-2,4,6-8,13-14H,3H2,(H,19,20)(H,21,22)(H2,10,11,15)(H2,16,17,18)/p-3/t4-,6-,7-,8-/m1/s1</p>
                    <p>KEGG: C00063</p>
                    <p>METACYC: CTP</p>
                    <p>MXNREF: MNXM63</p>
                    <p>REACTOME: 110614, 110577</p>
                    <p>SEED: cpd00052</p>
                    <p>SMILES: NC1=NC(=O)N(C=C1)[C@@H]1O[C@H](COP([O-])(=O)OP([O-])(=O)OP(O)([O-])=O)[C@@H](O)[C@H]1O</p>
                    <p>UPA: UPC00063</p>
                    </body>
          
        </notes>
        <annotation>
          <rdf:RDF xmlns:rdf="http://www.w3.org/1999/02/22-rdf-syntax-ns#" xmlns:bqmodel="http://biomodels.net/model-qualifiers/" xmlns:bqbiol="http://biomodels.net/biology-qualifiers/">
            <rdf:Description rdf:about="#_e62b404b_97df_4c23_b812_400a7c14c9df">
              <bqbiol:is>
                <rdf:Bag>
                  <rdf:li rdf:resource="urn:miriam:chebi:CHEBI%3A17677"/>
                  <rdf:li rdf:resource="urn:miriam:chebi:CHEBI%3A37563"/>
                  <rdf:li rdf:resource="urn:miriam:chebi:CHEBI%3A58231"/>
                </rdf:Bag>
              </bqbiol:is>
            </rdf:Description>
          </rdf:RDF>
        </annotation>
            </species>
      <species id="bigg_udp_i" initialConcentration="1" charge="-3" name="UDP" metaid="_8e1434bd_0ce2_4297_bc61_1234e4cd801c" sboTerm="SBO:0000247" compartment="i">
        <notes>
          <body xmlns="http://www.w3.org/1999/xhtml">
                <p>BIGG: udp</p>
                    <p>BIOPATH: Uridine-5-prime-diphosphate</p>
                    <p>BRENDA: BG27564</p>
                    <p>CHARGE: -3</p>
                    <p>CHEBI: 17659, 13445, 27230, 46402, 9802, 58223</p>
                    <p>FORMULA: C9H11N2O12P2</p>
                    <p>HMDB: HMDB00295</p>
                    <p>INCHI:</p>
                    <p>KEGG: C00015, G10619</p>
                    <p>METACYC: UDP</p>
                    <p>MXNREF: MNXM17</p>
                    <p>REACTOME: 110096, 158602, 111814, 417888, 205687</p>
                    <p>SEED: cpd00014</p>
                    <p>SMILES:</p>
                    <p>UPA: UPC00015</p>
                    </body>
          
        </notes>
        <annotation>
          <rdf:RDF xmlns:rdf="http://www.w3.org/1999/02/22-rdf-syntax-ns#" xmlns:bqmodel="http://biomodels.net/model-qualifiers/" xmlns:bqbiol="http://biomodels.net/biology-qualifiers/">
            <rdf:Description rdf:about="#_8e1434bd_0ce2_4297_bc61_1234e4cd801c">
              <bqbiol:is>
                <rdf:Bag>
                  <rdf:li rdf:resource="urn:miriam:chebi:CHEBI%3A17659"/>
                  <rdf:li rdf:resource="urn:miriam:chebi:CHEBI%3A58223"/>
                </rdf:Bag>
              </bqbiol:is>
            </rdf:Description>
          </rdf:RDF>
        </annotation>
            </species>
      <species id="bigg_idp_i" initialConcentration="1" charge="-3" name="IDP" metaid="_da026087_bd7c_4e54_a8fc_1bc023c6713b" sboTerm="SBO:0000247" compartment="i">
        <notes>
          <body xmlns="http://www.w3.org/1999/xhtml">
                <p>BIGG: idp</p>
                    <p>BRENDA: BG1009</p>
                    <p>CHARGE: -3</p>
                    <p>CHEBI: 17808, 19270, 5848, 43252, 13371, 58280</p>
                    <p>FORMULA: C10H11N4O11P2</p>
                    <p>HMDB: HMDB03335</p>
                    <p>INCHI:</p>
                    <p>KEGG: C00104</p>
                    <p>MXNREF: MNXM90141</p>
                    <p>REACTOME: 2509811</p>
                    <p>SEED: cpd00090</p>
                    <p>SMILES:</p>
                    </body>
          
        </notes>
        <annotation>
          <rdf:RDF xmlns:rdf="http://www.w3.org/1999/02/22-rdf-syntax-ns#" xmlns:bqmodel="http://biomodels.net/model-qualifiers/" xmlns:bqbiol="http://biomodels.net/biology-qualifiers/">
            <rdf:Description rdf:about="#_da026087_bd7c_4e54_a8fc_1bc023c6713b">
              <bqbiol:is>
                <rdf:Bag>
                  <rdf:li rdf:resource="urn:miriam:chebi:CHEBI%3A17808"/>
                  <rdf:li rdf:resource="urn:miriam:chebi:CHEBI%3A58280"/>
                </rdf:Bag>
              </bqbiol:is>
            </rdf:Description>
          </rdf:RDF>
        </annotation>
            </species>
      <species id="bigg_itp_i" initialConcentration="1" charge="-3" name="ITP(3-)" metaid="_0319745a_8de0_4c1a_a576_d5cf2433fe11" sboTerm="SBO:0000247" compartment="i">
        <notes>
          <body xmlns="http://www.w3.org/1999/xhtml">
                <p>BIGG: itp</p>
                    <p>BRENDA: BG1200</p>
                    <p>CHARGE: -3</p>
                    <p>CHEBI: 16039, 5851, 19272, 13374, 57614, 61402</p>
                    <p>FORMULA: C10H12N4O14P3</p>
                    <p>HMDB: HMDB00189</p>
                    <p>INCHI: InChI=1S/C10H15N4O14P3/c15-6-4(1-25-30(21,22)28-31(23,24)27-29(18,19)20)26-10(7(6)16)14-3-13-5-8(14)11-2-12-9(5)17/h2-4,6-7,10,15-16H,1H2,(H,21,22)(H,23,24)(H,11,12,17)(H2,18,19,20)/p-3/t4-,6-,7-,10-/m1/s1</p>
                    <p>KEGG: C00081</p>
                    <p>METACYC: ITP</p>
                    <p>MXNREF: MNXM423</p>
                    <p>REACTOME: 2509836</p>
                    <p>SEED: cpd00068</p>
                    <p>SMILES: O[C@@H]1[C@@H](COP([O-])(=O)OP([O-])(=O)OP(O)([O-])=O)O[C@H]([C@@H]1O)N1C=NC2=C1N=CNC2=O</p>
                    </body>
          
        </notes>
        <annotation>
          <rdf:RDF xmlns:rdf="http://www.w3.org/1999/02/22-rdf-syntax-ns#" xmlns:bqmodel="http://biomodels.net/model-qualifiers/" xmlns:bqbiol="http://biomodels.net/biology-qualifiers/">
            <rdf:Description rdf:about="#_0319745a_8de0_4c1a_a576_d5cf2433fe11">
              <bqbiol:is>
                <rdf:Bag>
                  <rdf:li rdf:resource="urn:miriam:chebi:CHEBI%3A16039"/>
                  <rdf:li rdf:resource="urn:miriam:chebi:CHEBI%3A57614"/>
                  <rdf:li rdf:resource="urn:miriam:chebi:CHEBI%3A61402"/>
                </rdf:Bag>
              </bqbiol:is>
            </rdf:Description>
          </rdf:RDF>
        </annotation>
            </species>
      <species id="bigg_udpgal_i" initialConcentration="1" charge="-2" name="UDP-alpha-D-galactose" metaid="_86b1e946_4f28_434b_bf91_4f292e8258e7" sboTerm="SBO:0000247" compartment="i">
        <notes>
          <body xmlns="http://www.w3.org/1999/xhtml">
                <p>BIGG: udpgal</p>
                    <p>BIOPATH: UDP-D-Galactose</p>
                    <p>BRENDA: BG6428</p>
                    <p>CHARGE: -2</p>
                    <p>CHEBI: 18307, 13495, 9811, 13487, 22100, 58439, 66914, 67119</p>
                    <p>FORMULA: C15H22N2O17P2</p>
                    <p>HMDB: HMDB00302</p>
                    <p>INCHI: InChI=1S/C15H24N2O17P2/c18-3-5-8(20)10(22)12(24)14(32-5)33-36(28,29)34-35(26,27)30-4-6-9(21)11(23)13(31-6)17-2-1-7(19)16-15(17)25/h1-2,5-6,8-14,18,20-24H,3-4H2,(H,26,27)(H,28,29)(H,16,19,25)/p-2/t5-,6-,8+,9-,10+,11-,12-,13-,14-/m1/s1</p>
                    <p>KEGG: C00052, G10609</p>
                    <p>METACYC: CPD-14553</p>
                    <p>MXNREF: MNXM89795</p>
                    <p>REACTOME: 29452, 1981137, 735682</p>
                    <p>SEED: cpd00043</p>
                    <p>SMILES: OC[C@H]1O[C@H](OP([O-])(=O)OP([O-])(=O)OC[C@H]2O[C@H]([C@H](O)[C@@H]2O)N2C=CC(=O)NC2=O)[C@H](O)[C@@H](O)[C@H]1O</p>
                    </body>
          
        </notes>
        <annotation>
          <rdf:RDF xmlns:rdf="http://www.w3.org/1999/02/22-rdf-syntax-ns#" xmlns:bqmodel="http://biomodels.net/model-qualifiers/" xmlns:bqbiol="http://biomodels.net/biology-qualifiers/">
            <rdf:Description rdf:about="#_86b1e946_4f28_434b_bf91_4f292e8258e7">
              <bqbiol:is>
                <rdf:Bag>
                  <rdf:li rdf:resource="urn:miriam:chebi:CHEBI%3A18307"/>
                  <rdf:li rdf:resource="urn:miriam:chebi:CHEBI%3A58439"/>
                  <rdf:li rdf:resource="urn:miriam:chebi:CHEBI%3A66914"/>
                  <rdf:li rdf:resource="urn:miriam:chebi:CHEBI%3A67119"/>
                </rdf:Bag>
              </bqbiol:is>
            </rdf:Description>
          </rdf:RDF>
        </annotation>
            </species>
      <species id="DVU0342_i" initialConcentration="1" name="NAD-dependent epimerase/dehydratase family protein" metaid="_c1add5b6_bb94_4295_9764_e9d03bdb3aad" boundaryCondition="true" sboTerm="SBO:0000252" compartment="i">
        <annotation>
          <rdf:RDF xmlns:rdf="http://www.w3.org/1999/02/22-rdf-syntax-ns#" xmlns:bqmodel="http://biomodels.net/model-qualifiers/" xmlns:bqbiol="http://biomodels.net/biology-qualifiers/">
            <rdf:Description rdf:about="#_c1add5b6_bb94_4295_9764_e9d03bdb3aad">
              <bqbiol:isEncodedBy>
                <rdf:Bag>
                  <rdf:li rdf:resource="urn:miriam:kegg.genes:dvu%3ADVU0342"/>
                </rdf:Bag>
              </bqbiol:isEncodedBy>
              <bqbiol:is>
                <rdf:Bag>
                  <rdf:li rdf:resource="urn:miriam:uniprot:Q72F72"/>
                </rdf:Bag>
              </bqbiol:is>
            </rdf:Description>
          </rdf:RDF>
        </annotation>
            </species>
      <species id="DVU1360_i" initialConcentration="1" name="UDP-glucose 4-epimerase" metaid="_66218e38_e571_4613_b7b6_90c3df9161e4" boundaryCondition="true" sboTerm="SBO:0000252" compartment="i">
        <annotation>
          <rdf:RDF xmlns:rdf="http://www.w3.org/1999/02/22-rdf-syntax-ns#" xmlns:bqmodel="http://biomodels.net/model-qualifiers/" xmlns:bqbiol="http://biomodels.net/biology-qualifiers/">
            <rdf:Description rdf:about="#_66218e38_e571_4613_b7b6_90c3df9161e4">
              <bqbiol:isEncodedBy>
                <rdf:Bag>
                  <rdf:li rdf:resource="urn:miriam:kegg.genes:dvu%3ADVU1360"/>
                </rdf:Bag>
              </bqbiol:isEncodedBy>
              <bqbiol:is>
                <rdf:Bag>
                  <rdf:li rdf:resource="urn:miriam:uniprot:Q72CC3"/>
                </rdf:Bag>
              </bqbiol:is>
            </rdf:Description>
          </rdf:RDF>
        </annotation>
            </species>
      <species id="DVU2996_i" initialConcentration="1" name="NAD-dependent epimerase/dehydratase family protein" metaid="_53fa81d6_7408_49a4_8436_bdace15f2c03" boundaryCondition="true" sboTerm="SBO:0000252" compartment="i">
        <annotation>
          <rdf:RDF xmlns:rdf="http://www.w3.org/1999/02/22-rdf-syntax-ns#" xmlns:bqmodel="http://biomodels.net/model-qualifiers/" xmlns:bqbiol="http://biomodels.net/biology-qualifiers/">
            <rdf:Description rdf:about="#_53fa81d6_7408_49a4_8436_bdace15f2c03">
              <bqbiol:isEncodedBy>
                <rdf:Bag>
                  <rdf:li rdf:resource="urn:miriam:kegg.genes:dvu%3ADVU2996"/>
                </rdf:Bag>
              </bqbiol:isEncodedBy>
              <bqbiol:is>
                <rdf:Bag>
                  <rdf:li rdf:resource="urn:miriam:uniprot:Q726W0"/>
                </rdf:Bag>
              </bqbiol:is>
            </rdf:Description>
          </rdf:RDF>
        </annotation>
            </species>
      <species id="bigg_2h3oppan_i" initialConcentration="1" charge="-1" name="2-hydroxy-3-oxopropanoate" metaid="_a2cb2e6e_d233_43f0_b13b_9aa2225f5ef6" sboTerm="SBO:0000247" compartment="i">
        <notes>
          <body xmlns="http://www.w3.org/1999/xhtml">
                <p>BIGG: 2h3oppan</p>
                    <p>BIOPATH: Tartronatesemialdehyde</p>
                    <p>BRENDA: BG17706</p>
                    <p>CHARGE: -1</p>
                    <p>CHEBI: 16992, 11583, 19605, 1123, 15194, 57978</p>
                    <p>FORMULA: C3H3O4</p>
                    <p>HMDB: HMDB06938, HMDB06781</p>
                    <p>INCHI: InChI=1S/C3H4O4/c4-1-2(5)3(6)7/h1-2,5H,(H,6,7)/p-1</p>
                    <p>KEGG: C01146</p>
                    <p>METACYC: TARTRONATE-S-ALD</p>
                    <p>MXNREF: MNXM475</p>
                    <p>SEED: cpd00843</p>
                    <p>SMILES: OC(C=O)C([O-])=O</p>
                    <p>UPA: UPC01146</p>
                    </body>
          
        </notes>
        <annotation>
          <rdf:RDF xmlns:rdf="http://www.w3.org/1999/02/22-rdf-syntax-ns#" xmlns:bqmodel="http://biomodels.net/model-qualifiers/" xmlns:bqbiol="http://biomodels.net/biology-qualifiers/">
            <rdf:Description rdf:about="#_a2cb2e6e_d233_43f0_b13b_9aa2225f5ef6">
              <bqbiol:is>
                <rdf:Bag>
                  <rdf:li rdf:resource="urn:miriam:chebi:CHEBI%3A16992"/>
                  <rdf:li rdf:resource="urn:miriam:chebi:CHEBI%3A57978"/>
                </rdf:Bag>
              </bqbiol:is>
            </rdf:Description>
          </rdf:RDF>
        </annotation>
            </species>
      <species id="MNXM2923_i" initialConcentration="1" charge="-2" name="2-dehydro-3-deoxy-D-glucarate(2-)" metaid="_dcdf1c48_6019_4702_8b52_1d380f9a4f0d" sboTerm="SBO:0000247" compartment="i">
        <notes>
          <body xmlns="http://www.w3.org/1999/xhtml">
                <p>BIOPATH: 2-Dehydro-3-deoxy-D-glucarate</p>
                    <p>BRENDA: BG23695</p>
                    <p>CHARGE: -2</p>
                    <p>CHEBI: 17305, 19529, 1058, 11549, 58098</p>
                    <p>FORMULA: C6H6O7</p>
                    <p>INCHI: InChI=1S/C6H8O7/c7-2(4(9)6(12)13)1-3(8)5(10)11/h2,4,7,9H,1H2,(H,10,11)(H,12,13)/p-2/t2-,4-/m0/s1</p>
                    <p>KEGG: C03921</p>
                    <p>METACYC: 2-KETO-3-DEOXY-D-GLUCARATE</p>
                    <p>MXNREF: MNXM2923</p>
                    <p>SEED: cpd02439</p>
                    <p>SMILES: O[C@@H](CC(=O)C([O-])=O)[C@H](O)C([O-])=O</p>
                    </body>
          
        </notes>
        <annotation>
          <rdf:RDF xmlns:rdf="http://www.w3.org/1999/02/22-rdf-syntax-ns#" xmlns:bqmodel="http://biomodels.net/model-qualifiers/" xmlns:bqbiol="http://biomodels.net/biology-qualifiers/">
            <rdf:Description rdf:about="#_dcdf1c48_6019_4702_8b52_1d380f9a4f0d">
              <bqbiol:is>
                <rdf:Bag>
                  <rdf:li rdf:resource="urn:miriam:chebi:CHEBI%3A17305"/>
                  <rdf:li rdf:resource="urn:miriam:chebi:CHEBI%3A58098"/>
                </rdf:Bag>
              </bqbiol:is>
            </rdf:Description>
          </rdf:RDF>
        </annotation>
            </species>
      <species id="DVU0343_i" initialConcentration="1" name="HPCH/HPAI aldolase family protein" metaid="_b52c86b7_4380_4971_89d5_2b023fa13257" boundaryCondition="true" sboTerm="SBO:0000252" compartment="i">
        <annotation>
          <rdf:RDF xmlns:rdf="http://www.w3.org/1999/02/22-rdf-syntax-ns#" xmlns:bqmodel="http://biomodels.net/model-qualifiers/" xmlns:bqbiol="http://biomodels.net/biology-qualifiers/">
            <rdf:Description rdf:about="#_b52c86b7_4380_4971_89d5_2b023fa13257">
              <bqbiol:isEncodedBy>
                <rdf:Bag>
                  <rdf:li rdf:resource="urn:miriam:kegg.genes:dvu%3ADVU0343"/>
                </rdf:Bag>
              </bqbiol:isEncodedBy>
              <bqbiol:is>
                <rdf:Bag>
                  <rdf:li rdf:resource="urn:miriam:uniprot:Q72F71"/>
                </rdf:Bag>
              </bqbiol:is>
            </rdf:Description>
          </rdf:RDF>
        </annotation>
            </species>
      <species id="bigg_5dh4dglc_i" initialConcentration="1" charge="-2" name="5-dehydro-4-deoxy-D-glucarate(2-)" metaid="_8da66bff_40df_4669_b0fa_273b15c82401" sboTerm="SBO:0000247" compartment="i">
        <notes>
          <body xmlns="http://www.w3.org/1999/xhtml">
                <p>BIGG: 5dh4dglc</p>
                    <p>BIOPATH: 5-Dehydro-4-deoxy-D-glucarate</p>
                    <p>BRENDA: BG85513</p>
                    <p>CHARGE: -2</p>
                    <p>CHEBI: 16369, 20561, 12117, 2048, 35453, 42819, 42815, 43704, 35454</p>
                    <p>FORMULA: C6H6O7</p>
                    <p>INCHI: InChI=1S/C6H8O7/c7-2(4(9)6(12)13)1-3(8)5(10)11/h2,4,7,9H,1H2,(H,10,11)(H,12,13)/p-2/t2-,4+/m0/s1</p>
                    <p>KEGG: C00679</p>
                    <p>METACYC: 5-KETO-4-DEOXY-D-GLUCARATE</p>
                    <p>MXNREF: MNXM854</p>
                    <p>SEED: cpd00515</p>
                    <p>SMILES: O[C@@H](CC(=O)C([O-])=O)[C@@H](O)C([O-])=O</p>
                    <p>UPA: UPC00679</p>
                    </body>
          
        </notes>
        <annotation>
          <rdf:RDF xmlns:rdf="http://www.w3.org/1999/02/22-rdf-syntax-ns#" xmlns:bqmodel="http://biomodels.net/model-qualifiers/" xmlns:bqbiol="http://biomodels.net/biology-qualifiers/">
            <rdf:Description rdf:about="#_8da66bff_40df_4669_b0fa_273b15c82401">
              <bqbiol:is>
                <rdf:Bag>
                  <rdf:li rdf:resource="urn:miriam:chebi:CHEBI%3A16369"/>
                  <rdf:li rdf:resource="urn:miriam:chebi:CHEBI%3A35453"/>
                  <rdf:li rdf:resource="urn:miriam:chebi:CHEBI%3A42819"/>
                </rdf:Bag>
              </bqbiol:is>
            </rdf:Description>
          </rdf:RDF>
        </annotation>
            </species>
      <species id="MNXM2573_i" initialConcentration="1" name="(2E)-Octadecenoyl-[acp]" metaid="_b20ad2a1_c06c_4fda_91e0_530b2a267d9b" sboTerm="SBO:0000247" compartment="i">
        <notes>
          <body xmlns="http://www.w3.org/1999/xhtml">
                <p>FORMULA: C18H33OSR</p>
                    <p>INCHI:</p>
                    <p>KEGG: C16221</p>
                    <p>MXNREF: MNXM2573</p>
                    <p>SEED: cpd14940</p>
                    <p>SMILES: CCCCCCCCCCCCCCC\C=C\C(=O)S[*]</p>
                    </body>
          
        </notes>
      </species>
      <species id="MNXM1493_i" initialConcentration="1" name="Octadecanoyl-[acyl-carrier protein]" metaid="_08a36d8c_bc75_4705_8a2b_659d31162792" sboTerm="SBO:0000247" compartment="i">
        <notes>
          <body xmlns="http://www.w3.org/1999/xhtml">
                <p>FORMULA: C18H35OSR</p>
                    <p>INCHI:</p>
                    <p>KEGG: C04088</p>
                    <p>MXNREF: MNXM1493</p>
                    <p>SEED: cpd12458</p>
                    <p>SMILES: CCCCCCCCCCCCCCCCCC(=O)S[*]</p>
                    </body>
          
        </notes>
      </species>
      <species id="DVU0794_i" initialConcentration="1" name="Enoyl-[acyl-carrier-protein] reductase [NADH]" metaid="_642e6eed_5bae_4529_8b37_b19f53bc6562" boundaryCondition="true" sboTerm="SBO:0000252" compartment="i">
        <annotation>
          <rdf:RDF xmlns:rdf="http://www.w3.org/1999/02/22-rdf-syntax-ns#" xmlns:bqmodel="http://biomodels.net/model-qualifiers/" xmlns:bqbiol="http://biomodels.net/biology-qualifiers/">
            <rdf:Description rdf:about="#_642e6eed_5bae_4529_8b37_b19f53bc6562">
              <bqbiol:isEncodedBy>
                <rdf:Bag>
                  <rdf:li rdf:resource="urn:miriam:kegg.genes:dvu%3ADVU0794"/>
                </rdf:Bag>
              </bqbiol:isEncodedBy>
              <bqbiol:is>
                <rdf:Bag>
                  <rdf:li rdf:resource="urn:miriam:uniprot:Q72DY5"/>
                </rdf:Bag>
              </bqbiol:is>
            </rdf:Description>
          </rdf:RDF>
        </annotation>
            </species>
      <species id="MNXM3843_i" initialConcentration="1" name="3-Hydroxyoctadecanoyl-[acp]" metaid="_f1a63f40_5cb3_4cce_a2ee_44b2c4c86f43" sboTerm="SBO:0000247" compartment="i">
        <notes>
          <body xmlns="http://www.w3.org/1999/xhtml">
                <p>FORMULA: C18H35O2SR</p>
                    <p>INCHI:</p>
                    <p>KEGG: C16220</p>
                    <p>MXNREF: MNXM3843</p>
                    <p>SEED: cpd14939</p>
                    <p>SMILES: CCCCCCCCCCCCCCCC(O)CC(=O)S[*]</p>
                    </body>
          
        </notes>
      </species>
      <species id="DVU2368_i" initialConcentration="1" name="3-hydroxyacyl-[acyl-carrier-protein] dehydratase FabZ" metaid="_85cceaf3_32e9_4bde_9770_cfae72993d4c" boundaryCondition="true" sboTerm="SBO:0000252" compartment="i">
        <annotation>
          <rdf:RDF xmlns:rdf="http://www.w3.org/1999/02/22-rdf-syntax-ns#" xmlns:bqmodel="http://biomodels.net/model-qualifiers/" xmlns:bqbiol="http://biomodels.net/biology-qualifiers/">
            <rdf:Description rdf:about="#_85cceaf3_32e9_4bde_9770_cfae72993d4c">
              <bqbiol:isEncodedBy>
                <rdf:Bag>
                  <rdf:li rdf:resource="urn:miriam:kegg.genes:dvu%3ADVU2368"/>
                </rdf:Bag>
              </bqbiol:isEncodedBy>
              <bqbiol:is>
                <rdf:Bag>
                  <rdf:li rdf:resource="urn:miriam:uniprot:P61452"/>
                </rdf:Bag>
              </bqbiol:is>
            </rdf:Description>
          </rdf:RDF>
        </annotation>
            </species>
      <species id="DVU2560_i" initialConcentration="1" name="Conserved domain protein" metaid="_09319db2_84e8_4ee6_8927_6bf9f8e6c6df" boundaryCondition="true" sboTerm="SBO:0000252" compartment="i">
        <annotation>
          <rdf:RDF xmlns:rdf="http://www.w3.org/1999/02/22-rdf-syntax-ns#" xmlns:bqmodel="http://biomodels.net/model-qualifiers/" xmlns:bqbiol="http://biomodels.net/biology-qualifiers/">
            <rdf:Description rdf:about="#_09319db2_84e8_4ee6_8927_6bf9f8e6c6df">
              <bqbiol:isEncodedBy>
                <rdf:Bag>
                  <rdf:li rdf:resource="urn:miriam:kegg.genes:dvu%3ADVU2560"/>
                </rdf:Bag>
              </bqbiol:isEncodedBy>
              <bqbiol:is>
                <rdf:Bag>
                  <rdf:li rdf:resource="urn:miriam:uniprot:Q728P3"/>
                </rdf:Bag>
              </bqbiol:is>
            </rdf:Description>
          </rdf:RDF>
        </annotation>
            </species>
      <species id="MNXM3491_i" initialConcentration="1" name="3-Oxostearoyl-[acp]" metaid="_db238ce7_3a59_4643_9536_904bf98d4ff9" sboTerm="SBO:0000247" compartment="i">
        <notes>
          <body xmlns="http://www.w3.org/1999/xhtml">
                <p>FORMULA: C18H33O2SR</p>
                    <p>INCHI:</p>
                    <p>KEGG: C16219</p>
                    <p>MXNREF: MNXM3491</p>
                    <p>SEED: cpd14938</p>
                    <p>SMILES: CCCCCCCCCCCCCCCC(=O)CC(=O)S[*]</p>
                    </body>
          
        </notes>
      </species>
      <species id="bigg_ACP_i" initialConcentration="1" name="holo-[acyl-carrier protein]" metaid="_c191e7fd_ec5e_48ad_b7f8_bb1c820ef6a1" sboTerm="SBO:0000247" compartment="i">
        <notes>
          <body xmlns="http://www.w3.org/1999/xhtml">
                <p>BIGG: ACP</p>
                    <p>BIOPATH: ACP-SH, Thiol</p>
                    <p>BRENDA: BG93328</p>
                    <p>CHEBI: 13534, 18359, 14405, 2458, 29256, 9556, 26969, 13696, 47908, 13812, 2585, 22328</p>
                    <p>FORMULA:</p>
                    <p>INCHI:</p>
                    <p>KEGG: C00145, C00229, C00812, C01336, C04298, C16736</p>
                    <p>METACYC: ACP, Alkyl-Thiols, Malonate-Decarboxylases-Thiol-Form, Thiols</p>
                    <p>MXNREF: MNXM925</p>
                    <p>SEED: cpd11493, cpd11622, cpd11753, cpd11849, cpd12512</p>
                    <p>SMILES:</p>
                    <p>UPA: UPC00229</p>
                    </body>
          
        </notes>
        <annotation>
          <rdf:RDF xmlns:rdf="http://www.w3.org/1999/02/22-rdf-syntax-ns#" xmlns:bqmodel="http://biomodels.net/model-qualifiers/" xmlns:bqbiol="http://biomodels.net/biology-qualifiers/">
            <rdf:Description rdf:about="#_c191e7fd_ec5e_48ad_b7f8_bb1c820ef6a1">
              <bqbiol:is>
                <rdf:Bag>
                  <rdf:li rdf:resource="urn:miriam:chebi:CHEBI%3A13534"/>
                  <rdf:li rdf:resource="urn:miriam:chebi:CHEBI%3A18359"/>
                  <rdf:li rdf:resource="urn:miriam:chebi:CHEBI%3A29256"/>
                  <rdf:li rdf:resource="urn:miriam:chebi:CHEBI%3A47908"/>
                </rdf:Bag>
              </bqbiol:is>
            </rdf:Description>
          </rdf:RDF>
        </annotation>
            </species>
      <species id="bigg_malACP_i" initialConcentration="1" name="carboxyacetyl-[acyl-carrier protein]" metaid="_919d121d_9507_4d44_ba20_b4acc58a4788" sboTerm="SBO:0000247" compartment="i">
        <notes>
          <body xmlns="http://www.w3.org/1999/xhtml">
                <p>BIGG: malACP</p>
                    <p>BRENDA: BG93827</p>
                    <p>CHEBI: 17330, 6662, 14566</p>
                    <p>FORMULA: C3H3O3SR</p>
                    <p>INCHI:</p>
                    <p>KEGG: C01209</p>
                    <p>MXNREF: MNXM184</p>
                    <p>SEED: cpd11492</p>
                    <p>SMILES: [O-]C(=O)CC(=O)S[*]</p>
                    </body>
          
        </notes>
        <annotation>
          <rdf:RDF xmlns:rdf="http://www.w3.org/1999/02/22-rdf-syntax-ns#" xmlns:bqmodel="http://biomodels.net/model-qualifiers/" xmlns:bqbiol="http://biomodels.net/biology-qualifiers/">
            <rdf:Description rdf:about="#_919d121d_9507_4d44_ba20_b4acc58a4788">
              <bqbiol:is>
                <rdf:Bag>
                  <rdf:li rdf:resource="urn:miriam:chebi:CHEBI%3A17330"/>
                </rdf:Bag>
              </bqbiol:is>
            </rdf:Description>
          </rdf:RDF>
        </annotation>
            </species>
      <species id="MNXM844_i" initialConcentration="1" name="palmitoyl-[acyl-carrier protein]" metaid="_7a2cbe34_412f_47d3_8f0a_a8bd1c45c79c" sboTerm="SBO:0000247" compartment="i">
        <notes>
          <body xmlns="http://www.w3.org/1999/xhtml">
                <p>CHEBI: 5697</p>
                    <p>FORMULA: C16H31OSR</p>
                    <p>INCHI:</p>
                    <p>KEGG: C05764</p>
                    <p>MXNREF: MNXM844</p>
                    <p>SEED: cpd11476</p>
                    <p>SMILES: CCCCCCCCCCCCCCCC(=O)S[*]</p>
                    </body>
          
        </notes>
        <annotation>
          <rdf:RDF xmlns:rdf="http://www.w3.org/1999/02/22-rdf-syntax-ns#" xmlns:bqmodel="http://biomodels.net/model-qualifiers/" xmlns:bqbiol="http://biomodels.net/biology-qualifiers/">
            <rdf:Description rdf:about="#_7a2cbe34_412f_47d3_8f0a_a8bd1c45c79c">
              <bqbiol:is>
                <rdf:Bag>
                  <rdf:li rdf:resource="urn:miriam:chebi:CHEBI%3A5697"/>
                </rdf:Bag>
              </bqbiol:is>
            </rdf:Description>
          </rdf:RDF>
        </annotation>
            </species>
      <species id="DVU1204_i" initialConcentration="1" name="3-oxoacyl-[acyl-carrier-protein] synthase 2" metaid="_e102d295_4b33_4c44_a206_96509a80776c" boundaryCondition="true" sboTerm="SBO:0000252" compartment="i">
        <annotation>
          <rdf:RDF xmlns:rdf="http://www.w3.org/1999/02/22-rdf-syntax-ns#" xmlns:bqmodel="http://biomodels.net/model-qualifiers/" xmlns:bqbiol="http://biomodels.net/biology-qualifiers/">
            <rdf:Description rdf:about="#_e102d295_4b33_4c44_a206_96509a80776c">
              <bqbiol:isEncodedBy>
                <rdf:Bag>
                  <rdf:li rdf:resource="urn:miriam:kegg.genes:dvu%3ADVU1204"/>
                </rdf:Bag>
              </bqbiol:isEncodedBy>
              <bqbiol:is>
                <rdf:Bag>
                  <rdf:li rdf:resource="urn:miriam:uniprot:Q72CS9"/>
                </rdf:Bag>
              </bqbiol:is>
            </rdf:Description>
          </rdf:RDF>
        </annotation>
            </species>
      <species id="DVU1206_i" initialConcentration="1" name="3-oxoacyl-" metaid="_8e0c063c_f223_4509_9616_0ed0cf4f209e" boundaryCondition="true" sboTerm="SBO:0000252" compartment="i">
        <annotation>
          <rdf:RDF xmlns:rdf="http://www.w3.org/1999/02/22-rdf-syntax-ns#" xmlns:bqmodel="http://biomodels.net/model-qualifiers/" xmlns:bqbiol="http://biomodels.net/biology-qualifiers/">
            <rdf:Description rdf:about="#_8e0c063c_f223_4509_9616_0ed0cf4f209e">
              <bqbiol:isEncodedBy>
                <rdf:Bag>
                  <rdf:li rdf:resource="urn:miriam:kegg.genes:dvu%3ADVU1206"/>
                </rdf:Bag>
              </bqbiol:isEncodedBy>
              <bqbiol:is>
                <rdf:Bag>
                  <rdf:li rdf:resource="urn:miriam:uniprot:Q72CS7"/>
                </rdf:Bag>
              </bqbiol:is>
            </rdf:Description>
          </rdf:RDF>
        </annotation>
            </species>
      <species id="DVU2561_i" initialConcentration="1" name="Oxidoreductase, short chain dehydrogenase/reductase family" metaid="_ee3835d3_10f3_4048_8d33_1f886591d82f" boundaryCondition="true" sboTerm="SBO:0000252" compartment="i">
        <annotation>
          <rdf:RDF xmlns:rdf="http://www.w3.org/1999/02/22-rdf-syntax-ns#" xmlns:bqmodel="http://biomodels.net/model-qualifiers/" xmlns:bqbiol="http://biomodels.net/biology-qualifiers/">
            <rdf:Description rdf:about="#_ee3835d3_10f3_4048_8d33_1f886591d82f">
              <bqbiol:isEncodedBy>
                <rdf:Bag>
                  <rdf:li rdf:resource="urn:miriam:kegg.genes:dvu%3ADVU2561"/>
                </rdf:Bag>
              </bqbiol:isEncodedBy>
              <bqbiol:is>
                <rdf:Bag>
                  <rdf:li rdf:resource="urn:miriam:uniprot:Q728P2"/>
                </rdf:Bag>
              </bqbiol:is>
            </rdf:Description>
          </rdf:RDF>
        </annotation>
            </species>
      <species id="DVU3137_i" initialConcentration="1" name="Oxidoreductase, short chain dehydrogenase/reductase family" metaid="_5b54f7d3_53cd_45d3_918c_88f7133e07cf" boundaryCondition="true" sboTerm="SBO:0000252" compartment="i">
        <annotation>
          <rdf:RDF xmlns:rdf="http://www.w3.org/1999/02/22-rdf-syntax-ns#" xmlns:bqmodel="http://biomodels.net/model-qualifiers/" xmlns:bqbiol="http://biomodels.net/biology-qualifiers/">
            <rdf:Description rdf:about="#_5b54f7d3_53cd_45d3_918c_88f7133e07cf">
              <bqbiol:isEncodedBy>
                <rdf:Bag>
                  <rdf:li rdf:resource="urn:miriam:kegg.genes:dvu%3ADVU3137"/>
                </rdf:Bag>
              </bqbiol:isEncodedBy>
              <bqbiol:is>
                <rdf:Bag>
                  <rdf:li rdf:resource="urn:miriam:uniprot:Q726H1"/>
                </rdf:Bag>
              </bqbiol:is>
            </rdf:Description>
          </rdf:RDF>
        </annotation>
            </species>
      <species id="bigg_acACP_i" initialConcentration="1" name="acetyl-[acyl-carrier protein]" metaid="_4987b0a6_2b35_4eb6_8062_48d9335bd1be" sboTerm="SBO:0000247" compartment="i">
        <notes>
          <body xmlns="http://www.w3.org/1999/xhtml">
                <p>BIGG: acACP</p>
                    <p>BRENDA: BG93575</p>
                    <p>CHEBI: 17093, 13713, 2409</p>
                    <p>FORMULA: C2H3OSR</p>
                    <p>INCHI:</p>
                    <p>KEGG: C03939, C04334</p>
                    <p>METACYC: ACETYL-ACP</p>
                    <p>MXNREF: MNXM1269</p>
                    <p>SEED: cpd11494, cpd12520</p>
                    <p>SMILES: CC(=O)S[*]</p>
                    </body>
          
        </notes>
        <annotation>
          <rdf:RDF xmlns:rdf="http://www.w3.org/1999/02/22-rdf-syntax-ns#" xmlns:bqmodel="http://biomodels.net/model-qualifiers/" xmlns:bqbiol="http://biomodels.net/biology-qualifiers/">
            <rdf:Description rdf:about="#_4987b0a6_2b35_4eb6_8062_48d9335bd1be">
              <bqbiol:is>
                <rdf:Bag>
                  <rdf:li rdf:resource="urn:miriam:chebi:CHEBI%3A17093"/>
                </rdf:Bag>
              </bqbiol:is>
            </rdf:Description>
          </rdf:RDF>
        </annotation>
            </species>
      <species id="DVU1207_i" initialConcentration="1" name="3-oxoacyl-[acyl-carrier-protein] synthase 3" metaid="_061b8944_33da_4ccc_931a_61a24028e3b5" boundaryCondition="true" sboTerm="SBO:0000252" compartment="i">
        <annotation>
          <rdf:RDF xmlns:rdf="http://www.w3.org/1999/02/22-rdf-syntax-ns#" xmlns:bqmodel="http://biomodels.net/model-qualifiers/" xmlns:bqbiol="http://biomodels.net/biology-qualifiers/">
            <rdf:Description rdf:about="#_061b8944_33da_4ccc_931a_61a24028e3b5">
              <bqbiol:isEncodedBy>
                <rdf:Bag>
                  <rdf:li rdf:resource="urn:miriam:kegg.genes:dvu%3ADVU1207"/>
                </rdf:Bag>
              </bqbiol:isEncodedBy>
              <bqbiol:is>
                <rdf:Bag>
                  <rdf:li rdf:resource="urn:miriam:uniprot:Q72CS6"/>
                </rdf:Bag>
              </bqbiol:is>
            </rdf:Description>
          </rdf:RDF>
        </annotation>
            </species>
      <species id="bigg_actACP_i" initialConcentration="1" name="acetoacetyl-[acyl-carrier protein]" metaid="_81a07377_584b_41a7_9a06_3a68a3f3ff75" sboTerm="SBO:0000247" compartment="i">
        <notes>
          <body xmlns="http://www.w3.org/1999/xhtml">
                <p>BIGG: actACP</p>
                    <p>CHEBI: 2393</p>
                    <p>FORMULA: C4H5O2SR</p>
                    <p>INCHI:</p>
                    <p>KEGG: C05744</p>
                    <p>MXNREF: MNXM1223</p>
                    <p>SEED: cpd11488</p>
                    <p>SMILES: CC(=O)CC(=O)S[*]</p>
                    </body>
          
        </notes>
        <annotation>
          <rdf:RDF xmlns:rdf="http://www.w3.org/1999/02/22-rdf-syntax-ns#" xmlns:bqmodel="http://biomodels.net/model-qualifiers/" xmlns:bqbiol="http://biomodels.net/biology-qualifiers/">
            <rdf:Description rdf:about="#_81a07377_584b_41a7_9a06_3a68a3f3ff75">
              <bqbiol:is>
                <rdf:Bag>
                  <rdf:li rdf:resource="urn:miriam:chebi:CHEBI%3A2393"/>
                </rdf:Bag>
              </bqbiol:is>
            </rdf:Description>
          </rdf:RDF>
        </annotation>
            </species>
      <species id="bigg_3opalmACP_i" initialConcentration="1" name="3-oxopalmitoyl-[acyl-carrier protein]" metaid="_eee65271_e7ce_42fd_be67_cfc87c99f321" sboTerm="SBO:0000247" compartment="i">
        <notes>
          <body xmlns="http://www.w3.org/1999/xhtml">
                <p>BIGG: 3opalmACP</p>
                    <p>CHEBI: 1639</p>
                    <p>FORMULA: C16H29O2SR</p>
                    <p>INCHI:</p>
                    <p>KEGG: C05762</p>
                    <p>MXNREF: MNXM4345</p>
                    <p>SEED: cpd11485</p>
                    <p>SMILES: CCCCCCCCCCCCCC(=O)CC(=O)S[*]</p>
                    </body>
          
        </notes>
        <annotation>
          <rdf:RDF xmlns:rdf="http://www.w3.org/1999/02/22-rdf-syntax-ns#" xmlns:bqmodel="http://biomodels.net/model-qualifiers/" xmlns:bqbiol="http://biomodels.net/biology-qualifiers/">
            <rdf:Description rdf:about="#_eee65271_e7ce_42fd_be67_cfc87c99f321">
              <bqbiol:is>
                <rdf:Bag>
                  <rdf:li rdf:resource="urn:miriam:chebi:CHEBI%3A1639"/>
                </rdf:Bag>
              </bqbiol:is>
            </rdf:Description>
          </rdf:RDF>
        </annotation>
            </species>
      <species id="bigg_myrsACP_i" initialConcentration="1" name="myristoyl-[acyl-carrier protein]" metaid="_72cfd1d9_7812_4f7c_8f09_e65a895e13fc" sboTerm="SBO:0000247" compartment="i">
        <notes>
          <body xmlns="http://www.w3.org/1999/xhtml">
                <p>BIGG: myrsACP</p>
                    <p>CHEBI: 50651, 7059, 9476</p>
                    <p>FORMULA: C14H27OSR</p>
                    <p>INCHI:</p>
                    <p>KEGG: C05761</p>
                    <p>MXNREF: MNXM564</p>
                    <p>SEED: cpd11466</p>
                    <p>SMILES: CCCCCCCCCCCCCC(=O)S[*]</p>
                    <p>UPA: UPC05761</p>
                    </body>
          
        </notes>
        <annotation>
          <rdf:RDF xmlns:rdf="http://www.w3.org/1999/02/22-rdf-syntax-ns#" xmlns:bqmodel="http://biomodels.net/model-qualifiers/" xmlns:bqbiol="http://biomodels.net/biology-qualifiers/">
            <rdf:Description rdf:about="#_72cfd1d9_7812_4f7c_8f09_e65a895e13fc">
              <bqbiol:is>
                <rdf:Bag>
                  <rdf:li rdf:resource="urn:miriam:chebi:CHEBI%3A50651"/>
                </rdf:Bag>
              </bqbiol:is>
            </rdf:Description>
          </rdf:RDF>
        </annotation>
            </species>
      <species id="bigg_3omrsACP_i" initialConcentration="1" name="3-Oxotetradecanoyl-[acp]" metaid="_763d29ea_43c4_4821_aa2a_82c948915d9a" sboTerm="SBO:0000247" compartment="i">
        <notes>
          <body xmlns="http://www.w3.org/1999/xhtml">
                <p>BIGG: 3omrsACP</p>
                    <p>FORMULA: C14H25O2SR</p>
                    <p>INCHI:</p>
                    <p>KEGG: C05759</p>
                    <p>MXNREF: MNXM4994</p>
                    <p>SEED: cpd11491</p>
                    <p>SMILES: CCCCCCCCCCCC(=O)CC(=O)S[*]</p>
                    </body>
          
        </notes>
      </species>
      <species id="bigg_ddcaACP_i" initialConcentration="1" name="a dodecanoyl-[acp]" metaid="_8fa545fe_f11a_417e_af07_90d3c0341ad2" sboTerm="SBO:0000247" compartment="i">
        <notes>
          <body xmlns="http://www.w3.org/1999/xhtml">
                <p>BIGG: ddcaACP</p>
                    <p>FORMULA:</p>
                    <p>INCHI:</p>
                    <p>KEGG: C05223</p>
                    <p>METACYC: Dodecanoyl-ACPs</p>
                    <p>MXNREF: MNXM5723</p>
                    <p>SEED: cpd11468</p>
                    <p>SMILES:</p>
                    <p>UPA: UPC05223</p>
                    </body>
          
        </notes>
      </species>
      <species id="bigg_3oddecACP_i" initialConcentration="1" name="3-Oxododecanoyl-[acp]" metaid="_37b67c54_59a2_431a_b1c5_501e2da6a185" sboTerm="SBO:0000247" compartment="i">
        <notes>
          <body xmlns="http://www.w3.org/1999/xhtml">
                <p>BIGG: 3oddecACP</p>
                    <p>FORMULA: C12H21O2SR</p>
                    <p>INCHI:</p>
                    <p>KEGG: C05756</p>
                    <p>MXNREF: MNXM3489</p>
                    <p>SEED: cpd11489</p>
                    <p>SMILES: CCCCCCCCCC(=O)CC(=O)S[*]</p>
                    </body>
          
        </notes>
      </species>
      <species id="bigg_dcaACP_i" initialConcentration="1" name="decanoyl-[acyl-carrier protein]" metaid="_4bc2b45d_525c_4b6a_8b85_fc6752b6dc64" sboTerm="SBO:0000247" compartment="i">
        <notes>
          <body xmlns="http://www.w3.org/1999/xhtml">
                <p>BIGG: dcaACP</p>
                    <p>CHEBI: 4349</p>
                    <p>FORMULA: C10H19OSR</p>
                    <p>INCHI:</p>
                    <p>KEGG: C05755</p>
                    <p>MXNREF: MNXM1473</p>
                    <p>SEED: cpd11474</p>
                    <p>SMILES: CCCCCCCCCC(=O)S[*]</p>
                    </body>
          
        </notes>
        <annotation>
          <rdf:RDF xmlns:rdf="http://www.w3.org/1999/02/22-rdf-syntax-ns#" xmlns:bqmodel="http://biomodels.net/model-qualifiers/" xmlns:bqbiol="http://biomodels.net/biology-qualifiers/">
            <rdf:Description rdf:about="#_4bc2b45d_525c_4b6a_8b85_fc6752b6dc64">
              <bqbiol:is>
                <rdf:Bag>
                  <rdf:li rdf:resource="urn:miriam:chebi:CHEBI%3A4349"/>
                </rdf:Bag>
              </bqbiol:is>
            </rdf:Description>
          </rdf:RDF>
        </annotation>
            </species>
      <species id="bigg_3odecACP_i" initialConcentration="1" name="3-Oxodecanoyl-[acp]" metaid="_8f492e2c_bb46_4603_ba2d_b56265826170" sboTerm="SBO:0000247" compartment="i">
        <notes>
          <body xmlns="http://www.w3.org/1999/xhtml">
                <p>BIGG: 3odecACP</p>
                    <p>FORMULA: C10H17O2SR</p>
                    <p>INCHI:</p>
                    <p>KEGG: C05753</p>
                    <p>MXNREF: MNXM3854</p>
                    <p>SEED: cpd11487</p>
                    <p>SMILES: CCCCCCCC(=O)CC(=O)S[*]</p>
                    </body>
          
        </notes>
      </species>
      <species id="bigg_ocACP_i" initialConcentration="1" name="octanoyl-[acyl-carrier protein]" metaid="_62a00df8_c736_4b82_b27d_cd97d20f485a" sboTerm="SBO:0000247" compartment="i">
        <notes>
          <body xmlns="http://www.w3.org/1999/xhtml">
                <p>BIGG: ocACP</p>
                    <p>CHEBI: 7725</p>
                    <p>FORMULA: C8H15OSR</p>
                    <p>INCHI:</p>
                    <p>KEGG: C05752</p>
                    <p>MXNREF: MNXM979</p>
                    <p>SEED: cpd11470</p>
                    <p>SMILES: CCCCCCCC(=O)S[*]</p>
                    <p>UPA: UPC05752</p>
                    </body>
          
        </notes>
        <annotation>
          <rdf:RDF xmlns:rdf="http://www.w3.org/1999/02/22-rdf-syntax-ns#" xmlns:bqmodel="http://biomodels.net/model-qualifiers/" xmlns:bqbiol="http://biomodels.net/biology-qualifiers/">
            <rdf:Description rdf:about="#_62a00df8_c736_4b82_b27d_cd97d20f485a">
              <bqbiol:is>
                <rdf:Bag>
                  <rdf:li rdf:resource="urn:miriam:chebi:CHEBI%3A7725"/>
                </rdf:Bag>
              </bqbiol:is>
            </rdf:Description>
          </rdf:RDF>
        </annotation>
            </species>
      <species id="bigg_3ooctACP_i" initialConcentration="1" name="3-Oxooctanoyl-[acp]" metaid="_42c35e8f_c0b3_4da1_9144_540574a4b068" sboTerm="SBO:0000247" compartment="i">
        <notes>
          <body xmlns="http://www.w3.org/1999/xhtml">
                <p>BIGG: 3ooctACP</p>
                    <p>FORMULA: C8H13O2SR</p>
                    <p>INCHI:</p>
                    <p>KEGG: C05750</p>
                    <p>MXNREF: MNXM4344</p>
                    <p>SEED: cpd11490</p>
                    <p>SMILES: CCCCCC(=O)CC(=O)S[*]</p>
                    </body>
          
        </notes>
      </species>
      <species id="bigg_hexACP_i" initialConcentration="1" name="Hexanoyl-[acp]" metaid="_19c5696a_2fb2_4f97_b71d_ac9878552bb5" sboTerm="SBO:0000247" compartment="i">
        <notes>
          <body xmlns="http://www.w3.org/1999/xhtml">
                <p>BIGG: hexACP</p>
                    <p>FORMULA: C6H11OSR</p>
                    <p>INCHI:</p>
                    <p>KEGG: C05749</p>
                    <p>MXNREF: MNXM3617</p>
                    <p>SEED: cpd11472</p>
                    <p>SMILES: CCCCCC(=O)S[*]</p>
                    </body>
          
        </notes>
      </species>
      <species id="bigg_3ohexACP_i" initialConcentration="1" name="3-Oxohexanoyl-[acp]" metaid="_d1cece7a_d661_43b0_9da6_fe83fa68ff70" sboTerm="SBO:0000247" compartment="i">
        <notes>
          <body xmlns="http://www.w3.org/1999/xhtml">
                <p>BIGG: 3ohexACP</p>
                    <p>FORMULA: C6H9O2SR</p>
                    <p>INCHI:</p>
                    <p>KEGG: C05746</p>
                    <p>MXNREF: MNXM4993</p>
                    <p>SEED: cpd11486</p>
                    <p>SMILES: CCCC(=O)CC(=O)S[*]</p>
                    </body>
          
        </notes>
      </species>
      <species id="bigg_butACP_i" initialConcentration="1" name="Butyryl-[acp]" metaid="_73a411de_572b_443c_8dec_407f4c340f8e" sboTerm="SBO:0000247" compartment="i">
        <notes>
          <body xmlns="http://www.w3.org/1999/xhtml">
                <p>BIGG: butACP</p>
                    <p>BRENDA: BG92684</p>
                    <p>FORMULA: C4H7OSR</p>
                    <p>INCHI:</p>
                    <p>KEGG: C05745</p>
                    <p>MXNREF: MNXM2645</p>
                    <p>SEED: cpd11464</p>
                    <p>SMILES: CCCC(=O)S[*]</p>
                    </body>
          
        </notes>
      </species>
      <species id="bigg_tpalm2eACP_i" initialConcentration="1" name="trans-Hexadec-2-enoyl-[acp]" metaid="_520818b4_055c_490e_8907_fa12f9e60d84" sboTerm="SBO:0000247" compartment="i">
        <notes>
          <body xmlns="http://www.w3.org/1999/xhtml">
                <p>BIGG: tpalm2eACP</p>
                    <p>FORMULA: C16H29OSR</p>
                    <p>INCHI:</p>
                    <p>KEGG: C05763</p>
                    <p>MXNREF: MNXM3105</p>
                    <p>SEED: cpd11477</p>
                    <p>SMILES: CCCCCCCCCCCCC\C=C\C(=O)S[*]</p>
                    </body>
          
        </notes>
      </species>
      <species id="bigg_3hpalmACP_i" initialConcentration="1" name="(3R)-3-Hydroxypalmitoyl-[acyl-carrier protein]" metaid="_fb80fc2b_62ee_4dd8_8934_003799a98484" sboTerm="SBO:0000247" compartment="i">
        <notes>
          <body xmlns="http://www.w3.org/1999/xhtml">
                <p>BIGG: 3hpalmACP</p>
                    <p>FORMULA: C16H31O2SR</p>
                    <p>INCHI:</p>
                    <p>KEGG: C04633</p>
                    <p>MXNREF: MNXM2576</p>
                    <p>SEED: cpd11481</p>
                    <p>SMILES: CCCCCCCCCCCCC[C@@H](O)CC(=O)S[*]</p>
                    </body>
          
        </notes>
      </species>
      <species id="DVU2563_i" initialConcentration="1" name="Beta-ketoacyl synthase, putative" metaid="_5e2fcbd5_0bca_4439_873b_314928664f64" boundaryCondition="true" sboTerm="SBO:0000252" compartment="i">
        <annotation>
          <rdf:RDF xmlns:rdf="http://www.w3.org/1999/02/22-rdf-syntax-ns#" xmlns:bqmodel="http://biomodels.net/model-qualifiers/" xmlns:bqbiol="http://biomodels.net/biology-qualifiers/">
            <rdf:Description rdf:about="#_5e2fcbd5_0bca_4439_873b_314928664f64">
              <bqbiol:isEncodedBy>
                <rdf:Bag>
                  <rdf:li rdf:resource="urn:miriam:kegg.genes:dvu%3ADVU2563"/>
                </rdf:Bag>
              </bqbiol:isEncodedBy>
              <bqbiol:is>
                <rdf:Bag>
                  <rdf:li rdf:resource="urn:miriam:uniprot:Q728P0"/>
                </rdf:Bag>
              </bqbiol:is>
            </rdf:Description>
          </rdf:RDF>
        </annotation>
            </species>
      <species id="bigg_tmrs2eACP_i" initialConcentration="1" name="trans-Tetradec-2-enoyl-[acp]" metaid="_df0508fb_f3f0_4a09_b009_34440b7cc0e9" sboTerm="SBO:0000247" compartment="i">
        <notes>
          <body xmlns="http://www.w3.org/1999/xhtml">
                <p>BIGG: tmrs2eACP</p>
                    <p>FORMULA: C14H25OSR</p>
                    <p>INCHI:</p>
                    <p>KEGG: C05760</p>
                    <p>MXNREF: MNXM3106</p>
                    <p>SEED: cpd11467</p>
                    <p>SMILES: CCCCCCCCCCC\C=C\C(=O)S[*]</p>
                    </body>
          
        </notes>
      </species>
      <species id="bigg_3hmrsACP_i" initialConcentration="1" name="(3R)-3-Hydroxytetradecanoyl-[acyl-carrier protein]" metaid="_c40ac7c2_7539_4ce9_83f9_ed9c0b55babb" sboTerm="SBO:0000247" compartment="i">
        <notes>
          <body xmlns="http://www.w3.org/1999/xhtml">
                <p>BIGG: 3hmrsACP</p>
                    <p>BRENDA: BG93410</p>
                    <p>FORMULA: C14H27O2SR</p>
                    <p>INCHI:</p>
                    <p>KEGG: C04688</p>
                    <p>MXNREF: MNXM1298</p>
                    <p>SEED: cpd11484</p>
                    <p>SMILES: CCCCCCCCCCC[C@@H](O)CC(=O)S[*]</p>
                    <p>UPA: UPC04688</p>
                    </body>
          
        </notes>
      </species>
      <species id="bigg_tddec2eACP_i" initialConcentration="1" name="trans-Dodec-2-enoyl-[acp]" metaid="_eb778689_f459_415d_ad02_2151538912b1" sboTerm="SBO:0000247" compartment="i">
        <notes>
          <body xmlns="http://www.w3.org/1999/xhtml">
                <p>BIGG: tddec2eACP</p>
                    <p>FORMULA: C12H21OSR</p>
                    <p>INCHI:</p>
                    <p>KEGG: C05758</p>
                    <p>MXNREF: MNXM3374</p>
                    <p>SEED: cpd11469</p>
                    <p>SMILES: CCCCCCCCC\C=C\C(=O)S[*]</p>
                    </body>
          
        </notes>
      </species>
      <species id="bigg_3hddecACP_i" initialConcentration="1" name="(R)-3-Hydroxydodecanoyl-[acp]" metaid="_2710eae9_7caa_4846_b0a0_85b942da3bd6" sboTerm="SBO:0000247" compartment="i">
        <notes>
          <body xmlns="http://www.w3.org/1999/xhtml">
                <p>BIGG: 3hddecACP</p>
                    <p>FORMULA: C12H23O2SR</p>
                    <p>INCHI:</p>
                    <p>KEGG: C05757</p>
                    <p>MXNREF: MNXM3407</p>
                    <p>SEED: cpd11480</p>
                    <p>SMILES: CCCCCCCCC[C@@H](O)CC(=O)S[*]</p>
                    </body>
          
        </notes>
      </species>
      <species id="bigg_tdec2eACP_i" initialConcentration="1" name="trans-Dec-2-enoyl-[acp]" metaid="_3bfef4bf_0f01_45cb_9e18_474a709150e6" sboTerm="SBO:0000247" compartment="i">
        <notes>
          <body xmlns="http://www.w3.org/1999/xhtml">
                <p>BIGG: tdec2eACP</p>
                    <p>FORMULA: C10H17OSR</p>
                    <p>INCHI:</p>
                    <p>KEGG: C05754</p>
                    <p>MXNREF: MNXM2737</p>
                    <p>SEED: cpd11475</p>
                    <p>SMILES: CCCCCCC\C=C\C(=O)S[*]</p>
                    </body>
          
        </notes>
      </species>
      <species id="bigg_3hdecACP_i" initialConcentration="1" name="(3R)-3-Hydroxydecanoyl-[acyl-carrier protein]" metaid="_19d7b5ed_fac0_4e73_a2a5_b5dac5f02e62" sboTerm="SBO:0000247" compartment="i">
        <notes>
          <body xmlns="http://www.w3.org/1999/xhtml">
                <p>BIGG: 3hdecACP</p>
                    <p>FORMULA: C10H19O2SR</p>
                    <p>INCHI:</p>
                    <p>KEGG: C04619</p>
                    <p>MXNREF: MNXM2575</p>
                    <p>SEED: cpd11482</p>
                    <p>SMILES: CCCCCCC[C@@H](O)CC(=O)S[*]</p>
                    </body>
          
        </notes>
      </species>
      <species id="bigg_toct2eACP_i" initialConcentration="1" name="trans-Oct-2-enoyl-[acp]" metaid="_ac69f4e5_e575_4765_a4d2_001a5af6d3bc" sboTerm="SBO:0000247" compartment="i">
        <notes>
          <body xmlns="http://www.w3.org/1999/xhtml">
                <p>BIGG: toct2eACP</p>
                    <p>FORMULA: C8H13OSR</p>
                    <p>INCHI:</p>
                    <p>KEGG: C05751</p>
                    <p>MXNREF: MNXM3720</p>
                    <p>SEED: cpd11471</p>
                    <p>SMILES: CCCCC\C=C\C(=O)S[*]</p>
                    </body>
          
        </notes>
      </species>
      <species id="bigg_3hoctACP_i" initialConcentration="1" name="(3R)-3-Hydroxyoctanoyl-[acyl-carrier protein]" metaid="_69282282_4040_4c69_a671_2650d05a1a3e" sboTerm="SBO:0000247" compartment="i">
        <notes>
          <body xmlns="http://www.w3.org/1999/xhtml">
                <p>BIGG: 3hoctACP</p>
                    <p>FORMULA: C8H15O2SR</p>
                    <p>INCHI:</p>
                    <p>KEGG: C04620</p>
                    <p>MXNREF: MNXM3746</p>
                    <p>SEED: cpd11483</p>
                    <p>SMILES: CCCCC[C@@H](O)CC(=O)S[*]</p>
                    </body>
          
        </notes>
      </species>
      <species id="bigg_thex2eACP_i" initialConcentration="1" name="trans-Hex-2-enoyl-[acp]" metaid="_3b1b4c9d_bd4a_4d52_9ae5_c054d5389fdc" sboTerm="SBO:0000247" compartment="i">
        <notes>
          <body xmlns="http://www.w3.org/1999/xhtml">
                <p>BIGG: thex2eACP</p>
                    <p>FORMULA: C6H9OSR</p>
                    <p>INCHI:</p>
                    <p>KEGG: C05748</p>
                    <p>MXNREF: MNXM3719</p>
                    <p>SEED: cpd11473</p>
                    <p>SMILES: CCC\C=C\C(=O)S[*]</p>
                    </body>
          
        </notes>
      </species>
      <species id="bigg_3hhexACP_i" initialConcentration="1" name="(R)-3-Hydroxyhexanoyl-[acp]" metaid="_6649e4f0_0f73_4371_9eb6_0d9b4ac76e7a" sboTerm="SBO:0000247" compartment="i">
        <notes>
          <body xmlns="http://www.w3.org/1999/xhtml">
                <p>BIGG: 3hhexACP</p>
                    <p>FORMULA: C6H11O2SR</p>
                    <p>INCHI:</p>
                    <p>KEGG: C05747</p>
                    <p>MXNREF: MNXM4199</p>
                    <p>SEED: cpd11479</p>
                    <p>SMILES: CCC[C@@H](O)CC(=O)S[*]</p>
                    </body>
          
        </notes>
      </species>
      <species id="bigg_but2eACP_i" initialConcentration="1" name="But-2-enoyl-[acyl-carrier protein]" metaid="_0a71d677_4c6a_43dd_9cd5_4e06f664e120" sboTerm="SBO:0000247" compartment="i">
        <notes>
          <body xmlns="http://www.w3.org/1999/xhtml">
                <p>BIGG: but2eACP</p>
                    <p>FORMULA: C4H5OSR</p>
                    <p>INCHI:</p>
                    <p>KEGG: C04246</p>
                    <p>MXNREF: MNXM3229</p>
                    <p>SEED: cpd11465</p>
                    <p>SMILES: C\C=C\C(=O)S[*]</p>
                    </body>
          
        </notes>
      </species>
      <species id="MNXM6007_i" initialConcentration="1" name="(3R)-3-Hydroxybutanoyl-[acyl-carrier protein]" metaid="_754e8d7e_1fe9_4776_9f30_b2bbbc57a695" sboTerm="SBO:0000247" compartment="i">
        <notes>
          <body xmlns="http://www.w3.org/1999/xhtml">
                <p>FORMULA: C4H7O2SR</p>
                    <p>INCHI:</p>
                    <p>KEGG: C04618</p>
                    <p>MXNREF: MNXM6007</p>
                    <p>SEED: cpd11478</p>
                    <p>SMILES: C[C@@H](O)CC(=O)S[*]</p>
                    </body>
          
        </notes>
      </species>
      <species id="bigg_malcoa_i" initialConcentration="1" charge="-5" name="malonyl-CoA(5-)" metaid="_5b6f662f_4211_4480_96ee_437a34a6b53d" sboTerm="SBO:0000247" compartment="i">
        <notes>
          <body xmlns="http://www.w3.org/1999/xhtml">
                <p>BIGG: malcoa</p>
                    <p>BIOPATH: Malonyl-CoA</p>
                    <p>BRENDA: BG13046</p>
                    <p>CHARGE: -5</p>
                    <p>CHEBI: 15531, 6661, 14565, 25135, 43979, 57384</p>
                    <p>FORMULA: C24H33N7O19P3S</p>
                    <p>HMDB: HMDB01175</p>
                    <p>INCHI: InChI=1S/C24H38N7O19P3S/c1-24(2,19(37)22(38)27-4-3-13(32)26-5-6-54-15(35)7-14(33)34)9-47-53(44,45)50-52(42,43)46-8-12-18(49-51(39,40)41)17(36)23(48-12)31-11-30-16-20(25)28-10-29-21(16)31/h10-12,17-19,23,36-37H,3-9H2,1-2H3,(H,26,32)(H,27,38)(H,33,34)(H,42,43)(H,44,45)(H2,25,28,29)(H2,39,40,41)/p-5/t12-,17-,18-,19+,23-/m1/s1</p>
                    <p>KEGG: C00083</p>
                    <p>MXNREF: MNXM40</p>
                    <p>REACTOME: 29508, 2046066</p>
                    <p>SEED: cpd00070</p>
                    <p>SMILES: CC(C)(COP([O-])(=O)OP([O-])(=O)OC[C@H]1O[C@H]([C@H](O)[C@@H]1OP([O-])([O-])=O)N1C=NC2=C(N)N=CN=C12)[C@@H](O)C(=O)NCCC(=O)NCCSC(=O)CC([O-])=O</p>
                    <p>UPA: UPC00083</p>
                    </body>
          
        </notes>
        <annotation>
          <rdf:RDF xmlns:rdf="http://www.w3.org/1999/02/22-rdf-syntax-ns#" xmlns:bqmodel="http://biomodels.net/model-qualifiers/" xmlns:bqbiol="http://biomodels.net/biology-qualifiers/">
            <rdf:Description rdf:about="#_5b6f662f_4211_4480_96ee_437a34a6b53d">
              <bqbiol:is>
                <rdf:Bag>
                  <rdf:li rdf:resource="urn:miriam:chebi:CHEBI%3A15531"/>
                  <rdf:li rdf:resource="urn:miriam:chebi:CHEBI%3A57384"/>
                </rdf:Bag>
              </bqbiol:is>
            </rdf:Description>
          </rdf:RDF>
        </annotation>
            </species>
      <species id="DVU1249_i" initialConcentration="1" name="Malonyl CoA-acyl carrier protein transacylase" metaid="_4564795c_27f9_4afb_9fab_b7ddd16c67dd" boundaryCondition="true" sboTerm="SBO:0000252" compartment="i">
        <annotation>
          <rdf:RDF xmlns:rdf="http://www.w3.org/1999/02/22-rdf-syntax-ns#" xmlns:bqmodel="http://biomodels.net/model-qualifiers/" xmlns:bqbiol="http://biomodels.net/biology-qualifiers/">
            <rdf:Description rdf:about="#_4564795c_27f9_4afb_9fab_b7ddd16c67dd">
              <bqbiol:isEncodedBy>
                <rdf:Bag>
                  <rdf:li rdf:resource="urn:miriam:kegg.genes:dvu%3ADVU1249"/>
                </rdf:Bag>
              </bqbiol:isEncodedBy>
              <bqbiol:is>
                <rdf:Bag>
                  <rdf:li rdf:resource="urn:miriam:uniprot:Q72CN4"/>
                </rdf:Bag>
              </bqbiol:is>
            </rdf:Description>
          </rdf:RDF>
        </annotation>
            </species>
      <species id="MNXM5655_i" initialConcentration="1" name="Carboxybiotin-carboxyl-carrier protein" metaid="_790773a8_7219_4751_82cb_d73c804628aa" sboTerm="SBO:0000247" compartment="i">
        <notes>
          <body xmlns="http://www.w3.org/1999/xhtml">
                <p>BRENDA: BG94279</p>
                    <p>FORMULA: C18H26N5O6SR2</p>
                    <p>INCHI:</p>
                    <p>KEGG: C04419</p>
                    <p>MXNREF: MNXM5655</p>
                    <p>SEED: cpd12543</p>
                    <p>SMILES: [O-]C(=O)N1C2CS[C@@H](CCCCC(=O)NCCCC[C@H](NC([*])=O)C(=O)N[*])C2NC1=O</p>
                    </body>
          
        </notes>
      </species>
      <species id="MNXM96075_i" initialConcentration="1" name="Holo-[carboxylase]" metaid="_9767a78a_c629_43ca_83b5_f354d60bab32" sboTerm="SBO:0000247" compartment="i">
        <notes>
          <body xmlns="http://www.w3.org/1999/xhtml">
                <p>BRENDA: BG94276</p>
                    <p>FORMULA: C17H27N5O4SR2</p>
                    <p>INCHI:</p>
                    <p>KEGG: C06250</p>
                    <p>MXNREF: MNXM96075</p>
                    <p>SEED: cpd12848</p>
                    <p>SMILES: [*]NC(=O)[C@H](CCCCNC(=O)CCCC[C@@H]1SCC2NC(=O)NC12)NC([*])=O</p>
                    </body>
          
        </notes>
      </species>
      <species id="DVU2225_i" initialConcentration="1" name="Acetyl-CoA carboxylase, carboxyl transferase, alpha/beta subunit" metaid="_36f1a2d6_5e5b_4c57_8e34_77d685db79be" boundaryCondition="true" sboTerm="SBO:0000252" compartment="i">
        <annotation>
          <rdf:RDF xmlns:rdf="http://www.w3.org/1999/02/22-rdf-syntax-ns#" xmlns:bqmodel="http://biomodels.net/model-qualifiers/" xmlns:bqbiol="http://biomodels.net/biology-qualifiers/">
            <rdf:Description rdf:about="#_36f1a2d6_5e5b_4c57_8e34_77d685db79be">
              <bqbiol:isEncodedBy>
                <rdf:Bag>
                  <rdf:li rdf:resource="urn:miriam:kegg.genes:dvu%3ADVU2225"/>
                </rdf:Bag>
              </bqbiol:isEncodedBy>
              <bqbiol:is>
                <rdf:Bag>
                  <rdf:li rdf:resource="urn:miriam:uniprot:Q729X2"/>
                </rdf:Bag>
              </bqbiol:is>
            </rdf:Description>
          </rdf:RDF>
        </annotation>
            </species>
      <species id="MNXM277_i" initialConcentration="1" name="aldehyde" metaid="_718d3060_2832_4531_bc31_0189fb5882c8" sboTerm="SBO:0000247" compartment="i">
        <notes>
          <body xmlns="http://www.w3.org/1999/xhtml">
                <p>BIOPATH: Aldehyde</p>
                    <p>BRENDA: BG92964</p>
                    <p>CHEBI: 17478, 13753, 2554, 8750, 22291, 13805, 13432, 13806</p>
                    <p>FORMULA: CHOR</p>
                    <p>INCHI:</p>
                    <p>KEGG: C00071</p>
                    <p>METACYC: Aldehydes</p>
                    <p>MXNREF: MNXM277</p>
                    <p>SEED: cpd11616</p>
                    <p>SMILES: [*]C=O</p>
                    </body>
          
        </notes>
        <annotation>
          <rdf:RDF xmlns:rdf="http://www.w3.org/1999/02/22-rdf-syntax-ns#" xmlns:bqmodel="http://biomodels.net/model-qualifiers/" xmlns:bqbiol="http://biomodels.net/biology-qualifiers/">
            <rdf:Description rdf:about="#_718d3060_2832_4531_bc31_0189fb5882c8">
              <bqbiol:is>
                <rdf:Bag>
                  <rdf:li rdf:resource="urn:miriam:chebi:CHEBI%3A17478"/>
                </rdf:Bag>
              </bqbiol:is>
            </rdf:Description>
          </rdf:RDF>
        </annotation>
            </species>
      <species id="MNXM832_i" initialConcentration="1" name="a primary alcohol" metaid="_b367562c_8d2c_4d14_889e_368ab6e0a940" sboTerm="SBO:0000247" compartment="i">
        <notes>
          <body xmlns="http://www.w3.org/1999/xhtml">
                <p>BIOPATH: 1-Alcohol, ROH</p>
                    <p>BRENDA: BG92963, BG93131</p>
                    <p>CHEBI: 15734, 26262, 13676, 8406, 14887, 57489, 18076</p>
                    <p>FORMULA: CH3OR</p>
                    <p>INCHI:</p>
                    <p>KEGG: C00069, C00226, C00778, C01335</p>
                    <p>METACYC: Alcohols, Primary-Alcohols</p>
                    <p>MXNREF: MNXM832</p>
                    <p>SEED: cpd00057, cpd00195, cpd11750, cpd11848</p>
                    <p>SMILES: OC[*]</p>
                    </body>
          
        </notes>
        <annotation>
          <rdf:RDF xmlns:rdf="http://www.w3.org/1999/02/22-rdf-syntax-ns#" xmlns:bqmodel="http://biomodels.net/model-qualifiers/" xmlns:bqbiol="http://biomodels.net/biology-qualifiers/">
            <rdf:Description rdf:about="#_b367562c_8d2c_4d14_889e_368ab6e0a940">
              <bqbiol:is>
                <rdf:Bag>
                  <rdf:li rdf:resource="urn:miriam:chebi:CHEBI%3A15734"/>
                  <rdf:li rdf:resource="urn:miriam:chebi:CHEBI%3A18076"/>
                </rdf:Bag>
              </bqbiol:is>
            </rdf:Description>
          </rdf:RDF>
        </annotation>
            </species>
      <species id="bigg_pmtcoa_i" initialConcentration="1" charge="-4" name="palmitoyl-CoA" metaid="_65c38d78_f9a6_452a_a1e8_1b646416ae51" sboTerm="SBO:0000247" compartment="i">
        <notes>
          <body xmlns="http://www.w3.org/1999/xhtml">
                <p>BIGG: pmtcoa</p>
                    <p>BIOPATH: Palmitoyl-CoA</p>
                    <p>BRENDA: BG17277</p>
                    <p>CHARGE: -4</p>
                    <p>CHEBI: 15525, 24543, 14397, 7898, 14732, 24544, 57379</p>
                    <p>FORMULA: C37H62N7O17P3S</p>
                    <p>HMDB: HMDB01338</p>
                    <p>INCHI: InChI=1S/C37H66N7O17P3S/c1-4-5-6-7-8-9-10-11-12-13-14-15-16-17-28(46)65-21-20-39-27(45)18-19-40-35(49)32(48)37(2,3)23-58-64(55,56)61-63(53,54)57-22-26-31(60-62(50,51)52)30(47)36(59-26)44-25-43-29-33(38)41-24-42-34(29)44/h24-26,30-32,36,47-48H,4-23H2,1-3H3,(H,39,45)(H,40,49)(H,53,54)(H,55,56)(H2,38,41,42)(H2,50,51,52)/p-4/t26-,30-,31-,32+,36-/m1/s1</p>
                    <p>KEGG: C00154</p>
                    <p>LIPIDMAPS: LMFA07050002</p>
                    <p>METACYC: PALMITYL-COA</p>
                    <p>MXNREF: MNXM88</p>
                    <p>REACTOME: 200993, 77281, 390426</p>
                    <p>SEED: cpd00134</p>
                    <p>SMILES: CCCCCCCCCCCCCCCC(=O)SCCNC(=O)CCNC(=O)[C@H](O)C(C)(C)COP([O-])(=O)OP([O-])(=O)OC[C@H]1O[C@H]([C@H](O)[C@@H]1OP([O-])([O-])=O)N1C=NC2=C(N)N=CN=C12</p>
                    </body>
          
        </notes>
        <annotation>
          <rdf:RDF xmlns:rdf="http://www.w3.org/1999/02/22-rdf-syntax-ns#" xmlns:bqmodel="http://biomodels.net/model-qualifiers/" xmlns:bqbiol="http://biomodels.net/biology-qualifiers/">
            <rdf:Description rdf:about="#_65c38d78_f9a6_452a_a1e8_1b646416ae51">
              <bqbiol:is>
                <rdf:Bag>
                  <rdf:li rdf:resource="urn:miriam:chebi:CHEBI%3A15525"/>
                  <rdf:li rdf:resource="urn:miriam:chebi:CHEBI%3A24544"/>
                  <rdf:li rdf:resource="urn:miriam:chebi:CHEBI%3A57379"/>
                </rdf:Bag>
              </bqbiol:is>
            </rdf:Description>
          </rdf:RDF>
        </annotation>
            </species>
      <species id="bigg_hdca_i" initialConcentration="1" charge="-1" name="palmitate" metaid="_c3cba71c_4a8f_4769_aa67_4caeebac042a" sboTerm="SBO:0000247" compartment="i">
        <notes>
          <body xmlns="http://www.w3.org/1999/xhtml">
                <p>BIGG: hdca</p>
                    <p>BIOPATH: Palmitate</p>
                    <p>BRENDA: BG36211</p>
                    <p>CHARGE: -1</p>
                    <p>CHEBI: 15756, 24541, 24540, 44952, 29889, 14730, 233028, 7896, 231736</p>
                    <p>FORMULA: C16H31O2</p>
                    <p>HMDB: HMDB00220</p>
                    <p>INCHI: InChI=1S/C16H32O2/c1-2-3-4-5-6-7-8-9-10-11-12-13-14-15-16(17)18/h2-15H2,1H3,(H,17,18)/p-1</p>
                    <p>KEGG: C00249, D05341</p>
                    <p>LIPIDMAPS: LMFA01010001</p>
                    <p>METACYC: PALMITATE</p>
                    <p>MXNREF: MNXM108</p>
                    <p>REACTOME: 76168, 426576, 390435</p>
                    <p>SEED: cpd00214</p>
                    <p>SMILES: CCCCCCCCCCCCCCCC([O-])=O</p>
                    </body>
          
        </notes>
        <annotation>
          <rdf:RDF xmlns:rdf="http://www.w3.org/1999/02/22-rdf-syntax-ns#" xmlns:bqmodel="http://biomodels.net/model-qualifiers/" xmlns:bqbiol="http://biomodels.net/biology-qualifiers/">
            <rdf:Description rdf:about="#_c3cba71c_4a8f_4769_aa67_4caeebac042a">
              <bqbiol:is>
                <rdf:Bag>
                  <rdf:li rdf:resource="urn:miriam:chebi:CHEBI%3A15756"/>
                  <rdf:li rdf:resource="urn:miriam:chebi:CHEBI%3A7896"/>
                </rdf:Bag>
              </bqbiol:is>
            </rdf:Description>
          </rdf:RDF>
        </annotation>
            </species>
      <species id="DVU1453_i" initialConcentration="1" name="Long-chain-fatty-acid--CoA ligase" metaid="_01c3585b_9fbd_4616_bfbd_7ad4aa6a2eab" boundaryCondition="true" sboTerm="SBO:0000252" compartment="i">
        <annotation>
          <rdf:RDF xmlns:rdf="http://www.w3.org/1999/02/22-rdf-syntax-ns#" xmlns:bqmodel="http://biomodels.net/model-qualifiers/" xmlns:bqbiol="http://biomodels.net/biology-qualifiers/">
            <rdf:Description rdf:about="#_01c3585b_9fbd_4616_bfbd_7ad4aa6a2eab">
              <bqbiol:isEncodedBy>
                <rdf:Bag>
                  <rdf:li rdf:resource="urn:miriam:kegg.genes:dvu%3ADVU1453"/>
                </rdf:Bag>
              </bqbiol:isEncodedBy>
              <bqbiol:is>
                <rdf:Bag>
                  <rdf:li rdf:resource="urn:miriam:uniprot:Q72C31"/>
                </rdf:Bag>
              </bqbiol:is>
            </rdf:Description>
          </rdf:RDF>
        </annotation>
            </species>
      <species id="DVU3119_i" initialConcentration="1" name="AMP-binding enzyme family protein" metaid="_580b09ad_325e_4205_b159_58da69a6ce11" boundaryCondition="true" sboTerm="SBO:0000252" compartment="i">
        <annotation>
          <rdf:RDF xmlns:rdf="http://www.w3.org/1999/02/22-rdf-syntax-ns#" xmlns:bqmodel="http://biomodels.net/model-qualifiers/" xmlns:bqbiol="http://biomodels.net/biology-qualifiers/">
            <rdf:Description rdf:about="#_580b09ad_325e_4205_b159_58da69a6ce11">
              <bqbiol:isEncodedBy>
                <rdf:Bag>
                  <rdf:li rdf:resource="urn:miriam:kegg.genes:dvu%3ADVU3119"/>
                </rdf:Bag>
              </bqbiol:isEncodedBy>
              <bqbiol:is>
                <rdf:Bag>
                  <rdf:li rdf:resource="urn:miriam:uniprot:Q726I8"/>
                </rdf:Bag>
              </bqbiol:is>
            </rdf:Description>
          </rdf:RDF>
        </annotation>
            </species>
      <species id="MNXM5000_i" initialConcentration="1" charge="-1" name="4-Hydroxy-3-polyprenylbenzoate" metaid="_bdc831c0_0e5f_479f_8a55_e4199e5be30b" sboTerm="SBO:0000247" compartment="i">
        <notes>
          <body xmlns="http://www.w3.org/1999/xhtml">
                <p>CHARGE: -1</p>
                    <p>FORMULA: C12H14O3(C5H8)n</p>
                    <p>INCHI: InChI=1S/C17H22O3/c1-12(2)5-4-6-13(3)7-8-14-11-15(17(19)20)9-10-16(14)18/h5,7,9-11,18H,4,6,8H2,1-3H3,(H,19,20)/p-1/b13-7+</p>
                    <p>KEGG: C05848</p>
                    <p>MXNREF: MNXM5000</p>
                    <p>SMILES: CC(C)=CCC\C(C)=C\CC1=C(O)C=CC(=C1)C([O-])=O</p>
                    </body>
          
        </notes>
      </species>
      <species id="MNXM5489_i" initialConcentration="1" charge="0" name="2-Polyprenylphenol" metaid="_0b89ac28_e159_4113_a119_f2453bdcc266" sboTerm="SBO:0000247" compartment="i">
        <notes>
          <body xmlns="http://www.w3.org/1999/xhtml">
                <p>CHARGE: 0</p>
                    <p>CHEBI: 1269</p>
                    <p>FORMULA: C11H14O(C5H8)n</p>
                    <p>INCHI: InChI=1S/C16H22O/c1-13(2)7-6-8-14(3)11-12-15-9-4-5-10-16(15)17/h4-5,7,9-11,17H,6,8,12H2,1-3H3/b14-11+</p>
                    <p>KEGG: C05807</p>
                    <p>MXNREF: MNXM5489</p>
                    <p>SMILES: CC(C)=CCC\C(C)=C\CC1=C(O)C=CC=C1</p>
                    </body>
          
        </notes>
        <annotation>
          <rdf:RDF xmlns:rdf="http://www.w3.org/1999/02/22-rdf-syntax-ns#" xmlns:bqmodel="http://biomodels.net/model-qualifiers/" xmlns:bqbiol="http://biomodels.net/biology-qualifiers/">
            <rdf:Description rdf:about="#_0b89ac28_e159_4113_a119_f2453bdcc266">
              <bqbiol:is>
                <rdf:Bag>
                  <rdf:li rdf:resource="urn:miriam:chebi:CHEBI%3A1269"/>
                </rdf:Bag>
              </bqbiol:is>
            </rdf:Description>
          </rdf:RDF>
        </annotation>
            </species>
      <species id="DVU2320_i" initialConcentration="1" name="3-octaprenyl-4-hydroxybenzoate carboxy-lyase family protein" metaid="_353227f4_bc8f_4b21_8071_12d3ffd824f1" boundaryCondition="true" sboTerm="SBO:0000252" compartment="i">
        <annotation>
          <rdf:RDF xmlns:rdf="http://www.w3.org/1999/02/22-rdf-syntax-ns#" xmlns:bqmodel="http://biomodels.net/model-qualifiers/" xmlns:bqbiol="http://biomodels.net/biology-qualifiers/">
            <rdf:Description rdf:about="#_353227f4_bc8f_4b21_8071_12d3ffd824f1">
              <bqbiol:isEncodedBy>
                <rdf:Bag>
                  <rdf:li rdf:resource="urn:miriam:kegg.genes:dvu%3ADVU2320"/>
                </rdf:Bag>
              </bqbiol:isEncodedBy>
              <bqbiol:is>
                <rdf:Bag>
                  <rdf:li rdf:resource="urn:miriam:uniprot:Q729N0"/>
                </rdf:Bag>
              </bqbiol:is>
            </rdf:Description>
          </rdf:RDF>
        </annotation>
            </species>
      <species id="DVU3307_i" initialConcentration="1" name="3-octaprenyl-4-hydroxybenzoate carboxy-lyase" metaid="_d76ea345_08ac_4ad7_946b_f839bf8a0866" boundaryCondition="true" sboTerm="SBO:0000252" compartment="i">
        <annotation>
          <rdf:RDF xmlns:rdf="http://www.w3.org/1999/02/22-rdf-syntax-ns#" xmlns:bqmodel="http://biomodels.net/model-qualifiers/" xmlns:bqbiol="http://biomodels.net/biology-qualifiers/">
            <rdf:Description rdf:about="#_d76ea345_08ac_4ad7_946b_f839bf8a0866">
              <bqbiol:isEncodedBy>
                <rdf:Bag>
                  <rdf:li rdf:resource="urn:miriam:kegg.genes:dvu%3ADVU3307"/>
                </rdf:Bag>
              </bqbiol:isEncodedBy>
              <bqbiol:is>
                <rdf:Bag>
                  <rdf:li rdf:resource="urn:miriam:uniprot:Q725W8"/>
                </rdf:Bag>
              </bqbiol:is>
            </rdf:Description>
          </rdf:RDF>
        </annotation>
            </species>
      <species id="bigg_3ophb_i" initialConcentration="1" charge="-1" name="4-hydroxy-3-octaprenylbenzoate" metaid="_bc778023_1533_4c56_8c93_40b6885e7abd" sboTerm="SBO:0000247" compartment="i">
        <notes>
          <body xmlns="http://www.w3.org/1999/xhtml">
                <p>BIGG: 3ophb</p>
                    <p>CHARGE: -1</p>
                    <p>CHEBI: 1617, 50116</p>
                    <p>FORMULA: C47H69O3</p>
                    <p>INCHI: InChI=1S/C47H70O3/c1-36(2)17-10-18-37(3)19-11-20-38(4)21-12-22-39(5)23-13-24-40(6)25-14-26-41(7)27-15-28-42(8)29-16-30-43(9)31-32-44-35-45(47(49)50)33-34-46(44)48/h17,19,21,23,25,27,29,31,33-35,48H,10-16,18,20,22,24,26,28,30,32H2,1-9H3,(H,49,50)/p-1/b37-19+,38-21+,39-23+,40-25+,41-27+,42-29+,43-31+</p>
                    <p>KEGG: C05809</p>
                    <p>METACYC: 3-OCTAPRENYL-4-HYDROXYBENZOATE</p>
                    <p>MXNREF: MNXM2195</p>
                    <p>SEED: cpd03443</p>
                    <p>SMILES: CC(C)=CCC\C(C)=C\CC\C(C)=C\CC\C(C)=C\CC\C(C)=C\CC\C(C)=C\CC\C(C)=C\CC\C(C)=C\CC1=CC(=CC=C1O)C([O-])=O</p>
                    </body>
          
        </notes>
        <annotation>
          <rdf:RDF xmlns:rdf="http://www.w3.org/1999/02/22-rdf-syntax-ns#" xmlns:bqmodel="http://biomodels.net/model-qualifiers/" xmlns:bqbiol="http://biomodels.net/biology-qualifiers/">
            <rdf:Description rdf:about="#_bc778023_1533_4c56_8c93_40b6885e7abd">
              <bqbiol:is>
                <rdf:Bag>
                  <rdf:li rdf:resource="urn:miriam:chebi:CHEBI%3A1617"/>
                  <rdf:li rdf:resource="urn:miriam:chebi:CHEBI%3A50116"/>
                </rdf:Bag>
              </bqbiol:is>
            </rdf:Description>
          </rdf:RDF>
        </annotation>
            </species>
      <species id="bigg_2oph_i" initialConcentration="1" charge="0" name="2-octaprenylphenol" metaid="_bcc8f915_7052_49ed_ad16_7136dc3465a4" sboTerm="SBO:0000247" compartment="i">
        <notes>
          <body xmlns="http://www.w3.org/1999/xhtml">
                <p>BIGG: 2oph</p>
                    <p>CHARGE: 0</p>
                    <p>CHEBI: 40407, 40398, 1236</p>
                    <p>FORMULA: C46H70O</p>
                    <p>INCHI: InChI=1S/C46H70O/c1-37(2)19-12-20-38(3)21-13-22-39(4)23-14-24-40(5)25-15-26-41(6)27-16-28-42(7)29-17-30-43(8)31-18-32-44(9)35-36-45-33-10-11-34-46(45)47/h10-11,19,21,23,25,27,29,31,33-35,47H,12-18,20,22,24,26,28,30,32,36H2,1-9H3/b38-21+,39-23+,40-25+,41-27+,42-29+,43-31+,44-35+</p>
                    <p>KEGG: C05810</p>
                    <p>METACYC: 2-OCTAPRENYLPHENOL</p>
                    <p>MXNREF: MNXM1886</p>
                    <p>SEED: cpd03444</p>
                    <p>SMILES: CC(C)=CCC\C(C)=C\CC\C(C)=C\CC\C(C)=C\CC\C(C)=C\CC\C(C)=C\CC\C(C)=C\CC\C(C)=C\CC1=C(O)C=CC=C1</p>
                    </body>
          
        </notes>
        <annotation>
          <rdf:RDF xmlns:rdf="http://www.w3.org/1999/02/22-rdf-syntax-ns#" xmlns:bqmodel="http://biomodels.net/model-qualifiers/" xmlns:bqbiol="http://biomodels.net/biology-qualifiers/">
            <rdf:Description rdf:about="#_bcc8f915_7052_49ed_ad16_7136dc3465a4">
              <bqbiol:is>
                <rdf:Bag>
                  <rdf:li rdf:resource="urn:miriam:chebi:CHEBI%3A40407"/>
                </rdf:Bag>
              </bqbiol:is>
            </rdf:Description>
          </rdf:RDF>
        </annotation>
            </species>
      <species id="bigg_4hbz_i" initialConcentration="1" charge="-1" name="4-hydroxybenzoate" metaid="_f0a814f9_b93c_4ba6_a6f0_021e5c6b7a13" sboTerm="SBO:0000247" compartment="i">
        <notes>
          <body xmlns="http://www.w3.org/1999/xhtml">
                <p>BIGG: 4hbz</p>
                    <p>BIOPATH: 4-Hydroxybenzoate</p>
                    <p>BRENDA: BG36353</p>
                    <p>CHARGE: -1</p>
                    <p>CHEBI: 17879, 12003, 20397, 30763, 44949, 1858, 20398, 50778</p>
                    <p>FORMULA: C7H5O3</p>
                    <p>HMDB: HMDB00500</p>
                    <p>INCHI: InChI=1S/C7H6O3/c8-6-3-1-5(2-4-6)7(9)10/h1-4,8H,(H,9,10)/p-1</p>
                    <p>KEGG: C00156</p>
                    <p>METACYC: 4-hydroxybenzoate</p>
                    <p>MXNREF: MNXM164</p>
                    <p>SEED: cpd00136</p>
                    <p>SMILES: OC1=CC=C(C=C1)C([O-])=O</p>
                    <p>UPA: UPC00156</p>
                    </body>
          
        </notes>
        <annotation>
          <rdf:RDF xmlns:rdf="http://www.w3.org/1999/02/22-rdf-syntax-ns#" xmlns:bqmodel="http://biomodels.net/model-qualifiers/" xmlns:bqbiol="http://biomodels.net/biology-qualifiers/">
            <rdf:Description rdf:about="#_f0a814f9_b93c_4ba6_a6f0_021e5c6b7a13">
              <bqbiol:is>
                <rdf:Bag>
                  <rdf:li rdf:resource="urn:miriam:chebi:CHEBI%3A17879"/>
                  <rdf:li rdf:resource="urn:miriam:chebi:CHEBI%3A30763"/>
                  <rdf:li rdf:resource="urn:miriam:chebi:CHEBI%3A50778"/>
                </rdf:Bag>
              </bqbiol:is>
            </rdf:Description>
          </rdf:RDF>
        </annotation>
            </species>
      <species id="MNXM8275_i" initialConcentration="1" charge="-2" name="all-trans-Polyprenyl diphosphate" metaid="_e168390e_49ae_48e2_84e0_8fabc86dc9d7" sboTerm="SBO:0000247" compartment="i">
        <notes>
          <body xmlns="http://www.w3.org/1999/xhtml">
                <p>CHARGE: -2</p>
                    <p>FORMULA: C5H12O7P2(C5H8)n</p>
                    <p>INCHI: InChI=1S/C10H20O7P2/c1-9(2)5-4-6-10(3)7-8-16-19(14,15)17-18(11,12)13/h5,7H,4,6,8H2,1-3H3,(H,14,15)(H2,11,12,13)/p-2/b10-7+</p>
                    <p>KEGG: C05847</p>
                    <p>MXNREF: MNXM8275</p>
                    <p>SMILES: CC(C)=CCC\C(C)=C\COP([O-])(=O)OP(O)([O-])=O</p>
                    </body>
          
        </notes>
      </species>
      <species id="DVU0973_i" initialConcentration="1" name="4-hydroxybenzoate octaprenyltransferase, putative" metaid="_54fd16d2_a406_4805_b420_b978dd27d300" boundaryCondition="true" sboTerm="SBO:0000252" compartment="i">
        <annotation>
          <rdf:RDF xmlns:rdf="http://www.w3.org/1999/02/22-rdf-syntax-ns#" xmlns:bqmodel="http://biomodels.net/model-qualifiers/" xmlns:bqbiol="http://biomodels.net/biology-qualifiers/">
            <rdf:Description rdf:about="#_54fd16d2_a406_4805_b420_b978dd27d300">
              <bqbiol:isEncodedBy>
                <rdf:Bag>
                  <rdf:li rdf:resource="urn:miriam:kegg.genes:dvu%3ADVU0973"/>
                </rdf:Bag>
              </bqbiol:isEncodedBy>
              <bqbiol:is>
                <rdf:Bag>
                  <rdf:li rdf:resource="urn:miriam:uniprot:Q72DF6"/>
                </rdf:Bag>
              </bqbiol:is>
            </rdf:Description>
          </rdf:RDF>
        </annotation>
            </species>
      <species id="bigg_octdp_i" initialConcentration="1" charge="-3" name="all-trans-Octaprenyl diphosphate" metaid="_8b02712e_2e62_484d_9feb_fd91d9de198a" sboTerm="SBO:0000247" compartment="i">
        <notes>
          <body xmlns="http://www.w3.org/1999/xhtml">
                <p>BIGG: octdp</p>
                    <p>BRENDA: BG18256</p>
                    <p>CHARGE: -3</p>
                    <p>CHEBI: 16275, 44585, 10194, 12781, 22346, 53045, 57711</p>
                    <p>FORMULA: C40H65O7P2</p>
                    <p>HMDB: HMDB01094</p>
                    <p>INCHI:</p>
                    <p>KEGG: C04146</p>
                    <p>LIPIDMAPS: LMPR01070226</p>
                    <p>METACYC: OCTAPRENYL-DIPHOSPHATE</p>
                    <p>MXNREF: MNXM811</p>
                    <p>SEED: cpd02557</p>
                    <p>SMILES:</p>
                    <p>UPA: UPC04146</p>
                    </body>
          
        </notes>
        <annotation>
          <rdf:RDF xmlns:rdf="http://www.w3.org/1999/02/22-rdf-syntax-ns#" xmlns:bqmodel="http://biomodels.net/model-qualifiers/" xmlns:bqbiol="http://biomodels.net/biology-qualifiers/">
            <rdf:Description rdf:about="#_8b02712e_2e62_484d_9feb_fd91d9de198a">
              <bqbiol:is>
                <rdf:Bag>
                  <rdf:li rdf:resource="urn:miriam:chebi:CHEBI%3A16275"/>
                  <rdf:li rdf:resource="urn:miriam:chebi:CHEBI%3A53045"/>
                  <rdf:li rdf:resource="urn:miriam:chebi:CHEBI%3A57711"/>
                </rdf:Bag>
              </bqbiol:is>
            </rdf:Description>
          </rdf:RDF>
        </annotation>
            </species>
      <species id="bigg_phyQ_i" initialConcentration="1" charge="0" name="Phylloquinone" metaid="_8d488715_68e7_4d4e_807f_4531ad156bf0" sboTerm="SBO:0000247" compartment="i">
        <notes>
          <body xmlns="http://www.w3.org/1999/xhtml">
                <p>BIGG: phyQ</p>
                    <p>BIOPATH: Phylloquinone_(Vitamin_K1)</p>
                    <p>BRENDA: BG16088</p>
                    <p>CHARGE: 0</p>
                    <p>CHEBI: 18067, 45148, 11611, 8181, 26105, 14833</p>
                    <p>FORMULA: C31H46O2</p>
                    <p>HMDB: HMDB03555, HMDB03596</p>
                    <p>INCHI:</p>
                    <p>KEGG: C02059, D00148</p>
                    <p>LIPIDMAPS: LMPR02030028</p>
                    <p>METACYC: 2-METHYL-3-PHYTYL-14-NAPHTHOQUINONE</p>
                    <p>MXNREF: MNXM1155</p>
                    <p>SEED: cpd01401</p>
                    <p>SMILES:</p>
                    <p>UPA: UPC02059</p>
                    </body>
          
        </notes>
        <annotation>
          <rdf:RDF xmlns:rdf="http://www.w3.org/1999/02/22-rdf-syntax-ns#" xmlns:bqmodel="http://biomodels.net/model-qualifiers/" xmlns:bqbiol="http://biomodels.net/biology-qualifiers/">
            <rdf:Description rdf:about="#_8d488715_68e7_4d4e_807f_4531ad156bf0">
              <bqbiol:is>
                <rdf:Bag>
                  <rdf:li rdf:resource="urn:miriam:chebi:CHEBI%3A18067"/>
                </rdf:Bag>
              </bqbiol:is>
            </rdf:Description>
          </rdf:RDF>
        </annotation>
            </species>
      <species id="bigg_ahcys_i" initialConcentration="1" charge="0" name="S-adenosyl-L-homocysteine" metaid="_6a102690_f20a_4050_a247_b408ef71f362" sboTerm="SBO:0000247" compartment="i">
        <notes>
          <body xmlns="http://www.w3.org/1999/xhtml">
                <p>BIGG: ahcys</p>
                    <p>BIOPATH: S-Adenosyl-L-homocysteine</p>
                    <p>BRENDA: BG5433</p>
                    <p>CHARGE: 0</p>
                    <p>CHEBI: 16680, 12759, 45495, 8945, 12741, 12761, 22034, 57856, 67009</p>
                    <p>FORMULA: C14H20N6O5S</p>
                    <p>HMDB: HMDB00939</p>
                    <p>INCHI: InChI=1S/C14H20N6O5S/c15-6(14(23)24)1-2-26-3-7-9(21)10(22)13(25-7)20-5-19-8-11(16)17-4-18-12(8)20/h4-7,9-10,13,21-22H,1-3,15H2,(H,23,24)(H2,16,17,18)/t6-,7+,9+,10+,13+/m0/s1</p>
                    <p>KEGG: C00021</p>
                    <p>METACYC: ADENOSYL-HOMO-CYS</p>
                    <p>MXNREF: MNXM19</p>
                    <p>REACTOME: 71285, 77502</p>
                    <p>SEED: cpd00019</p>
                    <p>SMILES: NC1=C2N=CN([C@@H]3O[C@H](CSCC[C@H]([NH3+])C([O-])=O)[C@@H](O)[C@H]3O)C2=NC=N1</p>
                    <p>UPA: UPC00021</p>
                    </body>
          
        </notes>
        <annotation>
          <rdf:RDF xmlns:rdf="http://www.w3.org/1999/02/22-rdf-syntax-ns#" xmlns:bqmodel="http://biomodels.net/model-qualifiers/" xmlns:bqbiol="http://biomodels.net/biology-qualifiers/">
            <rdf:Description rdf:about="#_6a102690_f20a_4050_a247_b408ef71f362">
              <bqbiol:is>
                <rdf:Bag>
                  <rdf:li rdf:resource="urn:miriam:chebi:CHEBI%3A16680"/>
                  <rdf:li rdf:resource="urn:miriam:chebi:CHEBI%3A57856"/>
                  <rdf:li rdf:resource="urn:miriam:chebi:CHEBI%3A67009"/>
                </rdf:Bag>
              </bqbiol:is>
            </rdf:Description>
          </rdf:RDF>
        </annotation>
            </species>
      <species id="bigg_amet_i" initialConcentration="1" charge="1" name="S-adenosyl-L-methionine" metaid="_df9dd5b4_cce3_41f3_ae30_04dc93d05185" sboTerm="SBO:0000247" compartment="i">
        <notes>
          <body xmlns="http://www.w3.org/1999/xhtml">
                <p>BIGG: amet</p>
                    <p>BIOPATH: S-Adenosyl-L-methionine</p>
                    <p>BRENDA: BG6347, BG6348</p>
                    <p>CHARGE: 1</p>
                    <p>CHEBI: 15414, 12757, 10786, 22036, 8946, 45607, 12742, 12760, 527887, 10833, 59789, 67040</p>
                    <p>FORMULA: C15H23N6O5S</p>
                    <p>HMDB: HMDB01185</p>
                    <p>INCHI: InChI=1S/C15H22N6O5S/c1-27(3-2-7(16)15(24)25)4-8-10(22)11(23)14(26-8)21-6-20-9-12(17)18-5-19-13(9)21/h5-8,10-11,14,22-23H,2-4,16H2,1H3,(H2-,17,18,19,24,25)/p+1/t7-,8+,10+,11+,14+,27?/m0/s1</p>
                    <p>KEGG: C00019, D07128</p>
                    <p>METACYC: S-ADENOSYLMETHIONINE</p>
                    <p>MXNREF: MNXM16</p>
                    <p>REACTOME: 71284, 77087</p>
                    <p>SEED: cpd00017</p>
                    <p>SMILES: C[S+](CC[C@H]([NH3+])C([O-])=O)C[C@H]1O[C@H]([C@H](O)[C@@H]1O)N1C=NC2=C(N)N=CN=C12</p>
                    <p>UPA: UPC00019</p>
                    </body>
          
        </notes>
        <annotation>
          <rdf:RDF xmlns:rdf="http://www.w3.org/1999/02/22-rdf-syntax-ns#" xmlns:bqmodel="http://biomodels.net/model-qualifiers/" xmlns:bqbiol="http://biomodels.net/biology-qualifiers/">
            <rdf:Description rdf:about="#_df9dd5b4_cce3_41f3_ae30_04dc93d05185">
              <bqbiol:is>
                <rdf:Bag>
                  <rdf:li rdf:resource="urn:miriam:chebi:CHEBI%3A15414"/>
                  <rdf:li rdf:resource="urn:miriam:chebi:CHEBI%3A59789"/>
                  <rdf:li rdf:resource="urn:miriam:chebi:CHEBI%3A67040"/>
                </rdf:Bag>
              </bqbiol:is>
            </rdf:Description>
          </rdf:RDF>
        </annotation>
            </species>
      <species id="MNXM7271_i" initialConcentration="1" charge="0" name="demethylphylloquinone" metaid="_d2bc5326_1d00_4682_9ce2_82bec012b712" sboTerm="SBO:0000247" compartment="i">
        <notes>
          <body xmlns="http://www.w3.org/1999/xhtml">
                <p>CHARGE: 0</p>
                    <p>FORMULA: C30H44O2</p>
                    <p>HMDB: HMDB04649</p>
                    <p>INCHI: InChI=1S/C30H44O2/c1-22(2)11-8-12-23(3)13-9-14-24(4)15-10-16-25(5)19-20-26-21-29(31)27-17-6-7-18-28(27)30(26)32/h6-7,17-19,21-24H,8-16,20H2,1-5H3/b25-19+</p>
                    <p>KEGG: C13309</p>
                    <p>METACYC: CPD-6947</p>
                    <p>MXNREF: MNXM7271</p>
                    <p>SEED: cpd09410</p>
                    <p>SMILES: CC(C)CCCC(C)CCCC(C)CCC\C(C)=C\CC1=CC(=O)C2=C(C=CC=C2)C1=O</p>
                    </body>
          
        </notes>
      </species>
      <species id="DVU3174_i" initialConcentration="1" name="Ubiquinone/menaquinone biosynthesis methlytransferase UbiE" metaid="_a5d6b94d_212f_49b5_af50_f5eda6510637" boundaryCondition="true" sboTerm="SBO:0000252" compartment="i">
        <annotation>
          <rdf:RDF xmlns:rdf="http://www.w3.org/1999/02/22-rdf-syntax-ns#" xmlns:bqmodel="http://biomodels.net/model-qualifiers/" xmlns:bqbiol="http://biomodels.net/biology-qualifiers/">
            <rdf:Description rdf:about="#_a5d6b94d_212f_49b5_af50_f5eda6510637">
              <bqbiol:isEncodedBy>
                <rdf:Bag>
                  <rdf:li rdf:resource="urn:miriam:kegg.genes:dvu%3ADVU3174"/>
                </rdf:Bag>
              </bqbiol:isEncodedBy>
              <bqbiol:is>
                <rdf:Bag>
                  <rdf:li rdf:resource="urn:miriam:uniprot:Q725J9"/>
                </rdf:Bag>
              </bqbiol:is>
            </rdf:Description>
          </rdf:RDF>
        </annotation>
            </species>
      <species id="MNXM97071_i" initialConcentration="1" charge="0" name="Menaquinone" metaid="_0bc1af09_280e_466a_959d_82df9266d736" sboTerm="SBO:0000247" compartment="i">
        <notes>
          <body xmlns="http://www.w3.org/1999/xhtml">
                <p>CHARGE: 0</p>
                    <p>FORMULA: C16H16O2(C5H8)n</p>
                    <p>INCHI: InChI=1S/C21H24O2/c1-14(2)8-7-9-15(3)12-13-17-16(4)20(22)18-10-5-6-11-19(18)21(17)23/h5-6,8,10-13,16H,7,9H2,1-4H3/b15-12+,17-13+</p>
                    <p>KEGG: C00828</p>
                    <p>MXNREF: MNXM97071</p>
                    <p>SMILES: CC(C)=CCC\C(C)=C\CC1=C(C)C(=O)C2=CC=CC=C2C1=O</p>
                    </body>
          
        </notes>
      </species>
      <species id="MNXM715_i" initialConcentration="1" charge="0" name="2-Demethylmenaquinone" metaid="_9eaa79c1_8e62_44e3_a49e_dbe79bf22f16" sboTerm="SBO:0000247" compartment="i">
        <notes>
          <body xmlns="http://www.w3.org/1999/xhtml">
                <p>CHARGE: 0</p>
                    <p>FORMULA: C15H14O2(C5H8)n</p>
                    <p>INCHI: InChI=1S/C20H22O2/c1-14(2)7-6-8-15(3)11-12-16-13-19(21)17-9-4-5-10-18(17)20(16)22/h4-5,7,9-11,13H,6,8,12H2,1-3H3/b15-11+</p>
                    <p>KEGG: C05818</p>
                    <p>MXNREF: MNXM715</p>
                    <p>SMILES: CC(C)=CCC\C(C)=C\CC1=CC(=O)C2=CC=CC=C2C1=O</p>
                    </body>
          
        </notes>
      </species>
      <species id="MNXM9891_i" initialConcentration="1" name="2-Polyprenyl-3-methyl-6-methoxy-1,4-benzoquinone" metaid="_102cf30b_e6e1_41db_96a1_6d69b215b4f4" sboTerm="SBO:0000247" compartment="i">
        <notes>
          <body xmlns="http://www.w3.org/1999/xhtml">
                <p>FORMULA: C13H16O3(C5H8)n</p>
                    <p>INCHI:</p>
                    <p>KEGG: C17561</p>
                    <p>MXNREF: MNXM9891</p>
                    <p>SEED: cpd17684</p>
                    <p>SMILES:</p>
                    </body>
          
        </notes>
      </species>
      <species id="MNXM9892_i" initialConcentration="1" charge="0" name="2-Polyprenyl-6-methoxy-1,4-benzoquinone" metaid="_fe90a718_a6d9_4c80_88e2_2045658d1fad" sboTerm="SBO:0000247" compartment="i">
        <notes>
          <body xmlns="http://www.w3.org/1999/xhtml">
                <p>CHARGE: 0</p>
                    <p>FORMULA: C12H14O3(C5H8)n</p>
                    <p>INCHI: InChI=1S/C17H22O3/c1-12(2)6-5-7-13(3)8-9-14-10-15(18)11-16(20-4)17(14)19/h6,8,10-11H,5,7,9H2,1-4H3/b13-8+</p>
                    <p>KEGG: C17560</p>
                    <p>MXNREF: MNXM9892</p>
                    <p>SEED: cpd17683</p>
                    <p>SMILES: COC1=CC(=O)C=C(C\C=C(/C)CCC=C(C)C)C1=O</p>
                    </body>
          
        </notes>
      </species>
      <species id="bigg_2ommb_i" initialConcentration="1" charge="0" name="2-Octaprenyl-3-methyl-6-methoxy-1,4-benzoquinone" metaid="_9d6bebe8_506b_4328_8021_97faea653f7c" sboTerm="SBO:0000247" compartment="i">
        <notes>
          <body xmlns="http://www.w3.org/1999/xhtml">
                <p>BIGG: 2ommb</p>
                    <p>CHARGE: 0</p>
                    <p>CHEBI: 28636, 1232, 19729</p>
                    <p>FORMULA: C48H72O3</p>
                    <p>INCHI:</p>
                    <p>KEGG: C05814</p>
                    <p>MXNREF: MNXM90440</p>
                    <p>SEED: cpd03448</p>
                    <p>SMILES:</p>
                    </body>
          
        </notes>
        <annotation>
          <rdf:RDF xmlns:rdf="http://www.w3.org/1999/02/22-rdf-syntax-ns#" xmlns:bqmodel="http://biomodels.net/model-qualifiers/" xmlns:bqbiol="http://biomodels.net/biology-qualifiers/">
            <rdf:Description rdf:about="#_9d6bebe8_506b_4328_8021_97faea653f7c">
              <bqbiol:is>
                <rdf:Bag>
                  <rdf:li rdf:resource="urn:miriam:chebi:CHEBI%3A28636"/>
                </rdf:Bag>
              </bqbiol:is>
            </rdf:Description>
          </rdf:RDF>
        </annotation>
            </species>
      <species id="bigg_2ombz_i" initialConcentration="1" charge="0" name="6-methoxy-2-octaprenyl-1,4-benzoquinone" metaid="_c07d32fa_0694_4654_9e43_4655688d694e" sboTerm="SBO:0000247" compartment="i">
        <notes>
          <body xmlns="http://www.w3.org/1999/xhtml">
                <p>BIGG: 2ombz</p>
                    <p>CHARGE: 0</p>
                    <p>CHEBI: 28423, 19730, 1234</p>
                    <p>FORMULA: C47H70O3</p>
                    <p>INCHI: InChI=1S/C47H70O3/c1-36(2)18-11-19-37(3)20-12-21-38(4)22-13-23-39(5)24-14-25-40(6)26-15-27-41(7)28-16-29-42(8)30-17-31-43(9)32-33-44-34-45(48)35-46(50-10)47(44)49/h18,20,22,24,26,28,30,32,34-35H,11-17,19,21,23,25,27,29,31,33H2,1-10H3/b37-20+,38-22+,39-24+,40-26+,41-28+,42-30+,43-32+</p>
                    <p>KEGG: C05813</p>
                    <p>MXNREF: MNXM1903</p>
                    <p>SEED: cpd03447</p>
                    <p>SMILES: COC1=CC(=O)C=C(C\C=C(/C)CC\C=C(/C)CC\C=C(/C)CC\C=C(/C)CC\C=C(/C)CC\C=C(/C)CC\C=C(/C)CCC=C(C)C)C1=O</p>
                    </body>
          
        </notes>
        <annotation>
          <rdf:RDF xmlns:rdf="http://www.w3.org/1999/02/22-rdf-syntax-ns#" xmlns:bqmodel="http://biomodels.net/model-qualifiers/" xmlns:bqbiol="http://biomodels.net/biology-qualifiers/">
            <rdf:Description rdf:about="#_c07d32fa_0694_4654_9e43_4655688d694e">
              <bqbiol:is>
                <rdf:Bag>
                  <rdf:li rdf:resource="urn:miriam:chebi:CHEBI%3A28423"/>
                </rdf:Bag>
              </bqbiol:is>
            </rdf:Description>
          </rdf:RDF>
        </annotation>
            </species>
      <species id="bigg_trdrd_i" initialConcentration="1" name="thioredoxin" metaid="_001b7db2_1f1e_4c79_82ac_a61fec12d877" sboTerm="SBO:0000247" compartment="i">
        <notes>
          <body xmlns="http://www.w3.org/1999/xhtml">
                <p>BIGG: trdrd</p>
                    <p>CHEBI: 15033, 15967, 15239, 9565</p>
                    <p>FORMULA:</p>
                    <p>INCHI:</p>
                    <p>KEGG: C00342</p>
                    <p>METACYC: Red-Thioredoxin</p>
                    <p>MXNREF: MNXM155</p>
                    <p>REACTOME: 2142774</p>
                    <p>SEED: cpd11421, cpd16831</p>
                    <p>SMILES:</p>
                    <p>UPA: UPC00342</p>
                    </body>
          
        </notes>
        <annotation>
          <rdf:RDF xmlns:rdf="http://www.w3.org/1999/02/22-rdf-syntax-ns#" xmlns:bqmodel="http://biomodels.net/model-qualifiers/" xmlns:bqbiol="http://biomodels.net/biology-qualifiers/">
            <rdf:Description rdf:about="#_001b7db2_1f1e_4c79_82ac_a61fec12d877">
              <bqbiol:is>
                <rdf:Bag>
                  <rdf:li rdf:resource="urn:miriam:chebi:CHEBI%3A15033"/>
                  <rdf:li rdf:resource="urn:miriam:chebi:CHEBI%3A15967"/>
                </rdf:Bag>
              </bqbiol:is>
            </rdf:Description>
          </rdf:RDF>
        </annotation>
            </species>
      <species id="bigg_gdp_i" initialConcentration="1" charge="-2" name="GDP(2-)" metaid="_e11d015a_10e9_4f7e_94a7_5466efe51f9b" sboTerm="SBO:0000247" compartment="i">
        <notes>
          <body xmlns="http://www.w3.org/1999/xhtml">
                <p>BIGG: gdp</p>
                    <p>BIOPATH: Guanosine-5-prime-diphosphate</p>
                    <p>BRENDA: BG36200</p>
                    <p>CHARGE: -2</p>
                    <p>CHEBI: 17552, 42738, 24448, 13327, 5212, 14379, 58189, 65180</p>
                    <p>FORMULA: C10H13N5O11P2</p>
                    <p>HMDB: HMDB01201</p>
                    <p>INCHI: InChI=1S/C10H15N5O11P2/c11-10-13-7-4(8(18)14-10)12-2-15(7)9-6(17)5(16)3(25-9)1-24-28(22,23)26-27(19,20)21/h2-3,5-6,9,16-17H,1H2,(H,22,23)(H2,19,20,21)(H3,11,13,14,18)/p-2/t3-,5-,6-,9-/m1/s1</p>
                    <p>KEGG: C00035, G10620</p>
                    <p>METACYC: GDP</p>
                    <p>MXNREF: MNXM30</p>
                    <p>REACTOME: 113525, 29420, 111349, 114549, 205689, 1996292, 190066, 1467290, 482627, 482803, 500077</p>
                    <p>SEED: cpd00031</p>
                    <p>SMILES: NC1=NC2=C(N=CN2[C@@H]2O[C@H](COP([O-])(=O)OP(O)([O-])=O)[C@@H](O)[C@H]2O)C(=O)N1</p>
                    <p>UPA: UPC00035</p>
                    </body>
          
        </notes>
        <annotation>
          <rdf:RDF xmlns:rdf="http://www.w3.org/1999/02/22-rdf-syntax-ns#" xmlns:bqmodel="http://biomodels.net/model-qualifiers/" xmlns:bqbiol="http://biomodels.net/biology-qualifiers/">
            <rdf:Description rdf:about="#_e11d015a_10e9_4f7e_94a7_5466efe51f9b">
              <bqbiol:is>
                <rdf:Bag>
                  <rdf:li rdf:resource="urn:miriam:chebi:CHEBI%3A17552"/>
                  <rdf:li rdf:resource="urn:miriam:chebi:CHEBI%3A58189"/>
                  <rdf:li rdf:resource="urn:miriam:chebi:CHEBI%3A65180"/>
                </rdf:Bag>
              </bqbiol:is>
            </rdf:Description>
          </rdf:RDF>
        </annotation>
            </species>
      <species id="bigg_trdox_i" initialConcentration="1" name="thioredoxin disulfide" metaid="_5a457147_c3f7_41f6_b6a7_6dbc6da753a0" sboTerm="SBO:0000247" compartment="i">
        <notes>
          <body xmlns="http://www.w3.org/1999/xhtml">
                <p>BIGG: trdox</p>
                    <p>CHEBI: 18191, 14726, 15240, 7845</p>
                    <p>FORMULA:</p>
                    <p>INCHI:</p>
                    <p>KEGG: C00343</p>
                    <p>METACYC: Ox-Thioredoxin</p>
                    <p>MXNREF: MNXM148</p>
                    <p>REACTOME: 2142833</p>
                    <p>SEED: cpd11420</p>
                    <p>SMILES: [*]N[C@@H](CSSC[C@H](N[*])C([*])=O)C([*])=O</p>
                    <p>UPA: UPC00343</p>
                    </body>
          
        </notes>
        <annotation>
          <rdf:RDF xmlns:rdf="http://www.w3.org/1999/02/22-rdf-syntax-ns#" xmlns:bqmodel="http://biomodels.net/model-qualifiers/" xmlns:bqbiol="http://biomodels.net/biology-qualifiers/">
            <rdf:Description rdf:about="#_5a457147_c3f7_41f6_b6a7_6dbc6da753a0">
              <bqbiol:is>
                <rdf:Bag>
                  <rdf:li rdf:resource="urn:miriam:chebi:CHEBI%3A18191"/>
                </rdf:Bag>
              </bqbiol:is>
            </rdf:Description>
          </rdf:RDF>
        </annotation>
            </species>
      <species id="bigg_dgdp_i" initialConcentration="1" charge="-3" name="dGDP" metaid="_6076adf1_c57c_4e5d_80dc_b36745ec82b0" sboTerm="SBO:0000247" compartment="i">
        <notes>
          <body xmlns="http://www.w3.org/1999/xhtml">
                <p>BIGG: dgdp</p>
                    <p>BIOPATH: 2-prime-Deoxyguanosine-5-prime-diphosphate</p>
                    <p>BRENDA: BG52410</p>
                    <p>CHARGE: -3</p>
                    <p>CHEBI: 28862, 19245, 10495, 58595</p>
                    <p>FORMULA: C10H12N5O10P2</p>
                    <p>HMDB: HMDB00960</p>
                    <p>INCHI:</p>
                    <p>KEGG: C00361</p>
                    <p>METACYC: DGDP</p>
                    <p>MXNREF: MNXM436</p>
                    <p>SEED: cpd00295</p>
                    <p>SMILES:</p>
                    </body>
          
        </notes>
        <annotation>
          <rdf:RDF xmlns:rdf="http://www.w3.org/1999/02/22-rdf-syntax-ns#" xmlns:bqmodel="http://biomodels.net/model-qualifiers/" xmlns:bqbiol="http://biomodels.net/biology-qualifiers/">
            <rdf:Description rdf:about="#_6076adf1_c57c_4e5d_80dc_b36745ec82b0">
              <bqbiol:is>
                <rdf:Bag>
                  <rdf:li rdf:resource="urn:miriam:chebi:CHEBI%3A28862"/>
                  <rdf:li rdf:resource="urn:miriam:chebi:CHEBI%3A58595"/>
                </rdf:Bag>
              </bqbiol:is>
            </rdf:Description>
          </rdf:RDF>
        </annotation>
            </species>
      <species id="DVU3379_i" initialConcentration="1" name="Ribonucleoside-diphosphate reductase" metaid="_62c5180a_95bc_4269_8f29_0913d9fcb289" boundaryCondition="true" sboTerm="SBO:0000252" compartment="i">
        <annotation>
          <rdf:RDF xmlns:rdf="http://www.w3.org/1999/02/22-rdf-syntax-ns#" xmlns:bqmodel="http://biomodels.net/model-qualifiers/" xmlns:bqbiol="http://biomodels.net/biology-qualifiers/">
            <rdf:Description rdf:about="#_62c5180a_95bc_4269_8f29_0913d9fcb289">
              <bqbiol:isEncodedBy>
                <rdf:Bag>
                  <rdf:li rdf:resource="urn:miriam:kegg.genes:dvu%3ADVU3379"/>
                </rdf:Bag>
              </bqbiol:isEncodedBy>
              <bqbiol:is>
                <rdf:Bag>
                  <rdf:li rdf:resource="urn:miriam:uniprot:Q725P5"/>
                </rdf:Bag>
              </bqbiol:is>
            </rdf:Description>
          </rdf:RDF>
        </annotation>
            </species>
      <species id="bigg_gln_L_i" initialConcentration="1" charge="0" name="L-glutamine zwitterion" metaid="_107a48e3_4d37_4af1_80a2_2e90d34c2330" sboTerm="SBO:0000247" compartment="i">
        <notes>
          <body xmlns="http://www.w3.org/1999/xhtml">
                <p>BIGG: gln-L</p>
                    <p>BIOPATH: L-Glutamine</p>
                    <p>BRENDA: BG20287</p>
                    <p>CHARGE: 0</p>
                    <p>CHEBI: 18050, 42814, 42812, 6227, 42943, 13110, 21308, 42899, 32665, 32666, 58359</p>
                    <p>FORMULA: C5H10N2O3</p>
                    <p>HMDB: HMDB00641</p>
                    <p>INCHI: InChI=1S/C5H10N2O3/c6-3(5(9)10)1-2-4(7)8/h3H,1-2,6H2,(H2,7,8)(H,9,10)/t3-/m0/s1</p>
                    <p>KEGG: C00064, D00015</p>
                    <p>METACYC: GLN</p>
                    <p>MXNREF: MNXM37</p>
                    <p>REACTOME: 29472, 212615, 113522</p>
                    <p>SEED: cpd00053</p>
                    <p>SMILES: NC(=O)CC[C@H]([NH3+])C([O-])=O</p>
                    <p>UPA: UPC00064</p>
                    </body>
          
        </notes>
        <annotation>
          <rdf:RDF xmlns:rdf="http://www.w3.org/1999/02/22-rdf-syntax-ns#" xmlns:bqmodel="http://biomodels.net/model-qualifiers/" xmlns:bqbiol="http://biomodels.net/biology-qualifiers/">
            <rdf:Description rdf:about="#_107a48e3_4d37_4af1_80a2_2e90d34c2330">
              <bqbiol:is>
                <rdf:Bag>
                  <rdf:li rdf:resource="urn:miriam:chebi:CHEBI%3A18050"/>
                  <rdf:li rdf:resource="urn:miriam:chebi:CHEBI%3A32665"/>
                  <rdf:li rdf:resource="urn:miriam:chebi:CHEBI%3A32666"/>
                  <rdf:li rdf:resource="urn:miriam:chebi:CHEBI%3A58359"/>
                </rdf:Bag>
              </bqbiol:is>
            </rdf:Description>
          </rdf:RDF>
        </annotation>
            </species>
      <species id="bigg_pram_i" initialConcentration="1" charge="-1" name="5-phosphonato-D-ribosylaminium(1-)" metaid="_484edad6_2d7b_415a_8800_de500d8ea3a9" sboTerm="SBO:0000247" compartment="i">
        <notes>
          <body xmlns="http://www.w3.org/1999/xhtml">
                <p>BIGG: pram</p>
                    <p>BIOPATH: 5-prime-Phospho-beta-D-ribosylamine</p>
                    <p>BRENDA: BG20660</p>
                    <p>CHARGE: -1</p>
                    <p>CHEBI: 17284, 12162, 12165, 37737, 20626, 2123, 12161, 42834, 58089, 58681</p>
                    <p>FORMULA: C5H11NO7P</p>
                    <p>HMDB: HMDB01128, HMDB02347</p>
                    <p>INCHI: InChI=1S/C5H12NO7P/c6-5-4(8)3(7)2(13-5)1-12-14(9,10)11/h2-5,7-8H,1,6H2,(H2,9,10,11)/p-1/t2-,3-,4-,5?/m1/s1</p>
                    <p>KEGG: C03090</p>
                    <p>METACYC: 5-P-BETA-D-RIBOSYL-AMINE</p>
                    <p>MXNREF: MNXM488</p>
                    <p>REACTOME: 111292</p>
                    <p>SEED: cpd01982</p>
                    <p>SMILES: [NH3+]C1O[C@H](COP([O-])([O-])=O)[C@@H](O)[C@H]1O</p>
                    <p>UPA: UPC03090</p>
                    </body>
          
        </notes>
        <annotation>
          <rdf:RDF xmlns:rdf="http://www.w3.org/1999/02/22-rdf-syntax-ns#" xmlns:bqmodel="http://biomodels.net/model-qualifiers/" xmlns:bqbiol="http://biomodels.net/biology-qualifiers/">
            <rdf:Description rdf:about="#_484edad6_2d7b_415a_8800_de500d8ea3a9">
              <bqbiol:is>
                <rdf:Bag>
                  <rdf:li rdf:resource="urn:miriam:chebi:CHEBI%3A17284"/>
                  <rdf:li rdf:resource="urn:miriam:chebi:CHEBI%3A37737"/>
                  <rdf:li rdf:resource="urn:miriam:chebi:CHEBI%3A58089"/>
                  <rdf:li rdf:resource="urn:miriam:chebi:CHEBI%3A58681"/>
                </rdf:Bag>
              </bqbiol:is>
            </rdf:Description>
          </rdf:RDF>
        </annotation>
            </species>
      <species id="bigg_glu_L_i" initialConcentration="1" charge="-1" name="L-glutamate" metaid="_43be1e12_7822_44d6_a79a_b8a65fb450cf" sboTerm="SBO:0000247" compartment="i">
        <notes>
          <body xmlns="http://www.w3.org/1999/xhtml">
                <p>BIGG: glu-L</p>
                    <p>BIOPATH: L-Glutamate</p>
                    <p>BRENDA: BG21361</p>
                    <p>CHARGE: -1</p>
                    <p>CHEBI: 16015, 6224, 42825, 21304, 29972, 29985, 21301, 13107, 29988</p>
                    <p>FORMULA: C5H8NO4</p>
                    <p>HMDB: HMDB00148</p>
                    <p>INCHI: InChI=1S/C5H9NO4/c6-3(5(9)10)1-2-4(7)8/h3H,1-2,6H2,(H,7,8)(H,9,10)/p-1/t3-/m0/s1</p>
                    <p>KEGG: C00025, D00007, D04480</p>
                    <p>METACYC: GLT</p>
                    <p>MXNREF: MNXM89557</p>
                    <p>REACTOME: 29404, 428614, 210382, 113552</p>
                    <p>SEED: cpd00023</p>
                    <p>SMILES: [NH3+][C@@H](CCC([O-])=O)C([O-])=O</p>
                    <p>UPA: UPC00025</p>
                    </body>
          
        </notes>
        <annotation>
          <rdf:RDF xmlns:rdf="http://www.w3.org/1999/02/22-rdf-syntax-ns#" xmlns:bqmodel="http://biomodels.net/model-qualifiers/" xmlns:bqbiol="http://biomodels.net/biology-qualifiers/">
            <rdf:Description rdf:about="#_43be1e12_7822_44d6_a79a_b8a65fb450cf">
              <bqbiol:is>
                <rdf:Bag>
                  <rdf:li rdf:resource="urn:miriam:chebi:CHEBI%3A16015"/>
                  <rdf:li rdf:resource="urn:miriam:chebi:CHEBI%3A29972"/>
                  <rdf:li rdf:resource="urn:miriam:chebi:CHEBI%3A29985"/>
                  <rdf:li rdf:resource="urn:miriam:chebi:CHEBI%3A29988"/>
                </rdf:Bag>
              </bqbiol:is>
            </rdf:Description>
          </rdf:RDF>
        </annotation>
            </species>
      <species id="DVU0161_i" initialConcentration="1" name="Amidophosphoribosyltransferase" metaid="_9a922988_8716_48fb_811b_2fd924d3242e" boundaryCondition="true" sboTerm="SBO:0000252" compartment="i">
        <annotation>
          <rdf:RDF xmlns:rdf="http://www.w3.org/1999/02/22-rdf-syntax-ns#" xmlns:bqmodel="http://biomodels.net/model-qualifiers/" xmlns:bqbiol="http://biomodels.net/biology-qualifiers/">
            <rdf:Description rdf:about="#_9a922988_8716_48fb_811b_2fd924d3242e">
              <bqbiol:isEncodedBy>
                <rdf:Bag>
                  <rdf:li rdf:resource="urn:miriam:kegg.genes:dvu%3ADVU0161"/>
                </rdf:Bag>
              </bqbiol:isEncodedBy>
              <bqbiol:is>
                <rdf:Bag>
                  <rdf:li rdf:resource="urn:miriam:uniprot:Q72FQ2"/>
                </rdf:Bag>
              </bqbiol:is>
            </rdf:Description>
          </rdf:RDF>
        </annotation>
            </species>
      <species id="bigg_gar_i" initialConcentration="1" charge="-1" name="N(1)-(5-phospho-D-ribosyl)glycinamide(1-)" metaid="_5f935ca8_d23e_4773_952d_90db186cc6d5" sboTerm="SBO:0000247" compartment="i">
        <notes>
          <body xmlns="http://www.w3.org/1999/xhtml">
                <p>BIGG: gar</p>
                    <p>BIOPATH: 5-prime-Phosphoribosyl-glycinamide</p>
                    <p>BRENDA: BG24489</p>
                    <p>CHARGE: -1</p>
                    <p>CHEBI: 18349, 12623, 20499, 1983, 24367, 58457</p>
                    <p>FORMULA: C7H14N2O8P</p>
                    <p>HMDB: HMDB02022</p>
                    <p>INCHI: InChI=1S/C7H15N2O8P/c8-1-4(10)9-7-6(12)5(11)3(17-7)2-16-18(13,14)15/h3,5-7,11-12H,1-2,8H2,(H,9,10)(H2,13,14,15)/p-1/t3-,5-,6-,7?/m1/s1</p>
                    <p>KEGG: C03838</p>
                    <p>METACYC: 5-PHOSPHO-RIBOSYL-GLYCINEAMIDE</p>
                    <p>MXNREF: MNXM463</p>
                    <p>REACTOME: 111338</p>
                    <p>SEED: cpd02394</p>
                    <p>SMILES: [NH3+]CC(=O)NC1O[C@H](COP([O-])([O-])=O)[C@@H](O)[C@H]1O</p>
                    <p>UPA: UPC03838</p>
                    </body>
          
        </notes>
        <annotation>
          <rdf:RDF xmlns:rdf="http://www.w3.org/1999/02/22-rdf-syntax-ns#" xmlns:bqmodel="http://biomodels.net/model-qualifiers/" xmlns:bqbiol="http://biomodels.net/biology-qualifiers/">
            <rdf:Description rdf:about="#_5f935ca8_d23e_4773_952d_90db186cc6d5">
              <bqbiol:is>
                <rdf:Bag>
                  <rdf:li rdf:resource="urn:miriam:chebi:CHEBI%3A18349"/>
                  <rdf:li rdf:resource="urn:miriam:chebi:CHEBI%3A24367"/>
                  <rdf:li rdf:resource="urn:miriam:chebi:CHEBI%3A58457"/>
                </rdf:Bag>
              </bqbiol:is>
            </rdf:Description>
          </rdf:RDF>
        </annotation>
            </species>
      <species id="bigg_gly_i" initialConcentration="1" charge="0" name="glycine" metaid="_c721da6f_5152_40cc_bd26_aed54beb6590" sboTerm="SBO:0000247" compartment="i">
        <notes>
          <body xmlns="http://www.w3.org/1999/xhtml">
                <p>BIGG: gly</p>
                    <p>BIOPATH: Glycine</p>
                    <p>BRENDA: BG15491</p>
                    <p>CHARGE: 0</p>
                    <p>CHEBI: 15428, 5460, 42964, 14344, 10792, 24368, 29947, 42772, 29946, 13347, 32507, 32508, 57305</p>
                    <p>FORMULA: C2H5NO2</p>
                    <p>HMDB: HMDB00123</p>
                    <p>INCHI: InChI=1S/C2H5NO2/c3-1-2(4)5/h1,3H2,(H,4,5)</p>
                    <p>KEGG: C00037, D00011</p>
                    <p>METACYC: GLY</p>
                    <p>MXNREF: MNXM29</p>
                    <p>REACTOME: 193446, 159549, 29424, 266029, 113545</p>
                    <p>SEED: cpd00033</p>
                    <p>SMILES: [NH3+]CC([O-])=O</p>
                    <p>UPA: UPC00037</p>
                    </body>
          
        </notes>
        <annotation>
          <rdf:RDF xmlns:rdf="http://www.w3.org/1999/02/22-rdf-syntax-ns#" xmlns:bqmodel="http://biomodels.net/model-qualifiers/" xmlns:bqbiol="http://biomodels.net/biology-qualifiers/">
            <rdf:Description rdf:about="#_c721da6f_5152_40cc_bd26_aed54beb6590">
              <bqbiol:is>
                <rdf:Bag>
                  <rdf:li rdf:resource="urn:miriam:chebi:CHEBI%3A15428"/>
                  <rdf:li rdf:resource="urn:miriam:chebi:CHEBI%3A29947"/>
                  <rdf:li rdf:resource="urn:miriam:chebi:CHEBI%3A32507"/>
                  <rdf:li rdf:resource="urn:miriam:chebi:CHEBI%3A32508"/>
                  <rdf:li rdf:resource="urn:miriam:chebi:CHEBI%3A57305"/>
                </rdf:Bag>
              </bqbiol:is>
            </rdf:Description>
          </rdf:RDF>
        </annotation>
            </species>
      <species id="DVU0488_i" initialConcentration="1" name="Phosphoribosylamine--glycine ligase" metaid="_bf27dada_a35c_421b_858d_22de9519fbc6" boundaryCondition="true" sboTerm="SBO:0000252" compartment="i">
        <annotation>
          <rdf:RDF xmlns:rdf="http://www.w3.org/1999/02/22-rdf-syntax-ns#" xmlns:bqmodel="http://biomodels.net/model-qualifiers/" xmlns:bqbiol="http://biomodels.net/biology-qualifiers/">
            <rdf:Description rdf:about="#_bf27dada_a35c_421b_858d_22de9519fbc6">
              <bqbiol:isEncodedBy>
                <rdf:Bag>
                  <rdf:li rdf:resource="urn:miriam:kegg.genes:dvu%3ADVU0488"/>
                </rdf:Bag>
              </bqbiol:isEncodedBy>
              <bqbiol:is>
                <rdf:Bag>
                  <rdf:li rdf:resource="urn:miriam:uniprot:Q72ET0"/>
                </rdf:Bag>
              </bqbiol:is>
            </rdf:Description>
          </rdf:RDF>
        </annotation>
            </species>
      <species id="bigg_fgam_i" initialConcentration="1" charge="-2" name="N(2)-formyl-N(1)-(5-phospho-D-ribosyl)glycinamide(2-)" metaid="_d111f42a_6439_4ec7_bea8_0b7eb1a264e7" sboTerm="SBO:0000247" compartment="i">
        <notes>
          <body xmlns="http://www.w3.org/1999/xhtml">
                <p>BIGG: fgam</p>
                    <p>BIOPATH: 5-prime-Phosphoribosyl-N-formylglycinamide</p>
                    <p>BRENDA: BG25983</p>
                    <p>CHARGE: -2</p>
                    <p>CHEBI: 18272, 20498, 12635, 1982, 58426</p>
                    <p>FORMULA: C8H13N2O9P</p>
                    <p>HMDB: HMDB01308, HMDB06476</p>
                    <p>INCHI: InChI=1S/C8H15N2O9P/c11-3-9-1-5(12)10-8-7(14)6(13)4(19-8)2-18-20(15,16)17/h3-4,6-8,13-14H,1-2H2,(H,9,11)(H,10,12)(H2,15,16,17)/p-2/t4-,6-,7-,8?/m1/s1</p>
                    <p>KEGG: C04376</p>
                    <p>METACYC: 5-P-RIBOSYL-N-FORMYLGLYCINEAMIDE</p>
                    <p>MXNREF: MNXM453</p>
                    <p>REACTOME: 111354</p>
                    <p>SEED: cpd02678</p>
                    <p>SMILES: O[C@H]1[C@@H](O)C(NC(=O)CNC=O)O[C@@H]1COP([O-])([O-])=O</p>
                    <p>UPA: UPC04376</p>
                    </body>
          
        </notes>
        <annotation>
          <rdf:RDF xmlns:rdf="http://www.w3.org/1999/02/22-rdf-syntax-ns#" xmlns:bqmodel="http://biomodels.net/model-qualifiers/" xmlns:bqbiol="http://biomodels.net/biology-qualifiers/">
            <rdf:Description rdf:about="#_d111f42a_6439_4ec7_bea8_0b7eb1a264e7">
              <bqbiol:is>
                <rdf:Bag>
                  <rdf:li rdf:resource="urn:miriam:chebi:CHEBI%3A18272"/>
                  <rdf:li rdf:resource="urn:miriam:chebi:CHEBI%3A58426"/>
                </rdf:Bag>
              </bqbiol:is>
            </rdf:Description>
          </rdf:RDF>
        </annotation>
            </species>
      <species id="bigg_thf_i" initialConcentration="1" charge="-2" name="(6S)-5,6,7,8-tetrahydrofolate" metaid="_710a359f_35cf_4ab4_8109_b048a9e8def6" sboTerm="SBO:0000247" compartment="i">
        <notes>
          <body xmlns="http://www.w3.org/1999/xhtml">
                <p>BIGG: thf</p>
                    <p>BIOPATH: Tetrahydrofolate</p>
                    <p>BRENDA: BG9334, BG9336, BG9337</p>
                    <p>CHARGE: -2</p>
                    <p>CHEBI: 15635, 15220, 10931, 46069, 12075, 9482, 18606, 20506, 26907, 57453, 67016, 68437</p>
                    <p>FORMULA: C19H21N7O6</p>
                    <p>HMDB: HMDB01846</p>
                    <p>INCHI: InChI=1S/C19H23N7O6/c20-19-25-15-14(17(30)26-19)23-11(8-22-15)7-21-10-3-1-9(2-4-10)16(29)24-12(18(31)32)5-6-13(27)28/h1-4,11-12,21,23H,5-8H2,(H,24,29)(H,27,28)(H,31,32)(H4,20,22,25,26,30)/p-2/t11-,12-/m0/s1</p>
                    <p>KEGG: C00101</p>
                    <p>METACYC: THF</p>
                    <p>MXNREF: MNXM79</p>
                    <p>REACTOME: 200671, 111355</p>
                    <p>SEED: cpd00087</p>
                    <p>SMILES: NC1=NC2=C(N[C@@H](CNC3=CC=C(C=C3)C(=O)N[C@@H](CCC([O-])=O)C([O-])=O)CN2)C(=O)N1</p>
                    <p>UPA: UPC00101, UPX00054</p>
                    </body>
          
        </notes>
        <annotation>
          <rdf:RDF xmlns:rdf="http://www.w3.org/1999/02/22-rdf-syntax-ns#" xmlns:bqmodel="http://biomodels.net/model-qualifiers/" xmlns:bqbiol="http://biomodels.net/biology-qualifiers/">
            <rdf:Description rdf:about="#_710a359f_35cf_4ab4_8109_b048a9e8def6">
              <bqbiol:is>
                <rdf:Bag>
                  <rdf:li rdf:resource="urn:miriam:chebi:CHEBI%3A15635"/>
                  <rdf:li rdf:resource="urn:miriam:chebi:CHEBI%3A20506"/>
                  <rdf:li rdf:resource="urn:miriam:chebi:CHEBI%3A26907"/>
                  <rdf:li rdf:resource="urn:miriam:chebi:CHEBI%3A57453"/>
                  <rdf:li rdf:resource="urn:miriam:chebi:CHEBI%3A67016"/>
                  <rdf:li rdf:resource="urn:miriam:chebi:CHEBI%3A68437"/>
                </rdf:Bag>
              </bqbiol:is>
            </rdf:Description>
          </rdf:RDF>
        </annotation>
            </species>
      <species id="bigg_10fthf_i" initialConcentration="1" charge="-2" name="10-formyltetrahydrofolate(2-)" metaid="_37e968ce_1ce0_4c3a_970c_131ffc610689" sboTerm="SBO:0000247" compartment="i">
        <notes>
          <body xmlns="http://www.w3.org/1999/xhtml">
                <p>BIGG: 10fthf</p>
                    <p>BIOPATH: 10-Formyl-5,6,7,8-tetrahydrofolate</p>
                    <p>BRENDA: BG36253</p>
                    <p>CHARGE: -2</p>
                    <p>CHEBI: 15637, 11304, 19109, 19108, 698, 57454</p>
                    <p>FORMULA: C20H21N7O7</p>
                    <p>HMDB: HMDB00972</p>
                    <p>INCHI: InChI=1S/C20H23N7O7/c21-20-25-16-15(18(32)26-20)23-11(7-22-16)8-27(9-28)12-3-1-10(2-4-12)17(31)24-13(19(33)34)5-6-14(29)30/h1-4,9,11,13,23H,5-8H2,(H,24,31)(H,29,30)(H,33,34)(H4,21,22,25,26,32)/p-2/t11-,13+/m1/s1</p>
                    <p>KEGG: C00234</p>
                    <p>METACYC: 10-FORMYL-THF</p>
                    <p>MXNREF: MNXM237</p>
                    <p>REACTOME: 419151</p>
                    <p>SEED: cpd00201</p>
                    <p>SMILES: NC1=NC2=C(N[C@@H](CN(C=O)C3=CC=C(C=C3)C(=O)N[C@@H](CCC([O-])=O)C([O-])=O)CN2)C(=O)N1</p>
                    <p>UPA: UPC00234</p>
                    </body>
          
        </notes>
        <annotation>
          <rdf:RDF xmlns:rdf="http://www.w3.org/1999/02/22-rdf-syntax-ns#" xmlns:bqmodel="http://biomodels.net/model-qualifiers/" xmlns:bqbiol="http://biomodels.net/biology-qualifiers/">
            <rdf:Description rdf:about="#_37e968ce_1ce0_4c3a_970c_131ffc610689">
              <bqbiol:is>
                <rdf:Bag>
                  <rdf:li rdf:resource="urn:miriam:chebi:CHEBI%3A15637"/>
                  <rdf:li rdf:resource="urn:miriam:chebi:CHEBI%3A57454"/>
                </rdf:Bag>
              </bqbiol:is>
            </rdf:Description>
          </rdf:RDF>
        </annotation>
            </species>
      <species id="DVU0723_i" initialConcentration="1" name="Phosphoribosylglycinamide formyltransferase 2" metaid="_60f2c826_2c17_43fa_a115_ed725f113ec8" boundaryCondition="true" sboTerm="SBO:0000252" compartment="i">
        <annotation>
          <rdf:RDF xmlns:rdf="http://www.w3.org/1999/02/22-rdf-syntax-ns#" xmlns:bqmodel="http://biomodels.net/model-qualifiers/" xmlns:bqbiol="http://biomodels.net/biology-qualifiers/">
            <rdf:Description rdf:about="#_60f2c826_2c17_43fa_a115_ed725f113ec8">
              <bqbiol:isEncodedBy>
                <rdf:Bag>
                  <rdf:li rdf:resource="urn:miriam:kegg.genes:dvu%3ADVU0723"/>
                </rdf:Bag>
              </bqbiol:isEncodedBy>
              <bqbiol:is>
                <rdf:Bag>
                  <rdf:li rdf:resource="urn:miriam:uniprot:Q72E56"/>
                </rdf:Bag>
              </bqbiol:is>
            </rdf:Description>
          </rdf:RDF>
        </annotation>
            </species>
      <species id="DVU0736_i" initialConcentration="1" name="Phosphoribosylglycinamide formyltransferase" metaid="_a1fe8aa0_5cc1_4132_bba8_08819b66f9fd" boundaryCondition="true" sboTerm="SBO:0000252" compartment="i">
        <annotation>
          <rdf:RDF xmlns:rdf="http://www.w3.org/1999/02/22-rdf-syntax-ns#" xmlns:bqmodel="http://biomodels.net/model-qualifiers/" xmlns:bqbiol="http://biomodels.net/biology-qualifiers/">
            <rdf:Description rdf:about="#_a1fe8aa0_5cc1_4132_bba8_08819b66f9fd">
              <bqbiol:isEncodedBy>
                <rdf:Bag>
                  <rdf:li rdf:resource="urn:miriam:kegg.genes:dvu%3ADVU0736"/>
                </rdf:Bag>
              </bqbiol:isEncodedBy>
              <bqbiol:is>
                <rdf:Bag>
                  <rdf:li rdf:resource="urn:miriam:uniprot:Q72E43"/>
                </rdf:Bag>
              </bqbiol:is>
            </rdf:Description>
          </rdf:RDF>
        </annotation>
            </species>
      <species id="bigg_fpram_i" initialConcentration="1" charge="-2" name="2-(Formamido)-N1-(5-prime-phosphoribosyl)acetamidine" metaid="_6de70872_a874_465f_9641_0ea4a5f32f95" sboTerm="SBO:0000247" compartment="i">
        <notes>
          <body xmlns="http://www.w3.org/1999/xhtml">
                <p>BIGG: fpram</p>
                    <p>BIOPATH: 2-(Formamido)-N1-(5-prime-phosphoribosyl)acetamidine</p>
                    <p>BRENDA: BG26126</p>
                    <p>CHARGE: -2</p>
                    <p>CHEBI: 18413, 11474, 971, 58478</p>
                    <p>FORMULA: C8H14N3O8P</p>
                    <p>HMDB: HMDB00999, HMDB02305</p>
                    <p>INCHI: InChI=1S/C8H16N3O8P/c9-5(1-10-3-12)11-8-7(14)6(13)4(19-8)2-18-20(15,16)17/h3-4,6-8,13-14H,1-2H2,(H2,9,11)(H,10,12)(H2,15,16,17)/p-2/t4-,6?,7?,8-/m1/s1</p>
                    <p>KEGG: C04640</p>
                    <p>METACYC: 5-PHOSPHORIBOSYL-N-FORMYLGLYCINEAMIDINE</p>
                    <p>MXNREF: MNXM568</p>
                    <p>REACTOME: 111369</p>
                    <p>SEED: cpd02826</p>
                    <p>SMILES: OC1C(O)[C@H](NC(=[NH2+])CNC=O)O[C@@H]1COP([O-])([O-])=O</p>
                    <p>UPA: UPC04640</p>
                    </body>
          
        </notes>
        <annotation>
          <rdf:RDF xmlns:rdf="http://www.w3.org/1999/02/22-rdf-syntax-ns#" xmlns:bqmodel="http://biomodels.net/model-qualifiers/" xmlns:bqbiol="http://biomodels.net/biology-qualifiers/">
            <rdf:Description rdf:about="#_6de70872_a874_465f_9641_0ea4a5f32f95">
              <bqbiol:is>
                <rdf:Bag>
                  <rdf:li rdf:resource="urn:miriam:chebi:CHEBI%3A18413"/>
                  <rdf:li rdf:resource="urn:miriam:chebi:CHEBI%3A58478"/>
                </rdf:Bag>
              </bqbiol:is>
            </rdf:Description>
          </rdf:RDF>
        </annotation>
            </species>
      <species id="bigg_air_i" initialConcentration="1" charge="-1" name="5-amino-1-(5-phosphonato-D-ribosyl)imidazol-3-ium" metaid="_f8d277c4_9d52_42d0_b3be_404878de7983" sboTerm="SBO:0000247" compartment="i">
        <notes>
          <body xmlns="http://www.w3.org/1999/xhtml">
                <p>BIGG: air</p>
                    <p>BIOPATH: 5-prime-Phosphoribosyl-5-aminoimidazole</p>
                    <p>BRENDA: BG25911</p>
                    <p>CHARGE: -1</p>
                    <p>CHEBI: 28843, 18969, 12101, 2655, 58592</p>
                    <p>FORMULA: C8H13N3O7P</p>
                    <p>HMDB: HMDB01235, HMDB11609, HMDB02316</p>
                    <p>INCHI: InChI=1S/C8H14N3O7P/c9-5-1-10-3-11(5)8-7(13)6(12)4(18-8)2-17-19(14,15)16/h1,3-4,6-8,12-13H,2,9H2,(H2,14,15,16)/p-1/t4-,6-,7-,8?/m1/s1</p>
                    <p>KEGG: C03373</p>
                    <p>METACYC: 5-PHOSPHORIBOSYL-5-AMINOIMIDAZOLE</p>
                    <p>MXNREF: MNXM388</p>
                    <p>REACTOME: 111370</p>
                    <p>SEED: cpd02140</p>
                    <p>SMILES: NC1=C[NH+]=CN1C1O[C@H](COP([O-])([O-])=O)[C@@H](O)[C@H]1O</p>
                    <p>UPA: UPC03373</p>
                    </body>
          
        </notes>
        <annotation>
          <rdf:RDF xmlns:rdf="http://www.w3.org/1999/02/22-rdf-syntax-ns#" xmlns:bqmodel="http://biomodels.net/model-qualifiers/" xmlns:bqbiol="http://biomodels.net/biology-qualifiers/">
            <rdf:Description rdf:about="#_f8d277c4_9d52_42d0_b3be_404878de7983">
              <bqbiol:is>
                <rdf:Bag>
                  <rdf:li rdf:resource="urn:miriam:chebi:CHEBI%3A28843"/>
                  <rdf:li rdf:resource="urn:miriam:chebi:CHEBI%3A58592"/>
                </rdf:Bag>
              </bqbiol:is>
            </rdf:Description>
          </rdf:RDF>
        </annotation>
            </species>
      <species id="DVU1406_i" initialConcentration="1" name="Phosphoribosylformylglycinamidine cyclo-ligase" metaid="_b3295a27_ead5_416b_a56e_bbe77e2b3fec" boundaryCondition="true" sboTerm="SBO:0000252" compartment="i">
        <annotation>
          <rdf:RDF xmlns:rdf="http://www.w3.org/1999/02/22-rdf-syntax-ns#" xmlns:bqmodel="http://biomodels.net/model-qualifiers/" xmlns:bqbiol="http://biomodels.net/biology-qualifiers/">
            <rdf:Description rdf:about="#_b3295a27_ead5_416b_a56e_bbe77e2b3fec">
              <bqbiol:isEncodedBy>
                <rdf:Bag>
                  <rdf:li rdf:resource="urn:miriam:kegg.genes:dvu%3ADVU1406"/>
                </rdf:Bag>
              </bqbiol:isEncodedBy>
              <bqbiol:is>
                <rdf:Bag>
                  <rdf:li rdf:resource="urn:miriam:uniprot:Q72C78"/>
                </rdf:Bag>
              </bqbiol:is>
            </rdf:Description>
          </rdf:RDF>
        </annotation>
            </species>
      <species id="bigg_aicar_i" initialConcentration="1" charge="-2" name="5-amino-1-(5-phospho-D-ribosyl)imidazole-4-carboxamide(2-)" metaid="_bc3550e9_c68c_45f5_b5ab_32e53082342f" sboTerm="SBO:0000247" compartment="i">
        <notes>
          <body xmlns="http://www.w3.org/1999/xhtml">
                <p>BIGG: aicar</p>
                    <p>BIOPATH: 5-prime-Phosphoribosyl-5-amino-4-imidazole_carboxamide</p>
                    <p>BRENDA: BG27683</p>
                    <p>CHARGE: -2</p>
                    <p>CHEBI: 18406, 12102, 573, 18966, 58475</p>
                    <p>FORMULA: C9H13N4O8P</p>
                    <p>HMDB: HMDB01517</p>
                    <p>INCHI: InChI=1S/C9H15N4O8P/c10-7-4(8(11)16)12-2-13(7)9-6(15)5(14)3(21-9)1-20-22(17,18)19/h2-3,5-6,9,14-15H,1,10H2,(H2,11,16)(H2,17,18,19)/p-2/t3-,5-,6-,9-/m1/s1</p>
                    <p>KEGG: C04677</p>
                    <p>METACYC: AICAR</p>
                    <p>MXNREF: MNXM365</p>
                    <p>REACTOME: 111409</p>
                    <p>SEED: cpd02851</p>
                    <p>SMILES: NC(=O)C1=C(N)N(C=N1)[C@@H]1O[C@H](COP([O-])([O-])=O)[C@@H](O)[C@H]1O</p>
                    <p>UPA: UPC04677</p>
                    </body>
          
        </notes>
        <annotation>
          <rdf:RDF xmlns:rdf="http://www.w3.org/1999/02/22-rdf-syntax-ns#" xmlns:bqmodel="http://biomodels.net/model-qualifiers/" xmlns:bqbiol="http://biomodels.net/biology-qualifiers/">
            <rdf:Description rdf:about="#_bc3550e9_c68c_45f5_b5ab_32e53082342f">
              <bqbiol:is>
                <rdf:Bag>
                  <rdf:li rdf:resource="urn:miriam:chebi:CHEBI%3A18406"/>
                  <rdf:li rdf:resource="urn:miriam:chebi:CHEBI%3A58475"/>
                </rdf:Bag>
              </bqbiol:is>
            </rdf:Description>
          </rdf:RDF>
        </annotation>
            </species>
      <species id="bigg_fprica_i" initialConcentration="1" charge="-2" name="5-formamido-1-(5-phospho-D-ribosyl)imidazole-4-carboxamide(2-)" metaid="_e27e82a3_85e5_47eb_a347_283e9d80a1a9" sboTerm="SBO:0000247" compartment="i">
        <notes>
          <body xmlns="http://www.w3.org/1999/xhtml">
                <p>BIGG: fprica</p>
                    <p>BIOPATH: 5-prime-Phosphoribosyl-5-formamido-4-imidazole_carboxamide</p>
                    <p>BRENDA: BG1206</p>
                    <p>CHARGE: -2</p>
                    <p>CHEBI: 18381, 18967, 574, 12125, 58467</p>
                    <p>FORMULA: C10H13N4O9P</p>
                    <p>HMDB: HMDB01439</p>
                    <p>INCHI: InChI=1S/C10H15N4O9P/c11-8(18)5-9(13-3-15)14(2-12-5)10-7(17)6(16)4(23-10)1-22-24(19,20)21/h2-4,6-7,10,16-17H,1H2,(H2,11,18)(H,13,15)(H2,19,20,21)/p-2/t4-,6-,7-,10-/m1/s1</p>
                    <p>KEGG: C04734</p>
                    <p>METACYC: PHOSPHORIBOSYL-FORMAMIDO-CARBOXAMIDE</p>
                    <p>MXNREF: MNXM456</p>
                    <p>REACTOME: 111427</p>
                    <p>SEED: cpd02884</p>
                    <p>SMILES: NC(=O)C1=C(NC=O)N(C=N1)[C@@H]1O[C@H](COP([O-])([O-])=O)[C@@H](O)[C@H]1O</p>
                    <p>UPA: UPC04734</p>
                    </body>
          
        </notes>
        <annotation>
          <rdf:RDF xmlns:rdf="http://www.w3.org/1999/02/22-rdf-syntax-ns#" xmlns:bqmodel="http://biomodels.net/model-qualifiers/" xmlns:bqbiol="http://biomodels.net/biology-qualifiers/">
            <rdf:Description rdf:about="#_e27e82a3_85e5_47eb_a347_283e9d80a1a9">
              <bqbiol:is>
                <rdf:Bag>
                  <rdf:li rdf:resource="urn:miriam:chebi:CHEBI%3A18381"/>
                  <rdf:li rdf:resource="urn:miriam:chebi:CHEBI%3A58467"/>
                </rdf:Bag>
              </bqbiol:is>
            </rdf:Description>
          </rdf:RDF>
        </annotation>
            </species>
      <species id="DVU3206_i" initialConcentration="1" name="Phosphoribosylaminoimidazolecarboxamide formyltransferase, putative" metaid="_34607563_3f6d_4b92_a08f_c4c7dca13a76" boundaryCondition="true" sboTerm="SBO:0000252" compartment="i">
        <annotation>
          <rdf:RDF xmlns:rdf="http://www.w3.org/1999/02/22-rdf-syntax-ns#" xmlns:bqmodel="http://biomodels.net/model-qualifiers/" xmlns:bqbiol="http://biomodels.net/biology-qualifiers/">
            <rdf:Description rdf:about="#_34607563_3f6d_4b92_a08f_c4c7dca13a76">
              <bqbiol:isEncodedBy>
                <rdf:Bag>
                  <rdf:li rdf:resource="urn:miriam:kegg.genes:dvu%3ADVU3206"/>
                </rdf:Bag>
              </bqbiol:isEncodedBy>
              <bqbiol:is>
                <rdf:Bag>
                  <rdf:li rdf:resource="urn:miriam:uniprot:Q726E7"/>
                </rdf:Bag>
              </bqbiol:is>
            </rdf:Description>
          </rdf:RDF>
        </annotation>
            </species>
      <species id="bigg_25aics_i" initialConcentration="1" charge="-4" name="(2S)-2-[5-amino-1-(5-O-phosphonato-beta-D-ribosyl)imidazole-4-carboxamido]succinate" metaid="_0b847a42_2a75_4e76_b7f7_c00a13bf05a6" sboTerm="SBO:0000247" compartment="i">
        <notes>
          <body xmlns="http://www.w3.org/1999/xhtml">
                <p>BIGG: 25aics</p>
                    <p>BIOPATH: 5-prime-Phosphoribosyl-4-N-(succino-carboxamide)-5-aminoimidazole</p>
                    <p>BRENDA: BG4597</p>
                    <p>CHARGE: -4</p>
                    <p>CHEBI: 18319, 11028, 572, 18965, 58443</p>
                    <p>FORMULA: C13H15N4O12P</p>
                    <p>HMDB: HMDB00797, HMDB06274</p>
                    <p>INCHI: InChI=1S/C13H19N4O12P/c14-10-7(11(22)16-4(13(23)24)1-6(18)19)15-3-17(10)12-9(21)8(20)5(29-12)2-28-30(25,26)27/h3-5,8-9,12,20-21H,1-2,14H2,(H,16,22)(H,18,19)(H,23,24)(H2,25,26,27)/p-4/t4?,5-,8-,9-,12-/m1/s1</p>
                    <p>KEGG: C04823</p>
                    <p>METACYC: P-RIBOSYL-4-SUCCCARB-AMINOIMIDAZOLE</p>
                    <p>MXNREF: MNXM607</p>
                    <p>REACTOME: 111399</p>
                    <p>SEED: cpd02921</p>
                    <p>SMILES: NC1=C(N=CN1[C@@H]1O[C@H](COP([O-])([O-])=O)[C@@H](O)[C@H]1O)C(=O)NC(CC([O-])=O)C([O-])=O</p>
                    <p>UPA: UPC04823</p>
                    </body>
          
        </notes>
        <annotation>
          <rdf:RDF xmlns:rdf="http://www.w3.org/1999/02/22-rdf-syntax-ns#" xmlns:bqmodel="http://biomodels.net/model-qualifiers/" xmlns:bqbiol="http://biomodels.net/biology-qualifiers/">
            <rdf:Description rdf:about="#_0b847a42_2a75_4e76_b7f7_c00a13bf05a6">
              <bqbiol:is>
                <rdf:Bag>
                  <rdf:li rdf:resource="urn:miriam:chebi:CHEBI%3A18319"/>
                  <rdf:li rdf:resource="urn:miriam:chebi:CHEBI%3A58443"/>
                </rdf:Bag>
              </bqbiol:is>
            </rdf:Description>
          </rdf:RDF>
        </annotation>
            </species>
      <species id="DVU2942_i" initialConcentration="1" name="Adenylosuccinate lyase" metaid="_5ce46c22_3c47_4f74_860b_1598f2345f81" boundaryCondition="true" sboTerm="SBO:0000252" compartment="i">
        <annotation>
          <rdf:RDF xmlns:rdf="http://www.w3.org/1999/02/22-rdf-syntax-ns#" xmlns:bqmodel="http://biomodels.net/model-qualifiers/" xmlns:bqbiol="http://biomodels.net/biology-qualifiers/">
            <rdf:Description rdf:about="#_5ce46c22_3c47_4f74_860b_1598f2345f81">
              <bqbiol:isEncodedBy>
                <rdf:Bag>
                  <rdf:li rdf:resource="urn:miriam:kegg.genes:dvu%3ADVU2942"/>
                </rdf:Bag>
              </bqbiol:isEncodedBy>
              <bqbiol:is>
                <rdf:Bag>
                  <rdf:li rdf:resource="urn:miriam:uniprot:Q727B3"/>
                </rdf:Bag>
              </bqbiol:is>
            </rdf:Description>
          </rdf:RDF>
        </annotation>
            </species>
      <species id="bigg_asp_L_i" initialConcentration="1" charge="-1" name="L-aspartate(1-)" metaid="_25395566_3b0c_4b26_a7a7_89033d6075d3" sboTerm="SBO:0000247" compartment="i">
        <notes>
          <body xmlns="http://www.w3.org/1999/xhtml">
                <p>BIGG: asp-L</p>
                    <p>BIOPATH: L-Aspartate</p>
                    <p>BRENDA: BG19556</p>
                    <p>CHARGE: -1</p>
                    <p>CHEBI: 17053, 40913, 21247, 6193, 40942, 40853, 29958, 29991, 21244, 13085, 29993</p>
                    <p>FORMULA: C4H6NO4</p>
                    <p>HMDB: HMDB00191</p>
                    <p>INCHI: InChI=1S/C4H7NO4/c5-2(4(8)9)1-3(6)7/h2H,1,5H2,(H,6,7)(H,8,9)/p-1/t2-/m0/s1</p>
                    <p>KEGG: C00049, D00013, D07524</p>
                    <p>METACYC: L-ASPARTATE</p>
                    <p>MXNREF: MNXM42</p>
                    <p>REACTOME: 29448, 113553</p>
                    <p>SEED: cpd00041</p>
                    <p>SMILES: [NH3+][C@@H](CC([O-])=O)C([O-])=O</p>
                    <p>UPA: UPC00049</p>
                    </body>
          
        </notes>
        <annotation>
          <rdf:RDF xmlns:rdf="http://www.w3.org/1999/02/22-rdf-syntax-ns#" xmlns:bqmodel="http://biomodels.net/model-qualifiers/" xmlns:bqbiol="http://biomodels.net/biology-qualifiers/">
            <rdf:Description rdf:about="#_25395566_3b0c_4b26_a7a7_89033d6075d3">
              <bqbiol:is>
                <rdf:Bag>
                  <rdf:li rdf:resource="urn:miriam:chebi:CHEBI%3A17053"/>
                  <rdf:li rdf:resource="urn:miriam:chebi:CHEBI%3A29958"/>
                  <rdf:li rdf:resource="urn:miriam:chebi:CHEBI%3A29991"/>
                  <rdf:li rdf:resource="urn:miriam:chebi:CHEBI%3A29993"/>
                </rdf:Bag>
              </bqbiol:is>
            </rdf:Description>
          </rdf:RDF>
        </annotation>
            </species>
      <species id="bigg_5aizc_i" initialConcentration="1" charge="-3" name="5-amino-1-(5-phosphonato-D-ribosyl)imidazole-4-carboxylate" metaid="_42f2acb8_8530_46c7_beb0_f3decd5d8b43" sboTerm="SBO:0000247" compartment="i">
        <notes>
          <body xmlns="http://www.w3.org/1999/xhtml">
                <p>BIGG: 5aizc</p>
                    <p>BIOPATH: 1-(5-Phospho-D-ribosyl)-5-amino-4-imidazolecarboxylate</p>
                    <p>BRENDA: BG27601</p>
                    <p>CHARGE: -3</p>
                    <p>CHEBI: 28413, 575, 18968, 12103, 58564</p>
                    <p>FORMULA: C9H11N3O9P</p>
                    <p>HMDB: HMDB06273</p>
                    <p>INCHI: InChI=1S/C9H14N3O9P/c10-7-4(9(15)16)11-2-12(7)8-6(14)5(13)3(21-8)1-20-22(17,18)19/h2-3,5-6,8,13-14H,1,10H2,(H,15,16)(H2,17,18,19)/p-3/t3-,5-,6-,8-/m1/s1</p>
                    <p>KEGG: C04751</p>
                    <p>METACYC: PHOSPHORIBOSYL-CARBOXY-AMINOIMIDAZOLE</p>
                    <p>MXNREF: MNXM507</p>
                    <p>REACTOME: 111395</p>
                    <p>SEED: cpd02893</p>
                    <p>SMILES: NC1=C(N=CN1[C@@H]1O[C@H](COP([O-])([O-])=O)[C@@H](O)[C@H]1O)C([O-])=O</p>
                    <p>UPA: UPC04751</p>
                    </body>
          
        </notes>
        <annotation>
          <rdf:RDF xmlns:rdf="http://www.w3.org/1999/02/22-rdf-syntax-ns#" xmlns:bqmodel="http://biomodels.net/model-qualifiers/" xmlns:bqbiol="http://biomodels.net/biology-qualifiers/">
            <rdf:Description rdf:about="#_42f2acb8_8530_46c7_beb0_f3decd5d8b43">
              <bqbiol:is>
                <rdf:Bag>
                  <rdf:li rdf:resource="urn:miriam:chebi:CHEBI%3A28413"/>
                  <rdf:li rdf:resource="urn:miriam:chebi:CHEBI%3A58564"/>
                </rdf:Bag>
              </bqbiol:is>
            </rdf:Description>
          </rdf:RDF>
        </annotation>
            </species>
      <species id="DVU0795_i" initialConcentration="1" name="Phosphoribosylaminoimidazole-succinocarboxamide synthase" metaid="_ec4df6fc_04e5_4c39_954c_2e505712927d" boundaryCondition="true" sboTerm="SBO:0000252" compartment="i">
        <annotation>
          <rdf:RDF xmlns:rdf="http://www.w3.org/1999/02/22-rdf-syntax-ns#" xmlns:bqmodel="http://biomodels.net/model-qualifiers/" xmlns:bqbiol="http://biomodels.net/biology-qualifiers/">
            <rdf:Description rdf:about="#_ec4df6fc_04e5_4c39_954c_2e505712927d">
              <bqbiol:isEncodedBy>
                <rdf:Bag>
                  <rdf:li rdf:resource="urn:miriam:kegg.genes:dvu%3ADVU0795"/>
                </rdf:Bag>
              </bqbiol:isEncodedBy>
              <bqbiol:is>
                <rdf:Bag>
                  <rdf:li rdf:resource="urn:miriam:uniprot:Q72DY4"/>
                </rdf:Bag>
              </bqbiol:is>
            </rdf:Description>
          </rdf:RDF>
        </annotation>
            </species>
      <species id="MNXM39835_i" initialConcentration="1" name="A 3'-phosphopolynucleotide" metaid="_cc3b148d_b2fd_401d_aaee_48d0b02a9ab8" sboTerm="SBO:0000247" compartment="i">
        <notes>
          <body xmlns="http://www.w3.org/1999/xhtml">
                <p>BRENDA: BG92799</p>
                    <p>CHEBI: 1359, 13196</p>
                    <p>FORMULA:</p>
                    <p>INCHI:</p>
                    <p>KEGG: C00046, C03463</p>
                    <p>METACYC: 3-Phosphopolynucleotides</p>
                    <p>MXNREF: MNXM39835</p>
                    <p>SEED: cpd11613, cpd12325</p>
                    <p>SMILES:</p>
                    </body>
          
        </notes>
        <annotation>
          <rdf:RDF xmlns:rdf="http://www.w3.org/1999/02/22-rdf-syntax-ns#" xmlns:bqmodel="http://biomodels.net/model-qualifiers/" xmlns:bqbiol="http://biomodels.net/biology-qualifiers/">
            <rdf:Description rdf:about="#_cc3b148d_b2fd_401d_aaee_48d0b02a9ab8">
              <bqbiol:is>
                <rdf:Bag>
                  <rdf:li rdf:resource="urn:miriam:chebi:CHEBI%3A1359"/>
                </rdf:Bag>
              </bqbiol:is>
            </rdf:Description>
          </rdf:RDF>
        </annotation>
            </species>
      <species id="DVU0503_i" initialConcentration="1" name="Polyribonucleotide nucleotidyltransferase" metaid="_847c13b0_03f7_427a_96a2_2bd8fe87cdd9" boundaryCondition="true" sboTerm="SBO:0000252" compartment="i">
        <annotation>
          <rdf:RDF xmlns:rdf="http://www.w3.org/1999/02/22-rdf-syntax-ns#" xmlns:bqmodel="http://biomodels.net/model-qualifiers/" xmlns:bqbiol="http://biomodels.net/biology-qualifiers/">
            <rdf:Description rdf:about="#_847c13b0_03f7_427a_96a2_2bd8fe87cdd9">
              <bqbiol:isEncodedBy>
                <rdf:Bag>
                  <rdf:li rdf:resource="urn:miriam:kegg.genes:dvu%3ADVU0503"/>
                </rdf:Bag>
              </bqbiol:isEncodedBy>
              <bqbiol:is>
                <rdf:Bag>
                  <rdf:li rdf:resource="urn:miriam:uniprot:Q72ER6"/>
                </rdf:Bag>
              </bqbiol:is>
            </rdf:Description>
          </rdf:RDF>
        </annotation>
            </species>
      <species id="bigg_camp_i" initialConcentration="1" charge="-1" name="3',5'-cyclic AMP(1-)" metaid="_0359f444_bd37_4e6b_8305_c0cf5e024ffd" sboTerm="SBO:0000247" compartment="i">
        <notes>
          <body xmlns="http://www.w3.org/1999/xhtml">
                <p>BIGG: camp</p>
                    <p>BIOPATH: Adenosine-3-prime,5-prime-monophosphate_(cyclic)</p>
                    <p>BRENDA: BG664</p>
                    <p>CHARGE: -1</p>
                    <p>CHEBI: 17489, 19827, 11673, 1325, 41588, 58165</p>
                    <p>FORMULA: C10H11N5O6P</p>
                    <p>HMDB: HMDB00058</p>
                    <p>INCHI: InChI=1S/C10H12N5O6P/c11-8-5-9(13-2-12-8)15(3-14-5)10-6(16)7-4(20-10)1-19-22(17,18)21-7/h2-4,6-7,10,16H,1H2,(H,17,18)(H2,11,12,13)/p-1/t4-,6-,7-,10-/m1/s1</p>
                    <p>KEGG: C00575</p>
                    <p>METACYC: CAMP</p>
                    <p>MXNREF: MNXM243</p>
                    <p>REACTOME: 30389</p>
                    <p>SEED: cpd00446</p>
                    <p>SMILES: NC1=C2N=CN([C@@H]3O[C@@H]4COP([O-])(=O)O[C@H]4[C@H]3O)C2=NC=N1</p>
                    <p>UPA: UPC00575</p>
                    </body>
          
        </notes>
        <annotation>
          <rdf:RDF xmlns:rdf="http://www.w3.org/1999/02/22-rdf-syntax-ns#" xmlns:bqmodel="http://biomodels.net/model-qualifiers/" xmlns:bqbiol="http://biomodels.net/biology-qualifiers/">
            <rdf:Description rdf:about="#_0359f444_bd37_4e6b_8305_c0cf5e024ffd">
              <bqbiol:is>
                <rdf:Bag>
                  <rdf:li rdf:resource="urn:miriam:chebi:CHEBI%3A17489"/>
                  <rdf:li rdf:resource="urn:miriam:chebi:CHEBI%3A58165"/>
                </rdf:Bag>
              </bqbiol:is>
            </rdf:Description>
          </rdf:RDF>
        </annotation>
            </species>
      <species id="DVU1600_i" initialConcentration="1" name="Adenylate cyclase" metaid="_ac165353_4683_43b7_a28f_65995af8b586" boundaryCondition="true" sboTerm="SBO:0000252" compartment="i">
        <annotation>
          <rdf:RDF xmlns:rdf="http://www.w3.org/1999/02/22-rdf-syntax-ns#" xmlns:bqmodel="http://biomodels.net/model-qualifiers/" xmlns:bqbiol="http://biomodels.net/biology-qualifiers/">
            <rdf:Description rdf:about="#_ac165353_4683_43b7_a28f_65995af8b586">
              <bqbiol:isEncodedBy>
                <rdf:Bag>
                  <rdf:li rdf:resource="urn:miriam:kegg.genes:dvu%3ADVU1600"/>
                </rdf:Bag>
              </bqbiol:isEncodedBy>
              <bqbiol:is>
                <rdf:Bag>
                  <rdf:li rdf:resource="urn:miriam:uniprot:Q72BN5"/>
                </rdf:Bag>
              </bqbiol:is>
            </rdf:Description>
          </rdf:RDF>
        </annotation>
            </species>
      <species id="DVU1329_i" initialConcentration="1" name="DNA-directed RNA polymerase subunit alpha" metaid="_3c639988_c2af_4f17_8be6_ea156bdf4690" boundaryCondition="true" sboTerm="SBO:0000252" compartment="i">
        <annotation>
          <rdf:RDF xmlns:rdf="http://www.w3.org/1999/02/22-rdf-syntax-ns#" xmlns:bqmodel="http://biomodels.net/model-qualifiers/" xmlns:bqbiol="http://biomodels.net/biology-qualifiers/">
            <rdf:Description rdf:about="#_3c639988_c2af_4f17_8be6_ea156bdf4690">
              <bqbiol:isEncodedBy>
                <rdf:Bag>
                  <rdf:li rdf:resource="urn:miriam:kegg.genes:dvu%3ADVU1329"/>
                </rdf:Bag>
              </bqbiol:isEncodedBy>
              <bqbiol:is>
                <rdf:Bag>
                  <rdf:li rdf:resource="urn:miriam:uniprot:Q72CF4"/>
                </rdf:Bag>
              </bqbiol:is>
            </rdf:Description>
          </rdf:RDF>
        </annotation>
            </species>
      <species id="DVU2928_i" initialConcentration="1" name="DNA-directed RNA polymerase subunit beta" metaid="_7254689a_0655_424b_9de1_e02b66fd8b7c" boundaryCondition="true" sboTerm="SBO:0000252" compartment="i">
        <annotation>
          <rdf:RDF xmlns:rdf="http://www.w3.org/1999/02/22-rdf-syntax-ns#" xmlns:bqmodel="http://biomodels.net/model-qualifiers/" xmlns:bqbiol="http://biomodels.net/biology-qualifiers/">
            <rdf:Description rdf:about="#_7254689a_0655_424b_9de1_e02b66fd8b7c">
              <bqbiol:isEncodedBy>
                <rdf:Bag>
                  <rdf:li rdf:resource="urn:miriam:kegg.genes:dvu%3ADVU2928"/>
                </rdf:Bag>
              </bqbiol:isEncodedBy>
              <bqbiol:is>
                <rdf:Bag>
                  <rdf:li rdf:resource="urn:miriam:uniprot:Q727C7"/>
                </rdf:Bag>
              </bqbiol:is>
            </rdf:Description>
          </rdf:RDF>
        </annotation>
            </species>
      <species id="DVU2929_i" initialConcentration="1" name="DNA-directed RNA polymerase subunit beta'" metaid="_8a7a983f_89ef_498e_bbdd_9929086c958a" boundaryCondition="true" sboTerm="SBO:0000252" compartment="i">
        <annotation>
          <rdf:RDF xmlns:rdf="http://www.w3.org/1999/02/22-rdf-syntax-ns#" xmlns:bqmodel="http://biomodels.net/model-qualifiers/" xmlns:bqbiol="http://biomodels.net/biology-qualifiers/">
            <rdf:Description rdf:about="#_8a7a983f_89ef_498e_bbdd_9929086c958a">
              <bqbiol:isEncodedBy>
                <rdf:Bag>
                  <rdf:li rdf:resource="urn:miriam:kegg.genes:dvu%3ADVU2929"/>
                </rdf:Bag>
              </bqbiol:isEncodedBy>
              <bqbiol:is>
                <rdf:Bag>
                  <rdf:li rdf:resource="urn:miriam:uniprot:Q727C6"/>
                </rdf:Bag>
              </bqbiol:is>
            </rdf:Description>
          </rdf:RDF>
        </annotation>
            </species>
      <species id="DVU3242_i" initialConcentration="1" name="DNA-directed RNA polymerase subunit omega" metaid="_5d68ba0d_a95c_40c9_9d6d_0b9ad410a452" boundaryCondition="true" sboTerm="SBO:0000252" compartment="i">
        <annotation>
          <rdf:RDF xmlns:rdf="http://www.w3.org/1999/02/22-rdf-syntax-ns#" xmlns:bqmodel="http://biomodels.net/model-qualifiers/" xmlns:bqbiol="http://biomodels.net/biology-qualifiers/">
            <rdf:Description rdf:about="#_5d68ba0d_a95c_40c9_9d6d_0b9ad410a452">
              <bqbiol:isEncodedBy>
                <rdf:Bag>
                  <rdf:li rdf:resource="urn:miriam:kegg.genes:dvu%3ADVU3242"/>
                </rdf:Bag>
              </bqbiol:isEncodedBy>
              <bqbiol:is>
                <rdf:Bag>
                  <rdf:li rdf:resource="urn:miriam:uniprot:Q725M7"/>
                </rdf:Bag>
              </bqbiol:is>
            </rdf:Description>
          </rdf:RDF>
        </annotation>
            </species>
      <species id="bigg_datp_i" initialConcentration="1" charge="-4" name="dATP" metaid="_dcc168c3_f811_481b_b6d9_ace2673efe19" sboTerm="SBO:0000247" compartment="i">
        <notes>
          <body xmlns="http://www.w3.org/1999/xhtml">
                <p>BIGG: datp</p>
                    <p>BIOPATH: 2-prime-Deoxyadenosine-5-prime-triphosphate</p>
                    <p>BRENDA: BG1369</p>
                    <p>CHARGE: -4</p>
                    <p>CHEBI: 16284, 14069, 19238, 42290, 10491, 495505, 61404</p>
                    <p>FORMULA: C10H12N5O12P3</p>
                    <p>HMDB: HMDB01532</p>
                    <p>INCHI: InChI=1S/C10H16N5O12P3/c11-9-8-10(13-3-12-9)15(4-14-8)7-1-5(16)6(25-7)2-24-29(20,21)27-30(22,23)26-28(17,18)19/h3-7,16H,1-2H2,(H,20,21)(H,22,23)(H2,11,12,13)(H2,17,18,19)/p-4/t5-,6+,7+/m0/s1</p>
                    <p>KEGG: C00131</p>
                    <p>METACYC: DATP</p>
                    <p>MXNREF: MNXM286</p>
                    <p>REACTOME: 29604, 110644</p>
                    <p>SEED: cpd00115</p>
                    <p>SMILES: NC1=C2N=CN([C@H]3C[C@H](O)[C@@H](COP([O-])(=O)OP([O-])(=O)OP([O-])([O-])=O)O3)C2=NC=N1</p>
                    </body>
          
        </notes>
        <annotation>
          <rdf:RDF xmlns:rdf="http://www.w3.org/1999/02/22-rdf-syntax-ns#" xmlns:bqmodel="http://biomodels.net/model-qualifiers/" xmlns:bqbiol="http://biomodels.net/biology-qualifiers/">
            <rdf:Description rdf:about="#_dcc168c3_f811_481b_b6d9_ace2673efe19">
              <bqbiol:is>
                <rdf:Bag>
                  <rdf:li rdf:resource="urn:miriam:chebi:CHEBI%3A16284"/>
                  <rdf:li rdf:resource="urn:miriam:chebi:CHEBI%3A495505"/>
                  <rdf:li rdf:resource="urn:miriam:chebi:CHEBI%3A61404"/>
                </rdf:Bag>
              </bqbiol:is>
            </rdf:Description>
          </rdf:RDF>
        </annotation>
            </species>
      <species id="DVU0299_i" initialConcentration="1" name="Anaerobic ribonucleoside-triphosphate reductase, putative" metaid="_403d1b99_da8c_4d7e_8c10_510d609d777a" boundaryCondition="true" sboTerm="SBO:0000252" compartment="i">
        <annotation>
          <rdf:RDF xmlns:rdf="http://www.w3.org/1999/02/22-rdf-syntax-ns#" xmlns:bqmodel="http://biomodels.net/model-qualifiers/" xmlns:bqbiol="http://biomodels.net/biology-qualifiers/">
            <rdf:Description rdf:about="#_403d1b99_da8c_4d7e_8c10_510d609d777a">
              <bqbiol:isEncodedBy>
                <rdf:Bag>
                  <rdf:li rdf:resource="urn:miriam:kegg.genes:dvu%3ADVU0299"/>
                </rdf:Bag>
              </bqbiol:isEncodedBy>
              <bqbiol:is>
                <rdf:Bag>
                  <rdf:li rdf:resource="urn:miriam:uniprot:Q72FB5"/>
                </rdf:Bag>
              </bqbiol:is>
            </rdf:Description>
          </rdf:RDF>
        </annotation>
            </species>
      <species id="DVU2947_i" initialConcentration="1" name="Anaerobic ribonucleoside-triphosphate reductase, putative" metaid="_42b9a994_46b2_43b7_a32d_1d9ea6194b9d" boundaryCondition="true" sboTerm="SBO:0000252" compartment="i">
        <annotation>
          <rdf:RDF xmlns:rdf="http://www.w3.org/1999/02/22-rdf-syntax-ns#" xmlns:bqmodel="http://biomodels.net/model-qualifiers/" xmlns:bqbiol="http://biomodels.net/biology-qualifiers/">
            <rdf:Description rdf:about="#_42b9a994_46b2_43b7_a32d_1d9ea6194b9d">
              <bqbiol:isEncodedBy>
                <rdf:Bag>
                  <rdf:li rdf:resource="urn:miriam:kegg.genes:dvu%3ADVU2947"/>
                </rdf:Bag>
              </bqbiol:isEncodedBy>
              <bqbiol:is>
                <rdf:Bag>
                  <rdf:li rdf:resource="urn:miriam:uniprot:Q727A8"/>
                </rdf:Bag>
              </bqbiol:is>
            </rdf:Description>
          </rdf:RDF>
        </annotation>
            </species>
      <species id="bigg_dna_i" initialConcentration="1" name="DNA" metaid="_ff3262e2_3185_4fe8_8c90_cebcaede7d24" sboTerm="SBO:0000247" compartment="i">
        <notes>
          <body xmlns="http://www.w3.org/1999/xhtml">
                <p>BIGG: dna</p>
                    <p>BRENDA: BG93096</p>
                    <p>CHEBI: 16991, 13302, 33698, 4291, 21123</p>
                    <p>FORMULA:</p>
                    <p>INCHI:</p>
                    <p>KEGG: C00039</p>
                    <p>METACYC: DNA-Holder, DNA-N</p>
                    <p>MXNREF: MNXM634</p>
                    <p>REACTOME: 29428</p>
                    <p>SEED: cpd11461</p>
                    <p>SMILES:</p>
                    </body>
          
        </notes>
        <annotation>
          <rdf:RDF xmlns:rdf="http://www.w3.org/1999/02/22-rdf-syntax-ns#" xmlns:bqmodel="http://biomodels.net/model-qualifiers/" xmlns:bqbiol="http://biomodels.net/biology-qualifiers/">
            <rdf:Description rdf:about="#_ff3262e2_3185_4fe8_8c90_cebcaede7d24">
              <bqbiol:is>
                <rdf:Bag>
                  <rdf:li rdf:resource="urn:miriam:chebi:CHEBI%3A16991"/>
                </rdf:Bag>
              </bqbiol:is>
            </rdf:Description>
          </rdf:RDF>
        </annotation>
            </species>
      <species id="DVU0002_i" initialConcentration="1" name="DNA polymerase III, beta subunit" metaid="_0bd19fc6_279a_4d9d_9548_49ab63071a92" boundaryCondition="true" sboTerm="SBO:0000252" compartment="i">
        <annotation>
          <rdf:RDF xmlns:rdf="http://www.w3.org/1999/02/22-rdf-syntax-ns#" xmlns:bqmodel="http://biomodels.net/model-qualifiers/" xmlns:bqbiol="http://biomodels.net/biology-qualifiers/">
            <rdf:Description rdf:about="#_0bd19fc6_279a_4d9d_9548_49ab63071a92">
              <bqbiol:isEncodedBy>
                <rdf:Bag>
                  <rdf:li rdf:resource="urn:miriam:kegg.genes:dvu%3ADVU0002"/>
                </rdf:Bag>
              </bqbiol:isEncodedBy>
              <bqbiol:is>
                <rdf:Bag>
                  <rdf:li rdf:resource="urn:miriam:uniprot:Q72G58"/>
                </rdf:Bag>
              </bqbiol:is>
            </rdf:Description>
          </rdf:RDF>
        </annotation>
            </species>
      <species id="DVU0443_i" initialConcentration="1" name="Exonulcease, putative" metaid="_893ca9ed_72c0_4941_847c_6712bc344fb5" boundaryCondition="true" sboTerm="SBO:0000252" compartment="i">
        <annotation>
          <rdf:RDF xmlns:rdf="http://www.w3.org/1999/02/22-rdf-syntax-ns#" xmlns:bqmodel="http://biomodels.net/model-qualifiers/" xmlns:bqbiol="http://biomodels.net/biology-qualifiers/">
            <rdf:Description rdf:about="#_893ca9ed_72c0_4941_847c_6712bc344fb5">
              <bqbiol:isEncodedBy>
                <rdf:Bag>
                  <rdf:li rdf:resource="urn:miriam:kegg.genes:dvu%3ADVU0443"/>
                </rdf:Bag>
              </bqbiol:isEncodedBy>
              <bqbiol:is>
                <rdf:Bag>
                  <rdf:li rdf:resource="urn:miriam:uniprot:Q72EX5"/>
                </rdf:Bag>
              </bqbiol:is>
            </rdf:Description>
          </rdf:RDF>
        </annotation>
            </species>
      <species id="DVU0496_i" initialConcentration="1" name="DNA polymerase I" metaid="_d94a194c_e611_4903_8e30_784866c93bfe" boundaryCondition="true" sboTerm="SBO:0000252" compartment="i">
        <annotation>
          <rdf:RDF xmlns:rdf="http://www.w3.org/1999/02/22-rdf-syntax-ns#" xmlns:bqmodel="http://biomodels.net/model-qualifiers/" xmlns:bqbiol="http://biomodels.net/biology-qualifiers/">
            <rdf:Description rdf:about="#_d94a194c_e611_4903_8e30_784866c93bfe">
              <bqbiol:isEncodedBy>
                <rdf:Bag>
                  <rdf:li rdf:resource="urn:miriam:kegg.genes:dvu%3ADVU0496"/>
                </rdf:Bag>
              </bqbiol:isEncodedBy>
              <bqbiol:is>
                <rdf:Bag>
                  <rdf:li rdf:resource="urn:miriam:uniprot:Q72ES3"/>
                </rdf:Bag>
              </bqbiol:is>
            </rdf:Description>
          </rdf:RDF>
        </annotation>
            </species>
      <species id="DVU1194_i" initialConcentration="1" name="Uncharacterized protein" metaid="_a402b36a_567c_40a9_b284_e7002d8b90ab" boundaryCondition="true" sboTerm="SBO:0000252" compartment="i">
        <annotation>
          <rdf:RDF xmlns:rdf="http://www.w3.org/1999/02/22-rdf-syntax-ns#" xmlns:bqmodel="http://biomodels.net/model-qualifiers/" xmlns:bqbiol="http://biomodels.net/biology-qualifiers/">
            <rdf:Description rdf:about="#_a402b36a_567c_40a9_b284_e7002d8b90ab">
              <bqbiol:isEncodedBy>
                <rdf:Bag>
                  <rdf:li rdf:resource="urn:miriam:kegg.genes:dvu%3ADVU1194"/>
                </rdf:Bag>
              </bqbiol:isEncodedBy>
              <bqbiol:is>
                <rdf:Bag>
                  <rdf:li rdf:resource="urn:miriam:uniprot:Q72CT9"/>
                </rdf:Bag>
              </bqbiol:is>
            </rdf:Description>
          </rdf:RDF>
        </annotation>
            </species>
      <species id="DVU1353_i" initialConcentration="1" name="DNA polymerase III, alpha subunit" metaid="_782782a3_9bdb_480b_94d5_48e7e35da7e4" boundaryCondition="true" sboTerm="SBO:0000252" compartment="i">
        <annotation>
          <rdf:RDF xmlns:rdf="http://www.w3.org/1999/02/22-rdf-syntax-ns#" xmlns:bqmodel="http://biomodels.net/model-qualifiers/" xmlns:bqbiol="http://biomodels.net/biology-qualifiers/">
            <rdf:Description rdf:about="#_782782a3_9bdb_480b_94d5_48e7e35da7e4">
              <bqbiol:isEncodedBy>
                <rdf:Bag>
                  <rdf:li rdf:resource="urn:miriam:kegg.genes:dvu%3ADVU1353"/>
                </rdf:Bag>
              </bqbiol:isEncodedBy>
              <bqbiol:is>
                <rdf:Bag>
                  <rdf:li rdf:resource="urn:miriam:uniprot:Q72CD0"/>
                </rdf:Bag>
              </bqbiol:is>
            </rdf:Description>
          </rdf:RDF>
        </annotation>
            </species>
      <species id="DVU3198_i" initialConcentration="1" name="DNA polymerase III, gamma and tau subunits, putative" metaid="_96e65d89_b926_4c35_8b41_bdda3d951416" boundaryCondition="true" sboTerm="SBO:0000252" compartment="i">
        <annotation>
          <rdf:RDF xmlns:rdf="http://www.w3.org/1999/02/22-rdf-syntax-ns#" xmlns:bqmodel="http://biomodels.net/model-qualifiers/" xmlns:bqbiol="http://biomodels.net/biology-qualifiers/">
            <rdf:Description rdf:about="#_96e65d89_b926_4c35_8b41_bdda3d951416">
              <bqbiol:isEncodedBy>
                <rdf:Bag>
                  <rdf:li rdf:resource="urn:miriam:kegg.genes:dvu%3ADVU3198"/>
                </rdf:Bag>
              </bqbiol:isEncodedBy>
              <bqbiol:is>
                <rdf:Bag>
                  <rdf:li rdf:resource="urn:miriam:uniprot:Q725L5"/>
                </rdf:Bag>
              </bqbiol:is>
            </rdf:Description>
          </rdf:RDF>
        </annotation>
            </species>
      <species id="DVU3203_i" initialConcentration="1" name="dvu:DVU3203" metaid="_07117a26_231a_42be_8e67_c41dc8c8f746" boundaryCondition="true" sboTerm="SBO:0000252" compartment="i">
        <annotation>
          <rdf:RDF xmlns:rdf="http://www.w3.org/1999/02/22-rdf-syntax-ns#" xmlns:bqmodel="http://biomodels.net/model-qualifiers/" xmlns:bqbiol="http://biomodels.net/biology-qualifiers/">
            <rdf:Description rdf:about="#_07117a26_231a_42be_8e67_c41dc8c8f746">
              <bqbiol:isEncodedBy>
                <rdf:Bag>
                  <rdf:li rdf:resource="urn:miriam:kegg.genes:dvu%3ADVU3203"/>
                </rdf:Bag>
              </bqbiol:isEncodedBy>
            </rdf:Description>
          </rdf:RDF>
        </annotation>
            </species>
      <species id="DVU2333_i" initialConcentration="1" name="Nucleoside diphosphate kinase" metaid="_ea5108aa_ee1a_4121_bec7_ffc5f4005f00" boundaryCondition="true" sboTerm="SBO:0000252" compartment="i">
        <annotation>
          <rdf:RDF xmlns:rdf="http://www.w3.org/1999/02/22-rdf-syntax-ns#" xmlns:bqmodel="http://biomodels.net/model-qualifiers/" xmlns:bqbiol="http://biomodels.net/biology-qualifiers/">
            <rdf:Description rdf:about="#_ea5108aa_ee1a_4121_bec7_ffc5f4005f00">
              <bqbiol:isEncodedBy>
                <rdf:Bag>
                  <rdf:li rdf:resource="urn:miriam:kegg.genes:dvu%3ADVU2333"/>
                </rdf:Bag>
              </bqbiol:isEncodedBy>
              <bqbiol:is>
                <rdf:Bag>
                  <rdf:li rdf:resource="urn:miriam:uniprot:Q729L7"/>
                </rdf:Bag>
              </bqbiol:is>
            </rdf:Description>
          </rdf:RDF>
        </annotation>
            </species>
      <species id="bigg_dadp_i" initialConcentration="1" charge="-3" name="dADP" metaid="_824322f9_79ef_4550_b59b_76e407f3a927" sboTerm="SBO:0000247" compartment="i">
        <notes>
          <body xmlns="http://www.w3.org/1999/xhtml">
                <p>BIGG: dadp</p>
                    <p>BIOPATH: 2-prime-Deoxyadenosine-5-prime-diphosphate</p>
                    <p>BRENDA: BG1869</p>
                    <p>CHARGE: -3</p>
                    <p>CHEBI: 16174, 19235, 10489, 14067, 41890, 57667</p>
                    <p>FORMULA: C10H12N5O9P2</p>
                    <p>HMDB: HMDB01508</p>
                    <p>INCHI:</p>
                    <p>KEGG: C00206</p>
                    <p>METACYC: DADP</p>
                    <p>MXNREF: MNXM374</p>
                    <p>SEED: cpd00177</p>
                    <p>SMILES:</p>
                    </body>
          
        </notes>
        <annotation>
          <rdf:RDF xmlns:rdf="http://www.w3.org/1999/02/22-rdf-syntax-ns#" xmlns:bqmodel="http://biomodels.net/model-qualifiers/" xmlns:bqbiol="http://biomodels.net/biology-qualifiers/">
            <rdf:Description rdf:about="#_824322f9_79ef_4550_b59b_76e407f3a927">
              <bqbiol:is>
                <rdf:Bag>
                  <rdf:li rdf:resource="urn:miriam:chebi:CHEBI%3A16174"/>
                  <rdf:li rdf:resource="urn:miriam:chebi:CHEBI%3A57667"/>
                </rdf:Bag>
              </bqbiol:is>
            </rdf:Description>
          </rdf:RDF>
        </annotation>
            </species>
      <species id="DVU1932_i" initialConcentration="1" name="Adenylate kinase" metaid="_8679d7c3_6a8d_4f8b_8cbc_e3ce22ccd2bb" boundaryCondition="true" sboTerm="SBO:0000252" compartment="i">
        <annotation>
          <rdf:RDF xmlns:rdf="http://www.w3.org/1999/02/22-rdf-syntax-ns#" xmlns:bqmodel="http://biomodels.net/model-qualifiers/" xmlns:bqbiol="http://biomodels.net/biology-qualifiers/">
            <rdf:Description rdf:about="#_8679d7c3_6a8d_4f8b_8cbc_e3ce22ccd2bb">
              <bqbiol:isEncodedBy>
                <rdf:Bag>
                  <rdf:li rdf:resource="urn:miriam:kegg.genes:dvu%3ADVU1932"/>
                </rdf:Bag>
              </bqbiol:isEncodedBy>
              <bqbiol:is>
                <rdf:Bag>
                  <rdf:li rdf:resource="urn:miriam:uniprot:Q72AR0"/>
                </rdf:Bag>
              </bqbiol:is>
            </rdf:Description>
          </rdf:RDF>
        </annotation>
            </species>
      <species id="bigg_dcamp_i" initialConcentration="1" charge="-4" name="N(6)-(1,2-dicarboxylatoethyl)-AMP(4-)" metaid="_248e8c9f_94af_4cfd_9bfc_c90969a80fd2" sboTerm="SBO:0000247" compartment="i">
        <notes>
          <body xmlns="http://www.w3.org/1999/xhtml">
                <p>BIGG: dcamp</p>
                    <p>BIOPATH: Adenylosuccinate</p>
                    <p>BRENDA: BG5285</p>
                    <p>CHARGE: -4</p>
                    <p>CHEBI: 15919, 21857, 7405, 12656, 12657, 57567, 22262</p>
                    <p>FORMULA: C14H14N5O11P</p>
                    <p>HMDB: HMDB00536, HMDB01332, HMDB11633</p>
                    <p>INCHI: InChI=1S/C14H18N5O11P/c20-7(21)1-5(14(24)25)18-11-8-12(16-3-15-11)19(4-17-8)13-10(23)9(22)6(30-13)2-29-31(26,27)28/h3-6,9-10,13,22-23H,1-2H2,(H,20,21)(H,24,25)(H,15,16,18)(H2,26,27,28)/p-4/t5?,6-,9-,10-,13-/m1/s1</p>
                    <p>KEGG: C03794</p>
                    <p>METACYC: ADENYLOSUCC</p>
                    <p>MXNREF: MNXM565</p>
                    <p>REACTOME: 35141</p>
                    <p>SEED: cpd02375</p>
                    <p>SMILES: O[C@@H]1[C@@H](COP([O-])([O-])=O)O[C@H]([C@@H]1O)N1C=NC2=C(NC(CC([O-])=O)C([O-])=O)N=CN=C12</p>
                    <p>UPA: UPC03794</p>
                    </body>
          
        </notes>
        <annotation>
          <rdf:RDF xmlns:rdf="http://www.w3.org/1999/02/22-rdf-syntax-ns#" xmlns:bqmodel="http://biomodels.net/model-qualifiers/" xmlns:bqbiol="http://biomodels.net/biology-qualifiers/">
            <rdf:Description rdf:about="#_248e8c9f_94af_4cfd_9bfc_c90969a80fd2">
              <bqbiol:is>
                <rdf:Bag>
                  <rdf:li rdf:resource="urn:miriam:chebi:CHEBI%3A15919"/>
                  <rdf:li rdf:resource="urn:miriam:chebi:CHEBI%3A57567"/>
                </rdf:Bag>
              </bqbiol:is>
            </rdf:Description>
          </rdf:RDF>
        </annotation>
            </species>
      <species id="bigg_imp_i" initialConcentration="1" charge="-2" name="IMP(2-)" metaid="_dcfe555e_cc06_44d1_a701_4388b324e780" sboTerm="SBO:0000247" compartment="i">
        <notes>
          <body xmlns="http://www.w3.org/1999/xhtml">
                <p>BIGG: imp</p>
                    <p>BIOPATH: Inosine-5-prime-phosphate</p>
                    <p>BRENDA: BG1203</p>
                    <p>CHARGE: -2</p>
                    <p>CHEBI: 17202, 47501, 12057, 12063, 43475, 13373, 5849, 13372, 43418, 43611, 19271, 43563, 43524, 14457, 58053</p>
                    <p>FORMULA: C10H11N4O8P</p>
                    <p>HMDB: HMDB00175</p>
                    <p>INCHI: InChI=1S/C10H13N4O8P/c15-6-4(1-21-23(18,19)20)22-10(7(6)16)14-3-13-5-8(14)11-2-12-9(5)17/h2-4,6-7,10,15-16H,1H2,(H,11,12,17)(H2,18,19,20)/p-2/t4-,6-,7-,10-/m1/s1</p>
                    <p>KEGG: C00130</p>
                    <p>METACYC: IMP</p>
                    <p>MXNREF: MNXM125</p>
                    <p>REACTOME: 29602, 2509792</p>
                    <p>SEED: cpd00114</p>
                    <p>SMILES: O[C@@H]1[C@@H](COP([O-])([O-])=O)O[C@H]([C@@H]1O)N1C=NC2=C1N=CNC2=O</p>
                    <p>UPA: UPC00130</p>
                    </body>
          
        </notes>
        <annotation>
          <rdf:RDF xmlns:rdf="http://www.w3.org/1999/02/22-rdf-syntax-ns#" xmlns:bqmodel="http://biomodels.net/model-qualifiers/" xmlns:bqbiol="http://biomodels.net/biology-qualifiers/">
            <rdf:Description rdf:about="#_dcfe555e_cc06_44d1_a701_4388b324e780">
              <bqbiol:is>
                <rdf:Bag>
                  <rdf:li rdf:resource="urn:miriam:chebi:CHEBI%3A17202"/>
                  <rdf:li rdf:resource="urn:miriam:chebi:CHEBI%3A58053"/>
                </rdf:Bag>
              </bqbiol:is>
            </rdf:Description>
          </rdf:RDF>
        </annotation>
            </species>
      <species id="DVU3204_i" initialConcentration="1" name="Adenylosuccinate synthetase" metaid="_398f5c5a_4a79_4d05_91ea_11c0d3b5f5d3" boundaryCondition="true" sboTerm="SBO:0000252" compartment="i">
        <annotation>
          <rdf:RDF xmlns:rdf="http://www.w3.org/1999/02/22-rdf-syntax-ns#" xmlns:bqmodel="http://biomodels.net/model-qualifiers/" xmlns:bqbiol="http://biomodels.net/biology-qualifiers/">
            <rdf:Description rdf:about="#_398f5c5a_4a79_4d05_91ea_11c0d3b5f5d3">
              <bqbiol:isEncodedBy>
                <rdf:Bag>
                  <rdf:li rdf:resource="urn:miriam:kegg.genes:dvu%3ADVU3204"/>
                </rdf:Bag>
              </bqbiol:isEncodedBy>
              <bqbiol:is>
                <rdf:Bag>
                  <rdf:li rdf:resource="urn:miriam:uniprot:Q725K9"/>
                </rdf:Bag>
              </bqbiol:is>
            </rdf:Description>
          </rdf:RDF>
        </annotation>
            </species>
      <species id="bigg_adn_i" initialConcentration="1" charge="0" name="adenosine" metaid="_7d8c8096_63ab_48e8_8922_d89cbeff0c00" sboTerm="SBO:0000247" compartment="i">
        <notes>
          <body xmlns="http://www.w3.org/1999/xhtml">
                <p>BIGG: adn</p>
                    <p>BIOPATH: Adenosine</p>
                    <p>BRENDA: BG850</p>
                    <p>CHARGE: 0</p>
                    <p>CHEBI: 16335, 40558, 2472, 13734, 22237, 40906, 40825, 45327, 22250, 45323</p>
                    <p>FORMULA: C10H13N5O4</p>
                    <p>HMDB: HMDB00050, HMDB04402, HMDB04421, HMDB04401</p>
                    <p>INCHI: InChI=1S/C10H13N5O4/c11-8-5-9(13-2-12-8)15(3-14-5)10-7(18)6(17)4(1-16)19-10/h2-4,6-7,10,16-18H,1H2,(H2,11,12,13)/t4-,6-,7-,10-/m1/s1</p>
                    <p>KEGG: C00212, D00045, C07195, D00406, D06298</p>
                    <p>METACYC: ADENOSINE, CPD-13918</p>
                    <p>MXNREF: MNXM212</p>
                    <p>REACTOME: 83909, 83908</p>
                    <p>SEED: cpd00182, cpd04436</p>
                    <p>SMILES: NC1=C2N=CN([C@@H]3O[C@H](CO)[C@@H](O)[C@H]3O)C2=NC=N1</p>
                    <p>UPA: UPC00212</p>
                    </body>
          
        </notes>
        <annotation>
          <rdf:RDF xmlns:rdf="http://www.w3.org/1999/02/22-rdf-syntax-ns#" xmlns:bqmodel="http://biomodels.net/model-qualifiers/" xmlns:bqbiol="http://biomodels.net/biology-qualifiers/">
            <rdf:Description rdf:about="#_7d8c8096_63ab_48e8_8922_d89cbeff0c00">
              <bqbiol:is>
                <rdf:Bag>
                  <rdf:li rdf:resource="urn:miriam:chebi:CHEBI%3A16335"/>
                  <rdf:li rdf:resource="urn:miriam:chebi:CHEBI%3A45327"/>
                </rdf:Bag>
              </bqbiol:is>
            </rdf:Description>
          </rdf:RDF>
        </annotation>
            </species>
      <species id="DVU2142_i" initialConcentration="1" name="5'-nucleotidase SurE" metaid="_68ce842d_2058_40ea_a839_5e1ef85b66ea" boundaryCondition="true" sboTerm="SBO:0000252" compartment="i">
        <annotation>
          <rdf:RDF xmlns:rdf="http://www.w3.org/1999/02/22-rdf-syntax-ns#" xmlns:bqmodel="http://biomodels.net/model-qualifiers/" xmlns:bqbiol="http://biomodels.net/biology-qualifiers/">
            <rdf:Description rdf:about="#_68ce842d_2058_40ea_a839_5e1ef85b66ea">
              <bqbiol:isEncodedBy>
                <rdf:Bag>
                  <rdf:li rdf:resource="urn:miriam:kegg.genes:dvu%3ADVU2142"/>
                </rdf:Bag>
              </bqbiol:isEncodedBy>
              <bqbiol:is>
                <rdf:Bag>
                  <rdf:li rdf:resource="urn:miriam:uniprot:Q72A55"/>
                </rdf:Bag>
              </bqbiol:is>
            </rdf:Description>
          </rdf:RDF>
        </annotation>
            </species>
      <species id="DVU0988_i" initialConcentration="1" name="Carbohydrate kinase, PfkB family" metaid="_de82d40c_325f_4394_b1f8_4ead5a4df0ab" boundaryCondition="true" sboTerm="SBO:0000252" compartment="i">
        <annotation>
          <rdf:RDF xmlns:rdf="http://www.w3.org/1999/02/22-rdf-syntax-ns#" xmlns:bqmodel="http://biomodels.net/model-qualifiers/" xmlns:bqbiol="http://biomodels.net/biology-qualifiers/">
            <rdf:Description rdf:about="#_de82d40c_325f_4394_b1f8_4ead5a4df0ab">
              <bqbiol:isEncodedBy>
                <rdf:Bag>
                  <rdf:li rdf:resource="urn:miriam:kegg.genes:dvu%3ADVU0988"/>
                </rdf:Bag>
              </bqbiol:isEncodedBy>
              <bqbiol:is>
                <rdf:Bag>
                  <rdf:li rdf:resource="urn:miriam:uniprot:Q72DE1"/>
                </rdf:Bag>
              </bqbiol:is>
            </rdf:Description>
          </rdf:RDF>
        </annotation>
            </species>
      <species id="bigg_damp_i" initialConcentration="1" charge="-2" name="dAMP" metaid="_3e0380d7_1f68_4cf7_af59_90906520160b" sboTerm="SBO:0000247" compartment="i">
        <notes>
          <body xmlns="http://www.w3.org/1999/xhtml">
                <p>BIGG: damp</p>
                    <p>BIOPATH: 2-prime-Deoxyadenosine-5-prime-phosphate</p>
                    <p>BRENDA: BG1037</p>
                    <p>CHARGE: -2</p>
                    <p>CHEBI: 17713, 14068, 41864, 19236, 10490, 41815, 58245</p>
                    <p>FORMULA: C10H12N5O6P</p>
                    <p>HMDB: HMDB00905</p>
                    <p>INCHI: InChI=1S/C10H14N5O6P/c11-9-8-10(13-3-12-9)15(4-14-8)7-1-5(16)6(21-7)2-20-22(17,18)19/h3-7,16H,1-2H2,(H2,11,12,13)(H2,17,18,19)/p-2/t5-,6+,7+/m0/s1</p>
                    <p>KEGG: C00360</p>
                    <p>METACYC: DAMP</p>
                    <p>MXNREF: MNXM432</p>
                    <p>REACTOME: 109386, 500088, 500125, 500199</p>
                    <p>SEED: cpd00294</p>
                    <p>SMILES: NC1=C2N=CN([C@H]3C[C@H](O)[C@@H](COP([O-])([O-])=O)O3)C2=NC=N1</p>
                    </body>
          
        </notes>
        <annotation>
          <rdf:RDF xmlns:rdf="http://www.w3.org/1999/02/22-rdf-syntax-ns#" xmlns:bqmodel="http://biomodels.net/model-qualifiers/" xmlns:bqbiol="http://biomodels.net/biology-qualifiers/">
            <rdf:Description rdf:about="#_3e0380d7_1f68_4cf7_af59_90906520160b">
              <bqbiol:is>
                <rdf:Bag>
                  <rdf:li rdf:resource="urn:miriam:chebi:CHEBI%3A17713"/>
                  <rdf:li rdf:resource="urn:miriam:chebi:CHEBI%3A58245"/>
                </rdf:Bag>
              </bqbiol:is>
            </rdf:Description>
          </rdf:RDF>
        </annotation>
            </species>
      <species id="bigg_dad_2_i" initialConcentration="1" charge="0" name="2'-deoxyadenosine" metaid="_e4e4ed30_b560_497f_8d8c_d565cd6bc3c1" sboTerm="SBO:0000247" compartment="i">
        <notes>
          <body xmlns="http://www.w3.org/1999/xhtml">
                <p>BIGG: dad-2</p>
                    <p>BIOPATH: 2-prime-Deoxyadenosine</p>
                    <p>BRENDA: BG66294, BG836</p>
                    <p>CHARGE: 0</p>
                    <p>CHEBI: 17256, 39863, 40535, 19234, 14112, 40560, 4405</p>
                    <p>FORMULA: C10H13N5O3</p>
                    <p>HMDB: HMDB00101, HMDB11722, HMDB05778</p>
                    <p>INCHI: InChI=1S/C10H13N5O3/c11-9-8-10(13-3-12-9)15(4-14-8)7-1-5(17)6(2-16)18-7/h3-7,16-17H,1-2H2,(H2,11,12,13)/t5-,6+,7+/m0/s1</p>
                    <p>KEGG: C00559</p>
                    <p>METACYC: DEOXYADENOSINE</p>
                    <p>MXNREF: MNXM625</p>
                    <p>SEED: cpd00438</p>
                    <p>SMILES: NC1=C2N=CN([C@H]3C[C@H](O)[C@@H](CO)O3)C2=NC=N1</p>
                    </body>
          
        </notes>
        <annotation>
          <rdf:RDF xmlns:rdf="http://www.w3.org/1999/02/22-rdf-syntax-ns#" xmlns:bqmodel="http://biomodels.net/model-qualifiers/" xmlns:bqbiol="http://biomodels.net/biology-qualifiers/">
            <rdf:Description rdf:about="#_e4e4ed30_b560_497f_8d8c_d565cd6bc3c1">
              <bqbiol:is>
                <rdf:Bag>
                  <rdf:li rdf:resource="urn:miriam:chebi:CHEBI%3A17256"/>
                </rdf:Bag>
              </bqbiol:is>
            </rdf:Description>
          </rdf:RDF>
        </annotation>
            </species>
      <species id="bigg_hxan_i" initialConcentration="1" charge="0" name="hypoxanthine" metaid="_0c55c95d_1d5b_4d3a_9938_965fbaf43a12" sboTerm="SBO:0000247" compartment="i">
        <notes>
          <body xmlns="http://www.w3.org/1999/xhtml">
                <p>BIGG: hxan</p>
                    <p>BIOPATH: Hypoxanthine</p>
                    <p>BRENDA: BG20837</p>
                    <p>CHARGE: 0</p>
                    <p>CHEBI: 17368, 5841, 14431, 43237, 24762</p>
                    <p>FORMULA: C5H4N4O</p>
                    <p>HMDB: HMDB00157</p>
                    <p>INCHI: InChI=1S/C5H4N4O/c10-5-3-4(7-1-6-3)8-2-9-5/h1-2H,(H2,6,7,8,9,10)</p>
                    <p>KEGG: C00262</p>
                    <p>METACYC: HYPOXANTHINE</p>
                    <p>MXNREF: MNXM213</p>
                    <p>REACTOME: 113599, 29850</p>
                    <p>SEED: cpd00226</p>
                    <p>SMILES: O=C1NC=NC2=C1NC=N2</p>
                    <p>UPA: UPC00262</p>
                    </body>
          
        </notes>
        <annotation>
          <rdf:RDF xmlns:rdf="http://www.w3.org/1999/02/22-rdf-syntax-ns#" xmlns:bqmodel="http://biomodels.net/model-qualifiers/" xmlns:bqbiol="http://biomodels.net/biology-qualifiers/">
            <rdf:Description rdf:about="#_0c55c95d_1d5b_4d3a_9938_965fbaf43a12">
              <bqbiol:is>
                <rdf:Bag>
                  <rdf:li rdf:resource="urn:miriam:chebi:CHEBI%3A17368"/>
                </rdf:Bag>
              </bqbiol:is>
            </rdf:Description>
          </rdf:RDF>
        </annotation>
            </species>
      <species id="bigg_2dr1p_i" initialConcentration="1" charge="-2" name="2-deoxy-alpha-D-ribose 1-phosphate(2-)" metaid="_d88c6128_016a_4fac_8308_6434c0bd5ff6" sboTerm="SBO:0000247" compartment="i">
        <notes>
          <body xmlns="http://www.w3.org/1999/xhtml">
                <p>BIGG: 2dr1p</p>
                    <p>BIOPATH: 2-prime-Deoxyribose_1-phosphate</p>
                    <p>BRENDA: BG20570, BG20571</p>
                    <p>CHARGE: -2</p>
                    <p>CHEBI: 11563, 28542, 19558, 1081, 48460, 57259, 58576</p>
                    <p>FORMULA: C5H9O7P</p>
                    <p>HMDB: HMDB01351</p>
                    <p>INCHI: InChI=1S/C5H11O7P/c6-2-4-3(7)1-5(11-4)12-13(8,9)10/h3-7H,1-2H2,(H2,8,9,10)/p-2/t3-,4+,5+/m0/s1</p>
                    <p>KEGG: C00672</p>
                    <p>METACYC: DEOXY-D-RIBOSE-1-PHOSPHATE, DEOXY-RIBOSE-1P</p>
                    <p>MXNREF: MNXM789</p>
                    <p>REACTOME: 112032</p>
                    <p>SEED: cpd00509</p>
                    <p>SMILES: OC[C@H]1O[C@@H](C[C@@H]1O)OP([O-])([O-])=O</p>
                    <p>UPA: UPC00672, UPX00050</p>
                    </body>
          
        </notes>
        <annotation>
          <rdf:RDF xmlns:rdf="http://www.w3.org/1999/02/22-rdf-syntax-ns#" xmlns:bqmodel="http://biomodels.net/model-qualifiers/" xmlns:bqbiol="http://biomodels.net/biology-qualifiers/">
            <rdf:Description rdf:about="#_d88c6128_016a_4fac_8308_6434c0bd5ff6">
              <bqbiol:is>
                <rdf:Bag>
                  <rdf:li rdf:resource="urn:miriam:chebi:CHEBI%3A11563"/>
                  <rdf:li rdf:resource="urn:miriam:chebi:CHEBI%3A28542"/>
                  <rdf:li rdf:resource="urn:miriam:chebi:CHEBI%3A48460"/>
                  <rdf:li rdf:resource="urn:miriam:chebi:CHEBI%3A57259"/>
                  <rdf:li rdf:resource="urn:miriam:chebi:CHEBI%3A58576"/>
                </rdf:Bag>
              </bqbiol:is>
            </rdf:Description>
          </rdf:RDF>
        </annotation>
            </species>
      <species id="bigg_din_i" initialConcentration="1" charge="0" name="2'-deoxyinosine" metaid="_cf7127c6_4b8c_412a_827d_c5889ab86025" sboTerm="SBO:0000247" compartment="i">
        <notes>
          <body xmlns="http://www.w3.org/1999/xhtml">
                <p>BIGG: din</p>
                    <p>BIOPATH: 2-prime-Deoxyinosine</p>
                    <p>BRENDA: BG635</p>
                    <p>CHARGE: 0</p>
                    <p>CHEBI: 28997, 4413, 43436, 19248, 23629, 43293</p>
                    <p>FORMULA: C10H12N4O4</p>
                    <p>HMDB: HMDB00071</p>
                    <p>INCHI: InChI=1S/C10H12N4O4/c15-2-6-5(16)1-7(18-6)14-4-13-8-9(14)11-3-12-10(8)17/h3-7,15-16H,1-2H2,(H,11,12,17)/t5-,6+,7+/m0/s1</p>
                    <p>KEGG: C05512</p>
                    <p>METACYC: DEOXYINOSINE</p>
                    <p>MXNREF: MNXM935</p>
                    <p>SEED: cpd03279</p>
                    <p>SMILES: OC[C@H]1O[C@H](C[C@@H]1O)N1C=NC2=C1N=CNC2=O</p>
                    </body>
          
        </notes>
        <annotation>
          <rdf:RDF xmlns:rdf="http://www.w3.org/1999/02/22-rdf-syntax-ns#" xmlns:bqmodel="http://biomodels.net/model-qualifiers/" xmlns:bqbiol="http://biomodels.net/biology-qualifiers/">
            <rdf:Description rdf:about="#_cf7127c6_4b8c_412a_827d_c5889ab86025">
              <bqbiol:is>
                <rdf:Bag>
                  <rdf:li rdf:resource="urn:miriam:chebi:CHEBI%3A28997"/>
[truncated: 5,846,911 more chars]
